# Supplementary material for: Long-lived rodents reveal signatures of positive selection in genes associated with lifespan
Source: PLoS Genet. 2018 Mar 23;14(3):e1007272. doi: 10.1371/journal.pgen.1007272 (PMC5884551; doi:10.1371/journal.pgen.1007272)
Supplement: S1 Table — (XLSX) [file pgen.1007272.s005.xlsx]

## Sheet: Table
S1 Table. Data Sources for assemblies and sequence statistics.
Common name	Scientific name	Data Source	ID	#Read pairs	Read lengths in bp	#Coding sequences	#Genes	#Full length coding sequences	Assembly completeness estimated by BUSCO complete/fragmented/missing %	#Genes assigned to ortholog groups
Rat	Rattus norvegicus	Public sequences	RefSeq	-	-	60605	23479	-	99.3/0.4/0.3	18844
Mouse	Mus musculus	Public sequences	RefSeq	-	-	77875	23286	-	100/0.0/0.0	18987
Golden hamster	Mesocricetus auratus	Public sequences	RefSeq	-	-	25664	19292	-	91.1/6.6/2.3	16963
Ord's kangaroo	Dipodomys ordii	Public sequences	RefSeq	-	-	29351	19786	-	94.4/4.6/1.0	16609
Guinea pig	Cavia porcellus	Public sequences	RefSeq	-	-	27869	19462	-	99.0/0.7/0.3	16625
Blind mole rat	Spalax galili	Public sequences	RefSeq	-	-	36195	21573	-	99.3/0.3/0.4	17548
Long-tailed chinchilla	Chinchilla lanigera	Public sequences	RefSeq	-	-	42877	19864	-	99.0/0.0/1.0	16803
Cape dune mole-rat	Bathyergus suillus	Transcriptomic reads	SRR2141210	18175296	2 x 100	14987	14987	6035	89.9/7.6/2.6	11785
Common mole-rat mahali	Cryptomys hottentotus mahali	Transcriptome	SRR2141211	17253040	2 x 100	15551	15551	5644	86.1/10.9/3.0	11610
Common mole-rat natalensis	Cryptomys hottentotus natalensis	Transcriptome	SRR2141212	17290951	2 x 100	16220	16220	4442	83.5/14.2/2.3	11965
Common mole-rat pretoriae	Cryptomys hottentotus pretoriae	Transcriptome	SRR2141213	17833375	2 x 100	16208	16208	6042	90.4/8.6/1.0	12315
Cape mole-rat	Georychus capensis	Transcriptome	SRR2141216	20038942	2 x 90	13927	13927	3672	79.6/12.9/7.5	10704
Silvery mole-rat	Heliophobius argenteocinereus	Transcriptome	SRR2141215	17410109	2 x 100	11529	11529	1971	54.4/30.7/14.9	8796
Silvery mole-rat	Heliophobius argenteocinereus	Own Genome	PRJEB20584	448413751	2 x 101, 2 x 150, 2 x 201, 2 x 251, 2 x 300	19545	19545	19545	38.6/32.3/29.1	9866
Silvery mole-rat	Heliophobius argenteocinereus	[last both]	-	-	-	-	-	-	-	12941
Greater cane rat	Thryonomys swinderianus	Own Genome	PRJEB20584	316284368	2 x 101, 2 x 201, 101 + 151	11,649*	11,649*	11,649*	12.6/33.0/54.4*	5,818*
Greater cane rat**	Thryonomys swinderianus	Own Genome	PRJEB20584	316284368	2 x 101, 2 x 201, 101 + 151	15,864**	15,864**	11,531**	91.1/4.6/4.3**	15,864**
Mechow's mole-rat	Fukomys mechowii	Own Transcriptome	PRJEB20584	298562718	2x200	20845	15864	13066	93.7/2.6/3.7	14515
Ansell's mole-rat	Fukomys anselli (micklemi)***	Own Transcriptome	PRJEB20584	217321420	2x200	19627	16403	11248	93.4/2.0/4.6	14799
Naked mole-rat	Heterocephalus glaber	Assembly: Public Genome Annotation: Own Transcriptome	Assembly: PRJNA72441 Annotation: PRJNA283581	340251884	2x200	21984	16887	13074	98.0/1.0/1.0	15256
* This greater cane rat assembly was used for the branches 2-11.	** This greater cane rat assembly was used only for branch 1 (LCA of African mole-rats).	***F. anselli is the best studied representative of the "F. micklemi-clade" sensu Van Daele et al. 2007. Members of this clade are karyotypically hyper-diverse (12 known chromosomal races), but show very low levels of cytochrome b sequence divergence. As all races tested so far interbreed in the lab, they presumably represent one biological species. The specimen we sequenced was a descendant of w…
