# Supplementary material for: Long-lived rodents reveal signatures of positive selection in genes associated with lifespan
Source: PLoS Genet. 2018 Mar 23;14(3):e1007272. doi: 10.1371/journal.pgen.1007272 (PMC5884551; doi:10.1371/journal.pgen.1007272)
Supplement: S2 Table — (XLSX) [file pgen.1007272.s006.xlsx]

## Sheet: Table
S2 Table. Samples that were sequenced to create genome/transcriptome assemblies.
Public sample ID	ENA study	Species	Tissue	Sex	Type	Strategy	#Read pairs	Library Selection	Library prep kit	Read lengths in bp	Insert size in bp	Machine	Data extraction	Note
ERS1696338	PRJEB20584	Fukomys mechowii	Skin	Female	RNA	Paired-end	7549614	Oligo-dT	Illumina: TruSeq stranded mRNA	201+201	176	HiSeq 2500 rapid mode	bcl2fastq v1.8.4	-
ERS1696339	PRJEB20584	Fukomys mechowii	Hippocampus	Female	RNA	Paired-end	15494627	Oligo-dT	Illumina: TruSeq stranded mRNA	201+201	273	HiSeq 2500 rapid mode	bcl2fastq v1.8.4	-
ERS1696340	PRJEB20584	Fukomys mechowii	Pituitary gland	Female	RNA	Paired-end	17487424	Oligo-dT	Illumina: TruSeq stranded mRNA	201+201	280	HiSeq 2500 rapid mode	bcl2fastq v1.8.4	-
ERS1696341	PRJEB20584	Fukomys mechowii	Hypothalamus	Female	RNA	Paired-end	11675120	Oligo-dT	Illumina: TruSeq stranded mRNA	201+201	244	HiSeq 2500 rapid mode	bcl2fastq v1.8.4	-
ERS1696342	PRJEB20584	Fukomys mechowii	Cerebellum	Female	RNA	Paired-end	13826569	Oligo-dT	Illumina: TruSeq stranded mRNA	201+201	253	HiSeq 2500 rapid mode	bcl2fastq v1.8.4	-
ERS1696343	PRJEB20584	Fukomys mechowii	Liver	Female	RNA	Paired-end	13983470	Oligo-dT	Illumina: TruSeq stranded mRNA	201+201	226	HiSeq 2500 rapid mode	bcl2fastq v1.8.4	-
ERS1696344	PRJEB20584	Fukomys mechowii	Adrenal gland	Female	RNA	Paired-end	19382306	Oligo-dT	Illumina: TruSeq stranded mRNA	201+201	280	HiSeq 2500 rapid mode	bcl2fastq v1.8.4	-
ERS1696345	PRJEB20584	Fukomys mechowii	Ovary	Female	RNA	Paired-end	13146147	Oligo-dT	Illumina: TruSeq stranded mRNA	201+201	280	HiSeq 2500 rapid mode	bcl2fastq v1.8.4	-
ERS1696346	PRJEB20584	Fukomys mechowii	Tongue	Female	RNA	Paired-end	25795093	Oligo-dT	Illumina: TruSeq stranded mRNA	201+201	224	HiSeq 2500 rapid mode	bcl2fastq v1.8.4	-
ERS1696347	PRJEB20584	Fukomys mechowii	Large intestine	Male	RNA	Paired-end	25941805	Oligo-dT	Illumina: TruSeq stranded mRNA	201+201	236	HiSeq 2500 rapid mode	bcl2fastq v1.8.4	-
ERS1696348	PRJEB20584	Fukomys mechowii	Heart	Male	RNA	Paired-end	29355206	Oligo-dT	Illumina: TruSeq stranded mRNA	201+201	276	HiSeq 2500 rapid mode	bcl2fastq v1.8.4	-
ERS1696349	PRJEB20584	Fukomys mechowii	Spleen	Male	RNA	Paired-end	20343405	Oligo-dT	Illumina: TruSeq stranded mRNA	201+201	254	HiSeq 2500 rapid mode	bcl2fastq v1.8.4	-
ERS1696350	PRJEB20584	Fukomys mechowii	Thyroid	Male	RNA	Paired-end	13060232	Oligo-dT	Illumina: TruSeq stranded mRNA	201+201	260	HiSeq 2500 rapid mode	bcl2fastq v1.8.4	-
ERS1696351	PRJEB20584	Fukomys mechowii	Testis	Male	RNA	Paired-end	12411010	Oligo-dT	Illumina: TruSeq stranded mRNA	201+201	261	HiSeq 2500 rapid mode	bcl2fastq v1.8.4	-
ERS1696352	PRJEB20584	Fukomys mechowii	Kidney	Male	RNA	Paired-end	14839564	Oligo-dT	Illumina: TruSeq stranded mRNA	201+201	266	HiSeq 2500 rapid mode	bcl2fastq v1.8.4	-
ERS1696353	PRJEB20584	Fukomys mechowii	Brown fat	Male	RNA	Paired-end	23460927	Oligo-dT	Illumina: TruSeq stranded mRNA	201+201	173	HiSeq 2500 rapid mode	bcl2fastq v1.8.4	-
ERS1696354	PRJEB20584	Fukomys mechowii	White fat	Male	RNA	Paired-end	20810199	Oligo-dT	Illumina: TruSeq stranded mRNA	201+201	275	HiSeq 2500 rapid mode	bcl2fastq v1.8.4	-
ERS1719530	PRJEB20584	Fukomys micklemi	Blood	Female	RNA	Paired-end	16596276	Oligo-dT	Illumina: TruSeq stranded mRNA	201+201	157	HiSeq 2500 rapid mode	bcl2fastq v1.8.4	-
ERS1719531	PRJEB20584	Fukomys micklemi	Cerebellum	Female	RNA	Paired-end	16315378	Oligo-dT	Illumina: TruSeq stranded mRNA	201+201	249	HiSeq 2500 rapid mode	bcl2fastq v1.8.4	-
ERS1719532	PRJEB20584	Fukomys micklemi	Skin	Female	RNA	Paired-end	13152482	Oligo-dT	Illumina: TruSeq stranded mRNA	201+201	164	HiSeq 2500 rapid mode	bcl2fastq v1.8.4	-
ERS1719533	PRJEB20584	Fukomys micklemi	Heart	Female	RNA	Paired-end	14465081	Oligo-dT	Illumina: TruSeq stranded mRNA	201+201	182	HiSeq 2500 rapid mode	bcl2fastq v1.8.4	-
ERS1719534	PRJEB20584	Fukomys micklemi	Hippocampus	Female	RNA	Paired-end	22716406	Oligo-dT	Illumina: TruSeq stranded mRNA	201+201	237	HiSeq 2500 rapid mode	bcl2fastq v1.8.4	-
ERS1719535	PRJEB20584	Fukomys micklemi	Pituitary gland	Female	RNA	Paired-end	21167887	Oligo-dT	Illumina: TruSeq stranded mRNA	201+201	239	HiSeq 2500 rapid mode	bcl2fastq v1.8.4	-
ERS1719536	PRJEB20584	Fukomys micklemi	Hypothalamus	Female	RNA	Paired-end	20148244	Oligo-dT	Illumina: TruSeq stranded mRNA	201+201	254	HiSeq 2500 rapid mode	bcl2fastq v1.8.4	-
ERS1719537	PRJEB20584	Fukomys micklemi	Liver	Female	RNA	Paired-end	2983	Oligo-dT	Illumina: TruSeq stranded mRNA	201+201	230	HiSeq 2500 rapid mode	bcl2fastq v1.8.4	-
ERS1719538	PRJEB20584	Fukomys micklemi	Adrenal gland	Female	RNA	Paired-end	18623121	Oligo-dT	Illumina: TruSeq stranded mRNA	201+201	241	HiSeq 2500 rapid mode	bcl2fastq v1.8.4	-
ERS1719539	PRJEB20584	Fukomys micklemi	Kidney	Female	RNA	Paired-end	21025711	Oligo-dT	Illumina: TruSeq stranded mRNA	201+201	245	HiSeq 2500 rapid mode	bcl2fastq v1.8.4	-
ERS1719540	PRJEB20584	Fukomys micklemi	Ovary	Female	RNA	Paired-end	18871824	Oligo-dT	Illumina: TruSeq stranded mRNA	201+201	245	HiSeq 2500 rapid mode	bcl2fastq v1.8.4	-
ERS1719541	PRJEB20584	Fukomys micklemi	Thyroid	Female	RNA	Paired-end	20726275	Oligo-dT	Illumina: TruSeq stranded mRNA	201+201	235	HiSeq 2500 rapid mode	bcl2fastq v1.8.4	-
ERS1719542	PRJEB20584	Fukomys micklemi	Testis	Male	RNA	Paired-end	13509752	Oligo-dT	Illumina: TruSeq stranded mRNA	201+201	228	HiSeq 2500 rapid mode	bcl2fastq v1.8.4	-
ERS1719596	PRJEB20584	Thryonomys swinderianus	Liver	Male	DNA	Paired-end	125979793	Random	Illumina: TruSeq DNA PCR free	101+101	270	HiSeq2500 rapid mode	bcl2fastq v1.8.4	library gel purified at ~390
ERS1719597	PRJEB20584	Thryonomys swinderianus	Liver	Male	DNA	Paired-end	151233738	Random	Illumina: TruSeq DNA PCR free	201+201	470	HiSeq2500 rapid mode	bcl2fastq v1.8.4	-
ERS1719598	PRJEB20584	Thryonomys swinderianus	Liver	Male	DNA	Paired-end	39070837	Random	Illumina: multiplex paired-end sample prep kit	101+151	250	GAIIx	CASAVA v1.8.2	library gel purified at ~390
ERS1719599	PRJEB20584	Heliophobius argenteocinereus	Liver	Female	DNA	Paired-end	102735814	Random	Illumina: TruSeq DNA PCR free	201+201	460	HiSeq 2500 rapid mode	bcl2fastq v1.8.4
ERS1719600	PRJEB20584	Heliophobius argenteocinereus	Liver	Female	DNA	Paired-end	175143749	Random	Illumina: TruSeq DNA PCR free	101+101	270	HiSeq 2500 rapid mode	bcl2fastq v1.8.4
ERS1719601	PRJEB20584	Heliophobius argenteocinereus	Liver	Female	DNA	Paired-end	24280727	Random	Illumina: TruSeq DNA PCR free	251+251	470	HiSeq 2500 rapid mode	bcl2fastq v1.8.4
ERS1719602	PRJEB20584	Heliophobius argenteocinereus	Liver	Female	DNA	Paired-end	58959174	Random	Illumina: TruSeq DNA PCR free	300+300	420	MiSeq	MCS v2.4.1.3	library finally amplified
ERS1719603	PRJEB20584	Heliophobius argenteocinereus	Liver	Female	DNA	Paired-end	87294287	Random	Illumina: TruSeq DNA PCR free	151+151	180	GAIIx	CASAVA v1.8.2	library gel purified at ~300
