# Supplementary material for: Long-lived rodents reveal signatures of positive selection in genes associated with lifespan
Source: PLoS Genet. 2018 Mar 23;14(3):e1007272. doi: 10.1371/journal.pgen.1007272 (PMC5884551; doi:10.1371/journal.pgen.1007272)
Supplement: S4 Table — (XLSX) [file pgen.1007272.s008.xlsx]

## Sheet: Table
S4 Table. Overview of positively selected genes (FDR<0.1) on examined branches.
	1	2	3	4	5	6	7	8	9	10	11
#Tested genes	8683	9228	3055	6246	3169	7424	9280	10938	9280	9091	8281
#Tested isoforms	9914	10649	3294	7044	3418	8631	10747	12950	10747	10358	9377
PSGs (FDR<0.1):	ACOT8	ACTA1	C2ORF49	AHSG	ARF1	HSD11B1	CCBL1	ABCA7	C2ORF70	ABCB11	AAGAB
	APLP2	ADK	CASP14	CXCL17	C1ORF174		GSAP	ANK2	CD1D	ABCC8	AMHR2
	B3GNT8	AHCYL1	CD63	CYB5A	DES		SLC22A6	ATP2B3	EXOC6	AGER	ARSB
	BAAT	AMHR2	CYP4B1	TF	FIGLA		SLC7A2	C17ORF74	FAM46A	APCS	BDKRB2
	DESI1	BHLHA15	GLYR1		GBP7		TOR1AIP2	CNIH4	FGFR2	APOM	C1QC
	IGF1	BRCA2_9	HHATL		HAMP2			GCNT2	FPR2	ARL8B	C3ORF17
	MOGAT2	C16ORF78	RPL7L1		MRPL30			GJB4	FXR2	C16ORF78	CDCA5
	MREG	C19ORF57	TXN		MRPS11			GPRASP2	GJB3	C16ORF90	CDH12
	PIPOX	C1ORF86	ZFP41		NDUFB11			HCN1	GPR133	C17ORF105	CENPU
	PLTP	CCDC110			PPP2R5B			HIC2	ING4	CCT8L2	COMTD1
	SDSL	CCDC39						HLA-A	LRAT	CD40	COX14
	SLC15A2	CCS						ITPR1	MAP2K1	CFH	CXCR2
	STOX1	CD69						KCNJ16	MMP9	CMTR2	DAP
		CEP192						KRT5	MYH6	COL6A2	DAPK3
		CG14721						LY6E	NPNT	COMMD10	DCUN1D2
		CGREF1						LYZ	PCDHGA11	CTSW	ECI2
		COMT						MAP4	PDLIM5	CX3CL1	FAM127C
		CYB5RL						MYH6	RHEBL1	DCDC2	FAM25C
		DDIT3						NDUFA9	SCN7A	DDX60	FFAR2
		ECSCR						OR51E1	SH3GL2	ENKD1	GPRC5D
		EGFL6						PACSIN1	SLCO1B3	EPHX2	HDHD1
		EPM2A						TMEM154	SRGAP3	FAM193B_8	HEATR1
		FAM166A						UGT1A9	TACC3	FFAR1	HIGD1A
		FGB						UNC13A	TEX14	FIGNL1	HMGCL
		GANC							TNRC6B	FPR2	LAMP2
		GCNT2							TPM3	GATC	LGALS4
		HLA-A							TRIM5	GOLM1	LIPA
		HOXC5							TTC26	GPAM	LOC100489063
		HSD17B2							TUBB3	GPR157	LTB4R2
		IL1RAP							UGT1A9	LOC685596	MAP7
		IMP4							XIRP1	LOC712942	MARVELD1
		INCA1							ZFP41	LTF	MRPL15
		LLGL2								MMS19L	MSMP
		MAP10								NOTCH3	PAM
		MAP3K8								POR	PMEL
		MPZL2								S100PBP	POGK
		MYBPHL								SCARB1	PPFIBP1
		NOTCH2								SKA1	PRPF38B
		NUDCD1								SOD2	PSMB4
		NXT2								SYNGR2	PSMG1
		OR8H2								TFF3	RAB3IP
		PCDHGA8								TSPAN18	SARDH
		PFN3								TTC1	SIM1
		PLA2G5								USP43	SLC25A44
		PNPLA3_8								VTI1A	SLC46A1
		PPP6R2									SLC4A2
		PYROXD2									SLURP1
		RBM24									THEM6
		RHEB									TMEM216
		RNASEK									TRNT1
		RTEL1									VAMP3
		SBK1
		SDHAF2
		SLC35G2
		SMLR1_3
		TACC2
		TLDC1
		TMEM14C
		TMEM254C
		TSC22D3
		UBXN7
		UQCRC2
		ZFP41
		ZNF205
		ZP3
