# Supplementary material for: Long-lived rodents reveal signatures of positive selection in genes associated with lifespan
Source: PLoS Genet. 2018 Mar 23;14(3):e1007272. doi: 10.1371/journal.pgen.1007272 (PMC5884551; doi:10.1371/journal.pgen.1007272)
Supplement: S5 Table — (XLSX) [file pgen.1007272.s009.xlsx]

## Sheet: Table
S5 Table. Results on branch 1.
Gene	Transcript	FDR	P.Value	Number.of.species.included	Number.of.Sites.under.positive.Selection	Confirmed as significant in two additional runs
APLP2	c171022.graph_c0_seq2	0.0207	0.00013800	15	2	confirmed
SLC15A2	c200276.graph_c0_seq12	0.0852	0.00113600	10	2	confirmed
DESI1	c196676.graph_c0_seq3	0.0878678571428571	0.00458100	14	1	confirmed
B3GNT8	c184637.graph_c0_seq3	0.0878678571428571	0.00515700	11	3	confirmed
MOGAT2	c1699.graph_c0_seq1	0.0878678571428571	0.00520300	9	1	confirmed
BAAT	c195489.graph_c0_seq2	0.0878678571428571	0.00554700	12	4	confirmed
STOX1	c189213.graph_c0_seq2	0.0878678571428571	0.00568900	8	3	confirmed
PLTP	c177617.graph_c0_seq2	0.0878678571428571	0.00605500	16	4	confirmed
ACOT8	c169270.graph_c0_seq1	0.0878678571428571	0.00670000	15	1	confirmed
MREG	c201283.graph_c1_seq5	0.0878678571428571	0.00706300	12	1	confirmed
IGF1	c144327.graph_c0_seq2	0.0878678571428571	0.00730900	14	1	confirmed
IGF1	c144327.graph_c0_seq1	0.0878678571428571	0.00730900	14	1	confirmed
EIF4H	c164564.graph_c0_seq2	0.0878678571428571	0.00786700	16	1	not confirmed
SDSL	c201691.graph_c13_seq11	0.0878678571428571	0.00820100	10	3	confirmed
PIPOX	c201729.graph_c5_seq3	0.09257	0.00925700	14	5	confirmed
SDHAF2	c187645.graph_c1_seq1	0.11878125	0.01267000	16	1	not significant
MGST2	c200975.graph_c0_seq2	0.118941176470588	0.01348000	15	2	not significant
RAP1GAP2	c201012.graph_c0_seq5	0.11975	0.01437000	11	1	not significant
SLC35C2	c197047.graph_c0_seq14	0.1212	0.01606000	14	1	not significant
KRTAP26-1	c314311.graph_c0_seq1	0.1212	0.01616000	5	4	not significant
HCAR2	c196297.graph_c0_seq1	0.122642857142857	0.01717000	11	3	not significant
CASP14	c186817.graph_c0_seq7	0.171409090909091	0.02514000	11	2	not significant
RWDD3	c198696.graph_c0_seq25	0.214565217391304	0.03290000	13	3	not significant
ABL2	c183292.graph_c0_seq5	0.2244060625	0.03590497	5	4	not significant
EAF2	c163865.graph_c0_seq2	0.2673	0.04455000	10	5	not significant
TRIB3	c177050.graph_c0_seq1	0.273288461538462	0.04737000	7	5	not significant
SGMS2	c161020.graph_c0_seq1	0.314793103448276	0.06020000	12	6	not significant
EXOC3L1	c202126.graph_c2_seq16	0.314793103448276	0.06060000	11	8	not significant
OSMR	c198979.graph_c0_seq53	0.314793103448276	0.06086000	6	9	not significant
ADAM21	c246791.graph_c0_seq1	0.35675	0.07135000	6	3	not significant
MRPS7	c150065.graph_c0_seq1	0.382596774193548	0.07907000	17	4	not significant
SLC48A1	c168815.graph_c0_seq1	0.38465625	0.08206000	15	1	not significant
UQCRQ	c183221.graph_c0_seq4	0.406363636363636	0.08940000	17	2	not significant
C11ORF24	c184065.graph_c0_seq1	0.475588235294118	0.10780000	9	10	not significant
EGFL6	c162900.graph_c0_seq3	0.498428571428571	0.11630000	5	5	not significant
CASC5	c197247.graph_c0_seq5	0.509166666666667	0.12220000	5	11	not significant
BBS12	c185066.graph_c1_seq2	0.584594594594595	0.14420000	7	12	not significant
TMEM130	c143569.graph_c0_seq9	0.597375	0.15140000	8	2	not significant
SERINC3	c184002.graph_c1_seq1	0.597375	0.15850000	16	1	not significant
MISP	c202978.graph_c1_seq20	0.597375	0.15930000	5	10	not significant
SLC46A2	c181305.graph_c0_seq1	0.644634146341463	0.17620000	11	6	not significant
MARVELD2	c179557.graph_c1_seq5	0.710714285714286	0.19900000	8	5	not significant
SCARB2	c197763.graph_c0_seq1	0.717209302325581	0.20560000	14	3	not significant
KLK13	c196503.graph_c0_seq22	0.919666666666667	0.27280000	11	1	not significant
CPA3	c179160.graph_c0_seq2	0.919666666666667	0.27590000	11	1	not significant
PON3	c201997.graph_c5_seq84	0.994565217391304	0.30500000	16	4	not significant
APOH	c158851.graph_c2_seq1	1	0.35850000	16	2	not significant
GJA5	c200944.graph_c0_seq1	1	0.37250000	13	2	not significant
FKBP9	c191434.graph_c3_seq5	1	0.40450000	11	8	not significant
IGFALS	c197826.graph_c1_seq2	1	0.41460000	12	3	not significant
IGFALS	c190744.graph_c1_seq10	1	0.41480000	12	3	not significant
AP1G2	c202040.graph_c0_seq84	1	0.42020000	10	1	not significant
LRRC39	c142469.graph_c0_seq2	1	0.42390000	12	2	not significant
C17ORF105	c167833.graph_c0_seq2	1	0.43160000	12	3	not significant
LSMEM1	c157081.graph_c0_seq2	1	0.44460000	11	2	not significant
C9ORF89	c198177.graph_c1_seq12	1	0.44930000	13	1	not significant
SRGN	c198582.graph_c4_seq12	1	0.45050000	10	6	not significant
DUSP11	c193206.graph_c1_seq4	1	0.45100000	10	3	not significant
CGA	c226727.graph_c0_seq1	1	0.47490000	13	1	not significant
PTTG1	c194927.graph_c2_seq3	1	0.49540000	13	1	not significant
C12ORF45	c156904.graph_c0_seq3	1	0.50100000	9	5	not significant
UTP11L	c204292.graph_c0_seq1	1	0.51840000	17	1	not significant
KLHDC3	c190138.graph_c0_seq11	1	0.52520000	16	1	not significant
RNF5	c196574.graph_c0_seq1	1	0.52740000	16	1	not significant
P2RX1	c184385.graph_c0_seq2	1	0.53580000	12	5	not significant
RAB33A	c213443.graph_c0_seq1	1	0.54870000	13	2	not significant
NHEJ1	c173689.graph_c0_seq4	1	0.54970000	13	1	not significant
SLC35D2	c197582.graph_c0_seq19	1	0.55970000	14	3	not significant
HSBP1	c218054.graph_c0_seq1	1	0.56180000	17	1	not significant
XPNPEP1	c203232.graph_c3_seq7	1	0.58490000	11	1	not significant
XPNPEP1	c203232.graph_c3_seq21	1	0.58540000	11	1	not significant
TIMM44	c202227.graph_c2_seq33	1	0.61930000	16	2	not significant
ANKRD40	c181387.graph_c0_seq1	1	0.62260000	15	2	not significant
PLCXD2	c184930.graph_c0_seq1	1	0.62760000	11	3	not significant
STX12	c195099.graph_c5_seq3	1	0.63790000	16	1	not significant
LYZ	c193753.graph_c8_seq1	1	0.64270000	16	1	not significant
EBP	c177275.graph_c1_seq6	1	0.65100000	11	3	not significant
S100A1	c195351.graph_c1_seq7	1	0.65540000	14	1	not significant
SOCS5	c198987.graph_c8_seq2	1	0.65640000	15	3	not significant
C10ORF12	c184566.graph_c0_seq5	1	0.66710000	6	16	not significant
DPM2	c200713.graph_c10_seq2	1	0.67040000	14	1	not significant
AK2	c201586.graph_c4_seq4	1	0.68970000	15	3	not significant
ZNF451	c199497.graph_c5_seq12	1	0.69650000	8	6	not significant
DPH1	c198325.graph_c5_seq6	1	0.72560000	14	3	not significant
PSPN	c201013.graph_c1_seq13_PART1	1	0.73360000	8	2	not significant
AK2	c201586.graph_c4_seq2	1	0.74150000	15	3	not significant
ARSG	c187554.graph_c0_seq12	1	0.74620000	12	2	not significant
CD207	c175620.graph_c0_seq12	1	0.77560000	6	2	not significant
ART3	c200506.graph_c4_seq9	1	0.78690000	11	5	not significant
FAM221A	c198196.graph_c7_seq3	1	0.78920000	10	1	not significant
TSPO	c199012.graph_c1_seq2	1	0.79350000	14	1	not significant
NIPAL1	c190441.graph_c0_seq3	1	0.80340000	10	3	not significant
SDR39U1	c190288.graph_c0_seq16	1	0.81460000	14	3	not significant
ZNF593	c198167.graph_c0_seq2	1	0.84630000	17	1	not significant
CCBE1	c198796.graph_c0_seq15	1	0.85440000	11	2	not significant
NUP62	c191759.graph_c1_seq22	1	0.85960000	14	1	not significant
IER3	c186383.graph_c0_seq1	1	0.86710000	7	10	not significant
FMR1	c183259.graph_c0_seq19	1	0.88340000	14	2	not significant
FMR1	c183259.graph_c0_seq21	1	0.90170000	14	2	not significant
B3GALTL	c187692.graph_c0_seq9	1	0.90890000	11	1	not significant
RAD51B	c202419.graph_c1_seq65	1	0.92800000	10	2	not significant
SLITRK2	c196952.graph_c9_seq2_PART0	1	0.93970000	14	2	not significant
C1GALT1	c196460.graph_c0_seq19	1	0.94110000	12	2	not significant
C17ORF74	c170397.graph_c0_seq2	1	0.94490000	6	4	not significant
CHCHD5	c196356.graph_c0_seq17	1	0.95420000	15	2	not significant
NIT2	c176820.graph_c1_seq4	1	0.95610000	15	1	not significant
MPDU1	c197545.graph_c6_seq43	1	0.96360000	16	1	not significant
UPK1A	c197821.graph_c0_seq19	1	0.96600000	12	2	not significant
MEA1	c201522.graph_c1_seq1	1	0.97770000	17	2	not significant
ITPR3	c196124.graph_c3_seq25	1	0.99190000	11	5	not significant
C11ORF82	c199208.graph_c2_seq8	1	1.00000000	7	19	not significant
UPK3B	c201513.graph_c1_seq16	1	1.00000000	12	2	not significant
PARP14	c199244.graph_c0_seq10	1	1.00000000	6	32	not significant
PRODH2	c200543.graph_c6_seq18	1	1.00000000	14	5	not significant
SERPINB2	c185638.graph_c0_seq1	1	1.00000000	10	8	not significant
ZP2	c184641.graph_c0_seq1	1	1.00000000	5	9	not significant
FOXP3	c157482.graph_c0_seq6	1	1.00000000	10	2	not significant
FOXP3	c157482.graph_c0_seq5	1	1.00000000	10	1	not significant
KIAA1377	c193194.graph_c0_seq11	1	1.00000000	6	11	not significant
HAO2	c193873.graph_c0_seq33	1	1.00000000	14	5	not significant
CLRN3	c155140.graph_c1_seq1	1	1.00000000	15	2	not significant
ADAMTSL2	c191230.graph_c0_seq6	1	1.00000000	10	5	not significant
NAGK	c199737.graph_c1_seq4	1	1.00000000	16	2	not significant
OSTF1	c219869.graph_c0_seq1	1	1.00000000	17	1	not significant
PIGM	c207140.graph_c0_seq1	1	1.00000000	15	2	not significant
MYADM	c186764.graph_c0_seq1	1	1.00000000	13	1	not significant
CA5B	c194737.graph_c4_seq71	1	1.00000000	13	2	not significant
RPL7L1	c166450.graph_c0_seq1	1	1.00000000	17	1	not significant
ANKRD22	c157553.graph_c0_seq2	1	1.00000000	11	1	not significant
PDK4	c188533.graph_c0_seq9	1	1.00000000	12	3	not significant
TCL1A	c159992.graph_c0_seq1	1	1.00000000	6	3	not significant
TAF11	c187041.graph_c0_seq3	1	1.00000000	16	3	not significant
ARL11	c185634.graph_c0_seq1	1	1.00000000	12	2	not significant
TICAM2	c190467.graph_c0_seq6	1	1.00000000	10	1	not significant
SSRP1	c183569.graph_c1_seq2	1	1.00000000	17	3	not significant
PIH1D2	c191798.graph_c1_seq6	1	1.00000000	10	1	not significant
JUNB	c153470.graph_c0_seq1	1	1.00000000	11	1	not significant
SPAG4	c191706.graph_c0_seq13	1	1.00000000	5	3	not significant
ABHD14B	c199283.graph_c0_seq11	1	1.00000000	15	2	not significant
CAGE1	c196152.graph_c0_seq10	1	1.00000000	4	3	not significant
ABCA2	c201519.graph_c4_seq79	1	1.00000000	14	2	not significant
PCDHGA3	c202143.graph_c1_seq3	1	1.00000000	7	1	not significant
SLC41A3	c199206.graph_c0_seq4	1	1.00000000	13	2	not significant
CCL24	c141155.graph_c0_seq1	1	1.00000000	7	2	not significant
APOBEC4	c187289.graph_c0_seq3	1	1.00000000	6	2	not significant
TNFRSF17	c193236.graph_c0_seq16	1	1.00000000	6	3	not significant
SEMA3C	c193432.graph_c0_seq3	1	1.00000000	12	2	not significant
ENTPD3	c187478.graph_c1_seq4	1	1.00000000	10	6	not significant
FAM26E	c200234.graph_c0_seq20	1	1.00000000	12	4	not significant
GBAS	c189836.graph_c0_seq1	1	1.00000000	11	4	not significant
IL36B	c189262.graph_c0_seq1	NA	NA	5	1	not significant
PRSS58	c172888.graph_c0_seq12	NA	NA	4	22	not significant
LGR5	c189209.graph_c0_seq4	NA	NA	4	12	not significant
ARSK	c203014.graph_c2_seq7	NA	NA	9	18	not significant
SLCO1B3	c197683.graph_c0_seq3	NA	NA	6	55	not significant
FIGLA	c267039.graph_c0_seq1	NA	NA	5	7	not significant
DCLRE1C	c198062.graph_c0_seq55	NA	NA	5	41	not significant
C17ORF58	c178089.graph_c0_seq7	NA	NA	9	9	not significant
NOXO1	c197074.graph_c0_seq38	NA	NA	4	11	not significant
ANKRD37	c180320.graph_c0_seq2	NA	NA	4	16	not significant
KCTD14	c200753.graph_c1_seq2	NA	NA	8	20	not significant
DNAH17	c203660.graph_c0_seq27	NA	NA	10	13	not significant
BPIFB1	c175609.graph_c0_seq2	NA	NA	3	0	not significant
COL4A2	c168744.graph_c0_seq1	NA	NA	10	24	not significant
NRG2	c201382.graph_c0_seq10	NA	NA	7	4	not significant
NRG2	c201382.graph_c0_seq22	NA	NA	7	4	not significant
MED16	c179003.graph_c0_seq1	NA	NA	11	2	not significant
HIRIP3	c171305.graph_c0_seq4	NA	NA	6	7	not significant
BCL2L14	c161861.graph_c0_seq1	NA	NA	5	20	not significant
AHSG	c149684.graph_c0_seq1	NA	NA	10	0	not significant
APLP2	c171022.graph_c0_seq1	NA	NA	15	2	not significant
PDILT	c189074.graph_c0_seq1	NA	NA	5	4	not significant
LOC100359687	c184089.graph_c0_seq2	NA	NA	15	4	not significant
ERBB4	c202382.graph_c0_seq4	NA	NA	11	0	not significant
LRCH4	c198786.graph_c0_seq6	NA	NA	13	3	not significant
KANSL1L	c197805.graph_c3_seq6	NA	NA	12	4	not significant
FCER1A	c185342.graph_c0_seq1	NA	NA	4	11	not significant
ACY1	c200741.graph_c7_seq31	NA	NA	15	2	not significant
ACYP2	c183893.graph_c0_seq1	NA	NA	10	0	not significant
F10	c183103.graph_c0_seq2	NA	NA	13	7	not significant
RB1CC1	c192159.graph_c1_seq5	NA	NA	13	2	not significant
ABCC3	c194978.graph_c0_seq26	NA	NA	8	39	not significant
TFPI2	c203327.graph_c7_seq2	NA	NA	8	5	not significant
ANK2	c202195.graph_c5_seq114	NA	NA	5	2	not significant
LOC469913	c201981.graph_c1_seq19	NA	NA	12	2	not significant
MRPL57	c183885.graph_c0_seq2	NA	NA	15	2	not significant
CD14	c248938.graph_c0_seq1	NA	NA	6	0	not significant
MAP9	c202883.graph_c0_seq2	NA	NA	8	45	not significant
HSD17B14	c199313.graph_c0_seq70	NA	NA	7	7	not significant
CSPG4	c202338.graph_c3_seq2	NA	NA	11	10	not significant
LOC714083	c185947.graph_c0_seq3	NA	NA	4	16	not significant
ANK2	c202195.graph_c5_seq72	NA	NA	5	4	not significant
CHRNB4	c199104.graph_c1_seq2	NA	NA	5	10	not significant
TICAM1	c192171.graph_c0_seq1	NA	NA	3	14	not significant
OBSL1	c198836.graph_c1_seq17	NA	NA	9	17	not significant
LARP6	c204944.graph_c0_seq1	NA	NA	3	0	not significant
SLC16A6	c203760.graph_c0_seq7	NA	NA	13	1	not significant
ITIH4	c190480.graph_c0_seq4	NA	NA	3	13	not significant
4430402I18RIK	c200844.graph_c2_seq91	NA	NA	4	3	not significant
SLC25A24	c195083.graph_c1_seq5	NA	NA	12	1	not significant
DUOXA1	c194991.graph_c0_seq9	NA	NA	12	2	not significant
PCIF1	c197914.graph_c3_seq12	NA	NA	14	1	not significant
FAM179A	c201744.graph_c0_seq1	NA	NA	10	14	not significant
MFGE8	c181439.graph_c1_seq1	NA	NA	17	1	not significant
LOC695727	c202139.graph_c1_seq66	NA	NA	3	4	not significant
CMPK2	c192003.graph_c1_seq7	NA	NA	4	3	not significant
BPI	c192207.graph_c0_seq2	NA	NA	3	22	not significant
IL27RA	c198550.graph_c2_seq36	NA	NA	4	0	not significant
CAPNS1	c176826.graph_c1_seq2	NA	NA	17	2	not significant
SIAE	c151032.graph_c0_seq3	NA	NA	6	8	not significant
CASP1	c187354.graph_c0_seq3	NA	NA	4	63	not significant
DUOX1	c203237.graph_c0_seq23	NA	NA	11	3	not significant
MPP5	c194896.graph_c8_seq7	NA	NA	14	3	not significant
CDCA5	c179957.graph_c0_seq2	NA	NA	9	2	not significant
PIWIL1	c200288.graph_c0_seq30	NA	NA	10	0	not significant
ITGA10	c203191.graph_c2_seq45	NA	NA	6	3	not significant
GSG2	c178050.graph_c0_seq2	NA	NA	6	22	not significant
CSHL1	c203996.graph_c0_seq1	NA	NA	10	2	not significant
HTR6	c235032.graph_c0_seq1	NA	NA	3	27	not significant
IDH3G	c183914.graph_c2_seq1	NA	NA	17	1	not significant
PKHD1	c201682.graph_c0_seq1	NA	NA	4	1	not significant
NUDT4B	c172952.graph_c0_seq1	NA	NA	12	1	not significant
KAZN	c193417.graph_c1_seq16	NA	NA	8	2	not significant
CA6	c185259.graph_c0_seq1	NA	NA	3	23	not significant
LOC100330147	c202173.graph_c1_seq37	NA	NA	9	1	not significant
CEP44	c200022.graph_c0_seq4	NA	NA	7	2	not significant
IL1R1	c192211.graph_c5_seq16	NA	NA	6	0	not significant
FBXL21	c177897.graph_c0_seq5	NA	NA	10	3	not significant
CAPN6	c197053.graph_c7_seq10	NA	NA	11	4	not significant
LOC100912375	c190287.graph_c0_seq1	NA	NA	15	1	not significant
MRPS18A_10	c179693.graph_c0_seq1	NA	NA	15	4	not significant
RUSC1	c182515.graph_c0_seq2	NA	NA	5	5	not significant
DDR2	c186282.graph_c0_seq2	NA	NA	13	3	not significant
GPR133	c203533.graph_c2_seq21	NA	NA	10	18	not significant
PRAMEF12	c193803.graph_c0_seq3	NA	NA	5	29	not significant
TM7SF3	c198820.graph_c4_seq28	NA	NA	14	5	not significant
CEP192	c203608.graph_c3_seq67	NA	NA	5	9	not significant
SLC35C2	c197047.graph_c0_seq45	NA	NA	9	1	not significant
IQCF2	c111145.graph_c0_seq1	NA	NA	6	1	not significant
ARHGAP22_10	c199778.graph_c0_seq37	NA	NA	9	4	not significant
LOC100424151	c197331.graph_c0_seq12	NA	NA	9	2	not significant
PODN	c203662.graph_c0_seq16	NA	NA	11	1	not significant
SLC25A31	c159446.graph_c0_seq1	NA	NA	11	1	not significant
WASH1	c203649.graph_c2_seq16	NA	NA	12	3	not significant
C14ORF79	c181238.graph_c0_seq2	NA	NA	5	1	not significant
WDR60	c189815.graph_c0_seq4	NA	NA	6	2	not significant
ZC2HC1C	c202839.graph_c0_seq25	NA	NA	8	1	not significant
MTMR4	c184033.graph_c0_seq3	NA	NA	14	5	not significant
IL18R1	c192238.graph_c0_seq1	NA	NA	4	11	not significant
CHML	c183757.graph_c0_seq2	NA	NA	12	3	not significant
SERPINA5	c197793.graph_c9_seq1	NA	NA	5	0	not significant
URGCP	c194876.graph_c1_seq15	NA	NA	14	2	not significant
ACLY	c184121.graph_c0_seq1	NA	NA	13	2	not significant
ACLY	c184121.graph_c0_seq2	NA	NA	13	2	not significant
PQLC2	c200830.graph_c1_seq12	NA	NA	12	3	not significant
URGCP	c194876.graph_c1_seq9	NA	NA	14	2	not significant
URGCP	c194876.graph_c1_seq24	NA	NA	14	2	not significant
TLDC1	c200240.graph_c1_seq13	NA	NA	4	3	not significant
FSTL5	c192247.graph_c0_seq4	NA	NA	9	16	not significant
MCEE	c174741.graph_c0_seq11	NA	NA	15	1	not significant
NME6	c194385.graph_c2_seq13	NA	NA	14	1	not significant
ASH1L	c193843.graph_c0_seq1	NA	NA	14	6	not significant
FSTL5	c192247.graph_c0_seq1	NA	NA	9	16	not significant
C4ORF27	c200741.graph_c10_seq1	NA	NA	15	2	not significant
ALDH3B1	c189529.graph_c0_seq1	NA	NA	14	5	not significant
NIN	c203070.graph_c0_seq18	NA	NA	5	22	not significant
SLC14A2	c177862.graph_c0_seq3	NA	NA	7	3	not significant
GBP1	c201902.graph_c1_seq2	NA	NA	6	16	not significant
LOXL4	c194658.graph_c0_seq40	NA	NA	10	2	not significant
ZC3H14	c200224.graph_c0_seq11	NA	NA	10	3	not significant
FHL1	c151742.graph_c0_seq1	NA	NA	15	1	not significant
FIGNL1	c190475.graph_c0_seq3	NA	NA	13	1	not significant
EPHB6	c203432.graph_c0_seq77	NA	NA	10	6	not significant
BCDIN3D	c191792.graph_c1_seq14	NA	NA	13	3	not significant
MYO1G	c203599.graph_c5_seq8	NA	NA	8	4	not significant
ZC3HAV1	c198784.graph_c1_seq4	NA	NA	6	28	not significant
2610528A11RIK	c164461.graph_c0_seq1	NA	NA	6	5	not significant
PVRL3	c197598.graph_c0_seq3	NA	NA	11	3	not significant
PGF	c171320.graph_c0_seq21	NA	NA	10	3	not significant
ARHGAP22_10	c199778.graph_c0_seq39	NA	NA	5	15	not significant
MAT2B	c160951.graph_c1_seq1	NA	NA	17	1	not significant
MAT2B	c160951.graph_c1_seq3	NA	NA	17	1	not significant
POLR3G	c192009.graph_c0_seq3	NA	NA	14	2	not significant
TAS1R1	c173660.graph_c0_seq4	NA	NA	4	0	not significant
MCAT	c201608.graph_c5_seq1	NA	NA	9	4	not significant
PLA2G7	c195378.graph_c1_seq1	NA	NA	8	3	not significant
KIRREL3	c187566.graph_c1_seq8	NA	NA	4	1	not significant
MRPL37	c183821.graph_c1_seq1	NA	NA	17	2	not significant
SERPINA1	c192910.graph_c0_seq1	NA	NA	5	4	not significant
GM2036	c191124.graph_c0_seq1	NA	NA	7	7	not significant
DPEP3	c176396.graph_c0_seq1	NA	NA	6	3	not significant
COLEC11	c180705.graph_c3_seq2	NA	NA	4	1	not significant
TTR	c73642.graph_c0_seq1	NA	NA	17	2	not significant
EMILIN1	c190741.graph_c0_seq6	NA	NA	12	1	not significant
TNFRSF1A	c191122.graph_c1_seq6	NA	NA	5	23	not significant
MRPS15	c199930.graph_c9_seq9	NA	NA	12	0	not significant
H6PD	c188283.graph_c1_seq5	NA	NA	13	3	not significant
HGF	c196588.graph_c0_seq7	NA	NA	4	2	not significant
MRC1L1	c187989.graph_c0_seq1	NA	NA	13	19	not significant
NDUFA9	c109264.graph_c0_seq1	NA	NA	16	1	not significant
CCDC103	c182333.graph_c0_seq2	NA	NA	7	5	not significant
EML2	c202220.graph_c0_seq12	NA	NA	12	4	not significant
CLMN	c201283.graph_c0_seq3	NA	NA	5	0	not significant
PEAR1	c202137.graph_c1_seq49	NA	NA	9	6	not significant
AMY2A	c198612.graph_c1_seq1	NA	NA	13	5	not significant
CDON_9	c199479.graph_c0_seq7	NA	NA	12	4	not significant
LRRC46	c201287.graph_c0_seq5	NA	NA	5	1	not significant
PIWIL1	c200288.graph_c0_seq47	NA	NA	9	0	not significant
RCSD1	c203655.graph_c4_seq2	NA	NA	5	4	not significant
FAM127C	c202278.graph_c2_seq11	NA	NA	11	2	not significant
AQP7	c194325.graph_c0_seq4	NA	NA	9	5	not significant
UPF1	c197428.graph_c3_seq17	NA	NA	15	0	not significant
HGF	c196588.graph_c0_seq1	NA	NA	5	2	not significant
PLXNA1	c201584.graph_c4_seq6	NA	NA	10	2	not significant
LOC102555242	c200231.graph_c1_seq15	NA	NA	5	6	not significant
CREB3L1	c180441.graph_c4_seq3	NA	NA	12	3	not significant
C1QA	c189586.graph_c0_seq1	NA	NA	14	8	not significant
EPHB6	c203432.graph_c0_seq110	NA	NA	10	7	not significant
LOC570267	c192826.graph_c1_seq8	NA	NA	9	2	not significant
DCAKD	c181171.graph_c0_seq22	NA	NA	14	5	not significant
ADAM28	c142854.graph_c0_seq3	NA	NA	5	10	not significant
NTAN1	c202304.graph_c5_seq20	NA	NA	14	2	not significant
OSGEP	c196272.graph_c3_seq5	NA	NA	16	1	not significant
CTSW	c186114.graph_c0_seq3	NA	NA	4	5	not significant
EML2	c202220.graph_c0_seq1	NA	NA	11	4	not significant
DDO	c202289.graph_c2_seq28	NA	NA	12	1	not significant
FGD5	c201089.graph_c1_seq53	NA	NA	4	14	not significant
STAT5B	c176001.graph_c0_seq1	NA	NA	10	5	not significant
FYB	c188589.graph_c0_seq6	NA	NA	11	5	not significant
DOK1	c191227.graph_c0_seq7	NA	NA	11	1	not significant
ATP1A1	c192109.graph_c1_seq1	NA	NA	14	5	not significant
SDC1	c204327.graph_c0_seq1	NA	NA	5	4	not significant
NMRAL1_8	c195159.graph_c3_seq6	NA	NA	15	5	not significant
COL9A2	c193470.graph_c0_seq12	NA	NA	11	2	not significant
CD7	c198116.graph_c4_seq2	NA	NA	3	0	not significant
TEX14	c202975.graph_c1_seq39	NA	NA	5	7	not significant
FYB	c188589.graph_c0_seq4	NA	NA	11	5	not significant
JAKMIP2	c200677.graph_c0_seq40	NA	NA	12	2	not significant
RNF31	c202034.graph_c5_seq60	NA	NA	15	11	not significant
RNH1	c184058.graph_c1_seq3	NA	NA	11	16	not significant
C1ORF192	c187705.graph_c0_seq3	NA	NA	7	1	not significant
ITGAE	c202633.graph_c5_seq9	NA	NA	4	7	not significant
DNMT1	c197539.graph_c1_seq15	NA	NA	10	4	not significant
CACNG6	c172549.graph_c0_seq2	NA	NA	13	2	not significant
SPG11	c199841.graph_c0_seq10	NA	NA	10	1	not significant
F7	c202687.graph_c1_seq33	NA	NA	12	3	not significant
ARG	c177434.graph_c0_seq1	NA	NA	12	5	not significant
SIGLEC1	c197818.graph_c0_seq1	NA	NA	6	15	not significant
WNK3_8	c186619.graph_c0_seq8	NA	NA	9	7	not significant
MASP1	c203779.graph_c1_seq5	NA	NA	8	5	not significant
PLCH1	c202926.graph_c1_seq38	NA	NA	10	4	not significant
ABAT	c200610.graph_c1_seq5	NA	NA	16	6	not significant
CILP	c200063.graph_c0_seq10	NA	NA	13	5	not significant
SLC39A1_9	c171147.graph_c0_seq1	NA	NA	13	7	not significant
PLCH1	c202926.graph_c1_seq16	NA	NA	10	5	not significant
TIRAP	c198188.graph_c0_seq4	NA	NA	9	4	not significant
PHYHIPL	c198445.graph_c0_seq1	NA	NA	16	0	not significant
TMEM176A	c184106.graph_c0_seq3	NA	NA	8	2	not significant
NPM2	c161264.graph_c0_seq2	NA	NA	3	7	not significant
IMPG2	c203240.graph_c0_seq15	NA	NA	6	9	not significant
RFX2	c197511.graph_c0_seq9	NA	NA	5	8	not significant
SPINT1	c191875.graph_c2_seq7	NA	NA	12	9	not significant
C5ORF22	c196818.graph_c0_seq1	NA	NA	13	2	not significant
MTERFD3	c202083.graph_c1_seq2	NA	NA	8	7	not significant
AKAP13_9	c200992.graph_c6_seq2	NA	NA	5	3	not significant
CPQ	c198833.graph_c2_seq1	NA	NA	15	2	not significant
NRROS	c171684.graph_c0_seq2	NA	NA	12	6	not significant
FPR2	c194796.graph_c0_seq4	NA	NA	12	2	not significant
INPP5K	c192919.graph_c1_seq1	NA	NA	5	5	not significant
NCAM2	c196491.graph_c0_seq1	NA	NA	14	1	not significant
ABHD12B	c177230.graph_c0_seq5	NA	NA	8	5	not significant
PPP1R1A_6	c196430.graph_c2_seq1	NA	NA	14	1	not significant
PPM1F	c198473.graph_c0_seq9	NA	NA	11	1	not significant
C5ORF34	c186689.graph_c0_seq4	NA	NA	10	1	not significant
PKM	c174441.graph_c0_seq4	NA	NA	16	1	not significant
CDT1	c179398.graph_c0_seq3	NA	NA	10	5	not significant
CD300LF	c202895.graph_c0_seq18	NA	NA	5	6	not significant
ERAP1	c192878.graph_c1_seq2	NA	NA	13	3	not significant
MFGE8	c181439.graph_c1_seq3	NA	NA	9	4	not significant
TMPRSS11E	c200041.graph_c2_seq3	NA	NA	4	7	not significant
MORN3	c197187.graph_c1_seq14	NA	NA	12	4	not significant
FAM3B	c199898.graph_c5_seq9	NA	NA	11	4	not significant
ADCY10	c199468.graph_c1_seq29	NA	NA	4	5	not significant
MRPS34_11	c162113.graph_c0_seq4	NA	NA	11	4	not significant
CROCC	c199371.graph_c1_seq5	NA	NA	10	6	not significant
AOX1	c197609.graph_c0_seq15	NA	NA	5	10	not significant
ATP13A4	c198217.graph_c0_seq25	NA	NA	9	3	not significant
ATP6V1G3	c159078.graph_c0_seq1	NA	NA	12	0	not significant
DLK1	c187987.graph_c1_seq1	NA	NA	9	1	not significant
PKM	c174441.graph_c0_seq2	NA	NA	16	1	not significant
LRRC8E	c189850.graph_c0_seq1	NA	NA	3	7	not significant
ADCY10	c199468.graph_c1_seq44	NA	NA	4	6	not significant
FXR2	c178293.graph_c0_seq8	NA	NA	16	2	not significant
LGR5	c189209.graph_c0_seq1	NA	NA	11	3	not significant
SDCBP2	c189551.graph_c1_seq1	NA	NA	13	1	not significant
COL4A3	c201386.graph_c0_seq59	NA	NA	11	3	not significant
COASY	c200021.graph_c0_seq3	NA	NA	10	3	not significant
PROM1	c202556.graph_c2_seq3	NA	NA	4	0	not significant
SYNE2	c203844.graph_c0_seq47	NA	NA	4	0	not significant
MCL1	c153127.graph_c0_seq1	NA	NA	6	4	not significant
LAMP1	c170032.graph_c0_seq1	NA	NA	11	9	not significant
DUS3L	c192519.graph_c0_seq9	NA	NA	9	5	not significant
DUS3L	c192519.graph_c0_seq1	NA	NA	9	5	not significant
PINLYP_4	c167670.graph_c0_seq9	NA	NA	4	0	not significant
LOC100426255	c203654.graph_c0_seq1	NA	NA	9	2	not significant
CCDC117	c182493.graph_c0_seq4	NA	NA	3	22	not significant
PLA2G4B_8	c201931.graph_c1_seq161	NA	NA	8	3	not significant
NIFK	c185509.graph_c1_seq1	NA	NA	10	1	not significant
CYP2B19	c203797.graph_c0_seq3	NA	NA	12	7	not significant
LOC100911774	c180118.graph_c0_seq4	NA	NA	12	3	not significant
KIAA1161	c204558.graph_c0_seq1	NA	NA	16	1	not significant
SLC15A3	c198671.graph_c3_seq6	NA	NA	5	0	not significant
GAB3	c198749.graph_c5_seq7	NA	NA	6	3	not significant
ACVR1C	c173034.graph_c0_seq5	NA	NA	9	3	not significant
CASP7	c191469.graph_c0_seq1	NA	NA	14	2	not significant
CASP7	c191469.graph_c0_seq7	NA	NA	14	2	not significant
C5ORF15	c195350.graph_c12_seq1	NA	NA	11	1	not significant
JAG1	c197565.graph_c0_seq12	NA	NA	13	3	not significant
CLEC4F	c202378.graph_c2_seq3	NA	NA	6	0	not significant
IER2	c138456.graph_c0_seq1	NA	NA	8	2	not significant
FAM163A	c161432.graph_c0_seq1	NA	NA	5	2	not significant
NDUFC2	c283983.graph_c0_seq1	NA	NA	11	4	not significant
THSD7B	c185515.graph_c0_seq1	NA	NA	11	4	not significant
GPR97	c198551.graph_c0_seq13	NA	NA	9	0	not significant
CCDC40	c201265.graph_c0_seq18	NA	NA	5	3	not significant
APOC3	c74012.graph_c0_seq1	NA	NA	10	16	not significant
RNF208	c203096.graph_c3_seq77_PART1	NA	NA	14	1	not significant
GRAMD4_8	c203362.graph_c0_seq33	NA	NA	10	2	not significant
PRKCZ	c202098.graph_c10_seq6	NA	NA	13	1	not significant
MROH9	c200004.graph_c2_seq21	NA	NA	4	106	not significant
TRIM56	c184039.graph_c0_seq2	NA	NA	11	5	not significant
TLR6	c202839.graph_c0_seq27	NA	NA	7	6	not significant
FAM196B	c197640.graph_c0_seq9	NA	NA	10	0	not significant
TUFT1	c195586.graph_c0_seq9	NA	NA	13	4	not significant
LOC459382	c198270.graph_c4_seq3	NA	NA	11	14	not significant
UBE2L6	c200825.graph_c0_seq6	NA	NA	10	2	not significant
PLAT	c192699.graph_c0_seq2	NA	NA	11	2	not significant
ECHDC1	c195821.graph_c2_seq5	NA	NA	5	10	not significant
XIAP	c200563.graph_c4_seq22	NA	NA	15	2	not significant
GABRQ	c152685.graph_c0_seq3	NA	NA	3	0	not significant
SLC35E1	c175861.graph_c0_seq3	NA	NA	11	1	not significant
TEKT1	c181499.graph_c0_seq2	NA	NA	14	1	not significant
FAM151B	c196407.graph_c3_seq6	NA	NA	10	5	not significant
C4ORF33	c189700.graph_c2_seq3	NA	NA	13	0	not significant
LOC100652824	c189354.graph_c0_seq4	NA	NA	4	8	not significant
MGLL	c192424.graph_c0_seq2	NA	NA	12	4	not significant
SLAMF1	c180870.graph_c0_seq2	NA	NA	3	0	not significant
PRKRA	c194199.graph_c0_seq38	NA	NA	10	2	not significant
DCBLD2	c189608.graph_c0_seq2	NA	NA	13	10	not significant
LYST	c198866.graph_c1_seq3	NA	NA	11	15	not significant
KCNG1	c180031.graph_c0_seq1	NA	NA	4	2	not significant
HEBP2	c171573.graph_c0_seq3	NA	NA	15	3	not significant
AGAP_AGAP006770	c191863.graph_c0_seq5	NA	NA	4	3	not significant
BEST3	c200922.graph_c0_seq19	NA	NA	11	2	not significant
OSM	c177728.graph_c0_seq2	NA	NA	5	3	not significant
ITM2A	c204879.graph_c0_seq1	NA	NA	16	3	not significant
VRK2	c194831.graph_c1_seq34	NA	NA	7	3	not significant
VRK2	c194831.graph_c1_seq13	NA	NA	7	3	not significant
TPD52L1	c197348.graph_c0_seq7	NA	NA	13	1	not significant
PFKP	c176426.graph_c0_seq1	NA	NA	3	19	not significant
DPP7	c203110.graph_c1_seq24	NA	NA	12	2	not significant
DTNA	c194803.graph_c0_seq36	NA	NA	10	0	not significant
ZMIZ2	c200934.graph_c9_seq8	NA	NA	12	5	not significant
ZMIZ2	c200934.graph_c9_seq27	NA	NA	12	5	not significant
ZNF513	c182536.graph_c0_seq1	NA	NA	13	1	not significant
CIDEB_9	c178549.graph_c0_seq1	NA	NA	13	3	not significant
C18ORF32	c501780.graph_c0_seq1	NA	NA	15	1	not significant
TMEM8	c196161.graph_c1_seq2	NA	NA	11	5	not significant
XBP1_7	c200669.graph_c0_seq13	NA	NA	9	3	not significant
ECM1	c199692.graph_c12_seq3	NA	NA	5	0	not significant
ZFP36	c183364.graph_c1_seq2	NA	NA	16	1	not significant
AMACR	c182657.graph_c0_seq2	NA	NA	15	0	not significant
GPRIN3	c190565.graph_c0_seq2	NA	NA	8	3	not significant
B4GALNT2	c196040.graph_c5_seq13	NA	NA	6	6	not significant
ACPP	c200793.graph_c2_seq1	NA	NA	10	3	not significant
MAPK13	c179518.graph_c1_seq23	NA	NA	11	6	not significant
CCDC169	c186743.graph_c0_seq1	NA	NA	9	0	not significant
SI:CH211-242B18.1	c202856.graph_c3_seq32	NA	NA	6	2	not significant
CR2	c192125.graph_c1_seq29	NA	NA	6	3	not significant
TBKBP1	c183691.graph_c0_seq8	NA	NA	7	1	not significant
UPK3BL	c339579.graph_c0_seq1	NA	NA	4	16	not significant
AT5G45920	c200914.graph_c3_seq13	NA	NA	7	4	not significant
OXR1	c196829.graph_c6_seq21	NA	NA	12	8	not significant
NCF2	c196932.graph_c1_seq24	NA	NA	7	0	not significant
ACPP	c200793.graph_c2_seq13	NA	NA	10	3	not significant
EDIL3	c157181.graph_c0_seq1	NA	NA	13	3	not significant
EDIL3	c157181.graph_c0_seq2	NA	NA	13	3	not significant
TTC18	c193293.graph_c0_seq27	NA	NA	10	5	not significant
LNX1	c192986.graph_c2_seq3	NA	NA	10	11	not significant
LAMA1	c203886.graph_c0_seq41	NA	NA	4	96	not significant
TRUB2	c327894.graph_c0_seq1	NA	NA	14	3	not significant
PANX3	c202788.graph_c1_seq12	NA	NA	4	4	not significant
EID2B	c192053.graph_c0_seq1	NA	NA	9	0	not significant
IL17RA	c193047.graph_c0_seq17	NA	NA	8	4	not significant
KIAA1731	c199471.graph_c6_seq45	NA	NA	4	3	not significant
TNFRSF13B	c180968.graph_c0_seq2	NA	NA	3	0	not significant
TMEM234	c196857.graph_c2_seq3	NA	NA	10	0	not significant
HDHD1	c197736.graph_c0_seq1	NA	NA	8	2	not significant
TEX43	c197571.graph_c1_seq13	NA	NA	6	0	not significant
CTRL	c144080.graph_c0_seq2	NA	NA	13	0	not significant
TMEM242	c199220.graph_c0_seq2	NA	NA	17	0	not significant
PMF1-BGLAP	c172791.graph_c0_seq1	NA	NA	7	1	not significant
GSK3B	c197053.graph_c6_seq1	NA	NA	15	0	not significant
HSBP1L1	c199135.graph_c7_seq2	NA	NA	9	0	not significant
FLNB	c197751.graph_c0_seq11	NA	NA	5	1	not significant
FLNB	c197751.graph_c0_seq2	NA	NA	5	2	not significant
C2ORF43	c201896.graph_c0_seq3	NA	NA	8	6	not significant
FLNB	c197751.graph_c0_seq6	NA	NA	5	0	not significant
CCDC167	c195719.graph_c2_seq1	NA	NA	14	2	not significant
LARP4B	c199787.graph_c2_seq7	NA	NA	15	3	not significant
PTH	c350158.graph_c0_seq1	NA	NA	5	0	not significant
KCNJ11	c190301.graph_c0_seq4	NA	NA	15	1	not significant
RBBP8	c198825.graph_c0_seq5	NA	NA	9	5	not significant
OR10AD1	c200525.graph_c0_seq1	NA	NA	4	2	not significant
PDGFRB	c201998.graph_c2_seq42	NA	NA	6	17	not significant
FAM122A	c204501.graph_c0_seq1	NA	NA	13	2	not significant
OXR1	c196829.graph_c6_seq10	NA	NA	12	8	not significant
RPA2	c164278.graph_c0_seq1	NA	NA	13	0	not significant
LGMN	c193376.graph_c0_seq3	NA	NA	15	0	not significant
ANKRD34C	c158252.graph_c0_seq1	NA	NA	11	5	not significant
BUB1B	c199506.graph_c0_seq5	NA	NA	10	3	not significant
SEC24B	c194695.graph_c1_seq14	NA	NA	9	1	not significant
ABHD17A	c201146.graph_c1_seq22	NA	NA	17	0	not significant
C8ORF48	c172215.graph_c1_seq1	NA	NA	4	0	not significant
PANX1	c181559.graph_c0_seq1	NA	NA	12	0	not significant
RARRES2	c198978.graph_c5_seq4	NA	NA	13	3	not significant
ZNF248	c158035.graph_c0_seq2	NA	NA	9	3	not significant
RMI1	c197020.graph_c0_seq37	NA	NA	11	0	not significant
NUDT3B	c202115.graph_c0_seq1	NA	NA	13	2	not significant
SPATA2L	c188454.graph_c0_seq5	NA	NA	7	9	not significant
FOXF1	c139193.graph_c0_seq2	NA	NA	7	0	not significant
ARHGAP33	c197435.graph_c1_seq67	NA	NA	3	1	not significant
MRPL46	c174364.graph_c1_seq2	NA	NA	14	3	not significant
PLCD3	c201600.graph_c2_seq15	NA	NA	4	40	not significant
CST8	c183581.graph_c0_seq3	NA	NA	5	0	not significant
LYSMD3	c182006.graph_c0_seq2	NA	NA	15	1	not significant
FXYD4	c192918.graph_c0_seq3	NA	NA	4	0	not significant
CCR1_8	c192355.graph_c3_seq6	NA	NA	11	3	not significant
BRS3	c315671.graph_c0_seq1	NA	NA	12	0	not significant
SCG3	c195352.graph_c0_seq1	NA	NA	12	0	not significant
VAMP4	c201983.graph_c2_seq5	NA	NA	17	1	not significant
KLHDC7A	c203588.graph_c2_seq3	NA	NA	6	1	not significant
FKBP7	c192853.graph_c3_seq2	NA	NA	14	0	not significant
DSE	c195456.graph_c2_seq11	NA	NA	14	4	not significant
KIAA0226L	c197996.graph_c0_seq31	NA	NA	5	2	not significant
FAM149B1	c193969.graph_c0_seq25	NA	NA	8	0	not significant
MLXIPL	c202853.graph_c4_seq17	NA	NA	7	6	not significant
SPP2	c181291.graph_c0_seq1	NA	NA	9	1	not significant
ATP1A3	c197341.graph_c3_seq14	NA	NA	12	1	not significant
C20ORF26	c202493.graph_c0_seq46	NA	NA	4	0	not significant
CPN2	c194091.graph_c1_seq10	NA	NA	7	2	not significant
PDE8A	c188859.graph_c1_seq4	NA	NA	7	12	not significant
MX1	c202119.graph_c3_seq27	NA	NA	6	18	not significant
LRRC40	c168683.graph_c0_seq2	NA	NA	11	4	not significant
CCDC51	c162034.graph_c0_seq4	NA	NA	14	1	not significant
FTCD	c188985.graph_c0_seq14	NA	NA	11	3	not significant
BMP2K	c198994.graph_c1_seq1	NA	NA	4	6	not significant
HESX1	c213126.graph_c0_seq1	NA	NA	12	2	not significant
CCDC63	c172482.graph_c0_seq1	NA	NA	5	2	not significant
SLC2A4	c176171.graph_c0_seq5	NA	NA	15	3	not significant
FAM83C	c200593.graph_c0_seq16	NA	NA	6	9	not significant
C9ORF3	c200490.graph_c0_seq37	NA	NA	5	60	not significant
MYBPC1	c202837.graph_c0_seq5	NA	NA	12	5	not significant
MYBPC1	c202837.graph_c0_seq4	NA	NA	12	5	not significant
SYNC_9	c200579.graph_c4_seq82	NA	NA	8	6	not significant
CCDC50	c193503.graph_c1_seq3	NA	NA	6	0	not significant
HMOX2	c199465.graph_c2_seq17	NA	NA	17	1	not significant
SQLE	c200532.graph_c0_seq2	NA	NA	16	0	not significant
RASGEF1C	c189096.graph_c0_seq22	NA	NA	7	3	not significant
PDE8A	c188859.graph_c1_seq3	NA	NA	7	0	not significant
GEMIN8	c200516.graph_c4_seq14	NA	NA	11	0	not significant
C7H15ORF23	c199960.graph_c3_seq3	NA	NA	6	9	not significant
C1ORF234	c109692.graph_c0_seq1	NA	NA	4	8	not significant
POLE	c202701.graph_c2_seq20	NA	NA	10	6	not significant
ALB	c203997.graph_c0_seq1	NA	NA	15	3	not significant
ABHD5	c184038.graph_c0_seq8	NA	NA	16	2	not significant
MYBPC2	c202837.graph_c0_seq1	NA	NA	12	12	not significant
CG1671	c202527.graph_c2_seq19	NA	NA	13	3	not significant
F5	c190001.graph_c0_seq3	NA	NA	8	7	not significant
TRAT1	c193940.graph_c0_seq25	NA	NA	6	3	not significant
CYP2U1	c201300.graph_c0_seq5	NA	NA	9	0	not significant
ABHD8	c182028.graph_c0_seq1	NA	NA	11	0	not significant
RITA1	c193944.graph_c0_seq3	NA	NA	8	0	not significant
HMGN3	c179931.graph_c0_seq11	NA	NA	14	0	not significant
ITGB1BP2	c192112.graph_c0_seq4	NA	NA	13	0	not significant
RHBG	c199893.graph_c7_seq4	NA	NA	12	5	not significant
RHBG	c199893.graph_c7_seq8	NA	NA	12	5	not significant
FGF1	c197523.graph_c0_seq9	NA	NA	15	1	not significant
STX16	c190739.graph_c2_seq32	NA	NA	14	0	not significant
ZGC:173905	c199251.graph_c5_seq13	NA	NA	11	8	not significant
HERPUD1	c199203.graph_c1_seq3	NA	NA	16	0	not significant
LAX1_8	c145524.graph_c0_seq4	NA	NA	5	10	not significant
C11ORF85	c178817.graph_c0_seq2	NA	NA	6	0	not significant
AKR7A2	c198908.graph_c1_seq2	NA	NA	10	3	not significant
PCK2	c198898.graph_c7_seq58	NA	NA	13	1	not significant
PGPEP1L	c200246.graph_c0_seq24	NA	NA	4	0	not significant
PCDHGC5	c202143.graph_c1_seq22	NA	NA	8	7	not significant
GABRR2	c190870.graph_c1_seq1	NA	NA	9	0	not significant
TERF2IP	c178430.graph_c1_seq1	NA	NA	10	0	not significant
ISCU	c250847.graph_c0_seq1	NA	NA	16	0	not significant
ATP6AP1	c204202.graph_c0_seq1	NA	NA	17	4	not significant
LDLR	c195170.graph_c0_seq12	NA	NA	5	9	not significant
RNF32	c195707.graph_c0_seq15	NA	NA	5	6	not significant
ALDH16A1	c202123.graph_c5_seq36	NA	NA	10	4	not significant
ALDH3A2	c195285.graph_c0_seq1	NA	NA	13	0	not significant
ZNF668	c198649.graph_c1_seq8	NA	NA	11	0	not significant
PSMB9	c192281.graph_c0_seq9	NA	NA	16	0	not significant
AP2M1	c197009.graph_c0_seq1	NA	NA	17	0	not significant
SLC12A9	c197471.graph_c0_seq36	NA	NA	4	0	not significant
DR1	c174568.graph_c2_seq1	NA	NA	17	1	not significant
SAMD9	c200791.graph_c0_seq1	NA	NA	10	4	not significant
AMPD1	c200632.graph_c4_seq7	NA	NA	8	6	not significant
LOC722074	c187164.graph_c0_seq2	NA	NA	11	0	not significant
E2F3	c199797.graph_c1_seq2	NA	NA	11	0	not significant
TSC22D1	c178927.graph_c2_seq2	NA	NA	13	10	not significant
TPT1	c199189.graph_c3_seq5	NA	NA	17	0	not significant
CEP19	c178307.graph_c0_seq2	NA	NA	13	0	not significant
MAGEL2	c216788.graph_c0_seq1	NA	NA	5	0	not significant
FKRP	c179594.graph_c0_seq2	NA	NA	3	8	not significant
LOC685502	c191197.graph_c1_seq8	NA	NA	7	44	not significant
LOC685502	c191197.graph_c1_seq1	NA	NA	7	44	not significant
TAGAP	c192367.graph_c0_seq2	NA	NA	4	2	not significant
KIAA0556	c203215.graph_c3_seq15	NA	NA	4	5	not significant
C12ORF23	c189782.graph_c0_seq1	NA	NA	11	1	not significant
PRMT6	c196683.graph_c3_seq2	NA	NA	12	2	not significant
OCIAD2	c163058.graph_c0_seq4	NA	NA	15	1	not significant
EPRS	c199437.graph_c2_seq29	NA	NA	14	7	not significant
KIAA0391	c188136.graph_c1_seq4	NA	NA	8	0	not significant
FAM103A1	c197550.graph_c2_seq38	NA	NA	17	0	not significant
ZFYVE19	c197545.graph_c4_seq29	NA	NA	11	6	not significant
ZGC:173905	c199251.graph_c5_seq3	NA	NA	10	8	not significant
SMIM1_9	c189431.graph_c0_seq4	NA	NA	14	0	not significant
TNIP3	c202042.graph_c1_seq5	NA	NA	6	0	not significant
ZWINT	c170199.graph_c0_seq2	NA	NA	6	1	not significant
C8ORF88	c184720.graph_c0_seq2	NA	NA	9	0	not significant
ARSE	c196500.graph_c0_seq31	NA	NA	4	4	not significant
KCNK16	c175748.graph_c0_seq3	NA	NA	9	0	not significant
SUGP2	c190578.graph_c0_seq2	NA	NA	4	0	not significant
UBE2A	c201883.graph_c4_seq2	NA	NA	4	0	not significant
SETBP1	c199109.graph_c0_seq3	NA	NA	11	6	not significant
CCDC109B	c196307.graph_c0_seq2	NA	NA	5	0	not significant
GIMAP1-GIMAP5	c201997.graph_c9_seq3	NA	NA	3	6	not significant
CNTD1	c193540.graph_c0_seq23	NA	NA	7	5	not significant
EIF2S2	c156486.graph_c1_seq2	NA	NA	17	1	not significant
TXN	c204079.graph_c0_seq1	NA	NA	17	0	not significant
NUDC	c179858.graph_c1_seq1	NA	NA	17	1	not significant
SPATA22	c190121.graph_c0_seq2	NA	NA	10	1	not significant
NDUFAF6	c194618.graph_c2_seq3	NA	NA	15	0	not significant
MYH1	c203703.graph_c0_seq9	NA	NA	9	4	not significant
LPAR6	c140619.graph_c0_seq1	NA	NA	14	1	not significant
STRA8	c160238.graph_c0_seq3	NA	NA	4	0	not significant
LOC559728	c184001.graph_c0_seq4	NA	NA	11	0	not significant
WAS	c203444.graph_c2_seq44	NA	NA	10	0	not significant
HNRNPD	c201108.graph_c12_seq9	NA	NA	16	1	not significant
SPRY1	c167434.graph_c0_seq1	NA	NA	16	1	not significant
HNRNPD	c201108.graph_c12_seq5	NA	NA	16	1	not significant
RSL1D1	c158517.graph_c0_seq2	NA	NA	9	6	not significant
MTCH1	c198441.graph_c9_seq10	NA	NA	11	1	not significant
ICAM2	c186814.graph_c0_seq7	NA	NA	11	10	not significant
SEC22A	c203308.graph_c1_seq32	NA	NA	15	1	not significant
HMBOX1	c200132.graph_c0_seq14	NA	NA	12	0	not significant
CD247	c188617.graph_c0_seq28	NA	NA	11	0	not significant
CHST15	c183759.graph_c0_seq1	NA	NA	12	0	not significant
PPME1	c172516.graph_c0_seq2	NA	NA	16	1	not significant
NAMPT	c191434.graph_c2_seq1	NA	NA	16	1	not significant
CCDC172	c199625.graph_c1_seq39	NA	NA	8	0	not significant
INSM2	c152167.graph_c0_seq1	NA	NA	3	0	not significant
NDUFA11	c197963.graph_c4_seq2	NA	NA	13	2	not significant
ZMAT5	c185949.graph_c2_seq1	NA	NA	15	1	not significant
TCEAL8	c178725.graph_c1_seq1	NA	NA	16	1	not significant
C15ORF52	c197923.graph_c0_seq72	NA	NA	4	0	not significant
CRLS1	c159940.graph_c0_seq1	NA	NA	14	1	not significant
IL10RB	c140978.graph_c0_seq1	NA	NA	11	6	not significant
CRLS1	c290982.graph_c0_seq1	NA	NA	14	1	not significant
TTC23	c191831.graph_c2_seq6	NA	NA	8	2	not significant
PUS1	c201087.graph_c1_seq8	NA	NA	11	4	not significant
KRTCAP3	c195511.graph_c2_seq21	NA	NA	11	1	not significant
LOC685502	c191197.graph_c1_seq9	NA	NA	7	44	not significant
CTDSP2	c173452.graph_c0_seq4	NA	NA	14	0	not significant
CCDC124	c175760.graph_c0_seq4	NA	NA	13	1	not significant
TCEA3	c194435.graph_c0_seq2	NA	NA	15	0	not significant
FXYD7	c197538.graph_c0_seq31	NA	NA	15	1	not significant
SUSD5	c40482.graph_c0_seq1	NA	NA	7	0	not significant
VPS37D	c176072.graph_c0_seq9	NA	NA	10	0	not significant
LAMA5	c200614.graph_c1_seq23	NA	NA	10	8	not significant
FUNDC1	c160890.graph_c0_seq2	NA	NA	17	1	not significant
PVRL3	c197598.graph_c0_seq1	NA	NA	9	8	not significant
MYBPC1	c202837.graph_c0_seq7	NA	NA	12	4	not significant
MYBPC1	c202837.graph_c0_seq3	NA	NA	12	4	not significant
CXCR6	c193888.graph_c1_seq1	NA	NA	6	0	not significant
ABCA5	c195207.graph_c0_seq3	NA	NA	13	9	not significant
ECI1	c155679.graph_c0_seq1	NA	NA	15	0	not significant
FBXO40	c167788.graph_c0_seq5	NA	NA	10	1	not significant
ZBTB20	c198416.graph_c2_seq53	NA	NA	16	1	not significant
RAMP1	c198194.graph_c8_seq1	NA	NA	14	1	not significant
SP2353	c202202.graph_c0_seq3	NA	NA	11	8	not significant
SEC14L4	c201694.graph_c4_seq31	NA	NA	10	2	not significant
STRADB	c192924.graph_c1_seq8	NA	NA	12	1	not significant
KIN	c150078.graph_c1_seq1	NA	NA	14	0	not significant
CHURC1	c195391.graph_c0_seq1	NA	NA	14	0	not significant
DNAJC6	c197248.graph_c8_seq1	NA	NA	12	3	not significant
B3GNT6	c195026.graph_c6_seq1	NA	NA	7	2	not significant
RBPMS2	c141247.graph_c0_seq1	NA	NA	12	0	not significant
STRADB	c192924.graph_c1_seq5	NA	NA	12	0	not significant
TAX1BP1	c211375.graph_c0_seq1	NA	NA	13	1	not significant
HSPB8	c191495.graph_c1_seq1	NA	NA	15	1	not significant
TBK1	c186971.graph_c6_seq2	NA	NA	15	1	not significant
CA12	c196800.graph_c6_seq4	NA	NA	13	2	not significant
ARHGAP6	c176467.graph_c0_seq8	NA	NA	7	7	not significant
NSDHL	c175098.graph_c0_seq1	NA	NA	17	0	not significant
TSEN15	c195336.graph_c0_seq2	NA	NA	14	0	not significant
ANKRD2	c156571.graph_c0_seq5	NA	NA	12	0	not significant
COMMD9	c193322.graph_c2_seq1	NA	NA	16	1	not significant
PPM1M	c203709.graph_c5_seq8	NA	NA	10	0	not significant
LRP2	c202960.graph_c2_seq3	NA	NA	12	14	not significant
PRKDC	c202944.graph_c3_seq4	NA	NA	9	0	not significant
NDUFA6	c202339.graph_c3_seq5	NA	NA	16	0	not significant
CAMLG	c191144.graph_c2_seq2	NA	NA	17	0	not significant
LRPPRC	c203396.graph_c3_seq1	NA	NA	13	5	not significant
SDHC	c186598.graph_c0_seq1	NA	NA	17	1	not significant
RBM41	c190655.graph_c0_seq8	NA	NA	12	0	not significant
IL2RA	c158321.graph_c0_seq2	NA	NA	7	0	not significant
C1ORF74	c200787.graph_c2_seq138	NA	NA	10	6	not significant
DUSP12	c199939.graph_c0_seq9	NA	NA	14	1	not significant
LRRCC1	c197121.graph_c0_seq50	NA	NA	14	5	not significant
CTCFL	c187038.graph_c0_seq3	NA	NA	3	4	not significant
SVIP	c299567.graph_c0_seq1	NA	NA	14	0	not significant
MTERFD1	c201786.graph_c0_seq4	NA	NA	15	4	not significant
YAE1D1_2	c190586.graph_c2_seq5	NA	NA	11	3	not significant
SESN1	c187519.graph_c2_seq2	NA	NA	13	0	not significant
SKA3	c201131.graph_c0_seq8	NA	NA	7	5	not significant
TEX10	c195581.graph_c1_seq9	NA	NA	11	3	not significant
FAM25C	c146102.graph_c1_seq1	NA	NA	11	4	not significant
MITF	c198314.graph_c0_seq4	NA	NA	12	0	not significant
CNN3	c170653.graph_c0_seq1	NA	NA	17	0	not significant
INHBE	c579013.graph_c0_seq1	NA	NA	11	1	not significant
MITF	c198314.graph_c0_seq3	NA	NA	12	0	not significant
MITF	c198314.graph_c0_seq6	NA	NA	12	0	not significant
FAM198A	c199356.graph_c0_seq24	NA	NA	3	0	not significant
GCC1	c193343.graph_c0_seq1	NA	NA	15	2	not significant
CLDN8	c144791.graph_c0_seq1	NA	NA	14	3	not significant
DLX5	c230976.graph_c0_seq1	NA	NA	11	0	not significant
GPD1	c195540.graph_c2_seq20	NA	NA	17	5	not significant
CCNB1	c189258.graph_c0_seq2	NA	NA	12	2	not significant
TACC3	c197056.graph_c1_seq55	NA	NA	6	1	not significant
GDA	c181403.graph_c0_seq2	NA	NA	16	4	not significant
MOXD1	c185570.graph_c1_seq2	NA	NA	13	9	not significant
ABHD4	c161618.graph_c1_seq2	NA	NA	16	0	not significant
MORN5	c186813.graph_c0_seq2	NA	NA	14	1	not significant
IDI1	c159964.graph_c0_seq1	NA	NA	9	0	not significant
SLC41A3	c199206.graph_c0_seq12	NA	NA	14	0	not significant
DYDC1	c155364.graph_c0_seq5	NA	NA	9	0	not significant
TBC1D14	c199650.graph_c0_seq5	NA	NA	12	0	not significant
ADK	c178823.graph_c0_seq3	NA	NA	15	2	not significant
TUBE1	c202071.graph_c1_seq2	NA	NA	13	0	not significant
BYSL	c188426.graph_c0_seq4	NA	NA	14	1	not significant
CDIP1	c190130.graph_c1_seq3	NA	NA	17	0	not significant
HILPDA	c175959.graph_c0_seq1	NA	NA	15	0	not significant
MRPL19	c197406.graph_c0_seq1	NA	NA	17	2	not significant
SCGN	c171151.graph_c0_seq2	NA	NA	11	0	not significant
CA9	c193790.graph_c0_seq7	NA	NA	10	1	not significant
MAEL	c160573.graph_c0_seq2	NA	NA	11	0	not significant
NFKBIE	c197801.graph_c1_seq20	NA	NA	6	0	not significant
C7ORF43	c190299.graph_c0_seq18	NA	NA	15	0	not significant
PPAP2B	c184111.graph_c0_seq1	NA	NA	17	1	not significant
SDK1	c189414.graph_c0_seq2	NA	NA	11	7	not significant
ELL2	c187054.graph_c0_seq1	NA	NA	12	0	not significant
CIB4	c197042.graph_c0_seq7	NA	NA	10	0	not significant
PTF1A	c240648.graph_c0_seq1	NA	NA	3	0	not significant
TSPAN8	c172063.graph_c0_seq1	NA	NA	13	1	not significant
SCMH1	c192402.graph_c2_seq7	NA	NA	12	2	not significant
C12ORF68	c196095.graph_c3_seq11	NA	NA	12	0	not significant
SCMH1	c192402.graph_c2_seq11	NA	NA	12	2	not significant
LARP4	c191247.graph_c0_seq2	NA	NA	7	2	not significant
MRPS36	c199585.graph_c0_seq1	NA	NA	15	1	not significant
INPP5B	c196416.graph_c5_seq14	NA	NA	14	2	not significant
ERICH1	c199537.graph_c7_seq6	NA	NA	8	0	not significant
PRLR	c202093.graph_c0_seq2	NA	NA	5	2	not significant
NCF2	c196932.graph_c1_seq31	NA	NA	10	2	not significant
ILDR1	c195075.graph_c0_seq7	NA	NA	7	5	not significant
ASCC1	c194163.graph_c1_seq4	NA	NA	14	3	not significant
FDX1L	c188553.graph_c0_seq8	NA	NA	10	0	not significant
SMYD3	c178234.graph_c0_seq1	NA	NA	12	0	not significant
MEDAG	c205105.graph_c0_seq1	NA	NA	11	2	not significant
TCN2	c168771.graph_c0_seq1	NA	NA	17	1	not significant
LOC100129924	c195650.graph_c0_seq10	NA	NA	10	0	not significant
PRDM1	c185217.graph_c0_seq1	NA	NA	11	0	not significant
TRAFD1	c196698.graph_c6_seq7	NA	NA	15	2	not significant
ALDH3A2	c195285.graph_c0_seq5	NA	NA	14	0	not significant
SBF1	c203065.graph_c5_seq16	NA	NA	14	3	not significant
SLC24A4	c198076.graph_c0_seq12	NA	NA	3	0	not significant
LOC568308	c197853.graph_c3_seq1	NA	NA	15	3	not significant
PLA2G12B	c168447.graph_c0_seq3	NA	NA	13	1	not significant
IL33	c198184.graph_c1_seq5	NA	NA	4	41	not significant
MSR1	c195288.graph_c0_seq5	NA	NA	6	0	not significant
SLC26A11	c203205.graph_c1_seq43	NA	NA	4	1	not significant
DENND4A	c183990.graph_c2_seq3	NA	NA	12	4	not significant
MPPED2A	c180019.graph_c0_seq6	NA	NA	11	1	not significant
PRPF3	c200529.graph_c4_seq8	NA	NA	17	0	not significant
DENND4A	c183990.graph_c2_seq1	NA	NA	12	4	not significant
CNTNAP1	c192436.graph_c4_seq2	NA	NA	13	9	not significant
OPRL1	c168211.graph_c0_seq7	NA	NA	14	1	not significant
ARFRP1	c194885.graph_c0_seq44	NA	NA	16	1	not significant
IL1R2	c167689.graph_c0_seq1	NA	NA	6	0	not significant
CYP26A1	c171586.graph_c0_seq3	NA	NA	5	0	not significant
INSR	c202058.graph_c0_seq14	NA	NA	13	7	not significant
SLC30A4	c203091.graph_c0_seq3	NA	NA	9	5	not significant
COQ6	c180667.graph_c0_seq14	NA	NA	4	0	not significant
SEMA3G	c183456.graph_c0_seq5	NA	NA	4	8	not significant
CMA1	c149983.graph_c0_seq3	NA	NA	12	0	not significant
PRDM1	c185217.graph_c0_seq5	NA	NA	11	1	not significant
ETFA	c168176.graph_c0_seq4	NA	NA	16	3	not significant
TRAF4	c176153.graph_c0_seq2	NA	NA	16	1	not significant
CRHR2	c196477.graph_c0_seq1	NA	NA	12	1	not significant
IL1RL1	c195227.graph_c1_seq14	NA	NA	5	1	not significant
SLC13A2	c193340.graph_c1_seq9	NA	NA	15	5	not significant
KCNC3	c198559.graph_c0_seq10	NA	NA	10	0	not significant
DCLK3	c189833.graph_c0_seq1	NA	NA	6	2	not significant
LBP	c180595.graph_c0_seq1	NA	NA	9	2	not significant
VIP	c166339.graph_c0_seq1	NA	NA	5	0	not significant
FGF18	c178620.graph_c0_seq1	NA	NA	11	0	not significant
BGN	c169937.graph_c1_seq2	NA	NA	16	0	not significant
SLC27A3	c188376.graph_c0_seq36	NA	NA	4	5	not significant
ATPAF1	c183216.graph_c1_seq2	NA	NA	13	2	not significant
ZC3H12A	c193593.graph_c0_seq2	NA	NA	12	5	not significant
WNT2	c193948.graph_c1_seq9	NA	NA	12	1	not significant
UQCC1	c187901.graph_c0_seq3	NA	NA	15	2	not significant
PLD3	c183222.graph_c0_seq4	NA	NA	17	1	not significant
ZNF385A	c180579.graph_c2_seq3	NA	NA	12	0	not significant
MARVELD3	c185575.graph_c0_seq4	NA	NA	6	0	not significant
IGJ	c198040.graph_c4_seq1	NA	NA	12	3	not significant
HES5	c207113.graph_c0_seq1	NA	NA	11	2	not significant
ZSWIM3	c175328.graph_c0_seq3	NA	NA	13	4	not significant
SLC20A2	c191975.graph_c0_seq36	NA	NA	15	2	not significant
MYOG	c108086.graph_c0_seq2	NA	NA	12	0	not significant
TRIM23	c179789.graph_c0_seq2	NA	NA	11	1	not significant
KIAA1755	c203433.graph_c2_seq20	NA	NA	6	3	not significant
ANKRD16	c198291.graph_c4_seq28	NA	NA	13	3	not significant
ASL	c177266.graph_c0_seq2	NA	NA	15	0	not significant
MARVELD1	c198987.graph_c3_seq2	NA	NA	11	0	not significant
RBM43	c191883.graph_c0_seq2	NA	NA	5	3	not significant
LOC709838	c188458.graph_c1_seq1	NA	NA	15	2	not significant
HARBI1	c144170.graph_c0_seq2	NA	NA	13	3	not significant
DSEL	c194815.graph_c0_seq1	NA	NA	13	3	not significant
CD274	c202595.graph_c0_seq3	NA	NA	10	0	not significant
CASP8AP2	c197200.graph_c0_seq8	NA	NA	7	10	not significant
PCDH1	c200487.graph_c1_seq5	NA	NA	14	1	not significant
PATZ1	c202163.graph_c0_seq11	NA	NA	11	1	not significant
GPR56	c198057.graph_c0_seq2	NA	NA	13	8	not significant
FDXR	c190679.graph_c0_seq15	NA	NA	3	11	not significant
ATHL1	c199882.graph_c0_seq21	NA	NA	11	3	not significant
KNG2	c187395.graph_c0_seq1	NA	NA	7	0	not significant
CERS3	c200669.graph_c3_seq24	NA	NA	7	1	not significant
GLB1	c198749.graph_c7_seq11	NA	NA	12	5	not significant
PPP1R12C	c194402.graph_c1_seq6	NA	NA	10	3	not significant
C10ORF71	c155222.graph_c0_seq1	NA	NA	6	10	not significant
SHISA3	c185155.graph_c0_seq3	NA	NA	11	0	not significant
LOC100130705	c252865.graph_c0_seq1	NA	NA	7	1	not significant
TINAGL1	c194451.graph_c1_seq4	NA	NA	14	4	not significant
HPD	c183393.graph_c3_seq7	NA	NA	16	1	not significant
MRPL11	c204162.graph_c0_seq1	NA	NA	17	2	not significant
PPIL1	c191293.graph_c1_seq1	NA	NA	17	0	not significant
HPD	c183393.graph_c3_seq1	NA	NA	16	2	not significant
FSHR	c196011.graph_c0_seq15	NA	NA	11	3	not significant
BCS1L	c184120.graph_c0_seq9	NA	NA	14	1	not significant
RNASE6	c190865.graph_c0_seq2	NA	NA	12	2	not significant
TMEM208	c157927.graph_c1_seq1	NA	NA	17	1	not significant
RABEP2	c201026.graph_c2_seq9	NA	NA	9	4	not significant
AP4B1	c196584.graph_c1_seq2	NA	NA	10	5	not significant
OSR1	c187397.graph_c0_seq8	NA	NA	14	4	not significant
IL20RB	c196796.graph_c0_seq25	NA	NA	5	1	not significant
SPERT	c249850.graph_c0_seq1	NA	NA	5	0	not significant
TMEM108	c203089.graph_c7_seq1	NA	NA	13	1	not significant
NDUFS2	c196331.graph_c6_seq1	NA	NA	17	2	not significant
KIAA1644	c160206.graph_c0_seq1	NA	NA	13	1	not significant
FBXL18	c194364.graph_c0_seq1	NA	NA	11	1	not significant
CXCL17	c164946.graph_c0_seq2	NA	NA	8	3	not significant
RIT2	c179449.graph_c0_seq2	NA	NA	11	1	not significant
WDR73	c200713.graph_c8_seq1	NA	NA	10	0	not significant
ATP13A1	c197833.graph_c0_seq3	NA	NA	12	1	not significant
HLA-A	c203871.graph_c1_seq10	NA	NA	7	38	not significant
MAN2B2	c201768.graph_c1_seq54	NA	NA	7	3	not significant
CX3CR1	c196284.graph_c0_seq1	NA	NA	11	3	not significant
DNAJC27	c202553.graph_c0_seq2	NA	NA	15	1	not significant
GADD45G	c169620.graph_c0_seq5	NA	NA	15	0	not significant
ATP1B1	c202432.graph_c0_seq27	NA	NA	16	2	not significant
APOA4	c204233.graph_c0_seq1	NA	NA	10	0	not significant
WT1	c187985.graph_c0_seq6	NA	NA	3	0	not significant
ERCC4	c195086.graph_c0_seq4	NA	NA	10	5	not significant
TEKT4	c187224.graph_c0_seq9	NA	NA	11	3	not significant
FAM84A	c189445.graph_c0_seq1	NA	NA	12	1	not significant
C4ORF47	c199919.graph_c0_seq8	NA	NA	12	1	not significant
DUSP18	c195858.graph_c0_seq1	NA	NA	16	3	not significant
METAP2	c200744.graph_c0_seq7	NA	NA	17	0	not significant
AVIL	c196879.graph_c0_seq9	NA	NA	10	2	not significant
CFL2	c257683.graph_c0_seq1	NA	NA	16	0	not significant
BCAS3	c203085.graph_c0_seq4	NA	NA	15	3	not significant
BCAS3	c203085.graph_c0_seq9	NA	NA	15	3	not significant
DCLRE1A	c195182.graph_c0_seq8	NA	NA	6	5	not significant
AMPD3	c196954.graph_c0_seq22	NA	NA	5	0	not significant
MBLAC1	c201000.graph_c4_seq8	NA	NA	5	0	not significant
ITGAM	c203830.graph_c0_seq63	NA	NA	6	3	not significant
ITGAM	c203830.graph_c0_seq68	NA	NA	6	3	not significant
LOC717414	c197831.graph_c4_seq8	NA	NA	5	0	not significant
RPRD2	c180601.graph_c0_seq1	NA	NA	14	1	not significant
OXGR1	c183039.graph_c0_seq1	NA	NA	14	4	not significant
PCDH10	c197916.graph_c0_seq1	NA	NA	3	3	not significant
TM2D2	c148959.graph_c0_seq1	NA	NA	17	1	not significant
FA2H	c173795.graph_c0_seq1	NA	NA	11	2	not significant
F2RL1	c195625.graph_c5_seq15	NA	NA	12	0	not significant
USF2	c194627.graph_c0_seq2	NA	NA	16	1	not significant
SLC17A4	c201686.graph_c1_seq18	NA	NA	12	0	not significant
SLC39A5	c195129.graph_c9_seq37	NA	NA	16	4	not significant
TCTN1	c202748.graph_c0_seq9	NA	NA	11	4	not significant
EGR4	c156389.graph_c0_seq1	NA	NA	10	3	not significant
IL36RN	c157210.graph_c1_seq1	NA	NA	12	1	not significant
NUSAP1	c167512.graph_c0_seq3	NA	NA	6	5	not significant
COMMD10	c200647.graph_c0_seq11	NA	NA	16	1	not significant
KCNK13	c200870.graph_c0_seq3	NA	NA	10	1	not significant
FAM109A	c196859.graph_c5_seq1	NA	NA	5	0	not significant
ERF	c192211.graph_c4_seq1	NA	NA	13	1	not significant
CLPTM1L	c194926.graph_c2_seq25	NA	NA	14	0	not significant
GMNN	c185095.graph_c0_seq7	NA	NA	11	1	not significant
MRPL49	c231474.graph_c0_seq1	NA	NA	14	1	not significant
GLTSCR1	c197069.graph_c0_seq9	NA	NA	7	0	not significant
PPP1R12B_4	c296939.graph_c0_seq1	NA	NA	8	4	not significant
TARDBP_10	c193378.graph_c4_seq7	NA	NA	13	2	not significant
CHEK2	c200715.graph_c2_seq19	NA	NA	10	2	not significant
SYNC_9	c200579.graph_c4_seq117	NA	NA	9	4	not significant
PPP1R13B	c199762.graph_c0_seq7	NA	NA	13	2	not significant
SIGMAR1	c158667.graph_c0_seq1	NA	NA	16	1	not significant
PLA2G3	c190153.graph_c0_seq7	NA	NA	6	4	not significant
VAMP2	c148780.graph_c0_seq2	NA	NA	16	0	not significant
ACAD9	c176986.graph_c0_seq1	NA	NA	16	0	not significant
IGSF1	c192333.graph_c0_seq15	NA	NA	12	6	not significant
PPIG	c172181.graph_c0_seq3	NA	NA	17	3	not significant
CENPN	c196653.graph_c1_seq13	NA	NA	8	6	not significant
ZFP69	c192629.graph_c0_seq5	NA	NA	4	0	not significant
SNCG	c205373.graph_c0_seq1	NA	NA	17	0	not significant
ADK	c178823.graph_c0_seq2	NA	NA	15	2	not significant
RPS6KL1	c201189.graph_c0_seq24	NA	NA	11	1	not significant
HSD17B2	c197437.graph_c0_seq4	NA	NA	11	1	not significant
NOMO3	c187392.graph_c1_seq1	NA	NA	15	5	not significant
KCNJ8	c191388.graph_c0_seq3	NA	NA	15	0	not significant
CG7371	c195253.graph_c2_seq8	NA	NA	14	1	not significant
CCL3L3	c187565.graph_c0_seq3	NA	NA	10	1	not significant
APOE	c187875.graph_c0_seq3	NA	NA	10	0	not significant
CTSA	c175823.graph_c0_seq1	NA	NA	17	1	not significant
TMEM173	c198247.graph_c0_seq15	NA	NA	10	3	not significant
OSBPL3	c157095.graph_c0_seq1	NA	NA	14	2	not significant
SIRPA	c183794.graph_c0_seq2	NA	NA	12	2	not significant
GATSL3	c176507.graph_c0_seq14	NA	NA	14	1	not significant
TEX35	c199380.graph_c3_seq8	NA	NA	6	2	not significant
TRMT10B	c193505.graph_c5_seq1	NA	NA	16	2	not significant
TNNC1	c40981.graph_c0_seq1	NA	NA	17	0	not significant
COMMD5	c189626.graph_c2_seq4	NA	NA	16	2	not significant
HTR1A	c202014.graph_c0_seq2	NA	NA	12	1	not significant
WNT9B	c182330.graph_c0_seq1	NA	NA	7	0	not significant
VRK1	c194065.graph_c1_seq2	NA	NA	14	1	not significant
C2ORF50	c201194.graph_c3_seq2	NA	NA	4	0	not significant
GPR52	c110956.graph_c0_seq1	NA	NA	10	2	not significant
SAMD4B	c197360.graph_c0_seq36	NA	NA	14	0	not significant
MBD1_7	c202992.graph_c1_seq174	NA	NA	8	9	not significant
FANCI	c193840.graph_c0_seq21	NA	NA	11	2	not significant
RNF17	c200095.graph_c3_seq4	NA	NA	10	3	not significant
SLC18B1	c200153.graph_c2_seq40	NA	NA	4	0	not significant
FBXO22	c200874.graph_c0_seq8	NA	NA	14	2	not significant
FBXO15	c194788.graph_c0_seq11	NA	NA	6	4	not significant
APCS	c139907.graph_c0_seq1	NA	NA	8	2	not significant
LAS1L	c174429.graph_c0_seq6	NA	NA	7	5	not significant
RASSF1	c201368.graph_c7_seq13	NA	NA	14	1	not significant
CFI	c183950.graph_c0_seq1	NA	NA	10	7	not significant
SETMAR	c181091.graph_c0_seq1	NA	NA	12	1	not significant
GSTZ1	c188221.graph_c0_seq2	NA	NA	15	2	not significant
FOPNL	c199504.graph_c1_seq4	NA	NA	13	1	not significant
TP63	c191892.graph_c0_seq4	NA	NA	11	0	not significant
ART4	c185944.graph_c0_seq2	NA	NA	7	0	not significant
ESAM	c200686.graph_c1_seq39	NA	NA	10	4	not significant
TRHR	c158493.graph_c0_seq1	NA	NA	10	3	not significant
ANXA2	c176139.graph_c0_seq1	NA	NA	17	2	not significant
GM2A	c137919.graph_c0_seq3	NA	NA	11	0	not significant
AMBN	c275134.graph_c0_seq1	NA	NA	6	4	not significant
ZNF131	c191911.graph_c0_seq1	NA	NA	14	1	not significant
1700019G17RIK	c189175.graph_c0_seq3	NA	NA	6	0	not significant
CCDC157	c202488.graph_c0_seq1	NA	NA	5	8	not significant
NLRP3	c187991.graph_c1_seq12	NA	NA	3	0	not significant
ASNS	c177851.graph_c0_seq2	NA	NA	14	0	not significant
ZNHIT6	c177531.graph_c0_seq1	NA	NA	11	2	not significant
AGAP_AGAP003592	c193418.graph_c0_seq9	NA	NA	15	4	not significant
NXPE3	c190624.graph_c0_seq5	NA	NA	14	2	not significant
CBR4	c179264.graph_c0_seq1	NA	NA	14	4	not significant
LRRC8C	c167724.graph_c0_seq2	NA	NA	12	1	not significant
ADAMTS12	c194931.graph_c0_seq2	NA	NA	10	5	not significant
TMEM55B	c194176.graph_c1_seq5	NA	NA	17	1	not significant
NARS	c196898.graph_c1_seq1	NA	NA	16	1	not significant
TMEM55B	c194176.graph_c1_seq21	NA	NA	17	1	not significant
DIAPH3	c200227.graph_c0_seq6	NA	NA	11	4	not significant
THBS1	c188586.graph_c0_seq1	NA	NA	13	3	not significant
RNF112	c186828.graph_c0_seq19	NA	NA	12	2	not significant
HMGCS2	c193908.graph_c4_seq17	NA	NA	14	3	not significant
CCDC93	c196567.graph_c6_seq7	NA	NA	16	1	not significant
SPARCL1	c202682.graph_c1_seq9	NA	NA	12	2	not significant
ZDHHC22	c191691.graph_c0_seq15	NA	NA	14	0	not significant
TEX264	c202778.graph_c2_seq8	NA	NA	15	3	not significant
C11ORF49	c197977.graph_c6_seq51	NA	NA	14	1	not significant
CG5026	c185882.graph_c0_seq7	NA	NA	12	4	not significant
S100A16	c290279.graph_c0_seq1	NA	NA	17	0	not significant
NRCAM	c197606.graph_c2_seq27	NA	NA	12	6	not significant
RCAN1	c184057.graph_c0_seq2	NA	NA	3	0	not significant
SAMD10	c187012.graph_c0_seq7	NA	NA	12	1	not significant
STX16	c190739.graph_c2_seq27	NA	NA	12	0	not significant
SKP1A	c200839.graph_c2_seq2	NA	NA	15	0	not significant
IFIH1	c201214.graph_c0_seq4	NA	NA	12	7	not significant
ZNF385D	c190298.graph_c0_seq2	NA	NA	11	1	not significant
SLC30A2	c185500.graph_c0_seq5	NA	NA	11	1	not significant
SLCO1A2	c178156.graph_c0_seq1	NA	NA	10	3	not significant
UBXN10	c156336.graph_c0_seq1	NA	NA	14	3	not significant
JADE3	c186548.graph_c0_seq2	NA	NA	10	5	not significant
DIAPH3	c200227.graph_c0_seq18	NA	NA	11	4	not significant
SPPL2C	c172129.graph_c0_seq1	NA	NA	9	0	not significant
ZIC3	c299780.graph_c0_seq1	NA	NA	4	1	not significant
ENO4	c193881.graph_c2_seq25	NA	NA	9	4	not significant
CDH19	c197211.graph_c0_seq3	NA	NA	10	5	not significant
LRRN2	c196674.graph_c0_seq3	NA	NA	13	4	not significant
NFIC	c180482.graph_c1_seq2	NA	NA	10	0	not significant
ADPRH	c191973.graph_c4_seq14	NA	NA	12	2	not significant
TGFB1	c203256.graph_c6_seq1	NA	NA	15	4	not significant
TBCE	c198088.graph_c0_seq20	NA	NA	15	4	not significant
ZMYM1	c188391.graph_c0_seq15	NA	NA	4	0	not significant
C15ORF39	c157682.graph_c0_seq1	NA	NA	3	3	not significant
YWHAH	c170026.graph_c0_seq1	NA	NA	16	0	not significant
BLOC1S4	c196331.graph_c3_seq1	NA	NA	8	0	not significant
DNAJA3	c166564.graph_c0_seq2	NA	NA	15	3	not significant
ART3	c200506.graph_c4_seq5	NA	NA	11	5	not significant
ADCK1	c199514.graph_c0_seq11	NA	NA	10	3	not significant
SDE2	c202487.graph_c3_seq39	NA	NA	11	2	not significant
TEX35	c199380.graph_c3_seq10	NA	NA	5	0	not significant
DYRK1B	c190042.graph_c0_seq6	NA	NA	10	2	not significant
EVA1A	c196758.graph_c2_seq27	NA	NA	11	0	not significant
TATDN2	c196593.graph_c0_seq26	NA	NA	9	7	not significant
AMPH	c199507.graph_c1_seq7	NA	NA	12	2	not significant
SMPD3	c189761.graph_c0_seq5	NA	NA	11	2	not significant
PPP1R3A	c201217.graph_c0_seq1	NA	NA	6	0	not significant
C9ORF78	c203046.graph_c2_seq6	NA	NA	15	0	not significant
USP44	c192211.graph_c5_seq5	NA	NA	8	0	not significant
LGALS2	c158811.graph_c0_seq1	NA	NA	8	15	not significant
DAGLA	c198323.graph_c1_seq33	NA	NA	10	1	not significant
OS9	c180120.graph_c0_seq2	NA	NA	16	2	not significant
SRD5A1	c200103.graph_c2_seq2	NA	NA	12	3	not significant
AP5Z1	c194882.graph_c0_seq11	NA	NA	9	4	not significant
C8ORF46	c195451.graph_c1_seq1	NA	NA	12	1	not significant
SERTAD4	c192318.graph_c0_seq4	NA	NA	12	0	not significant
EHMT1	c198425.graph_c3_seq10	NA	NA	6	0	not significant
FMO2	c190270.graph_c1_seq1	NA	NA	14	3	not significant
RPF2	c204250.graph_c0_seq1	NA	NA	12	2	not significant
THRAP3	c191153.graph_c0_seq2	NA	NA	17	4	not significant
S1PR1	c184079.graph_c0_seq1	NA	NA	17	0	not significant
KIF23	c199989.graph_c3_seq14	NA	NA	9	7	not significant
NEURL2	c188718.graph_c2_seq2	NA	NA	15	1	not significant
PAH	c182174.graph_c0_seq1	NA	NA	15	3	not significant
TCEAL5	c151017.graph_c0_seq4	NA	NA	8	2	not significant
CRYZL1	c203303.graph_c1_seq54	NA	NA	15	1	not significant
NTNG2	c184869.graph_c0_seq1	NA	NA	9	2	not significant
IL18	c199782.graph_c5_seq17	NA	NA	7	0	not significant
QARS_3	c199078.graph_c1_seq67	NA	NA	15	3	not significant
DOK7_7	c179127.graph_c1_seq1	NA	NA	7	4	not significant
DUSP26	c191342.graph_c0_seq2	NA	NA	15	1	not significant
VAC14	c198062.graph_c2_seq6	NA	NA	14	1	not significant
PSMB4	c159341.graph_c0_seq1	NA	NA	17	1	not significant
CLDN16	c155139.graph_c0_seq4	NA	NA	8	5	not significant
ECHDC3	c170065.graph_c0_seq2	NA	NA	15	1	not significant
SKIL	c192740.graph_c0_seq2	NA	NA	11	4	not significant
CIDEC	c184008.graph_c0_seq3	NA	NA	13	2	not significant
HSD11B1	c195105.graph_c0_seq1	NA	NA	16	1	not significant
SCLT1	c192013.graph_c0_seq14	NA	NA	8	2	not significant
PAX9	c186134.graph_c0_seq8	NA	NA	10	0	not significant
SOAT1	c190132.graph_c0_seq3	NA	NA	6	0	not significant
TLX3	c179673.graph_c0_seq4	NA	NA	9	1	not significant
ABHD14A	c200741.graph_c7_seq25	NA	NA	17	0	not significant
GTF2E1	c187089.graph_c0_seq3	NA	NA	14	3	not significant
TBRG4	c193739.graph_c0_seq10	NA	NA	8	11	not significant
STX11	c192305.graph_c0_seq2	NA	NA	11	6	not significant
MS4A13	c154372.graph_c0_seq1	NA	NA	4	3	not significant
STXBP2	c188005.graph_c1_seq21	NA	NA	17	0	not significant
STXBP2	c188005.graph_c1_seq38	NA	NA	17	0	not significant
NFE2L1	c195595.graph_c0_seq27	NA	NA	15	1	not significant
DYNC1LI1	c195167.graph_c3_seq2	NA	NA	16	1	not significant
MRPL21	c201498.graph_c2_seq4	NA	NA	15	1	not significant
GPR65	c164675.graph_c0_seq1	NA	NA	11	0	not significant
HEPH	c201905.graph_c2_seq17	NA	NA	9	4	not significant
HEPH	c201905.graph_c2_seq21	NA	NA	9	4	not significant
PCDH1	c200487.graph_c1_seq1	NA	NA	14	1	not significant
SYCE1	c196921.graph_c1_seq50	NA	NA	8	2	not significant
FBXL5	c197011.graph_c1_seq1	NA	NA	16	1	not significant
CXXC5	c181017.graph_c0_seq4	NA	NA	15	1	not significant
KIAA1024L	c267806.graph_c0_seq1	NA	NA	10	0	not significant
DDX20	c182475.graph_c1_seq4	NA	NA	15	3	not significant
DCPS	c197759.graph_c2_seq19	NA	NA	16	1	not significant
FFAR2	c182746.graph_c0_seq6	NA	NA	10	1	not significant
CSTL1	c278000.graph_c0_seq1	NA	NA	5	14	not significant
IRF2	c192011.graph_c0_seq1	NA	NA	17	1	not significant
DUSP3	c196595.graph_c0_seq1	NA	NA	14	2	not significant
CUBN	c202309.graph_c0_seq1	NA	NA	7	6	not significant
MAN2B1	c190444.graph_c0_seq1	NA	NA	13	3	not significant
CAT	c190967.graph_c0_seq1	NA	NA	16	2	not significant
PRKAR2A	c198970.graph_c1_seq2	NA	NA	16	1	not significant
KIF3C	c201394.graph_c0_seq5	NA	NA	12	1	not significant
CCT5	c168390.graph_c0_seq1	NA	NA	17	1	not significant
KRCC1	c150072.graph_c0_seq1	NA	NA	11	0	not significant
SLC22A13	c202535.graph_c0_seq44	NA	NA	9	2	not significant
TPPP	c177215.graph_c0_seq1	NA	NA	14	0	not significant
ELOVL7	c159576.graph_c0_seq1	NA	NA	12	1	not significant
TLR3	c141391.graph_c0_seq2	NA	NA	12	2	not significant
TRIB1	c176388.graph_c0_seq2	NA	NA	7	0	not significant
VANGL1	c201239.graph_c1_seq7	NA	NA	12	0	not significant
SNRNP35	c179936.graph_c1_seq1	NA	NA	11	0	not significant
ADAMTS15	c201779.graph_c0_seq4	NA	NA	11	0	not significant
P2RX3	c199374.graph_c0_seq3	NA	NA	4	0	not significant
TMEM27	c204222.graph_c0_seq1	NA	NA	15	3	not significant
ASF1B	c138749.graph_c0_seq4	NA	NA	14	1	not significant
PTPN22	c190264.graph_c0_seq10	NA	NA	4	4	not significant
FHL5	c171410.graph_c0_seq1	NA	NA	11	1	not significant
RGS22	c200567.graph_c0_seq8	NA	NA	7	4	not significant
PI4KA	c193059.graph_c0_seq14	NA	NA	13	1	not significant
ERBB2IP	c201782.graph_c3_seq46	NA	NA	13	2	not significant
CLINT1	c190183.graph_c0_seq7	NA	NA	14	2	not significant
NRCAM	c197606.graph_c2_seq26	NA	NA	12	6	not significant
NRCAM	c197606.graph_c2_seq25	NA	NA	12	6	not significant
DHRSX	c175817.graph_c0_seq1	NA	NA	5	0	not significant
SENP1	c175830.graph_c0_seq2	NA	NA	14	2	not significant
PHF10	c192544.graph_c0_seq2	NA	NA	16	1	not significant
TMEM154	c194619.graph_c0_seq8	NA	NA	5	0	not significant
PTGS2	c192400.graph_c0_seq2	NA	NA	11	4	not significant
USP14	c195887.graph_c2_seq2	NA	NA	13	0	not significant
BHLHE40	c198452.graph_c2_seq1	NA	NA	16	1	not significant
ATXN3	c200634.graph_c4_seq9	NA	NA	4	0	not significant
TRHDE	c201543.graph_c0_seq8	NA	NA	10	1	not significant
RAPH1	c177023.graph_c1_seq2	NA	NA	6	3	not significant
SI:CH211-242B18.1	c202856.graph_c3_seq30	NA	NA	10	8	not significant
USP40	c201033.graph_c3_seq81	NA	NA	10	2	not significant
AGAP_AGAP004818	c192436.graph_c4_seq26	NA	NA	16	1	not significant
C1ORF131	c201581.graph_c4_seq16	NA	NA	11	1	not significant
ADAT3	c195543.graph_c0_seq5	NA	NA	10	2	not significant
C6ORF211	c141307.graph_c0_seq2	NA	NA	12	3	not significant
HSD17B4	c162489.graph_c0_seq2	NA	NA	15	7	not significant
GPBP1L1	c201581.graph_c4_seq47	NA	NA	16	2	not significant
PSMD3	c110098.graph_c0_seq1	NA	NA	17	1	not significant
CD63	c204047.graph_c0_seq1	NA	NA	15	1	not significant
MLH3	c202838.graph_c2_seq49	NA	NA	6	4	not significant
COL7A1	c203620.graph_c1_seq3	NA	NA	10	17	not significant
NLRP14	c175798.graph_c0_seq9	NA	NA	5	1	not significant
NR1I2	c182053.graph_c0_seq2	NA	NA	14	6	not significant
NR1I2	c182053.graph_c0_seq6	NA	NA	14	6	not significant
IQCB1	c192258.graph_c0_seq5	NA	NA	13	4	not significant
SPTLC1	c198589.graph_c2_seq24	NA	NA	14	2	not significant
NDUFB10	c182738.graph_c0_seq6	NA	NA	15	0	not significant
GPR68	c192108.graph_c0_seq1	NA	NA	14	1	not significant
IQGAP2	c182059.graph_c0_seq1	NA	NA	16	3	not significant
SERPINF1	c196998.graph_c1_seq132	NA	NA	16	1	not significant
ADNP2	c189994.graph_c0_seq3	NA	NA	11	1	not significant
CCR4	c297824.graph_c0_seq1	NA	NA	12	4	not significant
GADD45A	c169620.graph_c0_seq1	NA	NA	11	1	not significant
EFNB3	c178876.graph_c0_seq6	NA	NA	11	2	not significant
APTX_11	c192746.graph_c0_seq23	NA	NA	15	1	not significant
RGD1562690	c204038.graph_c0_seq1	NA	NA	13	1	not significant
ENDOD1	c191886.graph_c0_seq1	NA	NA	14	2	not significant
MRPL27	c204116.graph_c0_seq1	NA	NA	16	1	not significant
OLFM4	c175535.graph_c0_seq3	NA	NA	8	2	not significant
CRAT	c175262.graph_c0_seq1	NA	NA	13	1	not significant
TMEM130	c143569.graph_c0_seq2	NA	NA	9	1	not significant
FAHD1	c174407.graph_c0_seq1	NA	NA	16	3	not significant
IFI35	c191240.graph_c0_seq4	NA	NA	6	3	not significant
AGAP_AGAP003131	c200543.graph_c4_seq2	NA	NA	14	3	not significant
TP53INP2	c169249.graph_c0_seq3	NA	NA	12	1	not significant
KCTD19	c162541.graph_c0_seq5	NA	NA	11	5	not significant
C17ORF104	c179048.graph_c0_seq1	NA	NA	9	4	not significant
ALDOB	c143458.graph_c1_seq1	NA	NA	17	1	not significant
NPEPPS	c194692.graph_c2_seq1	NA	NA	13	2	not significant
RNF26	c204607.graph_c0_seq1	NA	NA	14	1	not significant
SSH1B	c192263.graph_c1_seq11	NA	NA	11	3	not significant
GLO1	c168591.graph_c1_seq1	NA	NA	17	1	not significant
NDUFA5	c229996.graph_c0_seq1	NA	NA	17	1	not significant
SLAIN1	c200673.graph_c3_seq2	NA	NA	6	1	not significant
ZYG11A	c192115.graph_c0_seq6	NA	NA	7	1	not significant
SCRN1	c192133.graph_c13_seq1	NA	NA	14	1	not significant
NAA15	c200106.graph_c0_seq3	NA	NA	14	0	not significant
FLOT1	c176534.graph_c0_seq1	NA	NA	13	0	not significant
APBB1_8	c192352.graph_c0_seq14	NA	NA	10	2	not significant
APBB1_8	c192352.graph_c0_seq7	NA	NA	10	2	not significant
COG3	c203165.graph_c1_seq35	NA	NA	12	1	not significant
LIN54	c176203.graph_c0_seq7	NA	NA	6	3	not significant
FBXO36	c196775.graph_c0_seq29	NA	NA	8	1	not significant
BPTF	c200170.graph_c0_seq68	NA	NA	11	3	not significant
TMEM219	c187403.graph_c3_seq26	NA	NA	13	5	not significant
ADORA2B	c179993.graph_c0_seq3	NA	NA	10	2	not significant
BPNT1	c194464.graph_c1_seq15	NA	NA	15	0	not significant
NTRK2	c183831.graph_c0_seq1	NA	NA	14	1	not significant
FABP3	c200416.graph_c2_seq1	NA	NA	15	1	not significant
CCL4	c188583.graph_c0_seq1	NA	NA	14	1	not significant
CLDN14	c178371.graph_c0_seq1	NA	NA	14	2	not significant
KCNAB1	c197040.graph_c0_seq5	NA	NA	13	0	not significant
EPB41	c196679.graph_c0_seq13	NA	NA	12	1	not significant
SLC7A2	c196215.graph_c3_seq5	NA	NA	12	3	not significant
CPM	c177325.graph_c0_seq1	NA	NA	12	3	not significant
GABRA2	c178077.graph_c0_seq4	NA	NA	14	1	not significant
RBBP6	c200577.graph_c1_seq22	NA	NA	15	2	not significant
LOC717212	c196357.graph_c0_seq9	NA	NA	13	3	not significant
RCOR3	c192560.graph_c1_seq9	NA	NA	7	3	not significant
CARS2	c200404.graph_c1_seq2	NA	NA	11	6	not significant
ZP4	c157934.graph_c0_seq2	NA	NA	6	2	not significant
LOC717212	c196357.graph_c0_seq7	NA	NA	13	3	not significant
TRAPPC11	c201528.graph_c0_seq5	NA	NA	15	2	not significant
C15ORF38	c202843.graph_c0_seq1	NA	NA	13	4	not significant
MAS1	c175185.graph_c0_seq3	NA	NA	11	2	not significant
KIAA1467	c199689.graph_c5_seq4	NA	NA	14	2	not significant
FERMT1	c198631.graph_c0_seq13	NA	NA	10	3	not significant
BAK1	c147382.graph_c0_seq2	NA	NA	12	8	not significant
THAP4	c192933.graph_c0_seq5	NA	NA	11	2	not significant
KBTBD12	c198040.graph_c3_seq8	NA	NA	12	1	not significant
AHI1	c169432.graph_c0_seq1	NA	NA	10	3	not significant
C6ORF118	c177854.graph_c0_seq1	NA	NA	6	3	not significant
NRTN	c209026.graph_c0_seq1	NA	NA	5	0	not significant
FMR1	c183259.graph_c0_seq27	NA	NA	14	2	not significant
RABGAP1L	c193475.graph_c0_seq3	NA	NA	5	0	not significant
SDF2L1	c183458.graph_c0_seq1	NA	NA	16	1	not significant
TMEM43	c201994.graph_c3_seq12	NA	NA	13	2	not significant
IFRD1	c196103.graph_c2_seq3	NA	NA	15	2	not significant
CCDC155	c200623.graph_c0_seq33	NA	NA	5	2	not significant
AHI1	c169432.graph_c0_seq2	NA	NA	10	3	not significant
SLC50A1	c175777.graph_c0_seq4	NA	NA	17	1	not significant
ZNF18	c195583.graph_c1_seq1	NA	NA	9	2	not significant
WT1	c187985.graph_c0_seq4	NA	NA	9	1	not significant
PTPLAD1	c196506.graph_c2_seq1	NA	NA	17	2	not significant
MTTP	c198209.graph_c2_seq3	NA	NA	15	3	not significant
UQCRFS1	c196273.graph_c0_seq1	NA	NA	17	2	not significant
CLUAP1	c200335.graph_c6_seq3	NA	NA	12	2	not significant
ATMS	c173991.graph_c0_seq2	NA	NA	15	1	not significant
TNFRSF1B	c193430.graph_c0_seq7	NA	NA	5	3	not significant
PPP1CB	c190875.graph_c0_seq3	NA	NA	15	0	not significant
PPP1R42	c163316.graph_c0_seq2	NA	NA	6	1	not significant
SP110	c203578.graph_c1_seq21	NA	NA	6	0	not significant
BMP2K	c198994.graph_c1_seq3	NA	NA	10	1	not significant
LRRC28	c197938.graph_c2_seq3	NA	NA	14	1	not significant
TSR2	c204214.graph_c0_seq1	NA	NA	15	2	not significant
TCAP	c159646.graph_c0_seq4	NA	NA	3	0	not significant
CTSS	c144505.graph_c0_seq1	NA	NA	12	2	not significant
SEPT12	c201715.graph_c0_seq16	NA	NA	10	1	not significant
AKR1C4	c164950.graph_c0_seq1	NA	NA	14	6	not significant
SLC6A4	c192337.graph_c0_seq2	NA	NA	14	1	not significant
SMAP1	c196244.graph_c8_seq2	NA	NA	13	1	not significant
SMAP1	c196244.graph_c8_seq1	NA	NA	13	1	not significant
NID1	c199886.graph_c2_seq4	NA	NA	14	3	not significant
MXRA7_4	c199812.graph_c0_seq13	NA	NA	8	3	not significant
MET	c190459.graph_c0_seq2	NA	NA	13	1	not significant
HECTD3	c200520.graph_c0_seq68	NA	NA	15	0	not significant
GHITM	c171279.graph_c0_seq2	NA	NA	17	2	not significant
FAM167A	c192680.graph_c0_seq4	NA	NA	10	1	not significant
ITGAV	c203676.graph_c0_seq18	NA	NA	11	5	not significant
KLK11	c187828.graph_c6_seq7	NA	NA	3	0	not significant
ASGR2	c196440.graph_c2_seq10	NA	NA	8	1	not significant
PRSS12	c191820.graph_c2_seq2	NA	NA	9	4	not significant
SCFD2	c198006.graph_c0_seq2	NA	NA	11	3	not significant
KIAA1841	c200351.graph_c0_seq33	NA	NA	9	1	not significant
BICC1	c200788.graph_c0_seq6	NA	NA	14	2	not significant
MYO1F	c194133.graph_c11_seq26	NA	NA	10	4	not significant
PM20D2	c202228.graph_c7_seq7	NA	NA	8	1	not significant
PLD1	c201380.graph_c0_seq3	NA	NA	8	2	not significant
SH3KBP1	c173373.graph_c0_seq9	NA	NA	12	2	not significant
FANCC	c201758.graph_c0_seq6	NA	NA	7	2	not significant
ACHE	c197986.graph_c2_seq13	NA	NA	12	1	not significant
ACHE	c197986.graph_c2_seq14	NA	NA	12	1	not significant
RRP8	c198834.graph_c7_seq26	NA	NA	9	0	not significant
DBT	c168500.graph_c0_seq4	NA	NA	9	3	not significant
FAM196A	c175113.graph_c0_seq1	NA	NA	11	2	not significant
UNC119	c152006.graph_c0_seq3	NA	NA	13	1	not significant
METTL24	c198112.graph_c2_seq75	NA	NA	6	1	not significant
SLC26A7	c201406.graph_c0_seq41	NA	NA	11	2	not significant
ZBTB24	c186153.graph_c0_seq3	NA	NA	10	2	not significant
WDR5B	c195912.graph_c3_seq4	NA	NA	14	1	not significant
TXN2	c188510.graph_c1_seq4	NA	NA	17	2	not significant
SNX17	c182747.graph_c1_seq8	NA	NA	15	1	not significant
FBXO18	c196914.graph_c2_seq40	NA	NA	15	1	not significant
FBXO18	c196914.graph_c2_seq44	NA	NA	15	1	not significant
NIN	c203070.graph_c0_seq7	NA	NA	10	1	not significant
VKORC1	c179922.graph_c1_seq1	NA	NA	11	1	not significant
NIN	c203070.graph_c0_seq28	NA	NA	10	1	not significant
GRIN1	c193976.graph_c0_seq35	NA	NA	14	0	not significant
PLEC	c200211.graph_c5_seq84	NA	NA	14	9	not significant
AIF1	c161512.graph_c0_seq1	NA	NA	13	2	not significant
MRPL12	c186016.graph_c2_seq2	NA	NA	13	3	not significant
ZC3H4	c178290.graph_c0_seq9	NA	NA	12	4	not significant
MYOC	c172457.graph_c0_seq1	NA	NA	13	1	not significant
RPL5	c184544.graph_c0_seq1	NA	NA	17	1	not significant
IL36A	c525057.graph_c0_seq1	NA	NA	3	0	not significant
TSHR	c169478.graph_c0_seq4	NA	NA	11	3	not significant
RPL3	c155827.graph_c0_seq2	NA	NA	17	1	not significant
ACOX1	c199726.graph_c23_seq5	NA	NA	13	1	not significant
CLGN	c184023.graph_c0_seq5	NA	NA	12	3	not significant
RABGAP1L	c193475.graph_c0_seq20	NA	NA	9	1	not significant
PLEC	c200211.graph_c5_seq98	NA	NA	14	9	not significant
LIPA	c138245.graph_c0_seq1	NA	NA	17	1	not significant
LRRC57	c168895.graph_c0_seq7	NA	NA	17	1	not significant
PLEC	c200211.graph_c5_seq8	NA	NA	14	9	not significant
PLEC	c200211.graph_c5_seq74	NA	NA	14	9	not significant
TTC1	c198161.graph_c3_seq4	NA	NA	17	2	not significant
RWDD4	c187895.graph_c0_seq1	NA	NA	14	1	not significant
USH1G	c158642.graph_c0_seq1	NA	NA	12	1	not significant
PAMR1	c184054.graph_c1_seq2	NA	NA	15	3	not significant
AK8	c199912.graph_c0_seq4	NA	NA	11	4	not significant
HMBS	c195615.graph_c1_seq23	NA	NA	12	1	not significant
PRMT7	c203794.graph_c2_seq33	NA	NA	12	1	not significant
PINK-1	c189824.graph_c0_seq1	NA	NA	15	2	not significant
LRRC2	c195466.graph_c5_seq8	NA	NA	11	4	not significant
GDAP2	c198632.graph_c1_seq7	NA	NA	11	3	not significant
SMPDL3B	c203368.graph_c4_seq1	NA	NA	11	4	not significant
S100A3	c139154.graph_c1_seq1	NA	NA	8	0	not significant
TRIP13	c184616.graph_c0_seq7	NA	NA	9	3	not significant
ELOVL2	c188627.graph_c0_seq1	NA	NA	15	1	not significant
FASTKD5	c200312.graph_c1_seq2	NA	NA	10	3	not significant
THAP4	c192933.graph_c0_seq1	NA	NA	11	1	not significant
DCHS1	c192102.graph_c0_seq2	NA	NA	10	5	not significant
PCED1A	c190262.graph_c0_seq22	NA	NA	11	1	not significant
PHC3	c199102.graph_c5_seq7	NA	NA	15	0	not significant
LMNA	c191844.graph_c3_seq4	NA	NA	12	0	not significant
PMS-2	c200237.graph_c0_seq13	NA	NA	8	5	not significant
TMEM41A	c196120.graph_c0_seq2	NA	NA	15	2	not significant
MVB12B	c201415.graph_c0_seq1	NA	NA	12	0	not significant
PPCS	c190798.graph_c0_seq13	NA	NA	13	3	not significant
EPB41L4A	c200891.graph_c0_seq18	NA	NA	11	2	not significant
JPH1	c183886.graph_c1_seq3	NA	NA	15	1	not significant
ATP12A	c197341.graph_c3_seq2	NA	NA	10	4	not significant
SI:DKEY-241L7.1	c196727.graph_c1_seq4	NA	NA	12	1	not significant
CYC1	c204083.graph_c0_seq1	NA	NA	14	2	not significant
HSD11B2	c168725.graph_c0_seq1	NA	NA	15	3	not significant
CCNT1	c202369.graph_c1_seq3	NA	NA	15	2	not significant
ACOX1	c199726.graph_c23_seq4	NA	NA	13	1	not significant
RPL12	c141269.graph_c0_seq1	NA	NA	17	1	not significant
NEK9	c179712.graph_c0_seq3	NA	NA	14	1	not significant
LPCAT2	c198268.graph_c0_seq2	NA	NA	11	1	not significant
LOC700296	c148184.graph_c0_seq1	NA	NA	10	3	not significant
CHCHD3	c243523.graph_c0_seq1	NA	NA	13	1	not significant
DECR2	c200095.graph_c1_seq42	NA	NA	14	2	not significant
PARD6A	c182114.graph_c0_seq4	NA	NA	5	0	not significant
TRAF3IP2_9	c195081.graph_c0_seq15	NA	NA	4	0	not significant
PLEKHG4	c195222.graph_c0_seq48	NA	NA	9	2	not significant
PLEKHG4	c195222.graph_c0_seq11	NA	NA	9	2	not significant
AGPAT3	c190874.graph_c0_seq2	NA	NA	16	5	not significant
C6ORF165	c198668.graph_c0_seq16	NA	NA	11	1	not significant
YKT6	c188531.graph_c0_seq1	NA	NA	17	1	not significant
SCAF4	c191130.graph_c1_seq13	NA	NA	14	1	not significant
HIC2	c195675.graph_c0_seq2	NA	NA	12	7	not significant
C17ORF75	c202590.graph_c7_seq7	NA	NA	14	1	not significant
ZBTB9	c178765.graph_c0_seq1	NA	NA	3	0	not significant
SLC38A3	c194044.graph_c0_seq58	NA	NA	16	2	not significant
IFI30	c149852.graph_c0_seq1	NA	NA	10	5	not significant
TMEM185B	c204841.graph_c0_seq1	NA	NA	15	1	not significant
C19ORF12	c203403.graph_c2_seq6	NA	NA	14	2	not significant
WDR47	c186990.graph_c1_seq8	NA	NA	13	1	not significant
PDE11A	c167035.graph_c0_seq6	NA	NA	8	2	not significant
ULK4	c200009.graph_c3_seq24	NA	NA	8	1	not significant
ARHGAP15	c186498.graph_c0_seq1	NA	NA	11	2	not significant
CASP3	c186685.graph_c0_seq2	NA	NA	15	0	not significant
RBM11	c193687.graph_c0_seq4	NA	NA	4	1	not significant
ADCK4	c192066.graph_c0_seq13	NA	NA	5	7	not significant
WARS2	c176424.graph_c1_seq4	NA	NA	12	1	not significant
CENPU	c195534.graph_c2_seq15	NA	NA	6	3	not significant
SNX15	c194026.graph_c0_seq16	NA	NA	14	3	not significant
MXRA7_4	c199812.graph_c0_seq5	NA	NA	7	3	not significant
ACTR5	c191510.graph_c0_seq8	NA	NA	11	2	not significant
BTG1	c138505.graph_c0_seq1	NA	NA	17	1	not significant
TRRAP	c190872.graph_c0_seq6	NA	NA	12	2	not significant
SPOPL	c193191.graph_c3_seq9	NA	NA	15	1	not significant
SPSB3	c189929.graph_c0_seq6	NA	NA	13	1	not significant
SCRN3	c203033.graph_c0_seq10	NA	NA	12	1	not significant
SLC9A2	c203558.graph_c2_seq52	NA	NA	12	3	not significant
PAPLN	c194100.graph_c0_seq1	NA	NA	9	8	not significant
ASTE1	c203203.graph_c9_seq4	NA	NA	7	3	not significant
KDM7A	c202903.graph_c6_seq8	NA	NA	11	2	not significant
CYSLTR1	c197109.graph_c1_seq1	NA	NA	12	1	not significant
IARS	c183814.graph_c0_seq2	NA	NA	13	3	not significant
BCL2L11	c190359.graph_c0_seq4	NA	NA	4	0	not significant
AKR1B1	c312139.graph_c0_seq1	NA	NA	17	1	not significant
GOLGA5	c194839.graph_c2_seq8	NA	NA	15	2	not significant
FAM110A	c201804.graph_c0_seq5	NA	NA	11	0	not significant
RGS7	c158343.graph_c1_seq7	NA	NA	15	0	not significant
ZNF219	c191019.graph_c0_seq8	NA	NA	12	1	not significant
KIF4A	c191044.graph_c0_seq4	NA	NA	12	0	not significant
GINS3	c180013.graph_c0_seq1	NA	NA	11	2	not significant
SNAPC3	c198423.graph_c5_seq13	NA	NA	14	2	not significant
NLRX1	c194406.graph_c0_seq14	NA	NA	11	3	not significant
SIDT2	c198546.graph_c3_seq13	NA	NA	15	2	not significant
TMEM245	c191283.graph_c0_seq1	NA	NA	12	2	not significant
SMC4	c195864.graph_c3_seq7	NA	NA	15	5	not significant
CYP4B1	c199611.graph_c2_seq3	NA	NA	16	2	not significant
MAP4K3	c202268.graph_c4_seq13	NA	NA	12	2	not significant
MAP4K3	c202268.graph_c4_seq20	NA	NA	12	2	not significant
RHBDD2	c154530.graph_c0_seq1	NA	NA	10	3	not significant
PVRL1	c192023.graph_c0_seq2	NA	NA	15	1	not significant
WNK1_8	c195140.graph_c2_seq12	NA	NA	12	8	not significant
GPR155	c197423.graph_c0_seq2	NA	NA	11	2	not significant
PYGL	c198233.graph_c1_seq2	NA	NA	13	1	not significant
AMHR2	c195064.graph_c0_seq24	NA	NA	7	7	not significant
POM121	c196646.graph_c1_seq12	NA	NA	7	6	not significant
KRT26	c200658.graph_c1_seq14	NA	NA	10	3	not significant
NXNL2	c192096.graph_c0_seq2	NA	NA	12	3	not significant
CTTNBP2NL	c200204.graph_c1_seq1	NA	NA	16	2	not significant
NTF3	c187218.graph_c0_seq3	NA	NA	11	0	not significant
NECAP1	c194793.graph_c2_seq3	NA	NA	13	1	not significant
DOCK3	c201712.graph_c0_seq81	NA	NA	13	2	not significant
SRGAP2	c202027.graph_c3_seq14	NA	NA	12	3	not significant
SLC12A4	c193590.graph_c3_seq12	NA	NA	14	1	not significant
GSAP	c202363.graph_c0_seq28	NA	NA	8	0	not significant
EFHC1	c185057.graph_c1_seq2	NA	NA	11	1	not significant
MRPL15	c295393.graph_c0_seq1	NA	NA	13	2	not significant
ANKEF1	c199598.graph_c0_seq4	NA	NA	12	6	not significant
ABCB7	c196247.graph_c0_seq54	NA	NA	12	1	not significant
COMMD3	c201933.graph_c3_seq25	NA	NA	14	2	not significant
INTS6	c197330.graph_c3_seq7	NA	NA	13	2	not significant
DDX3Y	c188191.graph_c0_seq6	NA	NA	3	0	not significant
CTPS1	c185110.graph_c0_seq10	NA	NA	13	1	not significant
CPB2	c158206.graph_c0_seq1	NA	NA	12	2	not significant
CGNL1	c198339.graph_c3_seq4	NA	NA	14	4	not significant
ADIPOQ	c198536.graph_c3_seq1	NA	NA	10	1	not significant
MAPT	c199672.graph_c4_seq34	NA	NA	15	2	not significant
SI:CH211-242B18.1	c202856.graph_c3_seq40	NA	NA	10	8	not significant
ZSCAN21	c196719.graph_c3_seq37	NA	NA	10	2	not significant
ATP2B3	c200188.graph_c0_seq17	NA	NA	12	1	not significant
PIAS2	c194742.graph_c0_seq38	NA	NA	11	1	not significant
C9ORF69	c107723.graph_c0_seq2	NA	NA	13	4	not significant
LAMB2	c202963.graph_c1_seq20	NA	NA	13	4	not significant
ATP5C1	c200923.graph_c2_seq1	NA	NA	16	3	not significant
GRK5	c203122.graph_c1_seq5	NA	NA	15	2	not significant
AMIGO3	c202463.graph_c2_seq101	NA	NA	11	0	not significant
HPS4	c201295.graph_c1_seq39	NA	NA	6	2	not significant
SPPL2A	c188048.graph_c0_seq13	NA	NA	13	3	not significant
TBC1D1	c188810.graph_c1_seq8	NA	NA	10	1	not significant
FLRT2	c199820.graph_c2_seq21	NA	NA	15	1	not significant
TSPAN18	c190311.graph_c0_seq8	NA	NA	13	1	not significant
RCAN1	c184057.graph_c0_seq1	NA	NA	4	0	not significant
EOMES	c187410.graph_c0_seq6	NA	NA	6	1	not significant
CSF1R	c199399.graph_c0_seq3	NA	NA	15	0	not significant
COPS6	c197093.graph_c1_seq2	NA	NA	17	0	not significant
ADTRP	c194412.graph_c0_seq5	NA	NA	9	9	not significant
CD302	c180538.graph_c0_seq5	NA	NA	10	1	not significant
HYAL1	c179525.graph_c0_seq9	NA	NA	15	1	not significant
LSM14A	c183957.graph_c0_seq2	NA	NA	16	1	not significant
AP3B1	c193126.graph_c1_seq2	NA	NA	10	1	not significant
PDCD2	c199612.graph_c4_seq2	NA	NA	10	2	not significant
CASZ1	c196358.graph_c6_seq36	NA	NA	3	0	not significant
RABL3	c202269.graph_c1_seq1	NA	NA	12	2	not significant
GPAM	c193870.graph_c0_seq19	NA	NA	12	2	not significant
HCFC1	c198552.graph_c0_seq5	NA	NA	4	0	not significant
UNC79	c201227.graph_c0_seq23	NA	NA	11	5	not significant
MECOM	c199446.graph_c0_seq2	NA	NA	7	2	not significant
PPP1R37	c189945.graph_c1_seq2	NA	NA	7	0	not significant
MRAS	c189375.graph_c0_seq2	NA	NA	14	0	not significant
OXCT1	c166209.graph_c0_seq1	NA	NA	16	1	not significant
KLHDC10	c200928.graph_c1_seq1	NA	NA	14	1	not significant
MAP3K4	c199125.graph_c0_seq12	NA	NA	12	1	not significant
GPRIN1	c197972.graph_c1_seq1	NA	NA	8	12	not significant
TADA2B	c173736.graph_c0_seq2	NA	NA	14	0	not significant
MAP3K3	c194382.graph_c0_seq1	NA	NA	10	0	not significant
HTR1F	c327944.graph_c0_seq1	NA	NA	11	1	not significant
KIF16B	c201914.graph_c0_seq1	NA	NA	9	3	not significant
MAPT	c199672.graph_c4_seq33	NA	NA	15	2	not significant
UPK1A	c197821.graph_c0_seq44	NA	NA	12	2	not significant
MADD	c201617.graph_c0_seq25	NA	NA	10	2	not significant
LOC703053	c193805.graph_c0_seq1	NA	NA	12	4	not significant
APOOL	c181404.graph_c0_seq5	NA	NA	11	3	not significant
MADD	c201617.graph_c0_seq41	NA	NA	10	2	not significant
FGF21	c167800.graph_c0_seq3	NA	NA	14	0	not significant
GPR126	c203034.graph_c0_seq14	NA	NA	10	4	not significant
GPR126	c203034.graph_c0_seq2	NA	NA	10	5	not significant
FGFR2	c189953.graph_c0_seq12	NA	NA	5	4	not significant
MEGF10	c192946.graph_c0_seq4	NA	NA	10	1	not significant
SLC25A42	c199587.graph_c2_seq50	NA	NA	10	1	not significant
SRD5A3	c196852.graph_c0_seq4	NA	NA	13	2	not significant
ZNF512B	c188706.graph_c0_seq29	NA	NA	14	1	not significant
TRPC3	c194090.graph_c1_seq7	NA	NA	10	2	not significant
NKAIN2	c162421.graph_c1_seq3	NA	NA	12	1	not significant
NCAPG	c199626.graph_c0_seq8	NA	NA	11	0	not significant
TRPC3	c194090.graph_c1_seq14	NA	NA	10	2	not significant
MBTPS2	c190700.graph_c0_seq1	NA	NA	12	2	not significant
ZCCHC9	c192080.graph_c1_seq47	NA	NA	16	1	not significant
STARD3NL	c296373.graph_c0_seq1	NA	NA	16	0	not significant
GALNT18	c201726.graph_c1_seq5	NA	NA	14	2	not significant
B3GALT5	c179705.graph_c0_seq3	NA	NA	11	2	not significant
SPO11	c176654.graph_c0_seq14	NA	NA	11	1	not significant
B3GALT5	c179705.graph_c0_seq4	NA	NA	11	2	not significant
UBOX5	c200312.graph_c1_seq14	NA	NA	12	1	not significant
ZNF276	c198319.graph_c1_seq23	NA	NA	15	1	not significant
SLC6A2	c168610.graph_c0_seq1	NA	NA	11	4	not significant
SART1	c165721.graph_c0_seq3	NA	NA	15	2	not significant
HNRNPL	c196878.graph_c1_seq12	NA	NA	9	0	not significant
AES	c191958.graph_c5_seq1	NA	NA	9	0	not significant
FSD2	c202496.graph_c0_seq23	NA	NA	12	3	not significant
AHSP	c202215.graph_c3_seq1	NA	NA	11	1	not significant
TONSL	c201219.graph_c0_seq10	NA	NA	11	3	not significant
STYK1	c199523.graph_c5_seq45	NA	NA	10	3	not significant
VWA7	c202396.graph_c3_seq64	NA	NA	8	3	not significant
CCM2L	c168700.graph_c0_seq1	NA	NA	5	0	not significant
RNF114	c175293.graph_c0_seq2	NA	NA	16	1	not significant
INHBB	c191748.graph_c0_seq20	NA	NA	10	0	not significant
ATAD2B	c198409.graph_c3_seq10	NA	NA	12	1	not significant
RRAD	c156435.graph_c0_seq9	NA	NA	14	0	not significant
EFTUD2	c165066.graph_c1_seq4	NA	NA	16	1	not significant
MYBL1	c195799.graph_c0_seq7	NA	NA	11	2	not significant
HRH3	c178677.graph_c0_seq9	NA	NA	11	0	not significant
FAT4	c167195.graph_c0_seq2	NA	NA	10	7	not significant
DDX54	c201397.graph_c0_seq1	NA	NA	11	4	not significant
SLC15A1	c167905.graph_c0_seq2	NA	NA	10	2	not significant
SLC12A4	c193590.graph_c3_seq23	NA	NA	13	1	not significant
TTLL6	c190909.graph_c0_seq14	NA	NA	4	0	not significant
ZNRF3	c193245.graph_c1_seq17	NA	NA	10	1	not significant
SLC19A2	c193296.graph_c0_seq3	NA	NA	14	2	not significant
THEMIS	c167236.graph_c0_seq3	NA	NA	10	3	not significant
STUB1	c203756.graph_c0_seq102	NA	NA	4	0	not significant
TMTC1	c198043.graph_c1_seq4	NA	NA	6	0	not significant
XKR7	c194393.graph_c1_seq12	NA	NA	9	2	not significant
SUCO	c194960.graph_c2_seq4	NA	NA	13	1	not significant
LIN54	c176203.graph_c0_seq4	NA	NA	12	2	not significant
SMCHD1	c200913.graph_c1_seq3	NA	NA	14	3	not significant
RBM45	c201535.graph_c3_seq16	NA	NA	13	1	not significant
ZNRF3	c193245.graph_c1_seq2	NA	NA	10	1	not significant
YIPF7	c198557.graph_c0_seq22	NA	NA	13	1	not significant
VPS18	c156088.graph_c0_seq4	NA	NA	15	4	not significant
PPP4R1	c195042.graph_c0_seq23	NA	NA	12	3	not significant
GRIK2	c201359.graph_c3_seq17	NA	NA	12	1	not significant
SLC39A13	c198348.graph_c2_seq19	NA	NA	12	0	not significant
WAC	c195153.graph_c3_seq6	NA	NA	16	2	not significant
LSR	c193813.graph_c2_seq20	NA	NA	3	0	not significant
RTEL1	c201747.graph_c0_seq22	NA	NA	5	0	not significant
FOXN2	c190415.graph_c1_seq1	NA	NA	13	2	not significant
CEBPZ	c191832.graph_c1_seq4	NA	NA	16	1	not significant
MASTL	c196158.graph_c1_seq4	NA	NA	4	0	not significant
RBMS1	c196095.graph_c3_seq8	NA	NA	16	0	not significant
WWOX	c199724.graph_c1_seq1	NA	NA	5	0	not significant
RNASEL	c197284.graph_c0_seq3	NA	NA	6	0	not significant
CDH15	c188050.graph_c0_seq6	NA	NA	6	0	not significant
SPINK5	c201376.graph_c4_seq2	NA	NA	4	0	not significant
WDR49	c193748.graph_c0_seq17	NA	NA	3	0	not significant
UBE3C	c200177.graph_c1_seq2	NA	NA	15	2	not significant
CPT1A	c107561.graph_c0_seq1	NA	NA	15	5	not significant
BLK	c197426.graph_c0_seq10	NA	NA	4	0	not significant
SLC16A2	c182771.graph_c0_seq2	NA	NA	15	0	not significant
HS3ST1	c202840.graph_c0_seq16	NA	NA	14	2	not significant
ERCC6L2	c200096.graph_c0_seq46	NA	NA	7	0	not significant
TAPBP	c200056.graph_c3_seq20	NA	NA	5	0	not significant
OTUD7A	c186425.graph_c0_seq9	NA	NA	9	0	not significant
PRICKLE3	c199484.graph_c3_seq28	NA	NA	10	1	not significant
KIAA1324	c200173.graph_c5_seq7	NA	NA	9	3	not significant
VAX1	c175636.graph_c0_seq3	NA	NA	4	0	not significant
CEP78	c198085.graph_c4_seq9	NA	NA	12	1	not significant
HENMT1	c199258.graph_c1_seq36	NA	NA	11	0	not significant
RCN2	c73459.graph_c0_seq1	NA	NA	16	1	not significant
HERC4	c201163.graph_c7_seq34	NA	NA	3	0	not significant
EME1	c203298.graph_c1_seq19	NA	NA	5	1	not significant
DOPEY1	c199847.graph_c1_seq19	NA	NA	12	2	not significant
DOPEY1	c199847.graph_c1_seq14	NA	NA	12	2	not significant
FNDC4	c161366.graph_c0_seq3	NA	NA	15	0	not significant
SLC34A2	c196123.graph_c0_seq4	NA	NA	12	3	not significant
ATP6V1B1	c176964.graph_c0_seq1	NA	NA	13	0	not significant
C1ORF100	c517236.graph_c0_seq1	NA	NA	5	0	not significant
PTCH2	c202786.graph_c2_seq169	NA	NA	5	0	not significant
ARHGEF17	c199859.graph_c0_seq6	NA	NA	14	3	not significant
USP28	c183260.graph_c0_seq1	NA	NA	10	2	not significant
PARP11	c193481.graph_c3_seq4	NA	NA	14	1	not significant
ARL5A	c189017.graph_c0_seq2	NA	NA	15	0	not significant
EFS_8	c193585.graph_c1_seq16	NA	NA	4	0	not significant
ERBB2IP	c201782.graph_c3_seq44	NA	NA	14	0	not significant
FDXR	c190679.graph_c0_seq34	NA	NA	11	3	not significant
MTG2	c201934.graph_c2_seq1	NA	NA	14	1	not significant
USO1	c189666.graph_c0_seq1	NA	NA	15	2	not significant
SPTBN4	c200557.graph_c4_seq34	NA	NA	10	2	not significant
GPR126	c203034.graph_c0_seq7	NA	NA	10	4	not significant
GYG1	c167665.graph_c0_seq1	NA	NA	14	3	not significant
USP9X	c199933.graph_c5_seq9	NA	NA	15	1	not significant
PKMYT1	c203141.graph_c3_seq5	NA	NA	11	2	not significant
ADAM23	c197893.graph_c0_seq5	NA	NA	15	0	not significant
SLC27A4	c184103.graph_c0_seq6	NA	NA	14	3	not significant
MTMR3	c195977.graph_c0_seq7	NA	NA	15	0	not significant
BFAR	c194381.graph_c0_seq8	NA	NA	13	1	not significant
LDLCP	c197113.graph_c0_seq52	NA	NA	6	0	not significant
FBXL14	c182853.graph_c0_seq1	NA	NA	11	0	not significant
KIF18A	c139915.graph_c0_seq11	NA	NA	10	3	not significant
IPO13	c198303.graph_c2_seq19	NA	NA	15	0	not significant
PWWP2A	c200883.graph_c5_seq3	NA	NA	6	0	not significant
MYO5A	c194337.graph_c0_seq4	NA	NA	14	1	not significant
ASXL1	c199040.graph_c0_seq12	NA	NA	11	0	not significant
GRIK2	c201359.graph_c3_seq22	NA	NA	12	1	not significant
OSBPL8	c196160.graph_c1_seq5	NA	NA	13	0	not significant
RAB11FIP2	c181423.graph_c0_seq7	NA	NA	14	0	not significant
GRIK2	c201359.graph_c3_seq25	NA	NA	12	1	not significant
UCK1	c176978.graph_c1_seq2	NA	NA	4	0	not significant
MRPL33_8	c204128.graph_c0_seq1	NA	NA	16	3	not significant
ESR1	c195833.graph_c0_seq3	NA	NA	11	3	not significant
GGCX	c194703.graph_c2_seq10	NA	NA	12	0	not significant
CHM	c180477.graph_c2_seq1	NA	NA	12	2	not significant
SUPT16H	c196091.graph_c7_seq1	NA	NA	15	0	not significant
SHISA7	c171888.graph_c0_seq1	NA	NA	3	0	not significant
LYRM4	c199886.graph_c2_seq9	NA	NA	16	1	not significant
NSD1	c195594.graph_c0_seq7	NA	NA	14	1	not significant
RBFOX2	c194110.graph_c2_seq62	NA	NA	13	0	not significant
ITGA3	c199338.graph_c2_seq7	NA	NA	15	2	not significant
PLEKHA5	c198052.graph_c0_seq31	NA	NA	6	0	not significant
NEK1	c202764.graph_c2_seq11	NA	NA	10	2	not significant
PAPPA	c198248.graph_c0_seq2	NA	NA	11	1	not significant
KMT2A	c200358.graph_c4_seq8	NA	NA	13	0	not significant
SCAF11	c189071.graph_c4_seq8	NA	NA	11	3	not significant
OR8H2	c203204.graph_c0_seq9	NA	NA	7	2	not significant
MID2	c189912.graph_c0_seq18	NA	NA	12	0	not significant
CNPY2	c201827.graph_c6_seq19	NA	NA	17	0	not significant
MTMR6	c197732.graph_c9_seq6	NA	NA	13	0	not significant
MCM5	c197634.graph_c0_seq3	NA	NA	4	0	not significant
HEATR2	c202425.graph_c0_seq9	NA	NA	15	2	not significant
CTAGE5	c198749.graph_c1_seq4	NA	NA	12	0	not significant
PHACTR4	c194793.graph_c3_seq1	NA	NA	15	0	not significant
IK	c182439.graph_c0_seq4	NA	NA	17	0	not significant
BSN	c197108.graph_c0_seq9	NA	NA	11	5	not significant
AASDHPPT	c200846.graph_c0_seq1	NA	NA	14	1	not significant
HDAC3	c200042.graph_c0_seq13	NA	NA	17	0	not significant
ERBB3	c188483.graph_c0_seq8	NA	NA	12	0	not significant
LOC100360439	c145029.graph_c0_seq1	NA	NA	15	0	not significant
KIAA1244	c200569.graph_c0_seq5	NA	NA	11	4	not significant
CHADL	c185771.graph_c1_seq6	NA	NA	5	0	not significant
SEMA4F	c191795.graph_c0_seq9	NA	NA	11	1	not significant
SLC39A14	c199240.graph_c1_seq5	NA	NA	13	0	not significant
DGKG	c175215.graph_c1_seq8	NA	NA	10	0	not significant
DOCK5	c203605.graph_c0_seq5	NA	NA	12	6	not significant
BBX	c188357.graph_c0_seq14	NA	NA	15	0	not significant
GNL3L_8	c195538.graph_c1_seq18	NA	NA	14	2	not significant
FAM160A2	c194902.graph_c2_seq48	NA	NA	14	0	not significant
CMYA5_3	c203132.graph_c0_seq1	NA	NA	4	0	not significant
SHC4	c201262.graph_c2_seq11	NA	NA	4	0	not significant
RAB8A	c183923.graph_c0_seq1	NA	NA	17	0	not significant
GNG7	c201475.graph_c5_seq1	NA	NA	16	0	not significant
KCNK4	c195294.graph_c0_seq20	NA	NA	11	0	not significant
BICD1	c194254.graph_c3_seq4	NA	NA	13	2	not significant
CDH3	c200706.graph_c1_seq2	NA	NA	11	0	not significant
UBE3A	c191470.graph_c0_seq1	NA	NA	16	0	not significant
NOTCH1	c192126.graph_c1_seq18	NA	NA	10	3	not significant
HOXD8	c138070.graph_c0_seq1	NA	NA	5	0	not significant
PPFIA1	c199284.graph_c1_seq15	NA	NA	15	0	not significant
ERBB2IP	c201782.graph_c3_seq16	NA	NA	14	0	not significant
KLHL2	c190965.graph_c1_seq4	NA	NA	5	0	not significant
PAIP1	c171912.graph_c0_seq4	NA	NA	16	0	not significant
LNX2	c195619.graph_c0_seq3	NA	NA	13	2	not significant
SFMBT1	c195306.graph_c1_seq24	NA	NA	13	1	not significant
TRIM16	c171605.graph_c0_seq1	NA	NA	12	0	not significant
EBF1	c203873.graph_c1_seq2	NA	NA	12	0	not significant
MLH3	c202838.graph_c2_seq7	NA	NA	9	2	not significant
PARP2	c199545.graph_c1_seq57	NA	NA	12	5	not significant
FUT8	c178393.graph_c0_seq3	NA	NA	15	0	not significant
GFM1	c189999.graph_c0_seq1	NA	NA	14	1	not significant
LOC102556141	c183714.graph_c1_seq4	NA	NA	11	5	not significant
MAP1LC3A	c201426.graph_c9_seq2	NA	NA	15	0	not significant
PPP2R5D	c197011.graph_c2_seq1	NA	NA	11	0	not significant
KCNS3	c193597.graph_c0_seq17	NA	NA	11	0	not significant
PLK4	c197519.graph_c0_seq23	NA	NA	11	1	not significant
MINK1	c200329.graph_c1_seq30	NA	NA	6	0	not significant
BRF1	c199091.graph_c3_seq11	NA	NA	9	3	not significant
ARHGEF11	c203243.graph_c0_seq66	NA	NA	7	0	not significant
BIRC2	c201083.graph_c5_seq1	NA	NA	14	0	not significant
HYLS1	c199760.graph_c1_seq1	NA	NA	16	0	not significant
MAP4	c196998.graph_c1_seq140	NA	NA	5	0	not significant
MIER2	c196232.graph_c0_seq44	NA	NA	13	1	not significant
SYNRG	c198909.graph_c0_seq6	NA	NA	11	0	not significant
NGDN	c171218.graph_c0_seq3	NA	NA	15	0	not significant
PAOX	c200871.graph_c4_seq32	NA	NA	11	0	not significant
THAP2	c203650.graph_c12_seq8	NA	NA	15	0	not significant
TDRD3	c199705.graph_c0_seq44	NA	NA	16	0	not significant
NUP133	c165264.graph_c0_seq1	NA	NA	14	1	not significant
RBM46	c189916.graph_c0_seq3	NA	NA	12	0	not significant
MTMR1	c176672.graph_c1_seq11	NA	NA	13	0	not significant
SPATA7	c199499.graph_c0_seq16	NA	NA	7	0	not significant
MED13L	c198060.graph_c0_seq1	NA	NA	15	1	not significant
MINK1	c200329.graph_c1_seq19	NA	NA	5	0	not significant
KIAA1468	c193310.graph_c2_seq4	NA	NA	13	0	not significant
GPANK1	c198307.graph_c7_seq9	NA	NA	13	0	not significant
CTSB	c200416.graph_c1_seq1	NA	NA	17	2	not significant
FAM13B	c200750.graph_c2_seq33	NA	NA	13	0	not significant
HEPACAM2	c195206.graph_c1_seq9	NA	NA	11	1	not significant
BAG3	c175633.graph_c0_seq1	NA	NA	13	1	not significant
GLUD1	c183447.graph_c0_seq1	NA	NA	17	1	not significant
C9ORF84	c190539.graph_c0_seq3	NA	NA	4	0	not significant
BBS10	c191917.graph_c0_seq1	NA	NA	8	0	not significant
BICD1	c194254.graph_c3_seq5	NA	NA	13	2	not significant
PLXNB2	c200771.graph_c5_seq3	NA	NA	14	4	not significant
NMNAT1	c194908.graph_c5_seq4	NA	NA	13	1	not significant
HAUS7	c180110.graph_c0_seq6	NA	NA	7	2	not significant
LRRTM3	c165549.graph_c0_seq2	NA	NA	13	1	not significant
POLR1A	c202594.graph_c0_seq14	NA	NA	13	0	not significant
NFATC1	c195011.graph_c0_seq5	NA	NA	9	2	not significant
ASPH	c196348.graph_c1_seq3	NA	NA	7	1	not significant
MTHFD2	c178320.graph_c0_seq1	NA	NA	14	0	not significant
ORC5	c192072.graph_c0_seq3	NA	NA	12	0	not significant
SERAC1	c196178.graph_c5_seq4	NA	NA	13	0	not significant
PGAM2	c156452.graph_c0_seq1	NA	NA	14	0	not significant
HERC3	c203248.graph_c2_seq37	NA	NA	13	0	not significant
HOOK2	c200758.graph_c0_seq88	NA	NA	11	3	not significant
HSD17B4	c144667.graph_c0_seq1	NA	NA	5	0	not significant
C9ORF84	c190539.graph_c0_seq9	NA	NA	4	0	not significant
HMGCR	c198898.graph_c5_seq7	NA	NA	14	0	not significant
F13A1	c174894.graph_c0_seq4	NA	NA	13	2	not significant
MAPKAP1	c200304.graph_c6_seq5	NA	NA	16	0	not significant
CELSR2	c202082.graph_c0_seq32	NA	NA	15	1	not significant
HR	c200503.graph_c1_seq12	NA	NA	5	2	not significant
AQPEP	c198516.graph_c0_seq20	NA	NA	6	0	not significant
LANCL1	c191167.graph_c0_seq2	NA	NA	15	0	not significant
LINGO4	c200130.graph_c0_seq3	NA	NA	13	1	not significant
PPP1CC	c192394.graph_c0_seq1	NA	NA	15	0	not significant
NDUFAF2	c184144.graph_c2_seq4	NA	NA	15	0	not significant
DPYSL4	c191769.graph_c0_seq26	NA	NA	13	0	not significant
DOT1L	c199433.graph_c1_seq9	NA	NA	14	3	not significant
TRAF1	c202980.graph_c3_seq5	NA	NA	12	0	not significant
SLC25A32	c193628.graph_c4_seq4	NA	NA	13	1	not significant
CDH16	c197761.graph_c0_seq30	NA	NA	14	0	not significant
TIGD4	c168549.graph_c0_seq3	NA	NA	12	1	not significant
UBR5	c202796.graph_c5_seq4	NA	NA	14	0	not significant
DOCK9	c193756.graph_c0_seq11	NA	NA	13	0	not significant
VRK3	c196745.graph_c1_seq45	NA	NA	13	0	not significant
TRIM32	c200571.graph_c2_seq4	NA	NA	15	0	not significant
TEKT2	c198145.graph_c0_seq4	NA	NA	13	0	not significant
DCTN1	c199957.graph_c0_seq41	NA	NA	15	0	not significant
KLHL13	c158819.graph_c0_seq3	NA	NA	12	0	not significant
GNE	c201625.graph_c3_seq5	NA	NA	12	1	not significant
FRY	c197648.graph_c0_seq3	NA	NA	12	0	not significant
TRAF3	c203639.graph_c0_seq56	NA	NA	12	0	not significant
GPR64	c163205.graph_c0_seq2	NA	NA	11	1	not significant
SLITRK5	c192647.graph_c0_seq1	NA	NA	13	0	not significant
CCDC39	c195840.graph_c0_seq1	NA	NA	11	0	not significant
WWC3	c192601.graph_c1_seq2	NA	NA	12	0	not significant
LDHB	c146182.graph_c0_seq1	NA	NA	17	0	not significant
C2CD3	c196761.graph_c2_seq5	NA	NA	9	0	not significant
XPOT	c193920.graph_c2_seq5	NA	NA	14	0	not significant
PDLIM7	c196821.graph_c0_seq21	NA	NA	10	0	not significant
ZBTB44	c194388.graph_c3_seq2	NA	NA	16	1	not significant
IL1RAPL2	c299862.graph_c0_seq1	NA	NA	11	0	not significant
BANP	c199282.graph_c0_seq25	NA	NA	13	0	not significant
HIVEP2	c201324.graph_c0_seq3	NA	NA	14	3	not significant
ECSIT	c138700.graph_c0_seq1	NA	NA	5	0	not significant
LRRC23	c194669.graph_c0_seq6	NA	NA	7	0	not significant
FMO5	c199523.graph_c8_seq1	NA	NA	13	0	not significant
PYROXD1	c198195.graph_c4_seq21	NA	NA	12	0	not significant
UHRF1	c197339.graph_c1_seq4	NA	NA	11	1	not significant
HBB	c40554.graph_c0_seq1	NA	NA	16	0	not significant
AP1M1	c183480.graph_c0_seq1	NA	NA	15	0	not significant
MST1	c196907.graph_c0_seq46	NA	NA	13	1	not significant
SEC16B	c201565.graph_c0_seq15	NA	NA	4	0	not significant
PCDH20	c175577.graph_c0_seq1	NA	NA	10	0	not significant
PPP4R1	c195042.graph_c0_seq36	NA	NA	12	3	not significant
LPHN1	c172933.graph_c0_seq12	NA	NA	13	0	not significant
KERA	c167328.graph_c0_seq1	NA	NA	13	1	not significant
MIOX	c192596.graph_c0_seq32	NA	NA	17	0	not significant
COLEC12	c197903.graph_c0_seq1	NA	NA	15	1	not significant
TNNI1	c184088.graph_c0_seq1	NA	NA	15	0	not significant
RAB11FIP3	c182383.graph_c0_seq22	NA	NA	9	0	not significant
BCOR	c195307.graph_c0_seq10	NA	NA	14	2	not significant
SPOCK1	c183746.graph_c0_seq2	NA	NA	13	1	not significant
NMRK1	c187530.graph_c0_seq23	NA	NA	15	0	not significant
PPFIA1	c199284.graph_c1_seq14	NA	NA	15	0	not significant
HEATR6	c198669.graph_c0_seq4	NA	NA	14	0	not significant
DBNL	c197238.graph_c2_seq10	NA	NA	16	0	not significant
KIAA1522	c194715.graph_c0_seq2	NA	NA	12	0	not significant
TRAIP	c188809.graph_c1_seq1	NA	NA	11	0	not significant
ANAPC5	c156709.graph_c0_seq2	NA	NA	13	0	not significant
CHKA	c201395.graph_c3_seq39	NA	NA	4	0	not significant
CNOT6	c183756.graph_c2_seq28	NA	NA	13	0	not significant
ERGIC3	c202173.graph_c2_seq2	NA	NA	16	0	not significant
POLR3E	c200977.graph_c4_seq34	NA	NA	14	0	not significant
STK11IP	c199031.graph_c0_seq128	NA	NA	6	0	not significant
VLDLR	c171498.graph_c0_seq4	NA	NA	13	0	not significant
NDUFA8	c220474.graph_c0_seq1	NA	NA	17	0	not significant
WDR35	c200481.graph_c0_seq16	NA	NA	13	1	not significant
GRIN1	c193976.graph_c0_seq58	NA	NA	14	0	not significant
KIF21B	c202640.graph_c0_seq31	NA	NA	14	1	not significant
ACMSD	c196013.graph_c3_seq4	NA	NA	13	0	not significant
PELP1	c183837.graph_c0_seq3	NA	NA	11	0	not significant
DGKD	c200835.graph_c2_seq38	NA	NA	11	1	not significant
CTNNA3	c195319.graph_c1_seq4	NA	NA	12	1	not significant
MYO1E	c198993.graph_c1_seq2	NA	NA	13	0	not significant
EME1	c203298.graph_c1_seq1	NA	NA	4	0	not significant
ADPRM	c198305.graph_c1_seq2	NA	NA	16	0	not significant
STRADA	c194442.graph_c1_seq15	NA	NA	16	0	not significant
WDR75	c193894.graph_c3_seq5	NA	NA	14	1	not significant
MECR	c200064.graph_c0_seq3	NA	NA	16	0	not significant
SLC41A1	c201474.graph_c1_seq41	NA	NA	15	0	not significant
OCRL	c197264.graph_c1_seq3	NA	NA	12	0	not significant
CCSER2	c193132.graph_c0_seq3	NA	NA	13	2	not significant
ROPN1L	c175106.graph_c0_seq4	NA	NA	15	1	not significant
AKR1B8	c198966.graph_c2_seq2	NA	NA	13	0	not significant
AMPD2	c203514.graph_c0_seq56	NA	NA	14	0	not significant
DGCR6	c189891.graph_c1_seq3	NA	NA	14	0	not significant
VDR	c196560.graph_c5_seq13	NA	NA	15	0	not significant
NR2F2	c202113.graph_c3_seq1	NA	NA	10	0	not significant
ZBTB40	c201439.graph_c0_seq1	NA	NA	13	0	not significant
DCDC2B	c169480.graph_c1_seq18	NA	NA	4	0	not significant
BCAR1	c197172.graph_c0_seq2	NA	NA	12	0	not significant
GABBR2	c202443.graph_c2_seq4	NA	NA	14	0	not significant
C5ORF51	c179242.graph_c0_seq2	NA	NA	13	0	not significant
LRFN5	c192059.graph_c1_seq5	NA	NA	13	2	not significant
C9ORF16	c279152.graph_c0_seq1	NA	NA	15	0	not significant
CCS	c195898.graph_c1_seq3	NA	NA	16	0	not significant
USP11	c195359.graph_c1_seq31	NA	NA	12	1	not significant
INSC	c201129.graph_c1_seq1	NA	NA	11	0	not significant
APP	c193143.graph_c1_seq1	NA	NA	12	0	not significant
RNF135	c186735.graph_c0_seq6	NA	NA	6	0	not significant
GTF2H4	c201232.graph_c0_seq1	NA	NA	11	0	not significant
SPTY2D1	c192996.graph_c1_seq2	NA	NA	13	0	not significant
DCLRE1B	c183420.graph_c0_seq3	NA	NA	7	1	not significant
VAMP7	c204530.graph_c0_seq1	NA	NA	15	0	not significant
RNASEK	c204084.graph_c0_seq1	NA	NA	7	0	not significant
METTL14	c188849.graph_c2_seq2	NA	NA	14	0	not significant
KIAA0947	c193800.graph_c1_seq6	NA	NA	4	0	not significant
WBP4	c203572.graph_c1_seq3	NA	NA	4	0	not significant
BROX	c196962.graph_c0_seq16	NA	NA	16	1	not significant
ANO5	c194481.graph_c0_seq18	NA	NA	10	2	not significant
TMEM135	c190668.graph_c1_seq5	NA	NA	15	3	not significant
L307882	c199829.graph_c3_seq33	NA	NA	15	1	not significant
THY1	c156406.graph_c0_seq2	NA	NA	17	0	not significant
UGDH	c192805.graph_c0_seq1	NA	NA	14	0	not significant
RPS26	c74066.graph_c0_seq1	NA	NA	16	0	not significant
RAVER1	c196076.graph_c0_seq10	NA	NA	10	1	not significant
UXS1	c192392.graph_c0_seq9	NA	NA	7	0	not significant
ABCA8A	c202672.graph_c1_seq78	NA	NA	4	0	not significant
SLC23A3	c191991.graph_c1_seq6	NA	NA	12	0	not significant
PSMB1	c204093.graph_c0_seq1	NA	NA	16	0	not significant
HIST1H2BF	c188664.graph_c0_seq4	NA	NA	16	0	not significant
BTF3L4	c147212.graph_c0_seq1	NA	NA	17	0	not significant
AKTIP	c192635.graph_c1_seq4	NA	NA	16	0	not significant
IMPAD1	c197346.graph_c0_seq2	NA	NA	15	0	not significant
ZMPSTE24	c166756.graph_c0_seq2	NA	NA	13	0	not significant
BANK1	c201147.graph_c0_seq2	NA	NA	4	0	not significant
PDHX	c190515.graph_c0_seq1	NA	NA	14	0	not significant
LMTK2	c192497.graph_c0_seq9	NA	NA	15	0	not significant
ZNF862	c202579.graph_c0_seq8	NA	NA	8	0	not significant
PPDPF	c197359.graph_c1_seq4	NA	NA	10	0	not significant
GCLM	c175352.graph_c2_seq2	NA	NA	16	0	not significant
SPATA2	c188170.graph_c0_seq2	NA	NA	15	0	not significant
CXCR5	c108916.graph_c0_seq1	NA	NA	12	0	not significant
FRS2	c202173.graph_c1_seq23	NA	NA	16	0	not significant
ZBTB2	c168840.graph_c1_seq3	NA	NA	16	0	not significant
GRIN3A	c192618.graph_c0_seq1	NA	NA	12	3	not significant
FAM132A	c191565.graph_c0_seq22	NA	NA	11	1	not significant
KLHL13	c158819.graph_c0_seq8	NA	NA	12	0	not significant
PRKAA2	c192759.graph_c0_seq2	NA	NA	12	0	not significant
BNC1	c158546.graph_c0_seq2	NA	NA	13	1	not significant
SLC25A4	c204020.graph_c0_seq1	NA	NA	17	0	not significant
TIAL1	c196626.graph_c1_seq79	NA	NA	15	0	not significant
C16ORF91	c199564.graph_c0_seq1	NA	NA	9	0	not significant
MTX3	c194456.graph_c0_seq9	NA	NA	11	0	not significant
SLCO6A1	c155430.graph_c0_seq1	NA	NA	4	0	not significant
AP1M2	c170664.graph_c0_seq4	NA	NA	11	0	not significant
B3GNT5	c195427.graph_c3_seq20	NA	NA	13	1	not significant
KLK4	c195969.graph_c0_seq6	NA	NA	9	0	not significant
ARHGAP42	c201285.graph_c3_seq84	NA	NA	14	0	not significant
SSBP4	c193366.graph_c0_seq11	NA	NA	13	0	not significant
ANK3	c198870.graph_c2_seq7	NA	NA	8	1	not significant
RAS85D	c199375.graph_c0_seq8	NA	NA	11	0	not significant
SFXN1	c199082.graph_c0_seq1	NA	NA	16	0	not significant
RBM44	c194497.graph_c0_seq4	NA	NA	4	0	not significant
GM6750	c147743.graph_c0_seq2	NA	NA	16	0	not significant
ARHGEF1	c196454.graph_c2_seq34	NA	NA	10	1	not significant
HSPB6	c143655.graph_c0_seq1	NA	NA	17	0	not significant
PIGK	c199582.graph_c0_seq1	NA	NA	17	0	not significant
DBNL	c197238.graph_c2_seq9	NA	NA	16	0	not significant
ENPEP	c193516.graph_c1_seq1	NA	NA	12	4	not significant
ADAD1	c157533.graph_c0_seq1	NA	NA	10	0	not significant
BRWD1	c198877.graph_c0_seq3	NA	NA	12	2	not significant
DCTN1	c199957.graph_c0_seq3	NA	NA	15	0	not significant
HEATR1	c197127.graph_c1_seq30	NA	NA	12	5	not significant
STXBP1	c195450.graph_c5_seq1	NA	NA	16	0	not significant
C1QTNF1	c201211.graph_c2_seq1	NA	NA	14	0	not significant
TMEM65	c202145.graph_c3_seq3	NA	NA	13	0	not significant
AGAP_AGAP006072	c199133.graph_c0_seq2	NA	NA	13	2	not significant
VTI1B	c143092.graph_c0_seq1	NA	NA	17	0	not significant
NSMCE1	c195152.graph_c10_seq29	NA	NA	15	0	not significant
SPATA5L1	c201470.graph_c1_seq2	NA	NA	5	0	not significant
LOC100147913	c202262.graph_c2_seq2	NA	NA	4	0	not significant
ODAM	c160893.graph_c0_seq1	NA	NA	4	0	not significant
MICAL2	c198921.graph_c0_seq5	NA	NA	11	2	not significant
SCARB1	c191915.graph_c0_seq3	NA	NA	11	5	not significant
WDHD1	c201710.graph_c0_seq11	NA	NA	10	0	not significant
OGFOD1	c199575.graph_c0_seq7	NA	NA	15	0	not significant
UBR3	c197966.graph_c1_seq3	NA	NA	15	0	not significant
ARRDC4	c196294.graph_c0_seq4	NA	NA	12	0	not significant
GPC2	c194775.graph_c0_seq10	NA	NA	11	0	not significant
RBM39B	c193345.graph_c0_seq9	NA	NA	12	0	not significant
PNPO	c192742.graph_c2_seq12	NA	NA	15	0	not significant
GEMIN4	c199581.graph_c6_seq1	NA	NA	14	0	not significant
MKKS	c192876.graph_c0_seq2	NA	NA	15	1	not significant
APBA2	c190538.graph_c0_seq3	NA	NA	14	0	not significant
FADS2	c196325.graph_c1_seq29	NA	NA	3	0	not significant
USP15	c192379.graph_c0_seq19	NA	NA	9	0	not significant
PDS5A	c184891.graph_c0_seq6	NA	NA	10	0	not significant
PICK1	c187297.graph_c0_seq3	NA	NA	14	0	not significant
LPIN2	c175766.graph_c0_seq1	NA	NA	4	0	not significant
ZFAND5	c199543.graph_c2_seq2	NA	NA	15	0	not significant
RASA3	c193831.graph_c0_seq12	NA	NA	12	1	not significant
DCTN1	c199957.graph_c0_seq52	NA	NA	15	0	not significant
TXNDC12	c198305.graph_c0_seq1	NA	NA	17	0	not significant
FCRLA	c189448.graph_c1_seq5	NA	NA	3	0	not significant
ZFPM2	c200309.graph_c5_seq8	NA	NA	11	4	not significant
LYRM5	c203604.graph_c0_seq29	NA	NA	17	0	not significant
SEL1L3	c183795.graph_c0_seq4	NA	NA	15	1	not significant
NAPEPLD	c202365.graph_c1_seq5	NA	NA	14	0	not significant
KHDRBS1	c183881.graph_c1_seq7	NA	NA	15	0	not significant
MBTPS1	c196494.graph_c1_seq10	NA	NA	16	0	not significant
CAPN7	c194787.graph_c3_seq2	NA	NA	13	0	not significant
FANK1	c202820.graph_c0_seq38	NA	NA	11	0	not significant
NCF1	c185282.graph_c2_seq5	NA	NA	12	0	not significant
CDCA8	c193907.graph_c0_seq2	NA	NA	12	0	not significant
POLDIP3	c176155.graph_c0_seq2	NA	NA	16	0	not significant
SLC25A30	c203165.graph_c3_seq5	NA	NA	12	0	not significant
TMBIM6	c168264.graph_c0_seq1	NA	NA	16	0	not significant
EIF4E2	c200501.graph_c0_seq67	NA	NA	16	0	not significant
C17ORF100	c175964.graph_c1_seq7	NA	NA	8	0	not significant
FOXS1	c200243.graph_c5_seq9	NA	NA	4	0	not significant
NREP	c240040.graph_c0_seq1	NA	NA	16	0	not significant
LOC100429445	c186679.graph_c0_seq8	NA	NA	5	0	not significant
POPDC3	c174961.graph_c1_seq4	NA	NA	14	0	not significant
SLC25A25	c201288.graph_c1_seq17	NA	NA	14	0	not significant
TMEM167A	c197662.graph_c2_seq2	NA	NA	16	0	not significant
NRP2	c189245.graph_c1_seq1	NA	NA	12	0	not significant
ATRIP	c189851.graph_c0_seq2	NA	NA	12	1	not significant
PRR14L	c197124.graph_c0_seq2	NA	NA	4	0	not significant
SLC16A9	c201495.graph_c1_seq5	NA	NA	16	1	not significant
FTMT	c522886.graph_c0_seq1	NA	NA	5	0	not significant
IDE	c193089.graph_c0_seq1	NA	NA	15	0	not significant
PRKAG1	c194804.graph_c0_seq28	NA	NA	17	1	not significant
LDOC1	c230315.graph_c0_seq1	NA	NA	8	0	not significant
SYVN1	c187690.graph_c1_seq10	NA	NA	14	0	not significant
POLD4	c147747.graph_c0_seq1	NA	NA	16	0	not significant
IGSF3	c196957.graph_c0_seq10	NA	NA	11	2	not significant
C10ORF10	c179367.graph_c1_seq1	NA	NA	10	0	not significant
SRRT	c197765.graph_c0_seq40	NA	NA	14	0	not significant
KCNJ10	c192014.graph_c0_seq4	NA	NA	15	0	not significant
SPTLC2	c201155.graph_c1_seq1	NA	NA	15	0	not significant
PEX7	c194896.graph_c10_seq1	NA	NA	14	0	not significant
PBX2	c201722.graph_c3_seq2	NA	NA	16	0	not significant
ZBTB16	c194768.graph_c0_seq1	NA	NA	14	0	not significant
VPS4A	c182699.graph_c0_seq3	NA	NA	16	0	not significant
LUZP1	c184145.graph_c1_seq1	NA	NA	13	1	not significant
CCT7	c171708.graph_c0_seq4	NA	NA	16	0	not significant
SRPK1	c183892.graph_c1_seq1	NA	NA	13	0	not significant
HAS3	c185809.graph_c1_seq26	NA	NA	11	0	not significant
FBXO41	c200221.graph_c2_seq59	NA	NA	12	0	not significant
ATL3	c183951.graph_c1_seq8	NA	NA	13	0	not significant
FAIM	c181568.graph_c0_seq4	NA	NA	14	0	not significant
ZNF236	c184330.graph_c0_seq10	NA	NA	11	2	not significant
RUNX1T1	c194684.graph_c2_seq5	NA	NA	11	0	not significant
CYP2S1	c195916.graph_c4_seq15	NA	NA	12	0	not significant
SYNJ2BP	c196608.graph_c1_seq9	NA	NA	16	0	not significant
MMS22L	c200433.graph_c2_seq6	NA	NA	11	0	not significant
ZDHHC19	c200353.graph_c1_seq2	NA	NA	4	0	not significant
ITPR1	c196124.graph_c3_seq4	NA	NA	15	0	not significant
GPR75	c192719.graph_c0_seq1	NA	NA	16	1	not significant
C3ORF17	c192832.graph_c2_seq20	NA	NA	9	0	not significant
NFIA	c181518.graph_c0_seq4	NA	NA	11	0	not significant
DKK3	c180134.graph_c0_seq1	NA	NA	13	0	not significant
FAM195B	c198349.graph_c3_seq1	NA	NA	17	0	not significant
LRRTM4	c192863.graph_c1_seq23	NA	NA	13	0	not significant
NEFH	c197066.graph_c0_seq2	NA	NA	5	0	not significant
CRTC3	c203110.graph_c2_seq3	NA	NA	13	0	not significant
SPAG9	c199885.graph_c3_seq50	NA	NA	14	1	not significant
ANKH	c201336.graph_c6_seq42	NA	NA	16	0	not significant
CPT2	c183770.graph_c0_seq1	NA	NA	16	1	not significant
NRP1	c203647.graph_c3_seq11	NA	NA	14	2	not significant
FAM96A	c221631.graph_c0_seq1	NA	NA	17	0	not significant
PRPF31	c203617.graph_c14_seq2	NA	NA	16	0	not significant
ELMO2	c200329.graph_c1_seq73	NA	NA	15	0	not significant
U2SURP	c196300.graph_c1_seq20	NA	NA	15	0	not significant
PAG1	c201146.graph_c3_seq1	NA	NA	13	0	not significant
PPP2R5B	c198322.graph_c0_seq42_PART0	NA	NA	16	0	not significant
MAP4K4	c195008.graph_c0_seq6	NA	NA	12	1	not significant
RPL13A	c176335.graph_c0_seq3	NA	NA	17	0	not significant
SCGB3A1	c213594.graph_c0_seq1	NA	NA	10	0	not significant
APBB2	c196621.graph_c1_seq20	NA	NA	14	1	not significant
PTPRR	c188634.graph_c0_seq1	NA	NA	12	0	not significant
CG10298	c184129.graph_c2_seq1	NA	NA	13	2	not significant
AQP3	c200867.graph_c6_seq23	NA	NA	15	0	not significant
TRIM3	c203565.graph_c4_seq4	NA	NA	11	0	not significant
RBM7	c201815.graph_c4_seq1	NA	NA	13	0	not significant
SLC8A3	c196771.graph_c1_seq15	NA	NA	13	0	not significant
G3BP1	c168459.graph_c0_seq2	NA	NA	17	0	not significant
FABP1	c179645.graph_c0_seq1	NA	NA	16	0	not significant
STMN4	c174050.graph_c2_seq5	NA	NA	16	0	not significant
SH2D4A	c199043.graph_c0_seq3	NA	NA	12	0	not significant
KIF21B	c202640.graph_c0_seq23	NA	NA	14	1	not significant
ACAT1	c203624.graph_c1_seq1	NA	NA	16	1	not significant
GCC2	c193175.graph_c6_seq6	NA	NA	13	1	not significant
BCL2L1	c186669.graph_c0_seq5	NA	NA	16	0	not significant
B4GALT1	c182170.graph_c0_seq1	NA	NA	12	0	not significant
AGPAT2	c198072.graph_c3_seq1	NA	NA	11	2	not significant
NAA50	c199853.graph_c3_seq8	NA	NA	16	0	not significant
CARHSP1	c200283.graph_c0_seq1	NA	NA	17	0	not significant
FBXL20	c197515.graph_c0_seq3	NA	NA	6	0	not significant
CSNK1A1	c192446.graph_c0_seq4	NA	NA	17	0	not significant
[truncated: 8,021 more rows]
