# Supplementary material for: Long-lived rodents reveal signatures of positive selection in genes associated with lifespan
Source: PLoS Genet. 2018 Mar 23;14(3):e1007272. doi: 10.1371/journal.pgen.1007272 (PMC5884551; doi:10.1371/journal.pgen.1007272)
Supplement: S6 Table — (XLSX) [file pgen.1007272.s010.xlsx]

## Sheet: Table
S6 Table. Results on branch 2.
Gene	Transcript	FDR	P.Value	Number.of.species.included	Number.of.Sites.under.positive.Selection	Confirmed as significant in two additional runs
LLGL2	c197542.graph_c0_seq23	0	0	11	33	confirmed
LLGL2	c197542.graph_c0_seq10	0	0	11	33	confirmed
PCDHGA8	c195718.graph_c0_seq1	0.000102897333333333	1.348e-06	5	15	confirmed
MAP10	c200498.graph_c0_seq1	0.0013894575	2.427e-05	4	28	confirmed
ZNF205	c198460.graph_c1_seq23	0.003875138	8.461e-05	5	18	confirmed
OR8H2	c203204.graph_c0_seq9	0.00498456666666667	0.0001306	7	11	confirmed
FAM166A	c173401.graph_c0_seq3	0.0049922	0.0001596	10	14	confirmed
APCS	c139907.graph_c0_seq1	0.0049922	0.0001744	7	2	not confirmed
FGB	c211710.graph_c0_seq1	0.00721604444444444	0.0002836	16	2	confirmed
MYBPHL	c188795.graph_c0_seq7	0.0114791454545455	0.0005514	10	11	confirmed
MYBPHL	c188795.graph_c0_seq1	0.0114791454545455	0.0005514	10	11	confirmed
NXT2	c181869.graph_c1_seq8	0.0116740928571429	0.0006526	11	4	confirmed
CCS	c195898.graph_c1_seq3	0.0116740928571429	0.000703	15	5	confirmed
HLA-A	c203871.graph_c1_seq5	0.0116740928571429	0.0007137	6	26	confirmed
UQCRC2	c153435.graph_c0_seq1	0.0117440842105263	0.000838	16	5	confirmed
SMLR1_3	c184084.graph_c1_seq2	0.0117440842105263	0.0008394	6	5	confirmed
AMHR2	c195064.graph_c0_seq24	0.0117440842105263	0.0009387	7	8	confirmed
ACTA1	c170357.graph_c0_seq1	0.0117440842105263	0.0009581	10	5	confirmed
PNPLA3_8	c201980.graph_c0_seq10	0.0117440842105263	0.0009744	6	14	confirmed
ZFP41	c202011.graph_c0_seq7	0.017404	0.001658	6	13	confirmed
ADK	c178823.graph_c0_seq2	0.017404	0.001755	14	6	confirmed
ADK	c178823.graph_c0_seq3	0.017404	0.001755	14	6	confirmed
CCDC110	c190466.graph_c0_seq6	0.017404	0.001797	4	16	confirmed
EPM2A	c199958.graph_c6_seq3	0.017404	0.001919	11	3	confirmed
ZP3	c205718.graph_c0_seq1	0.017404	0.001954	6	15	confirmed
TLDC1	c200240.graph_c1_seq13	0.017404	0.001976	4	8	confirmed
CEP192	c203608.graph_c3_seq67	0.0202792222222222	0.002391	5	3	confirmed
GANC	c189874.graph_c1_seq6	0.0233885333333333	0.002967	12	4	confirmed
BHLHA15	c200729.graph_c0_seq4	0.0233885333333333	0.003014	9	3	confirmed
HLA-A	c203871.graph_c1_seq10	0.0233885333333333	0.003064	7	15	confirmed
CYB5RL	c197590.graph_c1_seq92	0.0246507419354839	0.003337	12	4	confirmed
SLC35G2	c141631.graph_c0_seq1	0.0289650303030303	0.004115	14	7	confirmed
IMP4	c181277.graph_c0_seq5	0.0289650303030303	0.004174	14	4	confirmed
TACC2	c203551.graph_c1_seq26	0.0323413428571429	0.004926	4	10	confirmed
GCNT2	c191710.graph_c0_seq6	0.0323413428571429	0.004943	9	7	confirmed
SDHAF2	c187645.graph_c1_seq1	0.0330193243243243	0.005222	15	5	confirmed
MAP3K8	c199408.graph_c2_seq22	0.0330193243243243	0.005335	10	6	confirmed
HOXC5	c176183.graph_c0_seq2	0.0383539013592887	0.00636440284564616	11	3	confirmed
DDIT3	c198617.graph_c0_seq3	0.040263925	0.007016	14	3	confirmed
TMEM14C	c181924.graph_c3_seq2	0.040263925	0.007033	15	1	confirmed
COMT	c194276.graph_c1_seq1	0.0420633902439024	0.007531	15	9	confirmed
AHCYL1	c143547.graph_c0_seq1	0.043281	0.007938	15	1	confirmed
C16ORF78	c193528.graph_c0_seq1	0.0447082558139535	0.008395	5	14	confirmed
INCA1	c199227.graph_c4_seq6	0.0461330909090909	0.008864	7	11	confirmed
EGFL6	c162900.graph_c0_seq3	0.0473775555555556	0.00931	4	1	confirmed
TACC2	c203551.graph_c1_seq8	0.0476220434782609	0.009566	4	8	confirmed
PLA2G5	c197819.graph_c0_seq2	0.0494055319148936	0.01014	4	23	confirmed
SBK1	c193760.graph_c1_seq4	0.051381875	0.01077	8	1	confirmed
PPP6R2	c199895.graph_c1_seq62	0.0528945098039216	0.0117	13	9	confirmed
BRCA2_9	c202647.graph_c0_seq22	0.0528945098039216	0.01176	4	1	confirmed
MPZL2	c188520.graph_c0_seq3	0.0528945098039216	0.01178	12	2	confirmed
PPP6R2	c199895.graph_c1_seq99	0.0534045283018868	0.01216	13	9	confirmed
RNASEK	c204084.graph_c0_seq1	0.0534045283018868	0.01236	6	10	confirmed
RHEB	c152809.graph_c0_seq1	0.0567411111111111	0.01338	10	1	confirmed
CCDC39	c195840.graph_c0_seq1	0.0582492727272727	0.01399	10	19	confirmed
CCDC110	c200630.graph_c2_seq1	0.0608256140350877	0.0151	4	5	confirmed
C19ORF57	c195424.graph_c0_seq6	0.0608256140350877	0.01514	4	8	confirmed
UBXN7	c192300.graph_c0_seq1	0.0628986666666667	0.01637	13	1	confirmed
IL1RAP	c195639.graph_c0_seq3	0.0628986666666667	0.0164	5	6	confirmed
TMEM254C	c161976.graph_c0_seq1	0.0628986666666667	0.01648	7	4	confirmed
RBM24	c184318.graph_c2_seq5	0.0687726984126984	0.0184	12	1	confirmed
NUDCD1	c195527.graph_c1_seq25	0.0687726984126984	0.01891	11	9	confirmed
PFN3	c201549.graph_c0_seq1	0.0687726984126984	0.01892	13	16	confirmed
ECSCR	c197290.graph_c5_seq2	0.0733504615384615	0.0207616487455197	9	1	confirmed
TSC22D3	c77940.graph_c0_seq2	0.0733504615384615	0.02082	14	1	confirmed
RTEL1	c201747.graph_c0_seq22	0.0735192537313433	0.02136	4	4	confirmed
CGREF1	c196401.graph_c0_seq12	0.0735192537313433	0.02151	8	12	confirmed
CD69	c179791.graph_c1_seq2	0.0782641176470588	0.02324	6	8	confirmed
NOTCH2	c203297.graph_c1_seq1	0.0813931428571429	0.02458	10	14	confirmed
C1ORF86	c197627.graph_c1_seq5	0.0813931428571429	0.02488	6	4	confirmed
PYROXD2	c203547.graph_c3_seq23	0.0817370383693288	0.0253420511974775	4	2	confirmed
CG14721	c193215.graph_c0_seq72	0.0852388888888889	0.0268	11	1	confirmed
HSD17B2	c197437.graph_c0_seq4	0.0916313698630137	0.02921	10	4	confirmed
LAMP2	c200785.graph_c6_seq2	0.10892972972973	0.0352	11	17	not significant
C17ORF100	c175964.graph_c1_seq7	0.111355066666667	0.03647	7	7	not significant
SLC7A13	c190982.graph_c1_seq2	0.113677948717949	0.03861	13	23	not significant
TNFSF11	c177672.graph_c0_seq2	0.113677948717949	0.0387153531702975	9	2	not significant
FSIP1	c190897.graph_c0_seq8	0.113677948717949	0.03872	5	1	not significant
METTL7B	c175161.graph_c0_seq1	0.117795365853659	0.0415	15	14	not significant
C12ORF68	c196095.graph_c3_seq11	0.117795365853659	0.04194	12	9	not significant
RNF145	c197744.graph_c3_seq1	0.117795365853659	0.0421	13	3	not significant
AGAP_AGAP012272	c191242.graph_c0_seq1	0.117795365853659	0.04218	16	2	not significant
MTERF	c193792.graph_c0_seq39	0.124018674698795	0.04495	7	9	not significant
LPGAT1	c195797.graph_c0_seq5	0.125842235294118	0.04657	12	3	not significant
ADAT1	c198776.graph_c0_seq9	0.125842235294118	0.04671	8	5	not significant
PCDHGA3	c202143.graph_c1_seq3	0.127450344827586	0.04811	6	3	not significant
IL36B	c189262.graph_c0_seq1	0.127450344827586	0.04842	4	21	not significant
HMOX1	c195456.graph_c5_seq7	0.131893707865169	0.05095	9	3	not significant
SMIM14	c188812.graph_c0_seq1	0.131893707865169	0.05126	16	3	not significant
CEP85	c189570.graph_c1_seq9	0.138545	0.05445	8	6	not significant
PPFIA1	c199284.graph_c1_seq15	0.138606559139785	0.0560984155303413	14	2	not significant
PPFIA1	c199284.graph_c1_seq14	0.138606559139785	0.0560995858077014	14	2	not significant
MDM4	c196032.graph_c5_seq19	0.138606559139785	0.05629	5	6	not significant
BORA	c200784.graph_c0_seq8	0.141216666666667	0.05803	5	8	not significant
CPSF3L	c195410.graph_c0_seq47	0.141216666666667	0.05898	14	2	not significant
TIMM21	c184043.graph_c0_seq1	0.141216666666667	0.0592	9	6	not significant
ADAD2	c193190.graph_c0_seq22	0.144576907216495	0.06124	4	1	not significant
TCEANC	c192135.graph_c0_seq6	0.162890707070707	0.07	6	6	not significant
RNF215	c191179.graph_c0_seq1	0.162890707070707	0.07042	10	3	not significant
C11ORF83	c165222.graph_c0_seq1	0.1690707	0.07383	9	3	not significant
SERPINA12	c168599.graph_c0_seq1	0.170843069306931	0.07535	5	5	not significant
CYBRD1	c196705.graph_c0_seq1	0.173860392156863	0.07744	12	4	not significant
C12ORF65	c166016.graph_c1_seq1	0.176485631067961	0.07938	11	5	not significant
KCNMA1	c198411.graph_c0_seq7	0.189786476190476	0.08681	10	1	not significant
NAA60	c184031.graph_c1_seq4	0.189786476190476	0.08702	15	1	not significant
KCNMA1	c198411.graph_c0_seq2	0.190394056603774	0.08813	10	1	not significant
HNMT	c199753.graph_c0_seq1	0.211001028037383	0.09859	16	4	not significant
CPSF3L	c195667.graph_c0_seq8	0.217974074074074	0.1028	5	2	not significant
CXCL16	c202108.graph_c2_seq10	0.219755963302752	0.1046	4	21	not significant
CUEDC1	c186016.graph_c0_seq2	0.239727927927928	0.1158	13	4	not significant
DNAJC5B	c162285.graph_c0_seq2	0.239727927927928	0.1162	10	11	not significant
RPL28	c204049.graph_c0_seq1	0.248833035714286	0.1217	16	1	not significant
HEMGN	c175867.graph_c0_seq2	0.250278761061947	0.1235	7	2	not significant
ADTRP	c194412.graph_c0_seq5	0.262345614035088	0.1306	9	3	not significant
KRTAP26-1	c314311.graph_c0_seq1	0.263449565217391	0.1323	4	10	not significant
VTCN1	c187467.graph_c0_seq4	0.278748275862069	0.1412	6	6	not significant
LAMP2	c200785.graph_c6_seq3	0.282368644067797	0.1446	12	7	not significant
MEF2C	c193747.graph_c0_seq20	0.282368644067797	0.1455	13	1	not significant
TRIML2	c191995.graph_c0_seq13	0.284229411764706	0.1477	4	19	not significant
S100A8	c204123.graph_c0_seq1	0.2856775	0.1497	10	2	not significant
VBP1	c149378.graph_c0_seq2	0.294191129032258	0.157	14	5	not significant
MLANA	c76562.graph_c0_seq1	0.294191129032258	0.1584	7	3	not significant
EFNA4	c179910.graph_c0_seq1	0.294191129032258	0.158526448351503	12	3	not significant
FAM167B	c159268.graph_c0_seq4	0.294191129032258	0.1593	11	3	not significant
COA3	c159668.graph_c0_seq1	0.3006312	0.1641	15	8	not significant
C9ORF69	c107723.graph_c0_seq2	0.303334126984127	0.1669	12	1	not significant
SPA17	c147695.graph_c0_seq1	0.319157480314961	0.177	7	6	not significant
SPAG5	c200578.graph_c1_seq19	0.324178125	0.1812	5	1	not significant
APAF1	c199238.graph_c1_seq6	0.329120930232558	0.1854	10	9	not significant
RAD51AP1	c199512.graph_c0_seq13	0.331345384615385	0.1881	7	3	not significant
RHBDD1	c196523.graph_c0_seq6	0.348440006580483	0.19932594262901	13	2	not significant
POLDIP2	c178646.graph_c1_seq2	0.368655303030303	0.2125	15	2	not significant
TRAT1	c193940.graph_c0_seq25	0.399114285714286	0.2318	5	10	not significant
APOA2	c267100.graph_c0_seq1	0.410491044776119	0.2402	10	2	not significant
BGN	c169937.graph_c1_seq2	0.419154814814815	0.2471	15	1	not significant
B9D2	c176220.graph_c0_seq2	0.42933381294964	0.2559	10	2	not significant
BIK	c189499.graph_c0_seq6	0.42933381294964	0.2603	4	16	not significant
MGMT	c156153.graph_c0_seq1	0.42933381294964	0.260403658452661	10	3	not significant
ALAS2	c198371.graph_c3_seq5	0.42933381294964	0.2606	11	6	not significant
C1ORF94	c166862.graph_c0_seq1	0.444423571428571	0.2717	9	2	not significant
CD207	c175620.graph_c0_seq12	0.475702836879433	0.2929	5	1	not significant
CCL4	c188583.graph_c0_seq1	0.489285915492958	0.3034	14	3	not significant
GRAMD3	c196356.graph_c0_seq16	0.579225874125874	0.3617	11	15	not significant
GKN1	c111718.graph_c0_seq1	0.608573982299699	0.3851	4	1	not significant
DNAJC12	c195898.graph_c1_seq27	0.608573982299699	0.38534160451291	15	3	not significant
NDUFA5	c229996.graph_c0_seq1	0.629436301369863	0.4013	16	9	not significant
GM6750	c147743.graph_c0_seq2	0.653818367346939	0.4197	16	4	not significant
CG33276	c174767.graph_c0_seq1	0.680656081081081	0.4399	16	4	not significant
TSHB	c200569.graph_c6_seq1	0.711129530201342	0.4627	11	3	not significant
PPP1R1A_6	c196430.graph_c2_seq1	0.734784666666667	0.4813	14	4	not significant
ADH1C	c201985.graph_c0_seq1	0.781109791321364	0.51505492790186	15	3	not significant
MRPL35	c200741.graph_c7_seq13	0.783270394736842	0.5199	14	5	not significant
LRRC66	c199709.graph_c3_seq15	0.793716993464052	0.5303	4	3	not significant
PET100	c269863.graph_c0_seq1	0.838412587441607	0.567056705670566	15	1	not significant
FTSJ2	c186890.graph_c2_seq7	0.838412587441607	0.567484502416808	15	3	not significant
MSMP	c163134.graph_c0_seq6	0.869475316455696	0.5967	8	5	not significant
FAM98A	c180314.graph_c0_seq1	0.869475316455696	0.596919291590845	12	1	not significant
C14ORF119	c271088.graph_c0_seq1	0.869475316455696	0.5999	9	4	not significant
BNIPL	c193839.graph_c3_seq5	0.945525157232704	0.6565	7	15	not significant
PCP4	c213506.graph_c0_seq1	1	0.7039	16	1	not significant
HCFC1R1	c199821.graph_c4_seq1	1	0.7101	14	5	not significant
TEX35	c199380.graph_c3_seq8	1	0.766001726245857	6	3	not significant
AHSP	c202215.graph_c3_seq1	1	0.7981	10	5	not significant
MAVS	c201065.graph_c9_seq55	1	0.8208	5	7	not significant
CCDC36	c175628.graph_c0_seq1	1	0.9421	4	1	not significant
NDUFA4	c163150.graph_c0_seq1	1	0.9526	16	3	not significant
IER3IP1	c177810.graph_c0_seq1	1	0.991	15	2	not significant
FGFR2	c189953.graph_c0_seq1	1	1	4	25	not significant
FGFR2	c189953.graph_c0_seq2	1	1	4	25	not significant
KCNA3	c193852.graph_c0_seq3	1	1	10	13	not significant
SGSM1	c203286.graph_c5_seq26	1	1	12	22	not significant
SGSM1	c203286.graph_c5_seq6	1	1	12	21	not significant
SLC17A3	c183948.graph_c0_seq4	1	1	4	32	not significant
TEX35	c199380.graph_c3_seq10	1	1	6	4	not significant
LOC717414	c197831.graph_c4_seq8	1	1	5	14	not significant
TNFRSF18	c186597.graph_c0_seq7	1	1	6	8	not significant
PILRA	c191154.graph_c1_seq2	1	1	5	13	not significant
ARHGAP22_10	c199778.graph_c0_seq37	1	1	9	7	not significant
ALPP	c202222.graph_c0_seq2	1	1	10	26	not significant
SERPINA6	c190977.graph_c0_seq1	1	1	6	31	not significant
PPP6R2	c199895.graph_c1_seq122	1	1	13	8	not significant
PPP6R2	c199895.graph_c1_seq82	1	1	13	8	not significant
ZFYVE19	c197545.graph_c4_seq15	1	1	5	34	not significant
TFB2M	c191577.graph_c4_seq1	1	1	4	15	not significant
DYDC2	c198835.graph_c0_seq17	1	1	7	7	not significant
SKA3	c201131.graph_c0_seq8	1	1	6	12	not significant
C11ORF82	c199208.graph_c2_seq8	1	1	6	48	not significant
PGLYRP4	c194388.graph_c1_seq14	1	1	5	11	not significant
CMSS1	c183104.graph_c1_seq2	1	1	12	5	not significant
AKAP5	c200877.graph_c0_seq2	1	1	5	25	not significant
EGF	c202511.graph_c3_seq20	1	1	4	7	not significant
NPC2A	c184098.graph_c0_seq2	1	1	9	10	not significant
CHGB	c176283.graph_c0_seq1	1	1	9	21	not significant
TAC3	c169235.graph_c0_seq1	1	1	12	3	not significant
THEM4	c202358.graph_c1_seq8	1	1	8	7	not significant
FBXO34	c151505.graph_c0_seq1	1	1	7	43	not significant
CLGN	c184023.graph_c0_seq5	1	1	11	25	not significant
RBM44	c194497.graph_c0_seq4	1	1	4	89	not significant
FAM196B	c197640.graph_c0_seq9	1	1	9	16	not significant
C10ORF62	c174078.graph_c0_seq1	1	1	4	16	not significant
PIH1D2	c191798.graph_c1_seq6	1	1	10	6	not significant
IQCF2	c111145.graph_c0_seq1	1	1	5	11	not significant
CKAP2L	c172997.graph_c0_seq2	1	1	5	31	not significant
CALCB	c181306.graph_c0_seq2	1	1	7	8	not significant
TXLNB	c196244.graph_c0_seq2	1	1	5	31	not significant
EFCAB3	c292274.graph_c0_seq1	1	1	8	18	not significant
TRIM6	c203218.graph_c0_seq32	1	1	9	3	not significant
HAMP2	c159839.graph_c0_seq1	1	1	11	3	not significant
THY1	c156406.graph_c0_seq2	1	1	17	3	not significant
CLEC4D	c187453.graph_c0_seq12	1	1	4	3	not significant
C2ORF88	c189211.graph_c0_seq5	1	1	10	10	not significant
KIAA0408	c197788.graph_c0_seq10	1	1	5	78	not significant
TEX13A	c153452.graph_c0_seq1	1	1	5	38	not significant
CENPU	c195534.graph_c2_seq15	1	1	6	20	not significant
SMPDL3A	c142321.graph_c0_seq1	1	1	15	7	not significant
NDUFB1	c171545.graph_c0_seq1	1	1	8	13	not significant
CLEC4G	c195866.graph_c3_seq22	1	1	4	23	not significant
FANCC	c201758.graph_c0_seq6	1	1	5	14	not significant
POLD4	c147747.graph_c0_seq1	1	1	16	2	not significant
RGS1	c195199.graph_c0_seq8	1	1	10	7	not significant
C1ORF100	c517236.graph_c0_seq1	1	1	4	8	not significant
FCER1A	c185342.graph_c0_seq1	1	1	4	16	not significant
NTNG2	c184869.graph_c0_seq1	1	1	8	3	not significant
ANGPTL1	c195277.graph_c3_seq1	1	1	12	11	not significant
SNURF	c254126.graph_c0_seq1	1	1	12	2	not significant
C8ORF34	c200157.graph_c0_seq5	1	1	4	1	not significant
CDCA3	c174202.graph_c1_seq7	1	1	5	14	not significant
ZNF518B	c170768.graph_c0_seq1	1	1	12	27	not significant
NDUFAF2	c184144.graph_c2_seq4	1	1	14	9	not significant
CHD3	c200029.graph_c2_seq12	NA	NA	14	36	not significant
CHD3	c200029.graph_c2_seq15	NA	NA	14	38	not significant
CTTN	c187862.graph_c0_seq1	NA	NA	15	36	not significant
PTCH1	c197786.graph_c1_seq20	NA	NA	13	104	not significant
ERBB2IP	c201782.graph_c3_seq44	NA	NA	13	10	not significant
ATP2B1	c191595.graph_c0_seq1	NA	NA	14	16	not significant
ATP2B1	c191595.graph_c0_seq6	NA	NA	14	16	not significant
COL25A1	c197098.graph_c1_seq95	NA	NA	8	16	not significant
HRG	c142303.graph_c0_seq1	NA	NA	6	28	not significant
MFSD10	c201170.graph_c0_seq5	NA	NA	9	8	not significant
IL17RC	c202794.graph_c2_seq93	NA	NA	3	2	not significant
ERBB2IP	c201782.graph_c3_seq46	NA	NA	13	9	not significant
LAMA3	c202935.graph_c2_seq9	NA	NA	3	65	not significant
FLNB	c197751.graph_c0_seq1	NA	NA	11	29	not significant
SLC12A5	c193590.graph_c3_seq77	NA	NA	11	40	not significant
TMCC1B	c154304.graph_c0_seq1	NA	NA	8	16	not significant
STAB2	c200364.graph_c0_seq60	NA	NA	4	13	not significant
GCGR	c191765.graph_c0_seq16	NA	NA	3	7	not significant
FGA	c273479.graph_c0_seq1	NA	NA	8	3	not significant
ADAM2	c202868.graph_c1_seq25	NA	NA	3	7	not significant
WBP11	c189688.graph_c0_seq8	NA	NA	12	7	not significant
CCNB3_6	c195722.graph_c0_seq13	NA	NA	3	36	not significant
POLR3C	c200879.graph_c0_seq59	NA	NA	12	3	not significant
FAT4	c167195.graph_c0_seq2	NA	NA	9	39	not significant
CCDC69	c197882.graph_c0_seq17	NA	NA	6	16	not significant
WNK2	c144616.graph_c0_seq1	NA	NA	10	21	not significant
PTPN5	c176473.graph_c0_seq5	NA	NA	3	10	not significant
POLRMT	c193700.graph_c0_seq3	NA	NA	3	32	not significant
ZNF483	c171095.graph_c0_seq2	NA	NA	4	11	not significant
SERPINB4	c169057.graph_c0_seq1	NA	NA	3	22	not significant
MAP7D3	c164917.graph_c0_seq3	NA	NA	6	45	not significant
BOD1L1	c190591.graph_c0_seq1	NA	NA	5	22	not significant
COL8A1	c191000.graph_c0_seq5	NA	NA	11	4	not significant
LPHN2	c198562.graph_c0_seq31	NA	NA	12	12	not significant
RBM15B	c185857.graph_c4_seq8	NA	NA	8	2	not significant
TMED5	c172592.graph_c0_seq1	NA	NA	13	2	not significant
PIGR	c193285.graph_c1_seq2	NA	NA	7	4	not significant
ZSCAN21	c196719.graph_c3_seq37	NA	NA	9	5	not significant
MPND	c193262.graph_c4_seq55	NA	NA	13	4	not significant
WFDC2	c170670.graph_c0_seq2	NA	NA	8	9	not significant
MAP4K4	c195008.graph_c0_seq2	NA	NA	11	2	not significant
CNTNAP1	c192436.graph_c4_seq2	NA	NA	12	11	not significant
L307882	c199829.graph_c3_seq33	NA	NA	15	11	not significant
EFHC2	c190918.graph_c2_seq16	NA	NA	9	21	not significant
BCAT1	c199087.graph_c0_seq1	NA	NA	9	7	not significant
DMXL2	c198706.graph_c0_seq2	NA	NA	8	25	not significant
CIZ1_8	c202321.graph_c2_seq25	NA	NA	3	10	not significant
SCNN1B	c198208.graph_c1_seq34	NA	NA	11	7	not significant
EPN3	c187986.graph_c1_seq6	NA	NA	3	6	not significant
ZNF689	c195583.graph_c3_seq12	NA	NA	8	12	not significant
NTHL1	c196481.graph_c5_seq5	NA	NA	13	6	not significant
ABCA5	c195207.graph_c0_seq3	NA	NA	12	6	not significant
CIZ1_8	c202321.graph_c2_seq15	NA	NA	3	10	not significant
CCDC82	c164886.graph_c0_seq3	NA	NA	14	2	not significant
TPCN1	c198254.graph_c0_seq29	NA	NA	3	5	not significant
B3GNT3	c203840.graph_c3_seq4	NA	NA	4	11	not significant
MYO18A	c198384.graph_c2_seq58	NA	NA	11	9	not significant
MYO18A	c198384.graph_c2_seq21	NA	NA	11	9	not significant
LOC101055983	c188187.graph_c1_seq2	NA	NA	3	44	not significant
GCNT3	c75041.graph_c0_seq1	NA	NA	7	12	not significant
C10ORF12	c184566.graph_c0_seq5	NA	NA	4	4	not significant
DNAAF1	c183667.graph_c1_seq15	NA	NA	4	17	not significant
AKAP7	c190088.graph_c0_seq22	NA	NA	8	4	not significant
REST	c188298.graph_c0_seq4	NA	NA	3	15	not significant
IFNGR1	c194289.graph_c0_seq1	NA	NA	6	34	not significant
KANSL1L	c197805.graph_c3_seq6	NA	NA	4	6	not significant
NACA_4	c186432.graph_c0_seq2	NA	NA	3	11	not significant
SYCP3	c168538.graph_c0_seq1	NA	NA	3	2	not significant
ERAL1	c195354.graph_c1_seq19	NA	NA	14	3	not significant
FAM178A	c214756.graph_c0_seq1	NA	NA	3	2	not significant
GDAP1L1	c588440.graph_c0_seq1	NA	NA	4	6	not significant
NEBL	c196882.graph_c1_seq31	NA	NA	3	12	not significant
C9ORF84	c190539.graph_c0_seq9	NA	NA	3	10	not significant
LDB1	c162157.graph_c0_seq4	NA	NA	14	1	not significant
IL13RA2	c201827.graph_c3_seq26	NA	NA	8	4	not significant
TMPO	c178111.graph_c0_seq1	NA	NA	7	3	not significant
ADD3	c184003.graph_c1_seq3	NA	NA	15	8	not significant
PROB1	c193759.graph_c0_seq1	NA	NA	3	8	not significant
C15ORF59	c138370.graph_c0_seq2	NA	NA	13	4	not significant
RMND5B	c191809.graph_c1_seq1	NA	NA	10	2	not significant
ACIN1	c200574.graph_c1_seq63	NA	NA	4	4	not significant
AKR1C4	c164950.graph_c0_seq1	NA	NA	14	7	not significant
ALPK3	c203223.graph_c2_seq5	NA	NA	6	5	not significant
SYK	c194904.graph_c1_seq17	NA	NA	12	2	not significant
LDB1	c162157.graph_c0_seq3	NA	NA	14	1	not significant
MMP19	c208777.graph_c0_seq1	NA	NA	10	8	not significant
ABCC2	c202108.graph_c1_seq1	NA	NA	13	14	not significant
CSF3R	c201117.graph_c0_seq11	NA	NA	3	8	not significant
SYK	c194904.graph_c1_seq7	NA	NA	12	2	not significant
FILIP1	c144677.graph_c0_seq3	NA	NA	5	5	not significant
PAK4	c184055.graph_c1_seq10	NA	NA	11	3	not significant
PSMB8	c201789.graph_c1_seq5	NA	NA	3	9	not significant
ARHGAP22_10	c199778.graph_c0_seq39	NA	NA	6	7	not significant
USP28	c183260.graph_c0_seq1	NA	NA	10	10	not significant
EVPL	c199416.graph_c0_seq9	NA	NA	10	21	not significant
LALBA	c111070.graph_c0_seq1	NA	NA	3	0	not significant
SHQ1	c190960.graph_c2_seq14	NA	NA	5	10	not significant
ART4	c185944.graph_c0_seq2	NA	NA	6	16	not significant
ATP5A1	c199110.graph_c2_seq3	NA	NA	16	3	not significant
CSF3R	c201117.graph_c0_seq20	NA	NA	5	1	not significant
BRAT1	c200170.graph_c2_seq45	NA	NA	13	11	not significant
SLC18B1	c200153.graph_c2_seq40	NA	NA	8	8	not significant
QSOX1	c192301.graph_c1_seq3	NA	NA	11	15	not significant
C4ORF27	c200741.graph_c10_seq1	NA	NA	14	3	not significant
KIF26B	c160290.graph_c0_seq1	NA	NA	10	27	not significant
ALG10	c202205.graph_c2_seq1	NA	NA	12	4	not significant
SLC12A3	c203125.graph_c1_seq6	NA	NA	10	7	not significant
SLC39A1_9	c290267.graph_c0_seq1	NA	NA	14	4	not significant
TACO1	c197682.graph_c3_seq6	NA	NA	12	6	not significant
NEU4	c166396.graph_c0_seq1	NA	NA	8	5	not significant
ADD3	c184003.graph_c1_seq5	NA	NA	14	9	not significant
HCN3	c180659.graph_c0_seq2	NA	NA	9	5	not significant
CSMD1	c203829.graph_c1_seq7	NA	NA	8	28	not significant
PBXIP1	c200847.graph_c3_seq20	NA	NA	7	3	not significant
MST1	c196907.graph_c0_seq46	NA	NA	12	5	not significant
COL13A1	c198977.graph_c0_seq23	NA	NA	7	6	not significant
NDUFA11	c197963.graph_c4_seq2	NA	NA	12	6	not significant
TMEM176A	c184106.graph_c0_seq3	NA	NA	9	6	not significant
CROCC	c199371.graph_c1_seq5	NA	NA	9	17	not significant
NCAPG	c199626.graph_c0_seq8	NA	NA	10	7	not significant
TPGS1	c197629.graph_c0_seq1	NA	NA	12	4	not significant
C9ORF84	c190539.graph_c0_seq3	NA	NA	3	9	not significant
MIF4GD	c180393.graph_c1_seq19	NA	NA	14	1	not significant
MIF4GD	c180393.graph_c1_seq13	NA	NA	14	1	not significant
S1PR3	c193767.graph_c0_seq1	NA	NA	12	3	not significant
SLC22A1	c198671.graph_c0_seq16	NA	NA	11	5	not significant
VWA8	c195438.graph_c0_seq1	NA	NA	9	14	not significant
MRPL54	c188632.graph_c1_seq5	NA	NA	12	1	not significant
PGM1	c151030.graph_c0_seq1	NA	NA	16	13	not significant
MBOAT7	c199893.graph_c2_seq2	NA	NA	10	4	not significant
COQ9	c192360.graph_c0_seq2	NA	NA	16	6	not significant
NR1D1	c183846.graph_c0_seq8	NA	NA	12	2	not significant
CDHR2	c202810.graph_c0_seq24	NA	NA	5	4	not significant
ZFYVE9	c170291.graph_c0_seq1	NA	NA	11	12	not significant
IGSF6	c186968.graph_c0_seq1	NA	NA	3	6	not significant
BBS2	c195665.graph_c2_seq11	NA	NA	11	11	not significant
FRYL	c200464.graph_c0_seq27	NA	NA	13	8	not significant
TMEM140	c196247.graph_c0_seq31_PART0	NA	NA	5	1	not significant
CDCA2	c200959.graph_c0_seq2	NA	NA	3	12	not significant
HAUS3	c195544.graph_c3_seq7	NA	NA	14	8	not significant
CLDN25	c75829.graph_c0_seq1	NA	NA	3	11	not significant
LOC717608	c197240.graph_c2_seq18	NA	NA	9	6	not significant
ALG5	c176798.graph_c0_seq1	NA	NA	14	3	not significant
DNAH17	c203660.graph_c0_seq27	NA	NA	9	75	not significant
HJURP	c186038.graph_c0_seq4	NA	NA	3	8	not significant
TDRD6	c163554.graph_c0_seq2	NA	NA	3	22	not significant
IRF3	c188868.graph_c1_seq11	NA	NA	6	8	not significant
LRRC40	c168683.graph_c0_seq2	NA	NA	11	7	not significant
CRH	c717569.graph_c0_seq1	NA	NA	10	2	not significant
SUGP2	c190578.graph_c0_seq2	NA	NA	5	27	not significant
PRRC2B	c203405.graph_c1_seq13	NA	NA	12	19	not significant
DYDC2	c198835.graph_c0_seq25	NA	NA	7	7	not significant
SPTLC2	c201155.graph_c1_seq1	NA	NA	14	2	not significant
MRPL37	c183821.graph_c1_seq1	NA	NA	16	2	not significant
ACSM2A	c190673.graph_c2_seq3	NA	NA	12	5	not significant
RANBP3	c199962.graph_c3_seq10	NA	NA	14	2	not significant
RBM24	c184318.graph_c2_seq6	NA	NA	13	1	not significant
UCP1	c230542.graph_c0_seq1	NA	NA	6	7	not significant
ANKRD31	c195722.graph_c0_seq57	NA	NA	3	22	not significant
CD97	c196863.graph_c0_seq7	NA	NA	7	7	not significant
ACCSL	c192735.graph_c0_seq36	NA	NA	3	29	not significant
NDUFB9	c187651.graph_c3_seq1	NA	NA	17	2	not significant
MN1	c144571.graph_c0_seq3	NA	NA	8	14	not significant
HSPA1B	c198102.graph_c9_seq4	NA	NA	8	4	not significant
ACAP1	c200841.graph_c2_seq23	NA	NA	7	4	not significant
AMIGO3	c202463.graph_c2_seq101	NA	NA	10	12	not significant
RFWD2	c186573.graph_c1_seq8	NA	NA	12	2	not significant
APOB	c191338.graph_c0_seq7	NA	NA	8	9	not significant
GAS2B	c189709.graph_c1_seq6	NA	NA	14	2	not significant
IL1RAP	c195639.graph_c0_seq6	NA	NA	9	3	not significant
FGFR1	c200559.graph_c13_seq31	NA	NA	3	2	not significant
PALLD	c197995.graph_c4_seq20	NA	NA	9	4	not significant
TOPAZ1	c188792.graph_c0_seq5	NA	NA	4	4	not significant
BCO2	c186643.graph_c1_seq20	NA	NA	3	3	not significant
FLYWCH1	c198851.graph_c0_seq4	NA	NA	3	9	not significant
CEP170	c193874.graph_c1_seq24	NA	NA	13	5	not significant
CCDC149	c198817.graph_c1_seq4	NA	NA	4	5	not significant
KTN1_9	c203667.graph_c1_seq55	NA	NA	5	11	not significant
RPF2	c204250.graph_c0_seq1	NA	NA	11	5	not significant
LRRN2	c196674.graph_c0_seq3	NA	NA	13	5	not significant
ABCC3	c194978.graph_c0_seq26	NA	NA	8	15	not significant
LOC717608	c197240.graph_c2_seq17	NA	NA	9	6	not significant
B3GALNT2	c183835.graph_c0_seq9	NA	NA	4	2	not significant
CASQ1	c222029.graph_c0_seq1	NA	NA	12	3	not significant
QSOX1	c192301.graph_c1_seq6	NA	NA	12	3	not significant
SI:DKEY-241L7.1	c196727.graph_c1_seq32	NA	NA	3	2	not significant
MRPS24	c191842.graph_c2_seq2	NA	NA	12	2	not significant
ARMCX1	c144272.graph_c0_seq1	NA	NA	9	2	not significant
LOC717608	c197240.graph_c2_seq10	NA	NA	10	5	not significant
STK24	c197680.graph_c0_seq2	NA	NA	16	2	not significant
C14ORF169	c196417.graph_c0_seq2	NA	NA	12	4	not significant
CMYA5_3	c203132.graph_c0_seq1	NA	NA	4	13	not significant
LOC102723996	c198273.graph_c0_seq7	NA	NA	3	11	not significant
TINAGL1	c194451.graph_c1_seq4	NA	NA	14	4	not significant
SCEL	c202804.graph_c0_seq2	NA	NA	3	8	not significant
CCT4	c172797.graph_c0_seq5	NA	NA	13	1	not significant
ABHD6	c198843.graph_c1_seq26	NA	NA	9	7	not significant
FARS2	c192460.graph_c0_seq1	NA	NA	13	5	not significant
CHD8	c200181.graph_c1_seq1	NA	NA	10	2	not significant
LRWD1	c189886.graph_c0_seq35	NA	NA	9	7	not significant
POFUT1	c189842.graph_c6_seq1	NA	NA	14	5	not significant
SURF6_11	c171490.graph_c0_seq2	NA	NA	6	2	not significant
GOLGA4	c186703.graph_c1_seq2	NA	NA	8	55	not significant
DYNC1LI1	c195167.graph_c3_seq2	NA	NA	15	5	not significant
VIMP	c182517.graph_c0_seq1	NA	NA	15	1	not significant
SEC16B	c201565.graph_c0_seq15	NA	NA	4	12	not significant
TMEM232	c203488.graph_c2_seq9	NA	NA	4	2	not significant
SLC39A4	c191780.graph_c0_seq4	NA	NA	10	6	not significant
AIF1	c161512.graph_c0_seq1	NA	NA	13	3	not significant
ARHGAP33	c197435.graph_c1_seq67	NA	NA	3	2	not significant
SLK	c198290.graph_c2_seq6	NA	NA	13	2	not significant
SEC24B	c194695.graph_c1_seq14	NA	NA	8	16	not significant
TNS3	c203589.graph_c0_seq2	NA	NA	3	10	not significant
MRPS30	c194286.graph_c1_seq1	NA	NA	12	2	not significant
ZNF248	c158035.graph_c0_seq2	NA	NA	8	16	not significant
SALL4	c189037.graph_c0_seq5	NA	NA	9	11	not significant
SLC39A1_9	c171147.graph_c0_seq1	NA	NA	13	6	not significant
ATL3	c183951.graph_c1_seq8	NA	NA	12	2	not significant
TRIM29	c189689.graph_c2_seq11	NA	NA	10	5	not significant
CPN2	c194091.graph_c1_seq10	NA	NA	7	5	not significant
USP10	c189148.graph_c2_seq4	NA	NA	13	10	not significant
KTN1_9	c203667.graph_c1_seq28	NA	NA	5	9	not significant
CATSPER2	c185160.graph_c0_seq26	NA	NA	5	6	not significant
SIPA1L3	c144279.graph_c0_seq2	NA	NA	9	15	not significant
CEP170	c193874.graph_c1_seq13	NA	NA	12	6	not significant
NR1H2	c201617.graph_c0_seq125	NA	NA	13	0	not significant
SELL	c170927.graph_c0_seq2	NA	NA	9	7	not significant
CTU2	c200373.graph_c3_seq40	NA	NA	4	5	not significant
RNF186	c179996.graph_c0_seq1	NA	NA	4	14	not significant
CEP170	c193874.graph_c1_seq26	NA	NA	12	6	not significant
CCDC30_4	c202602.graph_c0_seq90	NA	NA	3	45	not significant
PRSS12	c191820.graph_c2_seq2	NA	NA	8	7	not significant
ZNF22	c151866.graph_c0_seq2	NA	NA	15	2	not significant
IGSF1	c192333.graph_c0_seq15	NA	NA	11	19	not significant
SBSPON	c197724.graph_c1_seq15	NA	NA	7	9	not significant
LSMEM2	c192523.graph_c1_seq4	NA	NA	7	3	not significant
INPP5A	c175327.graph_c0_seq1	NA	NA	13	1	not significant
CD97	c196863.graph_c0_seq31	NA	NA	7	7	not significant
LBR	c192716.graph_c2_seq3	NA	NA	6	11	not significant
ASPSCR1	c169143.graph_c0_seq3	NA	NA	14	10	not significant
ZNF518A	c201697.graph_c4_seq11	NA	NA	4	4	not significant
SLC39A12	c200054.graph_c0_seq15	NA	NA	10	9	not significant
SURF2	c154228.graph_c0_seq1	NA	NA	9	4	not significant
SURF2	c154228.graph_c0_seq4	NA	NA	9	4	not significant
POLQ	c203117.graph_c3_seq58	NA	NA	6	1	not significant
GAPDH	c75855.graph_c0_seq1	NA	NA	13	1	not significant
RETN	c199413.graph_c1_seq10	NA	NA	3	16	not significant
GTSF1	c168761.graph_c0_seq3	NA	NA	10	5	not significant
TMEM189	c182249.graph_c4_seq1	NA	NA	11	2	not significant
DMGDH	c180969.graph_c0_seq2	NA	NA	11	10	not significant
CACNA1D	c181434.graph_c0_seq1	NA	NA	9	12	not significant
XPO4	c194091.graph_c1_seq7	NA	NA	10	1	not significant
FAM150B	c184223.graph_c0_seq5	NA	NA	4	2	not significant
RNF43	c192541.graph_c1_seq6	NA	NA	9	11	not significant
NDUFV1	c164181.graph_c0_seq1	NA	NA	13	4	not significant
COLCA2	c194341.graph_c0_seq4	NA	NA	5	5	not significant
LACTB2	c199153.graph_c1_seq2	NA	NA	14	4	not significant
POP5	c189475.graph_c3_seq1	NA	NA	14	3	not significant
KCNK16	c175748.graph_c0_seq3	NA	NA	8	8	not significant
TMPRSS13	c193543.graph_c0_seq1	NA	NA	11	6	not significant
TMPRSS13	c193543.graph_c0_seq13	NA	NA	11	6	not significant
MADD	c201617.graph_c0_seq57	NA	NA	4	5	not significant
FABP6	c158501.graph_c0_seq6	NA	NA	12	2	not significant
IL12A	c170480.graph_c0_seq6	NA	NA	6	3	not significant
VWA3B	c194969.graph_c0_seq5	NA	NA	3	5	not significant
PHF1	c195927.graph_c0_seq22	NA	NA	13	1	not significant
C8ORF76	c194781.graph_c1_seq13	NA	NA	9	29	not significant
HPS3	c192668.graph_c1_seq2	NA	NA	9	2	not significant
CA4	c187000.graph_c2_seq3	NA	NA	9	1	not significant
STON2	c195973.graph_c0_seq2	NA	NA	11	6	not significant
GABRQ	c152685.graph_c0_seq3	NA	NA	3	5	not significant
NYNRIN	c155429.graph_c0_seq4	NA	NA	10	7	not significant
XRCC4	c204969.graph_c0_seq1	NA	NA	11	9	not significant
PKHD1L1	c203422.graph_c0_seq12	NA	NA	5	5	not significant
TDRD9	c202774.graph_c0_seq4	NA	NA	10	24	not significant
USP38	c194229.graph_c0_seq1	NA	NA	13	9	not significant
GPR146	c172965.graph_c0_seq1	NA	NA	15	2	not significant
ACRV1	c224098.graph_c0_seq1	NA	NA	3	1	not significant
DDX56	c195901.graph_c4_seq1	NA	NA	13	4	not significant
PRKCG	c194868.graph_c1_seq1	NA	NA	13	2	not significant
PDCD2L	c187849.graph_c0_seq4	NA	NA	8	3	not significant
DKKL1	c164452.graph_c0_seq2	NA	NA	7	9	not significant
SHISA2	c156527.graph_c0_seq2	NA	NA	10	2	not significant
AMER3	c165730.graph_c0_seq3	NA	NA	7	2	not significant
PLA2G4B_8	c201931.graph_c1_seq161	NA	NA	8	13	not significant
NOL10	c198917.graph_c0_seq22	NA	NA	4	0	not significant
MARS	c199079.graph_c0_seq6	NA	NA	15	7	not significant
DNAJB2	c176794.graph_c0_seq3	NA	NA	8	3	not significant
ZNF451	c199497.graph_c5_seq16	NA	NA	11	9	not significant
PSMD3	c110098.graph_c0_seq1	NA	NA	16	1	not significant
MACROD1	c200831.graph_c5_seq1	NA	NA	13	3	not significant
SETMAR	c181091.graph_c0_seq1	NA	NA	9	5	not significant
WDR59	c198115.graph_c1_seq17	NA	NA	12	3	not significant
EPB41L4B	c201954.graph_c0_seq17	NA	NA	6	7	not significant
RET_11	c191979.graph_c0_seq16	NA	NA	9	13	not significant
SMPD1	c187198.graph_c0_seq5	NA	NA	13	6	not significant
QSER1	c180461.graph_c0_seq2	NA	NA	13	9	not significant
RXFP4	c206843.graph_c0_seq1	NA	NA	6	3	not significant
ZNF280C	c188847.graph_c1_seq12	NA	NA	4	1	not significant
KHK	c202476.graph_c5_seq31	NA	NA	14	3	not significant
VPS13A	c197414.graph_c3_seq5	NA	NA	10	17	not significant
LYRM7	c197990.graph_c0_seq21	NA	NA	10	5	not significant
MRPL20	c204125.graph_c0_seq1	NA	NA	15	3	not significant
ATG4C	c200508.graph_c0_seq14	NA	NA	14	12	not significant
DCHS1	c192102.graph_c0_seq2	NA	NA	9	27	not significant
VPS13A	c197414.graph_c3_seq2	NA	NA	10	17	not significant
VPS13A	c197414.graph_c3_seq6	NA	NA	10	17	not significant
TTN	c200340.graph_c0_seq5	NA	NA	3	36	not significant
FAM114A2	c197530.graph_c0_seq7	NA	NA	13	3	not significant
ECHDC3	c170065.graph_c0_seq2	NA	NA	14	5	not significant
GSG2	c178050.graph_c0_seq2	NA	NA	5	36	not significant
ATP5J	c145032.graph_c0_seq2	NA	NA	10	2	not significant
PRKRIR	c200421.graph_c0_seq20	NA	NA	13	2	not significant
ETHE1	c177558.graph_c0_seq1	NA	NA	15	3	not significant
RAD54B	c195814.graph_c1_seq19	NA	NA	11	14	not significant
LRRC71	c200267.graph_c5_seq22	NA	NA	5	13	not significant
C5	c187544.graph_c0_seq2	NA	NA	11	28	not significant
PARP2	c199545.graph_c1_seq57	NA	NA	11	3	not significant
POC1A	c197963.graph_c0_seq29	NA	NA	10	1	not significant
TNFRSF19	c193784.graph_c1_seq4	NA	NA	6	2	not significant
PRKD1	c158330.graph_c0_seq3	NA	NA	11	5	not significant
TBC1D25	c189099.graph_c0_seq4	NA	NA	14	3	not significant
OCIAD2	c163058.graph_c0_seq4	NA	NA	14	5	not significant
RBM43	c191883.graph_c0_seq2	NA	NA	3	62	not significant
ECEL1	c195262.graph_c0_seq6	NA	NA	9	5	not significant
PARD3B	c196279.graph_c0_seq74	NA	NA	9	8	not significant
BSND	c200955.graph_c0_seq3	NA	NA	5	9	not significant
RFX5	c203368.graph_c6_seq6	NA	NA	11	4	not significant
C12ORF50	c180775.graph_c0_seq1	NA	NA	3	6	not significant
CDH24	c201396.graph_c5_seq1	NA	NA	11	4	not significant
NEK3	c202764.graph_c2_seq33	NA	NA	8	7	not significant
RERE	c201835.graph_c0_seq31	NA	NA	3	8	not significant
CCDC88A	c203179.graph_c6_seq6	NA	NA	12	7	not significant
FCGR1A	c147644.graph_c0_seq2	NA	NA	3	3	not significant
CD86	c194328.graph_c0_seq2	NA	NA	3	24	not significant
MRFAP1	c161214.graph_c0_seq1	NA	NA	15	6	not significant
C5ORF49	c194146.graph_c0_seq2	NA	NA	4	6	not significant
SYT3	c196934.graph_c0_seq15	NA	NA	10	2	not significant
CD79B	c191849.graph_c3_seq5	NA	NA	4	6	not significant
SLC39A4	c191780.graph_c0_seq1	NA	NA	7	8	not significant
APBB2	c196621.graph_c1_seq21	NA	NA	13	8	not significant
MAGEE1	c144312.graph_c0_seq1	NA	NA	6	5	not significant
APBB2	c196621.graph_c1_seq20	NA	NA	13	8	not significant
ENG	c200995.graph_c9_seq6	NA	NA	6	2	not significant
PHF1	c195927.graph_c0_seq39	NA	NA	13	2	not significant
TAS1R1	c173660.graph_c0_seq4	NA	NA	3	10	not significant
SLC3A2	c179063.graph_c0_seq1	NA	NA	10	1	not significant
FMN1_7	c180370.graph_c0_seq1	NA	NA	3	13	not significant
ARHGEF5	c200661.graph_c1_seq5	NA	NA	5	7	not significant
NFIA	c181518.graph_c0_seq2	NA	NA	10	3	not significant
LRPPRC	c203396.graph_c3_seq1	NA	NA	12	7	not significant
GOT2	c193838.graph_c2_seq2	NA	NA	16	9	not significant
GART	c199056.graph_c5_seq27	NA	NA	11	7	not significant
SYNJ1	c202113.graph_c2_seq15	NA	NA	12	10	not significant
BMX	c195360.graph_c1_seq21	NA	NA	10	3	not significant
IKBKAP	c199309.graph_c5_seq17	NA	NA	12	11	not significant
SYNJ1	c202113.graph_c2_seq13	NA	NA	12	10	not significant
AIMP1	c194507.graph_c6_seq25	NA	NA	13	5	not significant
E2F8	c180910.graph_c0_seq4	NA	NA	3	6	not significant
LPO	c183828.graph_c1_seq4	NA	NA	4	5	not significant
DCT	c180193.graph_c0_seq5	NA	NA	9	4	not significant
ZMYM1	c188391.graph_c0_seq15	NA	NA	3	4	not significant
PARP1	c195015.graph_c2_seq1	NA	NA	15	19	not significant
CDH24	c201396.graph_c5_seq11	NA	NA	3	4	not significant
NTRK2	c183831.graph_c0_seq1	NA	NA	13	4	not significant
NNT	c167578.graph_c0_seq5	NA	NA	14	5	not significant
PLEKHG4	c195222.graph_c0_seq48	NA	NA	8	24	not significant
NONO	c174708.graph_c1_seq4	NA	NA	15	0	not significant
NIPA2	c200357.graph_c4_seq4	NA	NA	5	5	not significant
ZNHIT2	c156564.graph_c0_seq1	NA	NA	9	15	not significant
GAB3	c198749.graph_c5_seq7	NA	NA	6	5	not significant
FKBP3	c180708.graph_c0_seq4	NA	NA	15	1	not significant
LIMA1	c165714.graph_c0_seq2	NA	NA	7	6	not significant
C14ORF2	c149027.graph_c0_seq1	NA	NA	14	0	not significant
BID	c201195.graph_c1_seq5	NA	NA	8	3	not significant
ACAP3	c199130.graph_c3_seq60	NA	NA	11	3	not significant
AFF1	c202416.graph_c0_seq43	NA	NA	5	3	not significant
ADAMTS18	c202313.graph_c0_seq65	NA	NA	7	16	not significant
FASLG	c146372.graph_c0_seq3	NA	NA	8	6	not significant
PARD3B	c196279.graph_c0_seq55	NA	NA	10	8	not significant
FEM1C	c164616.graph_c1_seq2	NA	NA	12	1	not significant
FBXO27	c192390.graph_c0_seq5	NA	NA	7	2	not significant
CCDC120	c194702.graph_c2_seq1	NA	NA	10	7	not significant
DUSP23	c183068.graph_c0_seq7	NA	NA	11	3	not significant
SYNJ1	c202113.graph_c2_seq52	NA	NA	12	10	not significant
ZC3H7B	c198101.graph_c4_seq17	NA	NA	14	11	not significant
DSG3	c196235.graph_c0_seq3	NA	NA	9	9	not significant
HRASLS	c162247.graph_c0_seq2	NA	NA	14	3	not significant
CCNG1	c204291.graph_c0_seq1	NA	NA	14	3	not significant
STAM2	c143718.graph_c0_seq1	NA	NA	13	8	not significant
SH3TC2	c198555.graph_c0_seq41	NA	NA	10	1	not significant
JADE2	c198518.graph_c0_seq5	NA	NA	11	4	not significant
GLE1	c189776.graph_c0_seq8	NA	NA	11	5	not significant
ACOT8	c169270.graph_c0_seq1	NA	NA	15	6	not significant
MRRF	c192887.graph_c7_seq1	NA	NA	11	6	not significant
TTC32	c194677.graph_c1_seq5	NA	NA	4	4	not significant
RNF25	c196960.graph_c3_seq17	NA	NA	14	2	not significant
EDEM3	c183798.graph_c0_seq1	NA	NA	14	4	not significant
GTPBP8	c188437.graph_c0_seq6	NA	NA	3	10	not significant
DPH7	c193792.graph_c0_seq16	NA	NA	5	11	not significant
BC053749	c200457.graph_c0_seq31	NA	NA	3	5	not significant
PJA2	c198040.graph_c3_seq2	NA	NA	14	2	not significant
SPECC1	c200431.graph_c1_seq4	NA	NA	7	6	not significant
GALM	c194685.graph_c0_seq5	NA	NA	14	5	not significant
ARHGAP8	c191898.graph_c2_seq2	NA	NA	3	5	not significant
ZGC:173905	c199251.graph_c5_seq13	NA	NA	11	5	not significant
PPP2R5D	c197011.graph_c2_seq1	NA	NA	11	1	not significant
SLC9A8	c197711.graph_c0_seq17	NA	NA	12	4	not significant
DGAT1	c200392.graph_c0_seq73	NA	NA	9	4	not significant
MAPKBP1	c197848.graph_c0_seq3	NA	NA	4	1	not significant
SP2	c186585.graph_c0_seq5	NA	NA	9	3	not significant
MYOF	c201113.graph_c0_seq9	NA	NA	10	14	not significant
KCNE2	c159362.graph_c0_seq1	NA	NA	11	3	not significant
ALB	c203997.graph_c0_seq1	NA	NA	15	25	not significant
EXD2	c195072.graph_c3_seq4	NA	NA	11	20	not significant
MYOF	c201113.graph_c0_seq26	NA	NA	10	14	not significant
SAR1B	c196228.graph_c1_seq1	NA	NA	15	1	not significant
PLEKHG4	c195222.graph_c0_seq11	NA	NA	8	24	not significant
ANGEL2	c200211.graph_c1_seq17	NA	NA	14	4	not significant
GLE1	c189776.graph_c0_seq3	NA	NA	11	5	not significant
USP32	c181586.graph_c0_seq6	NA	NA	13	11	not significant
ZNF436	c190026.graph_c0_seq9	NA	NA	15	2	not significant
MOCS3	c193046.graph_c2_seq5	NA	NA	12	4	not significant
TRIM36	c201748.graph_c1_seq3	NA	NA	10	6	not significant
CLRN3	c155140.graph_c1_seq1	NA	NA	14	3	not significant
MMP11	c196486.graph_c0_seq12	NA	NA	11	4	not significant
PNKD_10	c201061.graph_c2_seq2	NA	NA	14	3	not significant
CCDC103	c182333.graph_c0_seq2	NA	NA	7	6	not significant
SLC19A1	c181808.graph_c2_seq2	NA	NA	5	9	not significant
ZNF512B	c188706.graph_c0_seq29	NA	NA	13	7	not significant
ZDHHC19	c200353.graph_c1_seq2	NA	NA	3	15	not significant
ARNT_10	c200418.graph_c5_seq37	NA	NA	13	7	not significant
HEPH	c201905.graph_c2_seq21	NA	NA	8	13	not significant
HEPH	c201905.graph_c2_seq17	NA	NA	8	13	not significant
MYL6	c178021.graph_c0_seq13	NA	NA	15	0	not significant
CAPN6	c197053.graph_c7_seq10	NA	NA	10	13	not significant
EFCAB4B	c198037.graph_c0_seq72	NA	NA	5	10	not significant
STARD10	c217656.graph_c0_seq1	NA	NA	16	1	not significant
CD2BP2	c196138.graph_c1_seq10	NA	NA	16	3	not significant
DENND2A	c193109.graph_c1_seq3	NA	NA	6	14	not significant
AVPR1A	c181382.graph_c0_seq1	NA	NA	9	8	not significant
QDPR	c166991.graph_c0_seq2	NA	NA	16	3	not significant
CYP11B1	c193608.graph_c0_seq1	NA	NA	7	30	not significant
DUSP11	c193206.graph_c1_seq4	NA	NA	8	1	not significant
CCL20	c141049.graph_c0_seq1	NA	NA	5	7	not significant
SUMF2	c169837.graph_c0_seq1	NA	NA	12	6	not significant
PPP1R3B	c201430.graph_c3_seq1	NA	NA	14	1	not significant
C11ORF49	c197977.graph_c6_seq20	NA	NA	12	3	not significant
ARNT_10	c200418.graph_c5_seq7	NA	NA	13	7	not significant
TMCO7	c198877.graph_c2_seq2	NA	NA	5	5	not significant
AGA	c183778.graph_c0_seq14	NA	NA	14	3	not significant
CYP21A2	c196100.graph_c0_seq18	NA	NA	3	14	not significant
CHRNA4	c174288.graph_c0_seq3	NA	NA	6	7	not significant
CTSB	c200416.graph_c1_seq1	NA	NA	16	2	not significant
SMPDL3B	c203368.graph_c4_seq1	NA	NA	11	5	not significant
CENPJ	c199121.graph_c1_seq40	NA	NA	3	10	not significant
AFF1	c202416.graph_c0_seq42	NA	NA	5	3	not significant
KHK	c202476.graph_c5_seq23	NA	NA	15	4	not significant
GDA	c181403.graph_c0_seq2	NA	NA	15	4	not significant
ZCCHC9	c192080.graph_c1_seq47	NA	NA	15	3	not significant
PDIA2	c192113.graph_c0_seq8	NA	NA	6	9	not significant
MAPK9	c184405.graph_c1_seq5	NA	NA	13	1	not significant
CEP89	c202064.graph_c6_seq29	NA	NA	4	3	not significant
SCLT1	c192013.graph_c0_seq14	NA	NA	7	18	not significant
TET1	c201981.graph_c1_seq16	NA	NA	3	11	not significant
EMP1	c353109.graph_c0_seq1	NA	NA	14	3	not significant
CCDC103	c182333.graph_c0_seq6	NA	NA	4	6	not significant
CDH7	c183301.graph_c0_seq3	NA	NA	9	6	not significant
FSD2	c202496.graph_c0_seq23	NA	NA	11	7	not significant
SCARB1	c191915.graph_c0_seq3	NA	NA	10	17	not significant
ACOX1	c199726.graph_c23_seq2	NA	NA	6	7	not significant
MOG	c197844.graph_c0_seq10	NA	NA	9	3	not significant
BPTF	c200170.graph_c0_seq68	NA	NA	10	10	not significant
LOC722716	c110499.graph_c0_seq1	NA	NA	4	15	not significant
PKHD1	c201682.graph_c0_seq1	NA	NA	4	3	not significant
RTP4	c202980.graph_c3_seq2	NA	NA	7	5	not significant
GYS1	c202549.graph_c3_seq1	NA	NA	12	1	not significant
TMX2	c199676.graph_c6_seq5	NA	NA	16	5	not significant
LAMB3	c200787.graph_c2_seq113	NA	NA	10	28	not significant
DACT2	c189067.graph_c0_seq5	NA	NA	5	7	not significant
TCFL5	c199201.graph_c4_seq32	NA	NA	11	8	not significant
TMPRSS11D	c155438.graph_c0_seq1	NA	NA	7	7	not significant
ANKS6	c203105.graph_c0_seq8	NA	NA	6	4	not significant
MCU	c169721.graph_c1_seq1	NA	NA	14	1	not significant
SGCA	c187520.graph_c2_seq6	NA	NA	11	6	not significant
TFAP4	c176497.graph_c1_seq2	NA	NA	12	2	not significant
SYNJ1	c202113.graph_c2_seq35	NA	NA	10	6	not significant
PALLD	c197995.graph_c4_seq6	NA	NA	9	4	not significant
SLC11A1	c194041.graph_c8_seq9	NA	NA	12	8	not significant
PCK1	c198898.graph_c7_seq17	NA	NA	15	4	not significant
PRSS37	c164807.graph_c0_seq1	NA	NA	10	8	not significant
SLC38A4	c190105.graph_c1_seq1	NA	NA	12	7	not significant
EARS2	c201689.graph_c1_seq6	NA	NA	13	4	not significant
ACD	c194461.graph_c0_seq70	NA	NA	3	4	not significant
LOC799016	c188844.graph_c0_seq13	NA	NA	3	7	not significant
IGSF10	c191471.graph_c0_seq2	NA	NA	5	4	not significant
UBE2J1	c196613.graph_c0_seq1	NA	NA	13	3	not significant
NDUFA6	c202339.graph_c3_seq5	NA	NA	15	4	not significant
PPP6R1	c199508.graph_c2_seq38	NA	NA	14	5	not significant
SOCS4	c182113.graph_c0_seq1	NA	NA	10	4	not significant
ATAD2B	c198409.graph_c3_seq12	NA	NA	11	10	not significant
POLR1A	c202594.graph_c0_seq14	NA	NA	12	12	not significant
LIN37	c187128.graph_c1_seq23	NA	NA	15	4	not significant
PECR	c202620.graph_c5_seq17	NA	NA	10	5	not significant
STC2	c191305.graph_c0_seq8	NA	NA	11	2	not significant
VPS13C	c202125.graph_c5_seq1	NA	NA	9	29	not significant
WDR60	c189815.graph_c0_seq4	NA	NA	6	3	not significant
ATAD2B	c198409.graph_c3_seq10	NA	NA	11	10	not significant
FAM149A	c195879.graph_c0_seq7	NA	NA	10	10	not significant
IGSF11	c183083.graph_c0_seq4	NA	NA	13	6	not significant
DOCK3	c201712.graph_c0_seq81	NA	NA	12	6	not significant
IGSF11	c183083.graph_c0_seq5	NA	NA	13	6	not significant
CDKL5	c167226.graph_c0_seq4	NA	NA	12	4	not significant
WSCD2	c198741.graph_c0_seq9	NA	NA	11	8	not significant
CWC25	c196471.graph_c0_seq3	NA	NA	9	3	not significant
AKR1B1	c312139.graph_c0_seq1	NA	NA	16	5	not significant
PDZK1	c199465.graph_c2_seq24	NA	NA	12	1	not significant
CES1	c200196.graph_c0_seq31	NA	NA	14	17	not significant
CCDC14	c200091.graph_c0_seq7	NA	NA	3	6	not significant
EIF3L	c160917.graph_c0_seq1	NA	NA	15	3	not significant
FASTKD5	c200312.graph_c1_seq2	NA	NA	9	10	not significant
OS9	c180120.graph_c0_seq2	NA	NA	16	7	not significant
PDCD1	c174950.graph_c0_seq1	NA	NA	4	11	not significant
CYP4V2	c202891.graph_c1_seq4	NA	NA	11	4	not significant
PHYH	c170044.graph_c0_seq1	NA	NA	13	6	not significant
NELFB	c193743.graph_c0_seq54	NA	NA	13	3	not significant
WNT16	c189627.graph_c1_seq4	NA	NA	11	1	not significant
LIPT2	c143908.graph_c0_seq2	NA	NA	8	4	not significant
MILR1	c183272.graph_c0_seq2	NA	NA	4	0	not significant
ATR	c200160.graph_c0_seq4	NA	NA	9	10	not significant
LOC100910896	c183847.graph_c0_seq2	NA	NA	10	4	not significant
FOXM1	c199366.graph_c0_seq60	NA	NA	9	14	not significant
SPECC1	c200431.graph_c1_seq3	NA	NA	9	10	not significant
MYO9A	c198947.graph_c1_seq13	NA	NA	9	14	not significant
CYP24A1	c197587.graph_c1_seq4	NA	NA	6	5	not significant
KLHL32	c195914.graph_c0_seq23	NA	NA	9	4	not significant
COL6A2	c190382.graph_c0_seq4	NA	NA	11	8	not significant
MTTP	c198209.graph_c2_seq3	NA	NA	14	5	not significant
ADNP2	c189994.graph_c0_seq3	NA	NA	11	3	not significant
NFAM1	c158187.graph_c0_seq1	NA	NA	5	3	not significant
RFWD3	c195901.graph_c3_seq4	NA	NA	6	2	not significant
SLC2A5	c199076.graph_c0_seq1	NA	NA	11	5	not significant
SLITRK5	c192647.graph_c0_seq1	NA	NA	12	3	not significant
FOXM1	c199366.graph_c0_seq18	NA	NA	9	15	not significant
PTCHD4	c176852.graph_c0_seq1	NA	NA	10	14	not significant
ADAD1	c157533.graph_c0_seq2	NA	NA	10	36	not significant
ACBD4	c195407.graph_c1_seq14	NA	NA	7	7	not significant
FAM49A	c191568.graph_c0_seq1	NA	NA	13	1	not significant
FKBP9	c191434.graph_c3_seq5	NA	NA	10	20	not significant
STOX1	c189213.graph_c0_seq2	NA	NA	7	2	not significant
KIAA1549	c202700.graph_c2_seq12	NA	NA	7	2	not significant
ANXA8	c187700.graph_c0_seq1	NA	NA	14	6	not significant
UCK1	c176978.graph_c1_seq2	NA	NA	3	0	not significant
RUSC1	c39367.graph_c0_seq1	NA	NA	3	4	not significant
ATP5SL	c194697.graph_c7_seq39	NA	NA	6	8	not significant
MFSD7	c192672.graph_c0_seq11	NA	NA	5	1	not significant
METTL13	c188206.graph_c1_seq4	NA	NA	8	7	not significant
SBNO2	c201993.graph_c0_seq4	NA	NA	10	2	not significant
CCNO	c176059.graph_c0_seq4	NA	NA	12	4	not significant
PIK3C2G	c198433.graph_c0_seq7	NA	NA	7	1	not significant
ALG3	c194951.graph_c0_seq6	NA	NA	14	7	not significant
NUP155	c171340.graph_c0_seq2	NA	NA	4	1	not significant
IL17B	c179949.graph_c1_seq12	NA	NA	10	2	not significant
RCCD1	c200587.graph_c4_seq31	NA	NA	7	3	not significant
ARHGEF37	c201112.graph_c0_seq8	NA	NA	11	2	not significant
WRAP53	c196426.graph_c1_seq40	NA	NA	13	4	not significant
IL23A	c284612.graph_c0_seq1	NA	NA	9	1	not significant
FIBP	c179121.graph_c0_seq1	NA	NA	16	2	not significant
MCMDC2	c187872.graph_c0_seq8	NA	NA	9	6	not significant
STK25	c181027.graph_c0_seq4	NA	NA	15	2	not significant
THAP6	c193021.graph_c0_seq3	NA	NA	9	0	not significant
STK25	c181027.graph_c0_seq7	NA	NA	15	2	not significant
LOC365985	c196973.graph_c3_seq7	NA	NA	3	6	not significant
SMARCAL1	c199248.graph_c0_seq22	NA	NA	4	4	not significant
ALG3	c194951.graph_c0_seq4	NA	NA	14	7	not significant
ALDOB	c143458.graph_c1_seq1	NA	NA	16	5	not significant
KARS	c191250.graph_c3_seq1	NA	NA	15	2	not significant
KARS	c191250.graph_c3_seq2	NA	NA	15	2	not significant
MACC1	c177139.graph_c0_seq1	NA	NA	10	2	not significant
OXR1	c196829.graph_c6_seq10	NA	NA	12	24	not significant
CCDC11	c196960.graph_c3_seq3	NA	NA	8	12	not significant
VWA5B1	c197144.graph_c0_seq3	NA	NA	6	15	not significant
LOC102635917	c222203.graph_c0_seq1	NA	NA	3	2	not significant
SI:CH211-242B18.1	c202856.graph_c3_seq24	NA	NA	3	17	not significant
SI:CH211-242B18.1	c202856.graph_c3_seq15	NA	NA	3	17	not significant
OXR1	c196829.graph_c6_seq21	NA	NA	12	24	not significant
HSD17B12	c142520.graph_c0_seq1	NA	NA	14	12	not significant
CASP6	c198260.graph_c0_seq10	NA	NA	12	2	not significant
SEC61A1	c175580.graph_c0_seq1	NA	NA	13	1	not significant
MAEL	c160573.graph_c0_seq2	NA	NA	10	11	not significant
LOXL4	c194658.graph_c0_seq40	NA	NA	9	11	not significant
WDR78	c199703.graph_c0_seq58	NA	NA	10	12	not significant
CPS1	c172382.graph_c0_seq2	NA	NA	11	12	not significant
SLC51A	c160544.graph_c0_seq3	NA	NA	13	3	not significant
MXRA7_4	c199812.graph_c0_seq13	NA	NA	8	0	not significant
KDELC2	c182287.graph_c0_seq1	NA	NA	12	14	not significant
PUS7L	c195131.graph_c0_seq2	NA	NA	10	3	not significant
QPCT	c204208.graph_c0_seq1	NA	NA	14	4	not significant
MPZ	c192686.graph_c0_seq67	NA	NA	12	5	not significant
POMT2	c202158.graph_c1_seq20	NA	NA	13	8	not significant
TMEM2	c200591.graph_c3_seq1	NA	NA	10	8	not significant
ITGA10	c203191.graph_c2_seq45	NA	NA	5	2	not significant
SNX20	c174408.graph_c0_seq2	NA	NA	5	6	not significant
ALG11	c183879.graph_c0_seq2	NA	NA	15	5	not significant
RASSF4	c198938.graph_c1_seq2	NA	NA	12	5	not significant
EPHX2	c200236.graph_c0_seq3	NA	NA	14	7	not significant
CD59	c180380.graph_c0_seq1	NA	NA	8	4	not significant
CORO1C	c202866.graph_c1_seq10	NA	NA	14	3	not significant
TEKT2	c198145.graph_c0_seq4	NA	NA	12	3	not significant
OGFRL1	c197228.graph_c1_seq1	NA	NA	7	2	not significant
C11ORF49	c197977.graph_c6_seq27	NA	NA	13	4	not significant
C11ORF49	c197977.graph_c6_seq37	NA	NA	13	4	not significant
PHYKPL	c201500.graph_c2_seq61	NA	NA	9	3	not significant
C11ORF49	c197977.graph_c6_seq51	NA	NA	13	4	not significant
CHD1L	c189353.graph_c2_seq17	NA	NA	8	16	not significant
MAP1LC3A	c201426.graph_c9_seq2	NA	NA	14	1	not significant
SLC25A42	c199587.graph_c2_seq50	NA	NA	9	2	not significant
TMEM255B	c196740.graph_c1_seq2	NA	NA	8	7	not significant
LRRC48	c199358.graph_c0_seq35	NA	NA	4	10	not significant
TCEAL8	c178725.graph_c1_seq1	NA	NA	15	3	not significant
FEZF2	c189505.graph_c0_seq3	NA	NA	11	11	not significant
FGFR1OP	c196571.graph_c0_seq7	NA	NA	9	6	not significant
MYO18B	c197321.graph_c0_seq1	NA	NA	10	41	not significant
TGFB1I1	c203825.graph_c1_seq33	NA	NA	4	5	not significant
NKIRAS1	c183996.graph_c2_seq3	NA	NA	14	1	not significant
DSC3	c198078.graph_c0_seq10	NA	NA	11	6	not significant
DSC3	c198078.graph_c0_seq12	NA	NA	11	6	not significant
TMEM216	c161359.graph_c0_seq5	NA	NA	5	3	not significant
FAM212A	c160712.graph_c0_seq2	NA	NA	13	5	not significant
SPAG1	c190773.graph_c0_seq2	NA	NA	5	6	not significant
COLCA2	c275523.graph_c0_seq1	NA	NA	3	1	not significant
FIBP	c179121.graph_c0_seq6	NA	NA	16	2	not significant
ATRIP	c189851.graph_c0_seq16	NA	NA	6	2	not significant
OS9	c180120.graph_c0_seq3	NA	NA	15	9	not significant
ACIN1	c200574.graph_c1_seq60	NA	NA	6	12	not significant
SSMEM1	c190115.graph_c0_seq10	NA	NA	5	5	not significant
CDK10	c190174.graph_c0_seq5	NA	NA	12	5	not significant
SEPW1	c190926.graph_c0_seq3	NA	NA	10	3	not significant
RASAL2	c198529.graph_c0_seq7	NA	NA	12	5	not significant
CDH3	c200706.graph_c1_seq2	NA	NA	10	6	not significant
WHSC1L1	c192373.graph_c0_seq28	NA	NA	7	7	not significant
NFKBIB	c182926.graph_c0_seq5	NA	NA	4	4	not significant
B3GALTL	c187692.graph_c0_seq9	NA	NA	10	7	not significant
ZGC:173905	c199251.graph_c5_seq3	NA	NA	10	5	not significant
CIB4	c197042.graph_c0_seq7	NA	NA	9	4	not significant
FCGRT	c201586.graph_c3_seq5	NA	NA	7	8	not significant
TSPAN1	c183672.graph_c1_seq4	NA	NA	13	6	not significant
C2ORF42	c195850.graph_c2_seq16	NA	NA	13	4	not significant
SERPING1	c170070.graph_c0_seq1	NA	NA	5	6	not significant
SPHKAP	c202656.graph_c3_seq16	NA	NA	8	1	not significant
SPHKAP	c202656.graph_c3_seq31	NA	NA	8	1	not significant
SPECC1	c200431.graph_c1_seq1	NA	NA	7	11	not significant
TNS1	c196554.graph_c1_seq33	NA	NA	13	9	not significant
EGFR	c202832.graph_c1_seq2	NA	NA	7	4	not significant
GALNT5	c195445.graph_c0_seq3	NA	NA	9	6	not significant
SLCO4C1	c179465.graph_c0_seq3	NA	NA	9	9	not significant
LPCAT2	c198268.graph_c0_seq2	NA	NA	9	5	not significant
CYB5D2	c199965.graph_c4_seq2	NA	NA	10	3	not significant
TMED10	c197102.graph_c4_seq8	NA	NA	16	3	not significant
CD97	c196863.graph_c0_seq23	NA	NA	3	7	not significant
DKK3	c180134.graph_c0_seq1	NA	NA	11	8	not significant
COLQ	c195542.graph_c0_seq4	NA	NA	6	9	not significant
ADAMTSL5	c196814.graph_c3_seq15	NA	NA	5	4	not significant
PTGR1	c201368.graph_c2_seq3	NA	NA	14	6	not significant
C19ORF50	c198398.graph_c9_seq1	NA	NA	16	3	not significant
EPHB6	c203432.graph_c0_seq110	NA	NA	9	28	not significant
BBS10	c191917.graph_c0_seq1	NA	NA	7	1	not significant
SRD5A3	c196852.graph_c0_seq4	NA	NA	12	3	not significant
GCDH	c198681.graph_c5_seq28	NA	NA	16	6	not significant
CHAMP1	c203226.graph_c2_seq2	NA	NA	13	7	not significant
ACBD5	c200333.graph_c2_seq3	NA	NA	9	5	not significant
ECT2	c192758.graph_c0_seq1	NA	NA	10	6	not significant
ECT2	c192758.graph_c0_seq8	NA	NA	10	6	not significant
CTSZ	c204118.graph_c0_seq1	NA	NA	16	2	not significant
FAM160A1	c196764.graph_c0_seq19	NA	NA	5	20	not significant
FSTL5	c192247.graph_c0_seq4	NA	NA	9	9	not significant
SLC9A3R1	c163543.graph_c0_seq1	NA	NA	14	5	not significant
SP110	c203578.graph_c1_seq21	NA	NA	5	33	not significant
MFAP2	c195095.graph_c0_seq5	NA	NA	13	3	not significant
NCOA5	c183797.graph_c0_seq4	NA	NA	14	8	not significant
CDHR5	c198376.graph_c2_seq9	NA	NA	3	14	not significant
CDHR5	c198376.graph_c2_seq53	NA	NA	3	14	not significant
TEX14	c202975.graph_c1_seq39	NA	NA	5	1	not significant
FSTL5	c192247.graph_c0_seq1	NA	NA	9	10	not significant
VRK2	c194831.graph_c1_seq13	NA	NA	6	11	not significant
CCDC142	c197622.graph_c0_seq3	NA	NA	6	2	not significant
ZMYND15	c157903.graph_c0_seq3	NA	NA	10	27	not significant
PHLDB1	c199792.graph_c0_seq58	NA	NA	7	14	not significant
KLHDC7A	c203588.graph_c2_seq3	NA	NA	6	2	not significant
ECD	c202133.graph_c0_seq1	NA	NA	10	8	not significant
USNP	c157802.graph_c0_seq1	NA	NA	12	4	not significant
ZFAND4	c196648.graph_c1_seq6	NA	NA	4	2	not significant
SI:CH211-242B18.1	c202856.graph_c3_seq30	NA	NA	10	1	not significant
SI:CH211-242B18.1	c202856.graph_c3_seq40	NA	NA	10	1	not significant
STXBP4	c197984.graph_c0_seq5	NA	NA	10	9	not significant
PFDN6	c178384.graph_c1_seq3	NA	NA	17	1	not significant
CCR4	c297824.graph_c0_seq1	NA	NA	12	4	not significant
ZC3H11A	c196807.graph_c1_seq3_PART1	NA	NA	15	6	not significant
WBSCR22	c160647.graph_c0_seq2	NA	NA	15	4	not significant
VRK2	c194831.graph_c1_seq34	NA	NA	6	11	not significant
LRP11	c176664.graph_c0_seq1	NA	NA	10	10	not significant
KIF21B	c202640.graph_c0_seq23	NA	NA	12	9	not significant
KIF21B	c202640.graph_c0_seq13	NA	NA	12	9	not significant
KIF21B	c202640.graph_c0_seq5	NA	NA	12	9	not significant
KIF21B	c202640.graph_c0_seq31	NA	NA	12	9	not significant
PLA2G7	c195378.graph_c1_seq1	NA	NA	8	1	not significant
HIP1R	c201413.graph_c0_seq65	NA	NA	11	15	not significant
TMEM184A	c186277.graph_c0_seq11	NA	NA	9	10	not significant
PTCD2	c187162.graph_c0_seq4	NA	NA	12	4	not significant
GPR110	c202264.graph_c2_seq44	NA	NA	5	4	not significant
ZFAT	c197906.graph_c1_seq2	NA	NA	10	6	not significant
IFNGR2	c158068.graph_c0_seq1	NA	NA	10	2	not significant
DHRS7C	c167387.graph_c0_seq2	NA	NA	13	6	not significant
APOC2	c510927.graph_c0_seq1	NA	NA	11	1	not significant
NTRK1	c203112.graph_c1_seq68	NA	NA	9	8	not significant
NTRK1	c203112.graph_c1_seq16	NA	NA	9	8	not significant
NPY1	c167298.graph_c0_seq1	NA	NA	15	5	not significant
YIPF7	c198557.graph_c0_seq22	NA	NA	12	2	not significant
SLC41A3	c199206.graph_c0_seq12	NA	NA	13	3	not significant
COL11A2	c203413.graph_c3_seq6	NA	NA	10	24	not significant
MYADM	c186764.graph_c0_seq1	NA	NA	13	1	not significant
SMCHD1	c200913.graph_c1_seq3	NA	NA	13	13	not significant
SEC24C	c199782.graph_c9_seq18_PART0	NA	NA	14	5	not significant
CEP55	c192895.graph_c0_seq4	NA	NA	8	14	not significant
MGAT4A	c185376.graph_c1_seq2	NA	NA	11	18	not significant
LAMB2	c202963.graph_c1_seq20	NA	NA	12	28	not significant
COLQ	c195542.graph_c0_seq16	NA	NA	11	8	not significant
TMEM163	c189085.graph_c1_seq28	NA	NA	11	2	not significant
COL11A2	c203413.graph_c3_seq24	NA	NA	10	24	not significant
FAM92B	c187215.graph_c0_seq13	NA	NA	7	12	not significant
WBP1L	c175568.graph_c0_seq3	NA	NA	11	7	not significant
ATP10B	c194907.graph_c0_seq4	NA	NA	3	11	not significant
SLX4	c197018.graph_c0_seq12	NA	NA	5	3	not significant
MSH3	c195409.graph_c4_seq11	NA	NA	7	16	not significant
CHD1L	c189353.graph_c2_seq13	NA	NA	7	17	not significant
GNAT1	c153784.graph_c0_seq1	NA	NA	9	2	not significant
WHSC1L1	c192373.graph_c0_seq45	NA	NA	14	4	not significant
MAP1A	c188141.graph_c0_seq1	NA	NA	11	68	not significant
CUBN	c202309.graph_c0_seq1	NA	NA	5	0	not significant
GADD45GIP1	c189342.graph_c0_seq1	NA	NA	12	4	not significant
KLHL41	c157415.graph_c0_seq1	NA	NA	11	3	not significant
LEF1	c201613.graph_c0_seq4	NA	NA	11	5	not significant
AZIN1	c191007.graph_c1_seq3	NA	NA	15	1	not significant
PUS7	c195334.graph_c0_seq13	NA	NA	12	6	not significant
LEF1	c201613.graph_c0_seq8	NA	NA	11	5	not significant
SLC26A2	c140727.graph_c0_seq3	NA	NA	12	5	not significant
PIGV	c193195.graph_c0_seq3	NA	NA	14	5	not significant
RNF167	c199164.graph_c3_seq8	NA	NA	16	5	not significant
IQUB	c190626.graph_c0_seq2	NA	NA	4	23	not significant
SIRT1	c182288.graph_c0_seq1	NA	NA	6	4	not significant
SBF1	c203065.graph_c5_seq16	NA	NA	13	21	not significant
NISCH	c199382.graph_c2_seq11	NA	NA	13	6	not significant
PARG	c183565.graph_c1_seq2	NA	NA	14	10	not significant
ERI1	c182240.graph_c0_seq1	NA	NA	13	2	not significant
ESYT3	c199458.graph_c0_seq42	NA	NA	7	9	not significant
KNTC1	c202740.graph_c0_seq19	NA	NA	9	18	not significant
IHH	c183081.graph_c0_seq10	NA	NA	10	7	not significant
HSD11B1	c195105.graph_c0_seq1	NA	NA	15	8	not significant
TBPL2	c186098.graph_c0_seq4	NA	NA	4	1	not significant
RBM48	c189604.graph_c2_seq2	NA	NA	12	8	not significant
C5ORF63	c184979.graph_c0_seq5	NA	NA	13	2	not significant
LOC787880	c194127.graph_c0_seq6	NA	NA	11	15	not significant
CTSS	c144505.graph_c0_seq1	NA	NA	11	4	not significant
DCSTAMP	c192017.graph_c0_seq1	NA	NA	4	1	not significant
POLR3D	c201196.graph_c6_seq44	NA	NA	15	5	not significant
EDARADD	c187208.graph_c1_seq1	NA	NA	11	4	not significant
PRR14L	c197124.graph_c0_seq2	NA	NA	3	17	not significant
FKBP15	c199321.graph_c7_seq11	NA	NA	13	8	not significant
CCDC127	c274154.graph_c0_seq1	NA	NA	8	4	not significant
DNMT1	c197539.graph_c1_seq15	NA	NA	9	2	not significant
FAM13B	c200750.graph_c2_seq3	NA	NA	5	2	not significant
C14ORF105	c185003.graph_c0_seq19	NA	NA	6	1	not significant
FGL1	c196271.graph_c6_seq1	NA	NA	11	4	not significant
FEN1	c161346.graph_c0_seq1	NA	NA	13	4	not significant
NOP58	c148506.graph_c0_seq3	NA	NA	6	1	not significant
TFEB	c201820.graph_c1_seq4	NA	NA	5	3	not significant
TXNRD1	c197865.graph_c1_seq3	NA	NA	14	5	not significant
NDUFS4	c344.graph_c0_seq2	NA	NA	16	3	not significant
DEFB22	c218955.graph_c0_seq1	NA	NA	3	16	not significant
SURF4	c165483.graph_c0_seq2	NA	NA	13	1	not significant
FILIP1L	c179841.graph_c0_seq3	NA	NA	15	9	not significant
NLRX1	c194406.graph_c0_seq1	NA	NA	10	12	not significant
NLRX1	c194406.graph_c0_seq14	NA	NA	10	12	not significant
IFIT1B	c188543.graph_c0_seq1	NA	NA	8	8	not significant
PPARGC1B	c198839.graph_c0_seq6	NA	NA	3	7	not significant
SERPINF1	c196998.graph_c1_seq132	NA	NA	15	7	not significant
ARL6IP6	c194673.graph_c3_seq22	NA	NA	9	3	not significant
SSTR1	c166024.graph_c0_seq1	NA	NA	12	1	not significant
KCNJ4	c195582.graph_c2_seq2	NA	NA	10	1	not significant
NIT1	c183171.graph_c0_seq2	NA	NA	15	4	not significant
TMPPE	c198749.graph_c7_seq9	NA	NA	10	4	not significant
ANKRD2	c156571.graph_c0_seq1	NA	NA	3	3	not significant
LEF1	c201613.graph_c0_seq9	NA	NA	10	4	not significant
SPINK5	c201376.graph_c4_seq2	NA	NA	3	7	not significant
FRAS1	c203850.graph_c1_seq5	NA	NA	9	32	not significant
SPATA2L	c188454.graph_c0_seq5	NA	NA	6	4	not significant
CHD9	c199241.graph_c0_seq25	NA	NA	12	16	not significant
DLGAP1	c189233.graph_c1_seq6	NA	NA	10	4	not significant
BAG6	c198809.graph_c0_seq30	NA	NA	14	9	not significant
MIPOL1	c203775.graph_c0_seq4	NA	NA	9	4	not significant
FAM124B	c190958.graph_c0_seq1	NA	NA	5	11	not significant
CDH15	c188050.graph_c0_seq6	NA	NA	5	12	not significant
ARHGAP30	c197468.graph_c0_seq17	NA	NA	9	5	not significant
CTNNA3	c195319.graph_c1_seq4	NA	NA	11	9	not significant
ZUFSP	c194562.graph_c0_seq4	NA	NA	8	10	not significant
PIGG	c186916.graph_c0_seq6	NA	NA	11	9	not significant
RHOD	c143199.graph_c0_seq1	NA	NA	14	4	not significant
TNFSF14	c220594.graph_c0_seq1	NA	NA	9	3	not significant
LAMA1	c203886.graph_c0_seq41	NA	NA	4	98	not significant
ZNF407	c176516.graph_c0_seq2	NA	NA	9	13	not significant
DNAI2	c199202.graph_c0_seq38	NA	NA	5	12	not significant
FCGR3B	c183855.graph_c0_seq1	NA	NA	8	2	not significant
FCGR3B	c183855.graph_c0_seq2	NA	NA	8	2	not significant
CAGE1	c196152.graph_c0_seq10	NA	NA	3	47	not significant
NAT14	c169770.graph_c1_seq3	NA	NA	10	3	not significant
JAGN1	c189065.graph_c0_seq6	NA	NA	16	3	not significant
NAGLU	c190753.graph_c0_seq6	NA	NA	11	3	not significant
S1PR1	c184079.graph_c0_seq1	NA	NA	16	1	not significant
KCNJ16	c168874.graph_c0_seq2	NA	NA	14	8	not significant
WDR77	c193563.graph_c1_seq5	NA	NA	14	8	not significant
C7ORF61	c188756.graph_c0_seq4	NA	NA	3	2	not significant
LOC720779	c188453.graph_c0_seq13	NA	NA	11	5	not significant
AOX1	c197609.graph_c0_seq15	NA	NA	5	4	not significant
MICALCL	c198500.graph_c0_seq4	NA	NA	3	11	not significant
CPXM2	c159689.graph_c0_seq2	NA	NA	11	4	not significant
C15ORF61	c200789.graph_c0_seq1	NA	NA	12	4	not significant
UTRN	c203769.graph_c2_seq8	NA	NA	12	16	not significant
CHKA	c201395.graph_c3_seq39	NA	NA	3	4	not significant
EPRS	c199437.graph_c2_seq29	NA	NA	13	5	not significant
RPL7A	c189562.graph_c0_seq1	NA	NA	16	2	not significant
ACP5A	c195766.graph_c0_seq2	NA	NA	7	1	not significant
CCDC92	c169707.graph_c0_seq4	NA	NA	13	22	not significant
MAN2B2	c201768.graph_c1_seq54	NA	NA	5	9	not significant
UQCRQ	c183221.graph_c0_seq4	NA	NA	16	3	not significant
CAMK2N1	c156597.graph_c0_seq1	NA	NA	17	0	not significant
PHPT1	c203563.graph_c2_seq1	NA	NA	13	3	not significant
ACBD5	c200333.graph_c2_seq6	NA	NA	8	1	not significant
PAOX	c200871.graph_c4_seq32	NA	NA	10	11	not significant
EHMT1	c198425.graph_c3_seq10	NA	NA	5	11	not significant
IRGC	c154719.graph_c0_seq1	NA	NA	11	31	not significant
HAUS8	c187811.graph_c0_seq14	NA	NA	3	8	not significant
RET_11	c191979.graph_c0_seq8	NA	NA	10	8	not significant
UPK3BL	c339579.graph_c0_seq1	NA	NA	4	12	not significant
PRSS8	c199821.graph_c3_seq7	NA	NA	9	4	not significant
PGLS	c195549.graph_c2_seq2	NA	NA	14	3	not significant
MCTP2	c198182.graph_c0_seq10	NA	NA	9	8	not significant
EMILIN1	c190741.graph_c0_seq6	NA	NA	11	7	not significant
USP47	c192974.graph_c0_seq3	NA	NA	14	5	not significant
BARHL2	c182524.graph_c0_seq2	NA	NA	3	7	not significant
CTAGE5	c198749.graph_c1_seq3	NA	NA	12	1	not significant
AREL1	c160450.graph_c0_seq2	NA	NA	13	8	not significant
VCAN	c194707.graph_c0_seq7	NA	NA	3	20	not significant
MASP1	c203779.graph_c1_seq5	NA	NA	8	5	not significant
MRPL12	c186016.graph_c2_seq2	NA	NA	12	4	not significant
R3HCC1_3	c195540.graph_c2_seq41	NA	NA	5	3	not significant
MPP1	c188734.graph_c1_seq10	NA	NA	11	8	not significant
PANK4	c203381.graph_c0_seq31	NA	NA	14	5	not significant
FAM83D	c175367.graph_c0_seq1	NA	NA	6	10	not significant
FGD5	c201089.graph_c1_seq53	NA	NA	3	36	not significant
EXTL2	c184184.graph_c0_seq24	NA	NA	14	7	not significant
DOCK9	c193756.graph_c0_seq11	NA	NA	12	7	not significant
CASR	c175930.graph_c0_seq4	NA	NA	10	6	not significant
SPINK5	c201376.graph_c4_seq4	NA	NA	3	7	not significant
ATP6V1D	c109195.graph_c0_seq1	NA	NA	16	2	not significant
PYGO1	c177882.graph_c0_seq1	NA	NA	10	21	not significant
C3ORF52	c188700.graph_c0_seq4	NA	NA	4	4	not significant
ATP7	c193828.graph_c5_seq1	NA	NA	11	11	not significant
CNPPD1	c200619.graph_c4_seq3	NA	NA	13	4	not significant
VCAM1	c198344.graph_c1_seq1	NA	NA	10	10	not significant
NEURL2	c188718.graph_c2_seq2	NA	NA	15	2	not significant
AADAC	c152193.graph_c0_seq2	NA	NA	8	1	not significant
CRHBP	c187165.graph_c0_seq4	NA	NA	11	4	not significant
MIPEP	c170346.graph_c0_seq5	NA	NA	14	12	not significant
PARD3	c196001.graph_c1_seq49	NA	NA	10	16	not significant
PADI6	c196064.graph_c0_seq8	NA	NA	6	10	not significant
NMU	c165089.graph_c0_seq3	NA	NA	3	9	not significant
CLASP1	c203486.graph_c0_seq31	NA	NA	4	2	not significant
GALNT6	c202036.graph_c1_seq11	NA	NA	11	11	not significant
CD226	c198924.graph_c0_seq3	NA	NA	3	12	not significant
CTAGE5	c198749.graph_c1_seq1	NA	NA	12	1	not significant
GSTK1	c190054.graph_c2_seq4	NA	NA	4	4	not significant
GRIK4	c167390.graph_c0_seq2	NA	NA	11	2	not significant
SCN5A	c197078.graph_c0_seq19	NA	NA	11	7	not significant
PLCD3	c201600.graph_c2_seq15	NA	NA	3	8	not significant
C5ORF22	c196818.graph_c0_seq1	NA	NA	8	7	not significant
SH3RF3	c189338.graph_c0_seq13	NA	NA	4	17	not significant
SLC7A14	c184839.graph_c0_seq7	NA	NA	9	8	not significant
FCHSD1	c200696.graph_c1_seq43	NA	NA	9	10	not significant
PARD3	c196001.graph_c1_seq6	NA	NA	10	16	not significant
PARD3	c196001.graph_c1_seq46	NA	NA	4	19	not significant
NOTCH3	c198778.graph_c1_seq40	NA	NA	10	18	not significant
HAX1	c198344.graph_c3_seq26	NA	NA	3	1	not significant
HSD17B10	c181737.graph_c1_seq1	NA	NA	16	8	not significant
TJAP1	c189024.graph_c0_seq38	NA	NA	10	6	not significant
PLEC	c200211.graph_c5_seq98	NA	NA	13	21	not significant
KIAA1324	c200173.graph_c5_seq7	NA	NA	8	38	not significant
PPP1R13B	c199762.graph_c0_seq7	NA	NA	12	14	not significant
AKAP13_9	c200992.graph_c6_seq2	NA	NA	5	4	not significant
ADAMTS20	c203290.graph_c0_seq36	NA	NA	9	15	not significant
GPC1	c138389.graph_c0_seq1	NA	NA	12	9	not significant
SPAG4	c191706.graph_c0_seq13	NA	NA	3	5	not significant
HK1	c183926.graph_c0_seq3	NA	NA	14	4	not significant
APOH	c158851.graph_c2_seq1	NA	NA	15	8	not significant
RGS16	c187173.graph_c0_seq4	NA	NA	14	6	not significant
ADCY10	c199468.graph_c1_seq29	NA	NA	4	54	not significant
RPUSD4	c200910.graph_c8_seq29	NA	NA	5	2	not significant
SMC4	c195864.graph_c3_seq7	NA	NA	14	14	not significant
SBF2	c193041.graph_c0_seq14	NA	NA	12	10	not significant
EPSTI1	c186899.graph_c2_seq3	NA	NA	3	4	not significant
COLQ	c195542.graph_c0_seq3	NA	NA	10	9	not significant
SIGLEC1	c197818.graph_c0_seq1	NA	NA	5	2	not significant
USP33	c193058.graph_c1_seq18	NA	NA	9	5	not significant
FMO5	c199523.graph_c8_seq1	NA	NA	12	5	not significant
ABCB11	c193823.graph_c0_seq1	NA	NA	12	19	not significant
DDR1	c202229.graph_c0_seq7	NA	NA	11	12	not significant
NBEA	c197616.graph_c1_seq1	NA	NA	8	7	not significant
ZKSCAN5	c200755.graph_c1_seq52	NA	NA	3	19	not significant
ANKDD1B	c201647.graph_c4_seq45	NA	NA	6	4	not significant
CTAGE5	c198749.graph_c1_seq5	NA	NA	11	1	not significant
AHI1	c169432.graph_c0_seq1	NA	NA	9	15	not significant
LOC459382	c198270.graph_c4_seq3	NA	NA	11	14	not significant
LAMP5	c156624.graph_c0_seq3	NA	NA	13	3	not significant
TUBE1	c202071.graph_c1_seq2	NA	NA	12	5	not significant
DAPP1	c197380.graph_c1_seq7	NA	NA	10	3	not significant
CCDC104	c195734.graph_c3_seq2	NA	NA	16	4	not significant
COMTD1	c192035.graph_c0_seq3	NA	NA	8	7	not significant
SERPINI1	c151771.graph_c0_seq1	NA	NA	16	5	not significant
PLAUR	c194877.graph_c1_seq10	NA	NA	5	6	not significant
PPM1B	c203185.graph_c6_seq1	NA	NA	5	2	not significant
AHI1	c169432.graph_c0_seq2	NA	NA	9	15	not significant
SH3KBP1	c173373.graph_c0_seq2	NA	NA	12	2	not significant
SH3KBP1	c173373.graph_c0_seq6	NA	NA	12	2	not significant
TJAP1	c189024.graph_c0_seq42	NA	NA	11	5	not significant
UNC13B	c199766.graph_c5_seq7	NA	NA	12	8	not significant
PLEC	c200211.graph_c5_seq74	NA	NA	13	21	not significant
LOC714083	c185947.graph_c0_seq3	NA	NA	4	0	not significant
PLEC	c200211.graph_c5_seq8	NA	NA	13	21	not significant
GTF2H3	c197317.graph_c0_seq3	NA	NA	13	3	not significant
CLDN23	c200163.graph_c1_seq2	NA	NA	10	3	not significant
PLEC	c200211.graph_c5_seq84	NA	NA	13	21	not significant
RAD23A	c177001.graph_c4_seq2	NA	NA	14	5	not significant
IDH1	c161887.graph_c0_seq1	NA	NA	16	2	not significant
ITPR2	c203414.graph_c1_seq2	NA	NA	12	10	not significant
CPD	c183618.graph_c0_seq1	NA	NA	9	9	not significant
TOM1L1	c182954.graph_c0_seq2	NA	NA	15	12	not significant
ELOVL7	c159576.graph_c0_seq1	NA	NA	11	2	not significant
LTK	c195754.graph_c0_seq88	NA	NA	3	8	not significant
MYOG	c108086.graph_c0_seq2	NA	NA	11	2	not significant
CTAGE5	c198749.graph_c1_seq4	NA	NA	11	1	not significant
PTPN6	c202646.graph_c1_seq36	NA	NA	13	5	not significant
PTPN6	c202646.graph_c1_seq8	NA	NA	13	5	not significant
RGS7	c158343.graph_c1_seq7	NA	NA	14	3	not significant
PCDHGC5	c202143.graph_c1_seq22	NA	NA	8	12	not significant
NFKB1	c202607.graph_c3_seq13	NA	NA	10	16	not significant
NDUFA9	c109264.graph_c0_seq1	NA	NA	15	25	not significant
LANCL3	c172355.graph_c0_seq1	NA	NA	6	8	not significant
GSTM3	c196545.graph_c4_seq1	NA	NA	16	7	not significant
ACSL5	c198765.graph_c4_seq1	NA	NA	13	9	not significant
PDXK	c203202.graph_c0_seq2	NA	NA	13	3	not significant
PALD1	c193401.graph_c0_seq10	NA	NA	13	10	not significant
PGM3	c196095.graph_c10_seq3	NA	NA	12	5	not significant
RPAP1	c201120.graph_c9_seq30	NA	NA	11	14	not significant
GMPR	c201471.graph_c2_seq4	NA	NA	16	3	not significant
HR	c200503.graph_c1_seq12	NA	NA	4	1	not significant
BSCL2	c191236.graph_c1_seq24	NA	NA	9	9	not significant
GALNT11	c183986.graph_c0_seq1	NA	NA	10	3	not significant
TNFRSF21	c191396.graph_c0_seq1	NA	NA	11	8	not significant
CLEC4F	c202378.graph_c2_seq3	NA	NA	5	4	not significant
BNIP1	c195464.graph_c5_seq2	NA	NA	16	3	not significant
PODN	c203662.graph_c0_seq16	NA	NA	10	3	not significant
VWA7	c202396.graph_c3_seq64	NA	NA	8	9	not significant
HSD17B6	c193827.graph_c1_seq6	NA	NA	11	4	not significant
ADAMTSL2	c191230.graph_c0_seq6	NA	NA	8	10	not significant
CIC	c197605.graph_c1_seq56	NA	NA	14	7	not significant
SEC14L5	c203320.graph_c2_seq14	NA	NA	10	6	not significant
LAGE3_3	c192027.graph_c0_seq2	NA	NA	8	3	not significant
C5ORF15	c195350.graph_c12_seq1	NA	NA	11	3	not significant
AMPD1	c200632.graph_c4_seq7	NA	NA	7	4	not significant
SLC10A6	c196456.graph_c7_seq12	NA	NA	6	13	not significant
WNT8A	c167970.graph_c0_seq4	NA	NA	10	3	not significant
TELO2	c201353.graph_c5_seq37	NA	NA	7	2	not significant
SCCPDH	c203106.graph_c3_seq24	NA	NA	14	9	not significant
CCDC181	c184266.graph_c0_seq5	NA	NA	11	9	not significant
ZMYM5	c196009.graph_c0_seq15	NA	NA	4	18	not significant
WDR53	c187381.graph_c4_seq5	NA	NA	13	3	not significant
GYG1	c167665.graph_c0_seq1	NA	NA	13	4	not significant
HYOU1	c170305.graph_c0_seq3	NA	NA	14	13	not significant
SMTN	c201759.graph_c0_seq18	NA	NA	11	9	not significant
SMTN	c201759.graph_c0_seq38	NA	NA	11	9	not significant
GPX3	c177604.graph_c1_seq3	NA	NA	15	5	not significant
TESK1	c182199.graph_c0_seq14	NA	NA	15	4	not significant
ENO1	c198198.graph_c0_seq1	NA	NA	13	2	not significant
EPHB6	c203432.graph_c0_seq77	NA	NA	9	28	not significant
PIP5KL1	c194089.graph_c0_seq54	NA	NA	3	6	not significant
RASAL2	c198529.graph_c0_seq2	NA	NA	11	6	not significant
TMEM219	c187403.graph_c3_seq26	NA	NA	12	12	not significant
EFCAB9	c170933.graph_c0_seq7	NA	NA	3	3	not significant
HIC2	c195675.graph_c0_seq2	NA	NA	11	10	not significant
MBD1_7	c202992.graph_c1_seq174	NA	NA	5	20	not significant
SKA1	c195638.graph_c1_seq44	NA	NA	10	5	not significant
PARD3	c196001.graph_c1_seq45	NA	NA	7	17	not significant
COASY	c200021.graph_c0_seq2	NA	NA	4	13	not significant
PLEKHF1	c198008.graph_c2_seq1	NA	NA	12	1	not significant
CBLN4	c139252.graph_c0_seq7	NA	NA	14	0	not significant
SEMA3C	c193432.graph_c0_seq3	NA	NA	11	10	not significant
CHRNB4	c199104.graph_c1_seq2	NA	NA	5	4	not significant
CDH22	c189811.graph_c0_seq4	NA	NA	11	3	not significant
ANKRD22	c157553.graph_c0_seq2	NA	NA	10	4	not significant
SIAE	c151032.graph_c0_seq3	NA	NA	4	3	not significant
FASTKD3	c200685.graph_c0_seq6	NA	NA	9	2	not significant
TP53BP1	c197617.graph_c0_seq12	NA	NA	3	22	not significant
SH3KBP1	c173373.graph_c0_seq9	NA	NA	11	5	not significant
TP53	c183928.graph_c0_seq1	NA	NA	5	10	not significant
SMTN	c201759.graph_c0_seq29	NA	NA	11	11	not significant
ACTL7A	c227572.graph_c0_seq1	NA	NA	11	9	not significant
HSPG2	c203231.graph_c1_seq1	NA	NA	9	70	not significant
GRIN3A	c192618.graph_c0_seq1	NA	NA	11	11	not significant
KIAA0020	c178180.graph_c0_seq12	NA	NA	12	8	not significant
TNFSF15	c201525.graph_c1_seq2	NA	NA	3	3	not significant
TNNI1	c184088.graph_c0_seq1	NA	NA	14	1	not significant
GRAMD4_8	c203362.graph_c0_seq33	NA	NA	10	4	not significant
NEDD1	c202504.graph_c4_seq2	NA	NA	11	19	not significant
ASPH	c196348.graph_c1_seq14	NA	NA	11	6	not significant
MACF1_3	c199988.graph_c3_seq24	NA	NA	10	4	not significant
HLCS	c196904.graph_c0_seq3	NA	NA	9	9	not significant
CAMK2B	c195120.graph_c0_seq13	NA	NA	10	1	not significant
SNTB1	c190908.graph_c0_seq1	NA	NA	8	16	not significant
GPM6B	c183973.graph_c1_seq6	NA	NA	6	1	not significant
RNF168	c175837.graph_c0_seq1	NA	NA	5	8	not significant
COL6A3	c202746.graph_c0_seq19	NA	NA	8	40	not significant
ADSS	c197441.graph_c4_seq1	NA	NA	16	1	not significant
NEFH	c197066.graph_c0_seq2	NA	NA	4	23	not significant
STK36	c203367.graph_c3_seq71	NA	NA	10	7	not significant
CERK	c199369.graph_c0_seq2	NA	NA	10	5	not significant
NBEAL1	c201321.graph_c6_seq32	NA	NA	9	26	not significant
ZP2	c184641.graph_c0_seq1	NA	NA	4	26	not significant
XBP1_7	c200669.graph_c0_seq13	NA	NA	9	4	not significant
PVRL3	c197598.graph_c0_seq3	NA	NA	10	2	not significant
ASPH	c196348.graph_c1_seq4	NA	NA	11	6	not significant
PIGT	c200927.graph_c0_seq7	NA	NA	14	6	not significant
TP73	c152502.graph_c0_seq1	NA	NA	3	1	not significant
ATRIP	c189851.graph_c0_seq5	NA	NA	8	8	not significant
CYGB	c201932.graph_c4_seq2	NA	NA	15	5	not significant
NRP1	c203647.graph_c3_seq11	NA	NA	11	5	not significant
B3GNT1	c198707.graph_c0_seq8	NA	NA	16	4	not significant
NRP1	c203647.graph_c3_seq24	NA	NA	11	6	not significant
SCAF11	c189071.graph_c4_seq8	NA	NA	10	1	not significant
FAM203A	c168487.graph_c1_seq8	NA	NA	8	9	not significant
TIMP3	c176543.graph_c0_seq1	NA	NA	17	1	not significant
TTC4	c200517.graph_c4_seq1	NA	NA	14	4	not significant
RSL1D1	c158517.graph_c0_seq2	NA	NA	8	2	not significant
AMER1	c162591.graph_c1_seq1	NA	NA	11	10	not significant
GRAMD3	c196356.graph_c0_seq24	NA	NA	11	15	not significant
UBOX5	c200312.graph_c1_seq23	NA	NA	7	10	not significant
GPR108	c195405.graph_c1_seq25	NA	NA	10	10	not significant
STK40	c192971.graph_c0_seq5	NA	NA	14	1	not significant
CG17996	c187775.graph_c0_seq1	NA	NA	14	2	not significant
HPGDS	c185775.graph_c0_seq1	NA	NA	10	7	not significant
FAN1	c201195.graph_c3_seq20	NA	NA	9	2	not significant
ITIH2	c183255.graph_c2_seq1	NA	NA	12	5	not significant
LOC100910875	c190244.graph_c1_seq1	NA	NA	15	1	not significant
ADCK5	c197239.graph_c2_seq19	NA	NA	13	5	not significant
KLHL29	c193254.graph_c0_seq2	NA	NA	10	5	not significant
NEDD1	c202504.graph_c4_seq9	NA	NA	7	21	not significant
CEP95	c200793.graph_c1_seq8	NA	NA	7	11	not significant
ADAMTS12	c194931.graph_c0_seq2	NA	NA	9	10	not significant
MATN4	c193633.graph_c0_seq10	NA	NA	9	12	not significant
C7H19ORF26	c194494.graph_c0_seq10	NA	NA	4	7	not significant
TRIM6	c203218.graph_c0_seq11	NA	NA	9	4	not significant
SLCO6A1	c155430.graph_c0_seq1	NA	NA	4	2	not significant
ADAM15	c199783.graph_c0_seq41	NA	NA	10	7	not significant
NIN	c203070.graph_c0_seq7	NA	NA	9	0	not significant
DLGAP1	c189233.graph_c1_seq8	NA	NA	8	2	not significant
HSPB7	c198704.graph_c0_seq1	NA	NA	14	3	not significant
DLGAP1	c189233.graph_c1_seq5	NA	NA	8	2	not significant
WNT2	c193948.graph_c1_seq9	NA	NA	11	1	not significant
TBC1D1	c188810.graph_c1_seq10	NA	NA	10	12	not significant
NAPSA	c177304.graph_c0_seq2	NA	NA	8	6	not significant
MOGS	c183722.graph_c0_seq1	NA	NA	15	6	not significant
SLC41A3	c199206.graph_c0_seq4	NA	NA	12	4	not significant
ATP2B3	c200188.graph_c0_seq41	NA	NA	11	8	not significant
ADAM15	c199783.graph_c0_seq32	NA	NA	10	7	not significant
CYP2S1	c195916.graph_c4_seq15	NA	NA	11	9	not significant
CASP8AP2	c197200.graph_c0_seq8	NA	NA	6	1	not significant
OAS1	c181416.graph_c0_seq5	NA	NA	3	12	not significant
TBC1D1	c188810.graph_c1_seq8	NA	NA	10	12	not significant
PRRT3	c183743.graph_c0_seq5	NA	NA	3	3	not significant
TCTN1	c202748.graph_c0_seq9	NA	NA	11	3	not significant
IL21R	c197243.graph_c0_seq12	NA	NA	4	2	not significant
NID2	c202662.graph_c2_seq2	NA	NA	8	17	not significant
GRIP1	c194613.graph_c0_seq23	NA	NA	9	7	not significant
LYAR	c191770.graph_c0_seq11	NA	NA	12	5	not significant
RWDD1	c191307.graph_c0_seq1	NA	NA	14	6	not significant
ATRIP	c189851.graph_c0_seq2	NA	NA	11	2	not significant
ARHGDIA	c214253.graph_c0_seq1	NA	NA	16	1	not significant
NEU3	c191601.graph_c0_seq1	NA	NA	7	1	not significant
GRIP1	c194613.graph_c0_seq38	NA	NA	9	7	not significant
CPB2	c158206.graph_c0_seq1	NA	NA	11	4	not significant
XIRP2	c201755.graph_c0_seq1	NA	NA	7	1	not significant
TSEN54	c198789.graph_c0_seq73	NA	NA	10	4	not significant
CENPK	c173426.graph_c0_seq5	NA	NA	4	2	not significant
SDR16C5	c108540.graph_c0_seq1	NA	NA	7	5	not significant
CRYM	c199027.graph_c2_seq3	NA	NA	14	3	not significant
ATP2B3	c200188.graph_c0_seq17	NA	NA	11	8	not significant
PLEKHA5	c198052.graph_c0_seq63	NA	NA	5	24	not significant
PLEKHA5	c198052.graph_c0_seq31	NA	NA	5	24	not significant
PRDM1	c185217.graph_c0_seq1	NA	NA	10	5	not significant
APOBEC4	c187289.graph_c0_seq3	NA	NA	5	1	not significant
MAB21L3	c199465.graph_c2_seq15	NA	NA	4	1	not significant
GPM6B	c183973.graph_c1_seq2	NA	NA	5	1	not significant
GPM6B	c183973.graph_c1_seq3	NA	NA	5	1	not significant
RBM46	c189916.graph_c0_seq3	NA	NA	12	9	not significant
DDR1	c202229.graph_c0_seq4	NA	NA	11	12	not significant
UHRF1	c197339.graph_c1_seq4	NA	NA	10	11	not significant
MYCBP	c204310.graph_c0_seq1	NA	NA	16	1	not significant
NR2C1	c200118.graph_c5_seq6	NA	NA	12	4	not significant
UHRF1	c197339.graph_c1_seq1	NA	NA	10	11	not significant
TDRD1	c202646.graph_c2_seq11	NA	NA	9	1	not significant
COL9A2	c193470.graph_c0_seq12	NA	NA	11	8	not significant
OXNAD1	c198371.graph_c2_seq24	NA	NA	15	10	not significant
ASNS	c177851.graph_c0_seq2	NA	NA	13	3	not significant
TOR1AIP2	c202631.graph_c3_seq3	NA	NA	7	2	not significant
GCN1L1	c198360.graph_c1_seq19	NA	NA	14	11	not significant
RASSF10	c197137.graph_c0_seq1	NA	NA	11	6	not significant
MBD4	c198971.graph_c2_seq22	NA	NA	3	1	not significant
SLC12A9	c197471.graph_c0_seq36	NA	NA	4	6	not significant
FAM102A	c179869.graph_c0_seq4	NA	NA	13	5	not significant
PAM	c197053.graph_c1_seq2	NA	NA	16	14	not significant
PITPNM3	c200475.graph_c1_seq87	NA	NA	3	9	not significant
C11ORF1	c167208.graph_c0_seq4	NA	NA	12	7	not significant
BOC	c200146.graph_c0_seq39	NA	NA	12	17	not significant
GP2	c169787.graph_c0_seq1	NA	NA	5	14	not significant
PAM	c197053.graph_c1_seq5	NA	NA	16	14	not significant
ALKBH1	c193273.graph_c0_seq8	NA	NA	14	6	not significant
2900026A02RIK	c202997.graph_c0_seq7	NA	NA	3	6	not significant
ARMCX3	c188743.graph_c0_seq5	NA	NA	17	3	not significant
PPP1R9B	c198010.graph_c7_seq2	NA	NA	9	3	not significant
ARL13B	c196560.graph_c3_seq2	NA	NA	15	8	not significant
SLIT1	c193782.graph_c0_seq2	NA	NA	12	8	not significant
SERPINB5	c138933.graph_c0_seq1	NA	NA	10	3	not significant
BCL9L	c201171.graph_c0_seq29	NA	NA	14	12	not significant
IL21R	c197243.graph_c0_seq2	NA	NA	4	2	not significant
COL7A1	c203620.graph_c1_seq3	NA	NA	10	26	not significant
LOC100360977	c73667.graph_c0_seq1	NA	NA	15	4	not significant
CCPG1	c203507.graph_c0_seq1	NA	NA	6	75	not significant
ARHGAP30	c197468.graph_c0_seq26	NA	NA	9	5	not significant
JSRP1	c188312.graph_c0_seq6	NA	NA	4	2	not significant
PPEF1	c198774.graph_c0_seq14	NA	NA	5	4	not significant
WDR12	c184606.graph_c3_seq1	NA	NA	15	4	not significant
PALB2	c201304.graph_c0_seq6	NA	NA	5	2	not significant
LNX1	c192986.graph_c2_seq3	NA	NA	10	9	not significant
ALDH16A1	c202123.graph_c5_seq36	NA	NA	10	17	not significant
UQCRFS1	c196273.graph_c0_seq1	NA	NA	16	6	not significant
NFKB2	c171733.graph_c0_seq1	NA	NA	4	2	not significant
BEX1	c139617.graph_c0_seq2	NA	NA	15	10	not significant
BEX1	c229466.graph_c0_seq1	NA	NA	15	10	not significant
CD300A	c200502.graph_c0_seq43	NA	NA	3	2	not significant
NRK	c181829.graph_c0_seq5	NA	NA	3	2	not significant
ADAM15	c199783.graph_c0_seq50	NA	NA	11	9	not significant
CHAC1	c180711.graph_c0_seq1	NA	NA	6	8	not significant
C19ORF59	c167278.graph_c0_seq4	NA	NA	3	11	not significant
PAM	c197053.graph_c1_seq6	NA	NA	16	12	not significant
BMP2K	c198994.graph_c1_seq3	NA	NA	3	8	not significant
CYTH2	c188875.graph_c0_seq15	NA	NA	15	1	not significant
EBF2	c201125.graph_c0_seq2	NA	NA	10	1	not significant
GYPC	c202163.graph_c5_seq1	NA	NA	7	13	not significant
C10ORF71	c155222.graph_c0_seq1	NA	NA	5	7	not significant
RPL7L1	c166450.graph_c0_seq1	NA	NA	16	4	not significant
RSPH3	c190610.graph_c1_seq1	NA	NA	5	1	not significant
SLC25A17	c198040.graph_c3_seq1	NA	NA	5	4	not significant
LRRC48	c199358.graph_c0_seq3	NA	NA	7	10	not significant
PIGO	c199319.graph_c0_seq11	NA	NA	11	8	not significant
MAP2	c194592.graph_c0_seq1	NA	NA	12	12	not significant
TMEM106A	c203507.graph_c0_seq30	NA	NA	4	3	not significant
GNL3L_8	c195538.graph_c1_seq18	NA	NA	14	5	not significant
HARS	c162390.graph_c0_seq1	NA	NA	12	6	not significant
SLC36A1	c202861.graph_c0_seq14	NA	NA	14	3	not significant
CGNL1	c198339.graph_c3_seq4	NA	NA	13	7	not significant
MTMR6	c197732.graph_c9_seq6	NA	NA	12	10	not significant
IRF2BPL	c177390.graph_c1_seq1	NA	NA	10	3	not significant
CCDC138	c199336.graph_c0_seq34	NA	NA	7	8	not significant
SLCO1A2	c178156.graph_c0_seq1	NA	NA	9	12	not significant
UTP20	c203840.graph_c2_seq7	NA	NA	3	13	not significant
PON3	c201997.graph_c5_seq84	NA	NA	15	4	not significant
ADAM21	c246791.graph_c0_seq1	NA	NA	5	28	not significant
ENG	c200995.graph_c9_seq2	NA	NA	4	6	not significant
CARKD	c201807.graph_c0_seq3	NA	NA	7	4	not significant
NHLRC3	c196245.graph_c2_seq3	NA	NA	3	6	not significant
XDH	c198276.graph_c1_seq2	NA	NA	13	6	not significant
WDR62	c201592.graph_c1_seq3	NA	NA	9	8	not significant
MUT	c192464.graph_c1_seq11	NA	NA	16	4	not significant
CDC42EP2	c204589.graph_c0_seq1	NA	NA	15	4	not significant
ADCY10	c199468.graph_c1_seq44	NA	NA	4	50	not significant
AKAP1	c183904.graph_c0_seq1	NA	NA	8	3	not significant
IGBP1	c189314.graph_c3_seq7	NA	NA	14	10	not significant
DKK4	c139699.graph_c0_seq3	NA	NA	3	1	not significant
BCHE	c199799.graph_c0_seq1	NA	NA	12	4	not significant
ST8SIA6	c199550.graph_c0_seq10	NA	NA	8	5	not significant
MXD3	c190178.graph_c0_seq5	NA	NA	8	3	not significant
ADAM15	c199783.graph_c0_seq46	NA	NA	6	2	not significant
ADAM15	c199783.graph_c0_seq15	NA	NA	6	2	not significant
PARD3	c196001.graph_c1_seq41	NA	NA	6	21	not significant
BPIFB1	c175609.graph_c0_seq2	NA	NA	3	1	not significant
TCHP	c202003.graph_c0_seq58	NA	NA	12	6	not significant
SERPINB2	c185638.graph_c0_seq1	NA	NA	9	1	not significant
COX6B2	c145280.graph_c0_seq2	NA	NA	9	11	not significant
C2ORF50	c201194.graph_c3_seq2	NA	NA	3	1	not significant
PMEL	c177362.graph_c0_seq8	NA	NA	7	3	not significant
MTO1	c200603.graph_c0_seq7	NA	NA	11	8	not significant
MEI1	c203008.graph_c1_seq35	NA	NA	9	10	not significant
DCLK2	c195460.graph_c1_seq25	NA	NA	12	4	not significant
FOCAD	c195860.graph_c2_seq2	NA	NA	13	19	not significant
PDCD6	c174551.graph_c0_seq2	NA	NA	14	0	not significant
MXD3	c190178.graph_c0_seq12	NA	NA	9	2	not significant
HRH3	c178677.graph_c0_seq9	NA	NA	12	1	not significant
AUP1	c191698.graph_c0_seq6	NA	NA	16	2	not significant
WDR74	c189388.graph_c0_seq13	NA	NA	11	10	not significant
COBLL1	c198727.graph_c0_seq3	NA	NA	5	2	not significant
DCLK2	c195460.graph_c1_seq29	NA	NA	12	4	not significant
RNASEH1	c184024.graph_c3_seq5	NA	NA	10	10	not significant
CNTRL	c201220.graph_c0_seq52	NA	NA	6	28	not significant
IRS4_4	c174295.graph_c0_seq3	NA	NA	10	12	not significant
SLC14A1	c180549.graph_c0_seq2	NA	NA	11	9	not significant
SETX	c196659.graph_c3_seq3	NA	NA	5	2	not significant
TMEM203	c158963.graph_c0_seq1	NA	NA	17	1	not significant
DNAJC11	c196315.graph_c0_seq11	NA	NA	14	9	not significant
CATSPER4	c184480.graph_c0_seq2	NA	NA	5	6	not significant
DTNBB	c197948.graph_c1_seq29	NA	NA	15	5	not significant
DTNBB	c197948.graph_c1_seq25	NA	NA	15	5	not significant
DTNBB	c197948.graph_c1_seq36	NA	NA	15	5	not significant
KIAA1377	c193194.graph_c0_seq11	NA	NA	5	33	not significant
BCO2	c186643.graph_c1_seq29	NA	NA	10	8	not significant
NHSL1	c201388.graph_c0_seq1	NA	NA	8	1	not significant
CLK3	c190469.graph_c2_seq10	NA	NA	6	1	not significant
PIWIL2	c193868.graph_c0_seq11	NA	NA	9	10	not significant
LRRC16A	c195777.graph_c0_seq9	NA	NA	12	10	not significant
ATAD3A	c197397.graph_c7_seq19	NA	NA	12	4	not significant
ATG4D	c197591.graph_c6_seq19	NA	NA	8	7	not significant
TIE1	c199671.graph_c3_seq16	NA	NA	10	4	not significant
COL6A2	c190382.graph_c0_seq5	NA	NA	11	12	not significant
FRMD4A	c186389.graph_c0_seq22	NA	NA	8	8	not significant
RFC4	c197113.graph_c1_seq1	NA	NA	14	1	not significant
CBWD1	c196778.graph_c4_seq6	NA	NA	15	6	not significant
HHAT	c196566.graph_c0_seq3	NA	NA	3	3	not significant
LTK	c195754.graph_c0_seq45	NA	NA	3	4	not significant
STYK1	c199523.graph_c5_seq45	NA	NA	9	8	not significant
PLA2R1	c203086.graph_c1_seq19	NA	NA	8	2	not significant
C12ORF29	c193231.graph_c0_seq16	NA	NA	10	7	not significant
SNCB	c197972.graph_c1_seq3	NA	NA	15	1	not significant
ENTPD3	c187478.graph_c1_seq4	NA	NA	9	12	not significant
FBXL6	c187693.graph_c0_seq18	NA	NA	13	7	not significant
FBXL6	c187693.graph_c0_seq17	NA	NA	13	7	not significant
SERINC5	c203759.graph_c2_seq5	NA	NA	10	8	not significant
CA7	c187695.graph_c0_seq10	NA	NA	12	3	not significant
MYO9B	c202937.graph_c3_seq44	NA	NA	8	4	not significant
CCND3	c195325.graph_c1_seq7	NA	NA	6	2	not significant
GGT6	c158175.graph_c0_seq2	NA	NA	7	9	not significant
LDLRAD3	c202039.graph_c0_seq3	NA	NA	14	2	not significant
DZIP1L	c202166.graph_c0_seq10	NA	NA	8	5	not significant
RGAG1	c164939.graph_c0_seq1	NA	NA	4	5	not significant
ADHFE1	c199139.graph_c0_seq17	NA	NA	15	3	not significant
DOPEY1	c199847.graph_c1_seq19	NA	NA	11	20	not significant
DOPEY1	c199847.graph_c1_seq14	NA	NA	11	20	not significant
TMEM62	c193908.graph_c1_seq10	NA	NA	9	1	not significant
CNDP2	c159867.graph_c0_seq1	NA	NA	16	7	not significant
STX16	c190739.graph_c2_seq27	NA	NA	13	5	not significant
NOXO1	c197074.graph_c0_seq38	NA	NA	3	6	not significant
SYT13	c189169.graph_c1_seq3	NA	NA	10	5	not significant
LOC706629	c178762.graph_c0_seq1	NA	NA	7	1	not significant
JKAMP	c196032.graph_c5_seq15	NA	NA	13	1	not significant
MORN3	c197187.graph_c1_seq14	NA	NA	11	9	not significant
ANLN	c193930.graph_c0_seq1	NA	NA	11	4	not significant
SPICE1	c200509.graph_c0_seq32	NA	NA	12	11	not significant
CCDC94	c194776.graph_c1_seq1	NA	NA	12	1	not significant
BCDIN3D	c191792.graph_c1_seq14	NA	NA	12	5	not significant
CCDC112	c199228.graph_c1_seq3	NA	NA	3	5	not significant
ADCYAP1	c184681.graph_c0_seq3	NA	NA	9	17	not significant
GPRIN1	c197972.graph_c1_seq1	NA	NA	7	9	not significant
ADAD1	c157533.graph_c0_seq1	NA	NA	9	30	not significant
IQSEC2	c195679.graph_c0_seq20	NA	NA	4	0	not significant
MYBPC2	c202837.graph_c0_seq1	NA	NA	11	6	not significant
PLEKHM3	c198215.graph_c0_seq12	NA	NA	12	4	not significant
ZNF398	c194586.graph_c3_seq5	NA	NA	9	6	not significant
CCDC153	c193576.graph_c0_seq18	NA	NA	10	6	not significant
RNF148	c157001.graph_c0_seq1	NA	NA	11	13	not significant
VTI1B	c143092.graph_c0_seq1	NA	NA	16	4	not significant
IL1RL1	c195227.graph_c1_seq14	NA	NA	5	18	not significant
TM2D3	c198085.graph_c0_seq5	NA	NA	15	2	not significant
TM2D3	c198085.graph_c0_seq4	NA	NA	15	2	not significant
ARAP1	c200079.graph_c5_seq17	NA	NA	13	10	not significant
SLC5A12	c196081.graph_c2_seq22	NA	NA	14	7	not significant
BNC1	c158546.graph_c0_seq2	NA	NA	13	8	not significant
TACC3	c197056.graph_c1_seq55	NA	NA	6	2	not significant
RASD2	c182719.graph_c0_seq2	NA	NA	14	1	not significant
UBXN8	c187325.graph_c0_seq9	NA	NA	12	8	not significant
LTBP1	c193312.graph_c0_seq1	NA	NA	11	12	not significant
RASGRP1	c138079.graph_c0_seq1	NA	NA	11	7	not significant
LOC691853	c198216.graph_c0_seq3	NA	NA	14	9	not significant
C1QTNF1	c201211.graph_c2_seq1	NA	NA	14	5	not significant
MCCC1	c197250.graph_c0_seq3	NA	NA	11	10	not significant
GBP1	c201902.graph_c1_seq2	NA	NA	6	4	not significant
ARHGAP31	c197131.graph_c3_seq2	NA	NA	12	10	not significant
ILF3	c189087.graph_c0_seq21	NA	NA	12	4	not significant
FAM115C	c196641.graph_c0_seq8	NA	NA	9	1	not significant
REXO1	c195890.graph_c0_seq29	NA	NA	10	6	not significant
ABCC4	c195889.graph_c0_seq2	NA	NA	11	18	not significant
PSENEN	c200545.graph_c2_seq4	NA	NA	16	1	not significant
ACVR1C	c173034.graph_c0_seq5	NA	NA	10	6	not significant
ADAL	c201374.graph_c2_seq4	NA	NA	3	1	not significant
KIAA1755	c203433.graph_c2_seq20	NA	NA	5	2	not significant
LTBR	c201967.graph_c10_seq24	NA	NA	4	0	not significant
SLC12A8	c195361.graph_c0_seq11	NA	NA	9	8	not significant
ALKBH4	c187461.graph_c0_seq13	NA	NA	9	3	not significant
CYP4B1	c199611.graph_c2_seq3	NA	NA	15	11	not significant
AGAP_AGAP006802	c195733.graph_c11_seq1	NA	NA	13	5	not significant
ITGA8	c187999.graph_c0_seq2	NA	NA	10	11	not significant
NOP16	c178256.graph_c0_seq1	NA	NA	15	1	not significant
ITGB4	c200058.graph_c0_seq15	NA	NA	10	14	not significant
ANKRD27	c202533.graph_c1_seq72	NA	NA	12	7	not significant
FNDC4	c161366.graph_c0_seq3	NA	NA	15	1	not significant
EPHA3	c200582.graph_c0_seq1	NA	NA	10	6	not significant
TRAF1	c202980.graph_c3_seq5	NA	NA	3	5	not significant
SYNGR4	c176498.graph_c0_seq2	NA	NA	8	5	not significant
AKAP4	c273795.graph_c0_seq1	NA	NA	11	38	not significant
MLPH	c203516.graph_c5_seq17	NA	NA	5	5	not significant
POLR3E	c200977.graph_c4_seq34	NA	NA	13	10	not significant
CARS2	c200404.graph_c1_seq2	NA	NA	10	4	not significant
ZNF335	c201970.graph_c3_seq26	NA	NA	14	23	not significant
LOC712942	c198078.graph_c0_seq6	NA	NA	10	8	not significant
ANXA5	c166182.graph_c0_seq1	NA	NA	16	3	not significant
TAF4B	c194934.graph_c0_seq2	NA	NA	9	4	not significant
PAQR9	c197668.graph_c0_seq1	NA	NA	10	1	not significant
SPATA7	c199499.graph_c0_seq16	NA	NA	7	1	not significant
AIP	c139931.graph_c0_seq1	NA	NA	16	6	not significant
HS3ST1	c202840.graph_c0_seq16	NA	NA	13	5	not significant
SPOCK3	c192297.graph_c0_seq1	NA	NA	10	5	not significant
KIN	c150078.graph_c1_seq1	NA	NA	13	1	not significant
PLEKHM1	c198918.graph_c4_seq10	NA	NA	11	36	not significant
AWAT2	c202037.graph_c4_seq1	NA	NA	11	3	not significant
C4ORF47	c199919.graph_c0_seq8	NA	NA	11	2	not significant
TAGLN2	c139308.graph_c0_seq1	NA	NA	16	1	not significant
RORA	c192042.graph_c0_seq1	NA	NA	13	1	not significant
COASY	c200021.graph_c0_seq3	NA	NA	9	8	not significant
ANKRD2	c156571.graph_c0_seq5	NA	NA	11	7	not significant
GPR156	c170804.graph_c0_seq7	NA	NA	8	5	not significant
BCKDHB	c195829.graph_c0_seq1	NA	NA	11	3	not significant
FHL5	c171410.graph_c0_seq1	NA	NA	10	6	not significant
PBDC1	c148729.graph_c0_seq1	NA	NA	14	4	not significant
POLR2E	c191387.graph_c4_seq5	NA	NA	16	2	not significant
FBLN7	c193724.graph_c0_seq14	NA	NA	8	3	not significant
ZNF654	c199911.graph_c0_seq4	NA	NA	6	6	not significant
PAQR8	c189185.graph_c1_seq1	NA	NA	12	1	not significant
ALDH1A1	c203559.graph_c1_seq2	NA	NA	15	10	not significant
CHST14	c188183.graph_c0_seq2	NA	NA	11	2	not significant
ACBD4	c195407.graph_c1_seq43	NA	NA	9	6	not significant
C5ORF24	c182895.graph_c0_seq1	NA	NA	15	2	not significant
TBC1D23	c197633.graph_c0_seq3	NA	NA	14	8	not significant
TBC1D23	c197633.graph_c0_seq2	NA	NA	14	8	not significant
ARHGAP20	c198812.graph_c0_seq1	NA	NA	9	0	not significant
LTBP1	c193312.graph_c0_seq7	NA	NA	11	11	not significant
MTSS1	c193082.graph_c1_seq14	NA	NA	13	10	not significant
ATP5J2-PTCD1	c192651.graph_c2_seq2	NA	NA	12	5	not significant
BEND7	c198485.graph_c1_seq15	NA	NA	11	10	not significant
ACOX2	c195396.graph_c5_seq4	NA	NA	11	12	not significant
BATF	c149585.graph_c0_seq1	NA	NA	12	1	not significant
KLF16	c185281.graph_c0_seq3	NA	NA	3	1	not significant
ZNF143	c188155.graph_c2_seq8	NA	NA	14	1	not significant
MAP4	c196998.graph_c1_seq87	NA	NA	5	1	not significant
GSTT1	c173073.graph_c0_seq2	NA	NA	15	3	not significant
ARFGEF2	c195775.graph_c0_seq6	NA	NA	10	10	not significant
PPIP5K1	c201322.graph_c0_seq129	NA	NA	7	5	not significant
ARHGEF28	c189502.graph_c0_seq5	NA	NA	4	3	not significant
NAALADL2	c198472.graph_c0_seq28	NA	NA	8	1	not significant
IQCG	c202463.graph_c1_seq3	NA	NA	5	9	not significant
LINGO4	c200130.graph_c0_seq3	NA	NA	12	11	not significant
PXMP4	c173386.graph_c0_seq1	NA	NA	14	3	not significant
ATP1B1	c202432.graph_c0_seq27	NA	NA	15	3	not significant
DOCK5	c203605.graph_c0_seq5	NA	NA	11	17	not significant
MYL4	c196495.graph_c1_seq15	NA	NA	12	3	not significant
TPM2_5	c196281.graph_c4_seq4	NA	NA	9	1	not significant
UGP2	c178833.graph_c0_seq3	NA	NA	16	1	not significant
WDFY1	c192928.graph_c1_seq11	NA	NA	12	10	not significant
NEK5	c203326.graph_c1_seq148	NA	NA	3	2	not significant
CKAP2	c197604.graph_c2_seq6	NA	NA	3	3	not significant
SEMA3E	c202617.graph_c0_seq3	NA	NA	9	16	not significant
MEP1B	c201085.graph_c0_seq5	NA	NA	10	10	not significant
PDAP1	c208202.graph_c0_seq1	NA	NA	16	2	not significant
GRAMD1C	c199731.graph_c1_seq1	NA	NA	7	10	not significant
EFCAB7	c199126.graph_c6_seq3	NA	NA	11	31	not significant
JMJD6	c191782.graph_c0_seq10	NA	NA	13	1	not significant
MREG	c201283.graph_c1_seq5	NA	NA	11	8	not significant
FAXDC2	c197397.graph_c4_seq11	NA	NA	10	4	not significant
CCDC40	c201265.graph_c0_seq18	NA	NA	5	5	not significant
C17ORF80	c195769.graph_c0_seq1	NA	NA	5	2	not significant
CLTB	c194387.graph_c0_seq1	NA	NA	14	2	not significant
SELP_10	c202532.graph_c3_seq12	NA	NA	9	2	not significant
HSD17B14	c199313.graph_c0_seq70	NA	NA	7	12	not significant
ARHGAP9	c193746.graph_c0_seq22	NA	NA	6	2	not significant
ALDH3A2	c195285.graph_c0_seq5	NA	NA	13	8	not significant
ENKD1	c195636.graph_c0_seq33	NA	NA	9	1	not significant
PRSS21	c188838.graph_c0_seq15	NA	NA	3	2	not significant
CAMK1D	c193473.graph_c1_seq2	NA	NA	13	2	not significant
GBP7	c202623.graph_c1_seq3	NA	NA	8	5	not significant
VCP	c179871.graph_c0_seq1	NA	NA	15	0	not significant
FAM151B	c196407.graph_c3_seq6	NA	NA	10	8	not significant
MZT2A	c200048.graph_c1_seq2	NA	NA	15	3	not significant
EPS8	c199764.graph_c0_seq5	NA	NA	13	11	not significant
ARFGAP1	c202974.graph_c2_seq40	NA	NA	13	11	not significant
MLH1	c202620.graph_c4_seq2	NA	NA	12	6	not significant
AMPH	c199507.graph_c1_seq7	NA	NA	11	5	not significant
KCTD7	c198443.graph_c0_seq1	NA	NA	11	1	not significant
UNC13C	c200804.graph_c1_seq51	NA	NA	5	22	not significant
UNC45A	c198011.graph_c6_seq20	NA	NA	14	19	not significant
SMIM1_9	c189431.graph_c0_seq4	NA	NA	14	7	not significant
RAB34	c186765.graph_c0_seq14	NA	NA	15	4	not significant
RAB34	c186765.graph_c0_seq10	NA	NA	15	4	not significant
DCP1A	c197988.graph_c0_seq6	NA	NA	12	4	not significant
TLR4	c192717.graph_c0_seq2	NA	NA	7	0	not significant
GMDS	c168886.graph_c0_seq4	NA	NA	15	3	not significant
TFAM	c198694.graph_c0_seq1	NA	NA	9	2	not significant
C10ORF35	c166015.graph_c0_seq4	NA	NA	15	1	not significant
SGCG	c156043.graph_c0_seq3	NA	NA	13	3	not significant
MUTYH	c199218.graph_c0_seq8_PART0	NA	NA	8	11	not significant
DACT1	c192495.graph_c0_seq2	NA	NA	8	7	not significant
C12ORF56	c198061.graph_c0_seq13	NA	NA	3	59	not significant
FUT10	c191787.graph_c3_seq10	NA	NA	11	9	not significant
SIRT3	c181439.graph_c0_seq1	NA	NA	12	6	not significant
SPIRE2	c202434.graph_c2_seq7	NA	NA	9	12	not significant
CPNE6	c184130.graph_c2_seq1	NA	NA	3	1	not significant
ASPH	c196348.graph_c1_seq24	NA	NA	6	4	not significant
LTBP1	c193312.graph_c0_seq8	NA	NA	10	15	not significant
TANC1	c201660.graph_c0_seq2	NA	NA	12	21	not significant
TANC1	c201660.graph_c0_seq6	NA	NA	12	21	not significant
ARHGAP29	c189845.graph_c0_seq1	NA	NA	14	33	not significant
B3GALT5	c179705.graph_c0_seq4	NA	NA	10	3	not significant
PIM3	c161243.graph_c0_seq1	NA	NA	11	1	not significant
TMPRSS13	c193543.graph_c0_seq2	NA	NA	3	4	not significant
DIAPH3	c200227.graph_c0_seq18	NA	NA	10	14	not significant
AGAP_AGAP008723	c203409.graph_c2_seq56	NA	NA	6	7	not significant
YIF1B	c190779.graph_c2_seq4	NA	NA	14	1	not significant
YIF1B	c190779.graph_c2_seq6	NA	NA	14	1	not significant
CLIC6	c186561.graph_c0_seq3	NA	NA	3	2	not significant
TLR4	c192717.graph_c0_seq1	NA	NA	7	0	not significant
DUSP3	c196595.graph_c0_seq1	NA	NA	12	1	not significant
EML6	c200248.graph_c0_seq60	NA	NA	9	6	not significant
CERS4	c176249.graph_c0_seq8	NA	NA	4	28	not significant
MAPK14	c187350.graph_c1_seq4	NA	NA	14	1	not significant
TYW1	c196233.graph_c1_seq3	NA	NA	9	5	not significant
ESR1	c195833.graph_c0_seq3	NA	NA	10	8	not significant
ZBED4	c191994.graph_c1_seq2	NA	NA	6	20	not significant
TFPI	c201382.graph_c0_seq31	NA	NA	7	3	not significant
SND1	c203443.graph_c4_seq1	NA	NA	14	4	not significant
CCDC148	c201664.graph_c1_seq8	NA	NA	3	6	not significant
SEMA3A	c196431.graph_c0_seq4	NA	NA	10	8	not significant
TTPA	c203867.graph_c1_seq3	NA	NA	13	3	not significant
TACR1	c74971.graph_c0_seq1	NA	NA	5	2	not significant
RAB22A	c171116.graph_c0_seq1	NA	NA	13	1	not significant
UBE2Z	c195007.graph_c0_seq2	NA	NA	12	2	not significant
PRPF3	c200529.graph_c4_seq8	NA	NA	16	1	not significant
CDK5RAP2	c194449.graph_c2_seq5	NA	NA	4	2	not significant
NFIA	c181518.graph_c0_seq4	NA	NA	10	3	not significant
LANCL1	c191167.graph_c0_seq2	NA	NA	14	5	not significant
FAM13B	c200750.graph_c2_seq32	NA	NA	3	1	not significant
BAG6	c198809.graph_c0_seq43	NA	NA	14	9	not significant
CTH	c198173.graph_c1_seq5	NA	NA	15	11	not significant
PHLDB3	c196451.graph_c2_seq37	NA	NA	7	7	not significant
LIMD2	c177155.graph_c0_seq2	NA	NA	16	1	not significant
TBC1D8B	c195295.graph_c0_seq22	NA	NA	11	5	not significant
B4GALNT4	c202104.graph_c1_seq55	NA	NA	7	13	not significant
CCL19	c147206.graph_c0_seq1	NA	NA	8	2	not significant
JADE3	c186548.graph_c0_seq2	NA	NA	10	7	not significant
SUCO	c194960.graph_c2_seq4	NA	NA	12	7	not significant
NGDN	c171218.graph_c0_seq3	NA	NA	14	4	not significant
NGDN	c171218.graph_c0_seq4	NA	NA	14	4	not significant
HINT2	c164237.graph_c1_seq1	NA	NA	13	4	not significant
C9ORF169	c197741.graph_c0_seq1	NA	NA	12	1	not significant
NIN	c203070.graph_c0_seq17	NA	NA	5	0	not significant
PI15	c181800.graph_c0_seq3	NA	NA	10	3	not significant
SHISA4	c197813.graph_c10_seq1	NA	NA	16	5	not significant
FAM196A	c175113.graph_c0_seq1	NA	NA	10	5	not significant
PTRHD1	c188188.graph_c1_seq7	NA	NA	14	7	not significant
LTK	c195754.graph_c0_seq15	NA	NA	3	4	not significant
ARMC10	c196708.graph_c1_seq1	NA	NA	14	2	not significant
MRPL27	c204116.graph_c0_seq1	NA	NA	15	4	not significant
ROPN1L	c175106.graph_c0_seq4	NA	NA	15	9	not significant
SUN1	c200600.graph_c1_seq59	NA	NA	7	21	not significant
GLOD4	c199013.graph_c4_seq19	NA	NA	15	2	not significant
HSD17B4	c162489.graph_c0_seq2	NA	NA	15	10	not significant
CRP	c204880.graph_c0_seq1	NA	NA	8	4	not significant
C4ORF19	c179192.graph_c0_seq3	NA	NA	6	3	not significant
HMGCL	c202442.graph_c3_seq16	NA	NA	13	5	not significant
HAO2	c193873.graph_c0_seq33	NA	NA	13	9	not significant
TPRG1	c199665.graph_c0_seq10	NA	NA	9	11	not significant
LYPLAL1	c200505.graph_c0_seq1	NA	NA	11	3	not significant
SLC5A8	c189049.graph_c0_seq2	NA	NA	11	6	not significant
BCKDK	c201496.graph_c2_seq30	NA	NA	14	7	not significant
BCKDK	c201496.graph_c2_seq29	NA	NA	14	7	not significant
EPS15	c201598.graph_c0_seq2	NA	NA	9	9	not significant
ACE2	c184174.graph_c0_seq1	NA	NA	13	4	not significant
DUSP26	c191342.graph_c0_seq2	NA	NA	14	2	not significant
TTN	c196226.graph_c0_seq2	NA	NA	4	220	not significant
DCTN3	c203519.graph_c1_seq6	NA	NA	16	3	not significant
MAPK14	c187350.graph_c1_seq6	NA	NA	14	1	not significant
LOC787880	c194127.graph_c0_seq15	NA	NA	11	20	not significant
AK1	c191934.graph_c1_seq1	NA	NA	16	2	not significant
MSL1_11	c200464.graph_c0_seq30	NA	NA	12	4	not significant
SLC7A2	c196215.graph_c3_seq3	NA	NA	4	6	not significant
IL6ST	c199016.graph_c8_seq2	NA	NA	8	8	not significant
KIAA1024L	c267806.graph_c0_seq1	NA	NA	9	4	not significant
ISG15	c273645.graph_c0_seq1	NA	NA	10	6	not significant
SH3GL2	c186924.graph_c0_seq6	NA	NA	13	1	not significant
INTS6	c197330.graph_c3_seq15	NA	NA	12	10	not significant
CLNK	c198648.graph_c0_seq2	NA	NA	3	7	not significant
SI:CH211-103A14.5	c156799.graph_c0_seq4	NA	NA	9	3	not significant
CA3	c139114.graph_c0_seq1	NA	NA	16	6	not significant
NOM1	c197785.graph_c1_seq32	NA	NA	6	21	not significant
LMO1	c175504.graph_c0_seq8	NA	NA	12	0	not significant
PLSCR1	c201902.graph_c1_seq12	NA	NA	12	4	not significant
GLIS3	c194212.graph_c1_seq4	NA	NA	5	2	not significant
SH2D3C	c196126.graph_c2_seq38	NA	NA	9	4	not significant
SH2D3C	c196126.graph_c2_seq11	NA	NA	9	4	not significant
KIAA0391	c188136.graph_c1_seq4	NA	NA	7	13	not significant
HSD17B4	c144667.graph_c0_seq1	NA	NA	4	1	not significant
SDR42E1	c199558.graph_c1_seq9	NA	NA	15	4	not significant
SHF	c195680.graph_c0_seq9	NA	NA	9	2	not significant
OCIAD1	c189983.graph_c1_seq6	NA	NA	13	3	not significant
LOC102556141	c183714.graph_c1_seq4	NA	NA	11	12	not significant
ESM1	c196330.graph_c0_seq2	NA	NA	11	2	not significant
ARFGAP3	c182525.graph_c1_seq1	NA	NA	4	2	not significant
SYNPO2	c196108.graph_c5_seq5	NA	NA	10	10	not significant
SLC39A5	c195129.graph_c9_seq37	NA	NA	15	9	not significant
CTNNB1	c158163.graph_c0_seq1	NA	NA	15	0	not significant
G2E3	c193763.graph_c0_seq16	NA	NA	10	6	not significant
SPP2	c181291.graph_c0_seq1	NA	NA	9	2	not significant
MRPL30	c165405.graph_c0_seq5	NA	NA	14	5	not significant
FAM188A	c197545.graph_c3_seq2	NA	NA	14	3	not significant
POLR3E	c200977.graph_c4_seq4	NA	NA	11	11	not significant
ODF2L	c203724.graph_c0_seq25	NA	NA	9	8	not significant
C17ORF104	c179048.graph_c0_seq1	NA	NA	8	31	not significant
CAPN10	c200797.graph_c0_seq73	NA	NA	9	11	not significant
ACOX1	c199726.graph_c23_seq4	NA	NA	12	5	not significant
TTF2	c200391.graph_c0_seq47	NA	NA	9	17	not significant
LOC699131	c200467.graph_c0_seq1	NA	NA	11	12	not significant
CYP2A13	c203465.graph_c2_seq12	NA	NA	13	9	not significant
ZPR1	c201196.graph_c6_seq6	NA	NA	15	8	not significant
SLCO1C1	c202097.graph_c0_seq18	NA	NA	11	10	not significant
HYAL3	c175665.graph_c0_seq3	NA	NA	14	2	not significant
TUBB4B	c204136.graph_c0_seq1	NA	NA	14	3	not significant
EFHB	c185447.graph_c0_seq13	NA	NA	5	2	not significant
STX16	c190739.graph_c2_seq18	NA	NA	13	7	not significant
KIAA0100	c191606.graph_c1_seq2	NA	NA	14	9	not significant
CEP97	c191980.graph_c1_seq1	NA	NA	10	11	not significant
NOS3	c192215.graph_c0_seq35	NA	NA	11	13	not significant
CTCFL	c187038.graph_c0_seq3	NA	NA	3	2	not significant
USO1	c189666.graph_c0_seq1	NA	NA	14	9	not significant
ZRANB1	c195627.graph_c0_seq11	NA	NA	13	1	not significant
ATRAID	c189503.graph_c0_seq2	NA	NA	11	9	not significant
EPHX4	c110678.graph_c0_seq2	NA	NA	11	3	not significant
ACTR1B	c183973.graph_c0_seq1	NA	NA	14	1	not significant
GPM6B	c183973.graph_c1_seq1	NA	NA	4	1	not significant
IFIT3	c186745.graph_c0_seq1	NA	NA	4	8	not significant
GPC5	c200921.graph_c0_seq5	NA	NA	10	13	not significant
CCNA1	c178466.graph_c1_seq9	NA	NA	10	8	not significant
LGALS8	c194019.graph_c1_seq28	NA	NA	11	3	not significant
ABR	c197886.graph_c4_seq4	NA	NA	12	1	not significant
PRKACB	c189319.graph_c1_seq4	NA	NA	15	1	not significant
LTN1	c199252.graph_c0_seq10	NA	NA	13	11	not significant
PRKACB	c189319.graph_c1_seq8	NA	NA	15	1	not significant
FAM171B	c175624.graph_c0_seq1	NA	NA	13	9	not significant
ARHGEF3	c182523.graph_c0_seq5	NA	NA	13	3	not significant
ARHGEF3	c182523.graph_c0_seq2	NA	NA	13	3	not significant
RCOR3	c192560.graph_c1_seq9	NA	NA	7	7	not significant
PRKACB	c189319.graph_c1_seq1	NA	NA	15	1	not significant
TBATA	c171369.graph_c0_seq6	NA	NA	4	1	not significant
PRKACB	c189319.graph_c1_seq7	NA	NA	15	1	not significant
DCLRE1C	c198062.graph_c0_seq55	NA	NA	4	4	not significant
PMVK	c200330.graph_c0_seq1	NA	NA	11	2	not significant
MTFMT	c196354.graph_c1_seq2	NA	NA	12	4	not significant
GPBP1L1	c201581.graph_c4_seq47	NA	NA	15	7	not significant
SYNPO2	c196108.graph_c5_seq9	NA	NA	7	11	not significant
USP43	c192046.graph_c0_seq5	NA	NA	7	15	not significant
DIAPH3	c200227.graph_c0_seq6	NA	NA	10	10	not significant
CNTN2	c202462.graph_c1_seq6	NA	NA	11	11	not significant
APC2_13	c194530.graph_c1_seq33	NA	NA	10	20	not significant
TIMM17B	c200169.graph_c5_seq6	NA	NA	15	0	not significant
SLC25A3	c157200.graph_c0_seq2	NA	NA	14	1	not significant
PRELID1	c169366.graph_c0_seq1	NA	NA	14	2	not significant
DEPDC7	c196456.graph_c5_seq6	NA	NA	3	2	not significant
GCC1	c193343.graph_c0_seq1	NA	NA	14	9	not significant
CARKD	c201807.graph_c0_seq33	NA	NA	6	3	not significant
CHADL	c185771.graph_c1_seq6	NA	NA	4	1	not significant
CG10333	c190627.graph_c6_seq11	NA	NA	16	1	not significant
LRRC74	c174337.graph_c0_seq5	NA	NA	3	20	not significant
STMN3	c204184.graph_c0_seq1	NA	NA	15	2	not significant
MVB12B	c201415.graph_c0_seq1	NA	NA	11	1	not significant
DPM3	c189098.graph_c2_seq1	NA	NA	10	2	not significant
PVALB	c177791.graph_c1_seq1	NA	NA	15	7	not significant
BLOC1S2	c184191.graph_c0_seq3	NA	NA	15	2	not significant
KATNAL2	c201284.graph_c0_seq59	NA	NA	10	5	not significant
COQ10A	c150782.graph_c0_seq3	NA	NA	13	2	not significant
COL11A1	c191850.graph_c0_seq2	NA	NA	10	8	not significant
CCDC28B	c193201.graph_c3_seq2	NA	NA	15	2	not significant
MAGEL2	c216788.graph_c0_seq1	NA	NA	4	6	not significant
LOC100912375	c190287.graph_c0_seq1	NA	NA	15	3	not significant
CERS3	c200669.graph_c3_seq24	NA	NA	6	5	not significant
ANAPC7	c195117.graph_c2_seq1	NA	NA	8	2	not significant
DHX29	c201827.graph_c6_seq11	NA	NA	8	9	not significant
PTH	c350158.graph_c0_seq1	NA	NA	4	2	not significant
IGSF21	c195149.graph_c1_seq16	NA	NA	12	3	not significant
TMEM136	c185097.graph_c1_seq4	NA	NA	14	3	not significant
CG6404	c169268.graph_c0_seq3	NA	NA	14	7	not significant
C1QC	c195688.graph_c1_seq1	NA	NA	13	3	not significant
LMBRD2	c192029.graph_c1_seq8	NA	NA	13	8	not significant
ARRB2	c197518.graph_c1_seq19	NA	NA	13	1	not significant
MAP2K7	c197329.graph_c0_seq1	NA	NA	15	1	not significant
MTIF3	c183325.graph_c0_seq9	NA	NA	8	2	not significant
ACOX1	c199726.graph_c23_seq5	NA	NA	12	5	not significant
TSPEAR	c194185.graph_c0_seq2	NA	NA	8	11	not significant
MKS1	c203933.graph_c1_seq24	NA	NA	13	10	not significant
ANKS1B	c195768.graph_c0_seq27	NA	NA	9	12	not significant
FABP7	c168780.graph_c0_seq1	NA	NA	16	1	not significant
IKZF2	c198395.graph_c0_seq2	NA	NA	10	4	not significant
MUTYH	c199218.graph_c0_seq89	NA	NA	9	14	not significant
GPR61	c202408.graph_c0_seq50	NA	NA	13	3	not significant
INTS6	c197330.graph_c3_seq7	NA	NA	12	10	not significant
DOLK	c172030.graph_c0_seq1	NA	NA	16	9	not significant
CDKN2D	c146068.graph_c0_seq1	NA	NA	11	0	not significant
SSTR3	c178112.graph_c0_seq1	NA	NA	11	3	not significant
LSM14A	c183957.graph_c0_seq2	NA	NA	15	6	not significant
ANKS1B	c195768.graph_c0_seq44	NA	NA	9	12	not significant
RAB3IP	c168307.graph_c1_seq4	NA	NA	15	2	not significant
BACE1	c184030.graph_c0_seq11	NA	NA	8	1	not significant
BACE1	c184030.graph_c0_seq6	NA	NA	8	1	not significant
MYBPC1	c202837.graph_c0_seq3	NA	NA	11	8	not significant
LOC465559	c190908.graph_c3_seq13	NA	NA	5	6	not significant
MYBPC1	c202837.graph_c0_seq7	NA	NA	11	8	not significant
EPHA5	c193766.graph_c2_seq16	NA	NA	11	3	not significant
TLR1	c202839.graph_c0_seq4	NA	NA	6	6	not significant
MYBPC1	c202837.graph_c0_seq4	NA	NA	11	8	not significant
EPS8L2	c184099.graph_c0_seq3	NA	NA	10	1	not significant
LAX1_8	c145524.graph_c0_seq4	NA	NA	5	1	not significant
SMIM11	c202906.graph_c0_seq4	NA	NA	16	1	not significant
KLHL25	c203120.graph_c0_seq6	NA	NA	13	3	not significant
CCDC42	c180446.graph_c0_seq1	NA	NA	6	12	not significant
KTN1_9	c203667.graph_c1_seq170	NA	NA	8	19	not significant
COX6A2_8	c189435.graph_c0_seq2	NA	NA	17	6	not significant
PRDM1	c185217.graph_c0_seq5	NA	NA	10	5	not significant
GLCCI1	c194618.graph_c1_seq14	NA	NA	15	4	not significant
CLCN4-2	c185958.graph_c0_seq4	NA	NA	11	1	not significant
FAM13A	c201920.graph_c2_seq13	NA	NA	7	2	not significant
UGT1A9	c202539.graph_c2_seq4	NA	NA	8	12	not significant
MYBPC1	c202837.graph_c0_seq5	NA	NA	11	8	not significant
SDCCAG3	c200068.graph_c2_seq19	NA	NA	11	10	not significant
SLC6A7	c203421.graph_c0_seq16	NA	NA	12	1	not significant
ITPRIP	c180212.graph_c0_seq3	NA	NA	11	10	not significant
SEC22C	c196300.graph_c1_seq6	NA	NA	11	6	not significant
NOL9	c192212.graph_c1_seq7	NA	NA	6	46	not significant
MARVELD2	c179557.graph_c1_seq5	NA	NA	5	18	not significant
ARHGEF39	c187045.graph_c0_seq4	NA	NA	7	4	not significant
GOLT1A	c186651.graph_c2_seq2	NA	NA	12	5	not significant
ALDH7A1	c199557.graph_c3_seq26	NA	NA	15	5	not significant
HYAL1	c179525.graph_c0_seq9	NA	NA	11	5	not significant
FAM3A	c200569.graph_c1_seq9	NA	NA	14	0	not significant
ALDH3A2	c195285.graph_c0_seq1	NA	NA	12	13	not significant
GTPBP4	c198861.graph_c3_seq1	NA	NA	13	3	not significant
SMC1B	c203339.graph_c0_seq1	NA	NA	9	4	not significant
PROZ	c198419.graph_c2_seq4	NA	NA	6	1	not significant
NLRP14	c175798.graph_c0_seq9	NA	NA	4	9	not significant
PITPNA	c149281.graph_c0_seq2	NA	NA	16	1	not significant
COMMD8	c192099.graph_c1_seq1	NA	NA	12	5	not significant
PLOD2	c197992.graph_c0_seq5	NA	NA	12	2	not significant
MS4A6A	c195971.graph_c4_seq5	NA	NA	8	9	not significant
MEDAG	c205105.graph_c0_seq1	NA	NA	10	4	not significant
FAM214B	c196675.graph_c0_seq51	NA	NA	13	5	not significant
SPATS2L	c199069.graph_c0_seq11	NA	NA	14	10	not significant
ACTL6B	c193043.graph_c0_seq10	NA	NA	12	1	not significant
SI:CH211-263M18.3	c196306.graph_c1_seq10	NA	NA	12	5	not significant
CCDC87	c295327.graph_c0_seq1	NA	NA	5	1	not significant
CAT	c190967.graph_c0_seq1	NA	NA	15	2	not significant
FAM78B	c200808.graph_c1_seq4	NA	NA	12	1	not significant
TMEM253	c185323.graph_c0_seq7	NA	NA	9	3	not significant
TARDBP_10	c193378.graph_c4_seq7	NA	NA	14	3	not significant
SUGT1	c190326.graph_c0_seq7	NA	NA	14	4	not significant
POMK	c161157.graph_c1_seq1	NA	NA	11	2	not significant
UBXN10	c156336.graph_c0_seq1	NA	NA	13	3	not significant
ANO2	c188913.graph_c0_seq5	NA	NA	10	9	not significant
AFAP1L1	c197183.graph_c3_seq4	NA	NA	11	10	not significant
ATXN7L2	c192734.graph_c0_seq38	NA	NA	11	6	not significant
ITGA11	c203059.graph_c4_seq8	NA	NA	10	5	not significant
SLC35G1	c176723.graph_c0_seq3	NA	NA	11	4	not significant
CCNI	c190852.graph_c1_seq1	NA	NA	16	1	not significant
GOLGA5	c194839.graph_c2_seq8	NA	NA	14	4	not significant
PLCE1	c198382.graph_c0_seq14	NA	NA	10	17	not significant
ASZ1	c203379.graph_c1_seq4	NA	NA	9	9	not significant
DOK2	c193428.graph_c2_seq10	NA	NA	10	5	not significant
MBD1_7	c202992.graph_c1_seq65	NA	NA	5	12	not significant
UQCC1	c187901.graph_c0_seq3	NA	NA	15	8	not significant
HSPA9	c166933.graph_c0_seq1	NA	NA	16	2	not significant
CLDN7	c179814.graph_c0_seq3	NA	NA	14	6	not significant
KCNS3	c193597.graph_c0_seq17	NA	NA	10	12	not significant
DGKZ	c184108.graph_c0_seq2	NA	NA	13	4	not significant
GLOD5	c176992.graph_c0_seq2	NA	NA	14	0	not significant
NTF3	c187218.graph_c0_seq3	NA	NA	10	3	not significant
SI:CH211-263M18.3	c196306.graph_c1_seq1	NA	NA	12	5	not significant
USP2	c193426.graph_c1_seq19	NA	NA	9	9	not significant
EAPP	c193758.graph_c1_seq2	NA	NA	14	1	not significant
KDM3B	c202145.graph_c1_seq13	NA	NA	14	5	not significant
SLC25A22	c200419.graph_c0_seq1	NA	NA	15	2	not significant
COL28A1_9	c196665.graph_c1_seq12	NA	NA	3	2	not significant
TIMM8B	c183933.graph_c1_seq2	NA	NA	15	2	not significant
C20ORF26	c202493.graph_c0_seq46	NA	NA	3	0	not significant
TDRD3	c199705.graph_c0_seq44	NA	NA	15	4	not significant
TMA7	c204074.graph_c0_seq1	NA	NA	11	1	not significant
USPL1	c201845.graph_c1_seq10	NA	NA	6	33	not significant
SNX8	c183786.graph_c0_seq3	NA	NA	15	2	not significant
FAM162A	c200148.graph_c0_seq1	NA	NA	15	13	not significant
ELK1	c158332.graph_c0_seq2	NA	NA	13	4	not significant
KIF11	c190726.graph_c3_seq3	NA	NA	5	21	not significant
CDH16	c197761.graph_c0_seq30	NA	NA	13	4	not significant
MRPL57	c183885.graph_c0_seq2	NA	NA	15	2	not significant
HENMT1	c199258.graph_c1_seq36	NA	NA	9	4	not significant
STAC3	c188021.graph_c0_seq14	NA	NA	13	1	not significant
RPP25L	c153769.graph_c0_seq3	NA	NA	15	3	not significant
SEP15	c198183.graph_c2_seq1	NA	NA	16	2	not significant
ZBTB24	c186153.graph_c0_seq3	NA	NA	9	3	not significant
ZNF410	c193363.graph_c1_seq10	NA	NA	3	10	not significant
PTPRD	c199908.graph_c0_seq13	NA	NA	9	10	not significant
PTPRD	c199908.graph_c0_seq71	NA	NA	9	10	not significant
PTPRD	c199908.graph_c0_seq43	NA	NA	9	10	not significant
LIMA1	c165714.graph_c0_seq1	NA	NA	7	5	not significant
DDX60	c203364.graph_c1_seq69	NA	NA	7	1	not significant
TBC1D24	c194820.graph_c2_seq59	NA	NA	10	3	not significant
TBC1D24	c194820.graph_c2_seq17	NA	NA	10	3	not significant
MRPL19	c197406.graph_c0_seq1	NA	NA	16	4	not significant
FGF8	c351879.graph_c0_seq1	NA	NA	7	1	not significant
VPS37C	c187213.graph_c0_seq13	NA	NA	11	19	not significant
ADORA1	c192934.graph_c1_seq2	NA	NA	13	4	not significant
EXTL2	c184184.graph_c0_seq11	NA	NA	4	7	not significant
CRAT	c175262.graph_c0_seq1	NA	NA	12	2	not significant
PFN1	c165836.graph_c1_seq1	NA	NA	17	4	not significant
TSC22D1	c211861.graph_c0_seq1	NA	NA	15	0	not significant
DXO	c187470.graph_c0_seq11	NA	NA	13	14	not significant
SLC37A4	c186702.graph_c0_seq4	NA	NA	15	2	not significant
MYOC	c172457.graph_c0_seq1	NA	NA	12	9	not significant
RAPGEF6	c192001.graph_c0_seq20	NA	NA	9	10	not significant
DEGS1	c198831.graph_c2_seq2	NA	NA	16	2	not significant
SYNRG	c198909.graph_c0_seq4	NA	NA	10	8	not significant
BSN	c197108.graph_c0_seq9	NA	NA	10	44	not significant
DUT	c195386.graph_c0_seq2	NA	NA	7	1	not significant
COL14A1	c198770.graph_c0_seq3	NA	NA	10	33	not significant
CCDC88B	c201772.graph_c2_seq9	NA	NA	8	17	not significant
PPP1R26	c200815.graph_c0_seq9	NA	NA	6	3	not significant
CFDP1	c171648.graph_c0_seq3	NA	NA	16	1	not significant
LLPH	c179444.graph_c0_seq2	NA	NA	16	2	not significant
LOC722074	c187164.graph_c0_seq2	NA	NA	11	6	not significant
PWWP2A	c200883.graph_c5_seq10	NA	NA	7	4	not significant
PPP1R3A	c201217.graph_c0_seq1	NA	NA	5	1	not significant
ABAT	c200610.graph_c1_seq5	NA	NA	15	5	not significant
SYNRG	c198909.graph_c0_seq31	NA	NA	10	8	not significant
WNK1_8	c195140.graph_c2_seq12	NA	NA	12	10	not significant
APPL2	c203369.graph_c7_seq7	NA	NA	9	8	not significant
CD5L	c188500.graph_c0_seq1	NA	NA	4	3	not significant
CENPM	c193013.graph_c0_seq5	NA	NA	10	4	not significant
VDAC3_10	c192516.graph_c7_seq3	NA	NA	16	2	not significant
SLC39A8	c190908.graph_c4_seq1	NA	NA	9	4	not significant
UQCRHL	c204021.graph_c0_seq1	NA	NA	16	1	not significant
PCBD2	c199018.graph_c1_seq1	NA	NA	11	3	not significant
CD3E	c184165.graph_c0_seq2	NA	NA	8	2	not significant
RALY	c177366.graph_c2_seq2	NA	NA	16	2	not significant
[truncated: 8,650 more rows]
