# Supplementary material for: Long-lived rodents reveal signatures of positive selection in genes associated with lifespan
Source: PLoS Genet. 2018 Mar 23;14(3):e1007272. doi: 10.1371/journal.pgen.1007272 (PMC5884551; doi:10.1371/journal.pgen.1007272)
Supplement: S8 Table — (XLSX) [file pgen.1007272.s012.xlsx]

## Sheet: Table
S8 Table. Results on branch 4.
Gene	Transcript	FDR	P.Value	Number.of.species.included	Number.of.Sites.under.positive.Selection	Confirmed as significant in two additional runs
TF	c183179.graph_c0_seq3	0.0304535	0.0008554	10	9	confirmed
CXCL17	c164946.graph_c0_seq2	0.0304535	0.001243	7	1	confirmed
CYB5A	c199746.graph_c15_seq1	0.0662725	0.00428	14	2	confirmed
AHSG	c149684.graph_c0_seq1	0.0662725	0.00541	10	1	confirmed
DPCD	c180053.graph_c2_seq1	0.152308333333333	0.0178	14	1	not significant
GBP7	c202623.graph_c1_seq3	0.152308333333333	0.01865	8	5	not significant
C11ORF74	c201312.graph_c1_seq2	0.29162	0.04166	7	14	not significant
PPBP	c200029.graph_c1_seq3	0.46139625	0.07533	5	3	not significant
LOC102636589	c146683.graph_c0_seq1	0.861509090909091	0.161	8	8	not significant
HTATIP2	c168208.graph_c0_seq2	0.861509090909091	0.1857	16	6	not significant
ETFB	c150216.graph_c0_seq1	0.861509090909091	0.1934	16	1	not significant
SELM	c188430.graph_c4_seq4	1	0.2902	14	1	not significant
ACAA2	c166769.graph_c0_seq1	1	0.4233	16	3	not significant
C1ORF226	c203434.graph_c1_seq18	1	0.4689	10	3	not significant
IGJ	c198040.graph_c4_seq1	1	0.4822	11	2	not significant
DPT	c74448.graph_c0_seq1	1	0.4867	13	4	not significant
VAPB	c256456.graph_c0_seq1	1	0.4882	8	2	not significant
SERPINF1	c196998.graph_c1_seq132	1	0.541	15	1	not significant
IRGM1	c197355.graph_c0_seq3	1	0.5423	5	2	not significant
PCP4	c213506.graph_c0_seq1	1	0.5538	16	1	not significant
CBR4	c179264.graph_c0_seq1	1	0.6157	13	2	not significant
MRPL57	c183885.graph_c0_seq2	1	0.6185	15	1	not significant
PFN3	c201549.graph_c0_seq1	1	0.6549	13	1	not significant
RABGGTB	c200546.graph_c5_seq35	1	0.6744	15	1	not significant
CHML	c183757.graph_c0_seq2	1	0.6922	11	1	not significant
NUDT7	c194016.graph_c1_seq3	1	0.6963	6	2	not significant
MGST2	c200975.graph_c0_seq2	1	0.7118	14	1	not significant
DDX5	c188908.graph_c0_seq10	1	0.7156	15	1	not significant
LAMP2	c200785.graph_c6_seq2	1	0.7627	11	5	not significant
C6ORF47	c190203.graph_c0_seq1	1	0.7641	10	3	not significant
CD9	c203976.graph_c1_seq1	1	0.8063	16	3	not significant
COMMD3	c201933.graph_c3_seq25	1	0.9249	13	4	not significant
PGLYRP1	c192278.graph_c0_seq4	1	1	10	1	not significant
RNF183	c172600.graph_c0_seq5	1	1	13	1	not significant
LAMP2	c200785.graph_c6_seq3	1	1	12	11	not significant
MYZAP	c158267.graph_c0_seq2	1	1	14	3	not significant
RRP15	c175167.graph_c0_seq3	1	1	15	1	not significant
NDUFB11	c142166.graph_c0_seq1	1	1	15	1	not significant
STRA13	c199931.graph_c0_seq5	1	1	12	1	not significant
C1ORF174	c185546.graph_c0_seq3	1	1	9	3	not significant
CKMT1A	c203825.graph_c1_seq15	1	1	4	2	not significant
SETMAR	c181091.graph_c0_seq1	1	1	9	1	not significant
CILP	c200063.graph_c0_seq10	1	1	12	4	not significant
LRRFIP1	c201360.graph_c1_seq15	1	1	4	2	not significant
LOC607064	c196895.graph_c0_seq2	1	1	10	1	not significant
GLRX	c199839.graph_c0_seq13	1	1	7	2	not significant
LOC102547897	c191958.graph_c6_seq8	1	1	7	2	not significant
HSPB8	c191495.graph_c1_seq1	1	1	14	1	not significant
ADM2	c182566.graph_c1_seq1	1	1	5	2	not significant
MSN	c202671.graph_c2_seq5	NA	NA	15	0	not significant
SLC38A9	c194505.graph_c0_seq11	NA	NA	4	4	not significant
QRSL1	c192509.graph_c5_seq5	NA	NA	12	4	not significant
SLC30A10	c185720.graph_c2_seq1	NA	NA	3	13	not significant
CD97	c196863.graph_c0_seq31	NA	NA	7	8	not significant
NPC1	c203767.graph_c0_seq9	NA	NA	14	7	not significant
MAVS	c201065.graph_c9_seq55	NA	NA	5	6	not significant
MAP7D3	c164917.graph_c0_seq3	NA	NA	6	45	not significant
LPCAT3	c198325.graph_c0_seq2	NA	NA	12	8	not significant
POLD3_11	c177332.graph_c0_seq3	NA	NA	12	3	not significant
MYH6	c203703.graph_c0_seq2	NA	NA	9	6	not significant
SMLR1_3	c184084.graph_c1_seq2	NA	NA	6	5	not significant
ETFDH	c224578.graph_c0_seq1	NA	NA	16	1	not significant
HEMGN	c175867.graph_c0_seq2	NA	NA	7	11	not significant
ITIH3	c183266.graph_c0_seq4	NA	NA	14	6	not significant
ARHGAP9	c193746.graph_c0_seq22	NA	NA	6	9	not significant
SEPW1	c190926.graph_c0_seq3	NA	NA	10	1	not significant
PILRA	c191154.graph_c1_seq2	NA	NA	5	0	not significant
DSG2	c199168.graph_c0_seq1	NA	NA	9	23	not significant
CYP24A1	c197587.graph_c1_seq4	NA	NA	6	8	not significant
NSMCE4A	c187758.graph_c2_seq2	NA	NA	4	17	not significant
SLC25A26	c196559.graph_c2_seq45	NA	NA	13	7	not significant
EMP1	c353109.graph_c0_seq1	NA	NA	14	1	not significant
SMC4	c195864.graph_c3_seq7	NA	NA	14	12	not significant
TMPO	c178111.graph_c0_seq1	NA	NA	7	3	not significant
FAM160B2	c198270.graph_c3_seq43	NA	NA	13	6	not significant
DKKL1	c164452.graph_c0_seq2	NA	NA	7	4	not significant
NUP205	c200648.graph_c3_seq5	NA	NA	13	7	not significant
ART4	c185944.graph_c0_seq2	NA	NA	6	0	not significant
FTSJ3	c256308.graph_c0_seq1	NA	NA	12	6	not significant
HAUS3	c195544.graph_c3_seq7	NA	NA	14	1	not significant
HGSNAT	c186698.graph_c0_seq3	NA	NA	9	10	not significant
SLC35C2	c197047.graph_c0_seq14	NA	NA	15	3	not significant
CDC42EP2	c204589.graph_c0_seq1	NA	NA	15	3	not significant
PLA2G5	c197819.graph_c0_seq2	NA	NA	4	0	not significant
KIAA1468	c193310.graph_c2_seq4	NA	NA	12	2	not significant
OSGIN1	c198904.graph_c1_seq4	NA	NA	12	9	not significant
HLA-DMA	c201833.graph_c0_seq3	NA	NA	11	3	not significant
ZFYVE19	c197545.graph_c4_seq15	NA	NA	5	0	not significant
SERPINA6	c190977.graph_c0_seq1	NA	NA	6	10	not significant
SEC14L4	c201694.graph_c4_seq10	NA	NA	11	2	not significant
C9ORF142	c196286.graph_c0_seq34	NA	NA	4	1	not significant
ABCC2	c202108.graph_c1_seq1	NA	NA	13	19	not significant
RNASEK	c204084.graph_c0_seq1	NA	NA	6	14	not significant
FAM13A	c201920.graph_c2_seq4	NA	NA	13	3	not significant
CDH11	c201396.graph_c5_seq3	NA	NA	13	3	not significant
SUFU	c197326.graph_c0_seq5	NA	NA	13	1	not significant
FUCA2	c195751.graph_c1_seq3	NA	NA	15	2	not significant
MED24	c203310.graph_c2_seq25	NA	NA	7	1	not significant
SLC23A3	c191991.graph_c1_seq6	NA	NA	11	1	not significant
TMEM140	c196247.graph_c0_seq31_PART0	NA	NA	5	1	not significant
IQGAP2	c182059.graph_c0_seq1	NA	NA	15	7	not significant
CYP4V2	c202891.graph_c1_seq4	NA	NA	11	11	not significant
C1ORF109	c193328.graph_c0_seq24	NA	NA	11	2	not significant
SUFU	c197326.graph_c0_seq29	NA	NA	11	1	not significant
ITPR2	c203414.graph_c1_seq2	NA	NA	12	8	not significant
PECR	c202620.graph_c5_seq17	NA	NA	10	5	not significant
ADAM8	c201039.graph_c0_seq20	NA	NA	5	9	not significant
TFB2M	c191577.graph_c4_seq1	NA	NA	4	15	not significant
IRF3	c188868.graph_c1_seq11	NA	NA	6	8	not significant
CD3E	c184165.graph_c0_seq2	NA	NA	8	1	not significant
VNN1	c189222.graph_c1_seq9	NA	NA	10	6	not significant
NR2C1	c200118.graph_c5_seq6	NA	NA	12	6	not significant
ITGA8	c187999.graph_c0_seq2	NA	NA	10	18	not significant
FAM210A	c196813.graph_c8_seq13	NA	NA	13	3	not significant
APTX_11	c192746.graph_c0_seq16	NA	NA	10	4	not significant
LRRC28	c197938.graph_c2_seq3	NA	NA	14	10	not significant
MZB1	c147383.graph_c1_seq1	NA	NA	7	2	not significant
LOC708601	c194810.graph_c2_seq12	NA	NA	8	3	not significant
ACADM	c156534.graph_c0_seq1	NA	NA	13	5	not significant
OSTM1	c195844.graph_c1_seq1	NA	NA	12	11	not significant
ATP13A3	c192587.graph_c1_seq5	NA	NA	12	2	not significant
ENO1	c198198.graph_c0_seq1	NA	NA	13	3	not significant
RASGEF1B	c194693.graph_c0_seq23	NA	NA	14	3	not significant
XPO6	c201255.graph_c1_seq6	NA	NA	12	6	not significant
C1ORF86	c197627.graph_c1_seq5	NA	NA	6	4	not significant
KTN1_9	c203667.graph_c1_seq55	NA	NA	5	11	not significant
ANAPC5	c156709.graph_c0_seq4	NA	NA	12	4	not significant
DBNDD2	c190642.graph_c6_seq7	NA	NA	13	1	not significant
DBNDD2	c190642.graph_c6_seq12	NA	NA	13	1	not significant
ANAPC5	c156709.graph_c0_seq2	NA	NA	12	4	not significant
ITGA5	c197456.graph_c2_seq7	NA	NA	12	8	not significant
TBCCD1	c199879.graph_c4_seq8	NA	NA	13	3	not significant
CDH16	c197761.graph_c0_seq30	NA	NA	13	2	not significant
GCA	c194410.graph_c0_seq3	NA	NA	9	1	not significant
RSL1D1	c158517.graph_c0_seq2	NA	NA	8	3	not significant
CD274	c202595.graph_c0_seq3	NA	NA	6	34	not significant
FMO5	c199523.graph_c8_seq1	NA	NA	12	4	not significant
KTN1_9	c203667.graph_c1_seq28	NA	NA	5	9	not significant
USPL1	c201845.graph_c1_seq10	NA	NA	6	3	not significant
KIAA0141	c201504.graph_c2_seq7	NA	NA	13	2	not significant
AP1M1	c183480.graph_c0_seq1	NA	NA	14	0	not significant
CD1D	c203456.graph_c0_seq67	NA	NA	5	6	not significant
GNAI2	c203934.graph_c6_seq6	NA	NA	12	2	not significant
TAOK3	c195866.graph_c4_seq1	NA	NA	15	1	not significant
LRP2	c202960.graph_c2_seq3	NA	NA	11	14	not significant
BAAT	c195489.graph_c0_seq2	NA	NA	11	4	not significant
ASS1	c174323.graph_c1_seq3	NA	NA	16	1	not significant
FOXN2	c190415.graph_c1_seq1	NA	NA	12	3	not significant
MTERFD1	c201786.graph_c0_seq4	NA	NA	14	4	not significant
ENDOD1	c191886.graph_c0_seq1	NA	NA	13	4	not significant
VTN	c204156.graph_c0_seq1	NA	NA	15	5	not significant
SPG11	c199841.graph_c0_seq10	NA	NA	9	6	not significant
MACF1_3	c199988.graph_c3_seq24	NA	NA	10	21	not significant
SEC14L4	c201694.graph_c4_seq31	NA	NA	10	5	not significant
ALDH5A1	c196843.graph_c9_seq6	NA	NA	13	3	not significant
ZGC:171788	c173010.graph_c0_seq3	NA	NA	13	1	not significant
CCS	c195898.graph_c1_seq3	NA	NA	15	3	not significant
CD300LF	c202895.graph_c0_seq18	NA	NA	5	21	not significant
TMEM17	c194793.graph_c4_seq2	NA	NA	14	2	not significant
LDBR	c199608.graph_c9_seq10	NA	NA	12	7	not significant
AKR1D1	c200838.graph_c1_seq19	NA	NA	13	3	not significant
PALM3	c199533.graph_c0_seq11	NA	NA	4	5	not significant
OASL	c202863.graph_c0_seq1	NA	NA	6	8	not significant
NAGK	c199737.graph_c1_seq4	NA	NA	15	0	not significant
KIAA0513	c201268.graph_c1_seq8	NA	NA	13	2	not significant
DDR1	c202229.graph_c0_seq7	NA	NA	11	7	not significant
POLL	c202535.graph_c0_seq28	NA	NA	5	10	not significant
ITCH	c203785.graph_c1_seq2	NA	NA	10	2	not significant
PIK3C2B	c202080.graph_c2_seq3	NA	NA	13	16	not significant
TMEM219	c187403.graph_c3_seq26	NA	NA	12	5	not significant
TMEM106B	c196884.graph_c0_seq2	NA	NA	13	1	not significant
MTIF2	c196982.graph_c1_seq39	NA	NA	14	5	not significant
MDM4	c196032.graph_c5_seq19	NA	NA	5	1	not significant
CEP85	c189570.graph_c1_seq9	NA	NA	8	6	not significant
TAZ	c196849.graph_c1_seq50	NA	NA	12	1	not significant
DDR1	c202229.graph_c0_seq4	NA	NA	11	5	not significant
ZSWIM1	c175328.graph_c0_seq1	NA	NA	15	8	not significant
C9ORF152	c193640.graph_c1_seq17	NA	NA	7	2	not significant
KDM1A	c183997.graph_c1_seq4	NA	NA	15	1	not significant
FAM173B	c190576.graph_c2_seq2	NA	NA	11	3	not significant
TFPI2	c203327.graph_c7_seq2	NA	NA	8	8	not significant
LIG3	c197934.graph_c2_seq33	NA	NA	10	1	not significant
LIG3	c197934.graph_c2_seq29	NA	NA	10	1	not significant
GNA15	c178731.graph_c0_seq8	NA	NA	8	2	not significant
NEK3	c202764.graph_c2_seq33	NA	NA	8	4	not significant
TMPO	c197500.graph_c0_seq5	NA	NA	9	4	not significant
SLC27A5	c179284.graph_c0_seq2	NA	NA	10	2	not significant
NSUN4	c199147.graph_c2_seq5	NA	NA	12	2	not significant
LDLR	c195170.graph_c0_seq9	NA	NA	10	9	not significant
ARHGAP31	c197131.graph_c3_seq2	NA	NA	12	13	not significant
CHCHD2	c156843.graph_c0_seq2	NA	NA	13	0	not significant
MEP1B	c201085.graph_c0_seq5	NA	NA	10	11	not significant
BID	c201195.graph_c1_seq5	NA	NA	8	19	not significant
CFH	c176421.graph_c0_seq1	NA	NA	6	5	not significant
DPY19L1	c193044.graph_c0_seq3	NA	NA	13	3	not significant
NRP1	c203647.graph_c3_seq11	NA	NA	11	1	not significant
NRP1	c203647.graph_c3_seq24	NA	NA	11	1	not significant
MAP7D1	c183915.graph_c0_seq5	NA	NA	12	2	not significant
EMCN	c184183.graph_c1_seq1	NA	NA	8	0	not significant
NR0B2	c150194.graph_c0_seq1	NA	NA	12	2	not significant
RTDR1	c201529.graph_c0_seq4	NA	NA	10	3	not significant
CCDC103	c182333.graph_c0_seq6	NA	NA	4	0	not significant
UTRN	c203769.graph_c2_seq8	NA	NA	12	19	not significant
C8ORF88	c184720.graph_c0_seq2	NA	NA	9	4	not significant
DDO	c202289.graph_c2_seq28	NA	NA	7	6	not significant
UBR4	c202917.graph_c3_seq23	NA	NA	14	9	not significant
POLR3G	c192009.graph_c0_seq3	NA	NA	12	4	not significant
TLCD2	c176159.graph_c0_seq1	NA	NA	5	7	not significant
PHLDB1	c199792.graph_c0_seq58	NA	NA	7	9	not significant
GPAA1	c192816.graph_c0_seq13	NA	NA	15	5	not significant
PARS2	c201843.graph_c0_seq3	NA	NA	13	1	not significant
TCTN1	c202748.graph_c0_seq9	NA	NA	11	0	not significant
ANKS1A	c201244.graph_c1_seq33	NA	NA	12	3	not significant
ZC3HAV1L	c192193.graph_c1_seq4	NA	NA	5	1	not significant
STBD1	c195912.graph_c1_seq4	NA	NA	8	0	not significant
MAP4K3	c202268.graph_c4_seq13	NA	NA	13	4	not significant
SLC12A3	c203125.graph_c1_seq6	NA	NA	10	5	not significant
MAP4K3	c202268.graph_c4_seq20	NA	NA	13	4	not significant
CXCL16	c202108.graph_c2_seq10	NA	NA	4	0	not significant
DHX16	c200405.graph_c3_seq52	NA	NA	11	2	not significant
SVIL	c202078.graph_c2_seq15	NA	NA	5	7	not significant
NUBP2	c168511.graph_c0_seq5	NA	NA	15	1	not significant
POLR2M	c170766.graph_c0_seq1	NA	NA	8	7	not significant
GAS8	c198957.graph_c3_seq25	NA	NA	13	6	not significant
NOC2L	c200831.graph_c4_seq51	NA	NA	13	13	not significant
MRC1L1	c187989.graph_c0_seq1	NA	NA	13	4	not significant
LOC722074	c187164.graph_c0_seq2	NA	NA	11	3	not significant
EXOC6	c182068.graph_c0_seq2	NA	NA	10	5	not significant
EXOC6	c182068.graph_c0_seq3	NA	NA	10	5	not significant
LDLR	c195170.graph_c0_seq12	NA	NA	5	12	not significant
CCL20	c141049.graph_c0_seq1	NA	NA	5	7	not significant
LIPG	c195458.graph_c0_seq4	NA	NA	11	4	not significant
SI	c203315.graph_c0_seq2	NA	NA	11	14	not significant
CEP89	c202064.graph_c6_seq29	NA	NA	4	3	not significant
RCOR3	c192560.graph_c1_seq9	NA	NA	7	13	not significant
UBE4B	c195793.graph_c1_seq3	NA	NA	14	4	not significant
BPTF	c200170.graph_c0_seq68	NA	NA	10	21	not significant
RTP4	c202980.graph_c3_seq2	NA	NA	7	5	not significant
CNDP1	c195394.graph_c0_seq7	NA	NA	13	7	not significant
ASNS	c177851.graph_c0_seq2	NA	NA	13	9	not significant
DHRSX	c175817.graph_c0_seq1	NA	NA	5	2	not significant
CLN3	c202445.graph_c0_seq24	NA	NA	15	1	not significant
BTBD7	c189336.graph_c0_seq2	NA	NA	10	7	not significant
QSER1	c180461.graph_c0_seq2	NA	NA	13	1	not significant
SUGP1	c198618.graph_c0_seq8	NA	NA	10	5	not significant
ATP5SL	c194697.graph_c7_seq39	NA	NA	6	28	not significant
TBC1D9	c182262.graph_c0_seq2	NA	NA	11	1	not significant
LOX	c180172.graph_c0_seq2	NA	NA	5	6	not significant
SRPK1	c183892.graph_c1_seq1	NA	NA	12	2	not significant
PBXIP1	c200847.graph_c3_seq20	NA	NA	7	1	not significant
XAF1	c191949.graph_c1_seq1	NA	NA	7	3	not significant
TNFAIP3	c198597.graph_c5_seq74	NA	NA	11	4	not significant
SP110	c203578.graph_c1_seq21	NA	NA	5	0	not significant
ACSS2	c201997.graph_c5_seq56	NA	NA	13	6	not significant
ACSS2	c201997.graph_c5_seq47	NA	NA	13	6	not significant
CD164	c176721.graph_c0_seq1	NA	NA	8	18	not significant
MME	c184516.graph_c0_seq2	NA	NA	14	3	not significant
SERPINE1	c190267.graph_c0_seq7	NA	NA	12	2	not significant
SHROOM2	c200483.graph_c0_seq3	NA	NA	5	16	not significant
APOE	c187875.graph_c0_seq3	NA	NA	9	2	not significant
THNSL1	c197303.graph_c0_seq4	NA	NA	14	6	not significant
MILR1	c183272.graph_c0_seq2	NA	NA	4	0	not significant
C8ORF76	c194781.graph_c1_seq13	NA	NA	9	2	not significant
RARRES1	c203617.graph_c9_seq1	NA	NA	7	5	not significant
C8ORF37	c195916.graph_c4_seq1	NA	NA	8	4	not significant
FMO2_2	c203601.graph_c1_seq2	NA	NA	10	5	not significant
ABCB11	c193823.graph_c0_seq1	NA	NA	12	1	not significant
DEFB20	c161794.graph_c0_seq2	NA	NA	7	2	not significant
BRWD1	c198877.graph_c0_seq3	NA	NA	11	12	not significant
LAMA4	c201681.graph_c0_seq4	NA	NA	12	15	not significant
TECPR1	c201206.graph_c0_seq32	NA	NA	6	8	not significant
ZFP655	c202693.graph_c3_seq21	NA	NA	10	2	not significant
LOC100535100	c199915.graph_c2_seq26	NA	NA	14	4	not significant
MOGS	c151642.graph_c0_seq2	NA	NA	8	15	not significant
ITPRIPL1	c188080.graph_c0_seq4	NA	NA	11	4	not significant
CCL24	c141155.graph_c0_seq1	NA	NA	6	1	not significant
KIAA0922	c200145.graph_c3_seq36	NA	NA	11	2	not significant
GTF2H3	c197317.graph_c0_seq3	NA	NA	13	6	not significant
RBM48	c189604.graph_c2_seq2	NA	NA	12	23	not significant
LONRF3	c167580.graph_c0_seq4	NA	NA	8	4	not significant
EFTUD1	c183282.graph_c0_seq1	NA	NA	14	7	not significant
COLQ	c195542.graph_c0_seq4	NA	NA	6	0	not significant
TRABD	c196941.graph_c7_seq27	NA	NA	14	1	not significant
ITCH	c203785.graph_c1_seq8	NA	NA	10	5	not significant
RABGAP1L	c193475.graph_c0_seq20	NA	NA	8	7	not significant
CPB2	c158206.graph_c0_seq1	NA	NA	11	5	not significant
GPALPP1	c204540.graph_c0_seq1	NA	NA	7	3	not significant
PPA1A	c154709.graph_c0_seq1	NA	NA	12	3	not significant
SLC4A2	c190342.graph_c1_seq1	NA	NA	13	6	not significant
MOGS	c183722.graph_c0_seq1	NA	NA	15	4	not significant
PDE8A	c188859.graph_c1_seq4	NA	NA	7	6	not significant
AGAP_AGAP006650	c196558.graph_c0_seq2	NA	NA	14	0	not significant
CD59	c180380.graph_c0_seq1	NA	NA	8	4	not significant
LRRK2	c202870.graph_c1_seq25	NA	NA	11	21	not significant
TBCE	c198088.graph_c0_seq20	NA	NA	14	0	not significant
MTERFD3	c202083.graph_c1_seq2	NA	NA	8	4	not significant
PPFIBP1	c196184.graph_c0_seq34	NA	NA	11	5	not significant
PPFIBP1	c196184.graph_c0_seq36	NA	NA	11	5	not significant
TSKU	c200996.graph_c0_seq2	NA	NA	12	6	not significant
ABCC3	c194978.graph_c0_seq26	NA	NA	8	29	not significant
TTYH3	c171072.graph_c1_seq2	NA	NA	14	3	not significant
CLEC4F	c202378.graph_c2_seq3	NA	NA	5	0	not significant
PDZK1	c199465.graph_c2_seq24	NA	NA	12	1	not significant
PPFIBP1	c196184.graph_c0_seq8	NA	NA	11	5	not significant
RAD51C	c170511.graph_c0_seq1	NA	NA	9	4	not significant
PEX26	c194989.graph_c2_seq2	NA	NA	9	7	not significant
SLC38A4	c190105.graph_c1_seq1	NA	NA	12	5	not significant
SLC44A1	c155649.graph_c0_seq1	NA	NA	16	1	not significant
HPGDS	c185775.graph_c0_seq1	NA	NA	10	1	not significant
ZNF22	c151866.graph_c0_seq2	NA	NA	15	2	not significant
SCYL3	c202368.graph_c1_seq3	NA	NA	11	7	not significant
PDE8A	c188859.graph_c1_seq3	NA	NA	7	6	not significant
TBL2	c154260.graph_c0_seq1	NA	NA	14	6	not significant
ESM1	c196330.graph_c0_seq2	NA	NA	11	3	not significant
ASL	c177266.graph_c0_seq2	NA	NA	14	2	not significant
RGS18	c198065.graph_c2_seq6	NA	NA	10	6	not significant
PEAK1	c201623.graph_c0_seq10	NA	NA	11	14	not significant
SGPP1	c169031.graph_c1_seq1	NA	NA	7	6	not significant
RAMP1	c198194.graph_c8_seq1	NA	NA	13	2	not significant
EPB41L2	c200463.graph_c2_seq37	NA	NA	6	11	not significant
FAT1	c201851.graph_c0_seq17	NA	NA	12	33	not significant
HPD	c183393.graph_c3_seq1	NA	NA	15	2	not significant
HPD	c183393.graph_c3_seq7	NA	NA	15	2	not significant
PKD2	c190164.graph_c0_seq16	NA	NA	14	7	not significant
SLK	c198290.graph_c2_seq6	NA	NA	13	4	not significant
ITGA3	c199338.graph_c2_seq9	NA	NA	8	12	not significant
PPP4R1	c195042.graph_c0_seq23	NA	NA	11	3	not significant
PPP4R1	c195042.graph_c0_seq36	NA	NA	11	3	not significant
TAF2	c197955.graph_c3_seq6	NA	NA	14	4	not significant
C12ORF43	c198899.graph_c1_seq13	NA	NA	6	0	not significant
MYH1	c203703.graph_c0_seq9	NA	NA	9	4	not significant
CCBL1	c194790.graph_c0_seq72	NA	NA	14	6	not significant
CD276	c200886.graph_c1_seq47	NA	NA	6	2	not significant
CARS2	c200404.graph_c1_seq2	NA	NA	10	5	not significant
PIGL	c197418.graph_c2_seq13	NA	NA	10	10	not significant
TTYH2	c196223.graph_c1_seq5	NA	NA	13	5	not significant
C9ORF114	c175509.graph_c0_seq15	NA	NA	14	3	not significant
TRIM63	c193140.graph_c0_seq1	NA	NA	14	2	not significant
REN	c177191.graph_c0_seq2	NA	NA	11	43	not significant
PLEKHA2	c197478.graph_c0_seq1	NA	NA	14	4	not significant
MRPL49	c231474.graph_c0_seq1	NA	NA	14	2	not significant
HYKK	c189974.graph_c1_seq7	NA	NA	11	4	not significant
AMY2A	c198612.graph_c1_seq1	NA	NA	13	6	not significant
PCSK7	c199258.graph_c1_seq68	NA	NA	10	6	not significant
APOPT1	c172095.graph_c0_seq3	NA	NA	13	8	not significant
GRN	c195677.graph_c0_seq6	NA	NA	7	0	not significant
WBP1L	c175568.graph_c0_seq3	NA	NA	11	2	not significant
NID1	c199886.graph_c2_seq4	NA	NA	13	7	not significant
KIAA1467	c199689.graph_c5_seq4	NA	NA	13	7	not significant
FBXL6	c187693.graph_c0_seq18	NA	NA	13	3	not significant
FBXL6	c187693.graph_c0_seq17	NA	NA	13	3	not significant
MARC1	c195099.graph_c8_seq1	NA	NA	6	2	not significant
MYZAP	c158267.graph_c0_seq1	NA	NA	14	2	not significant
TMEM194A	c184937.graph_c0_seq18	NA	NA	10	8	not significant
UMOD	c77468.graph_c0_seq1	NA	NA	6	1	not significant
FOXA1	c202555.graph_c0_seq2	NA	NA	9	4	not significant
IFI35	c191240.graph_c0_seq4	NA	NA	6	4	not significant
SVIL	c202078.graph_c2_seq24	NA	NA	10	9	not significant
SLC27A4	c184103.graph_c0_seq6	NA	NA	13	4	not significant
BLZF1	c194019.graph_c1_seq10	NA	NA	14	4	not significant
CYP39A1	c190013.graph_c0_seq6	NA	NA	7	2	not significant
FNDC3A	c198019.graph_c1_seq1	NA	NA	13	11	not significant
FNDC3A	c198019.graph_c1_seq2_PART0	NA	NA	13	11	not significant
HAUS8	c187811.graph_c0_seq14	NA	NA	3	8	not significant
TATDN2	c196593.graph_c0_seq26	NA	NA	8	1	not significant
C9ORF9	c198887.graph_c0_seq2	NA	NA	9	2	not significant
XPO6	c201255.graph_c1_seq8	NA	NA	5	5	not significant
ABT1	c141541.graph_c0_seq3	NA	NA	13	1	not significant
CLEC1B	c180126.graph_c0_seq3	NA	NA	8	1	not significant
SYDE2	c201011.graph_c2_seq15	NA	NA	6	1	not significant
HMGN3	c179931.graph_c0_seq4	NA	NA	9	0	not significant
R3HCC1_3	c195540.graph_c2_seq41	NA	NA	5	3	not significant
MST1R	c201177.graph_c3_seq67	NA	NA	9	1	not significant
PRAM1	c200292.graph_c0_seq23	NA	NA	4	29	not significant
ADAMDEC1	c204285.graph_c0_seq1	NA	NA	4	7	not significant
CD226	c198924.graph_c0_seq3	NA	NA	3	28	not significant
ARHGAP1	c184091.graph_c6_seq1	NA	NA	13	1	not significant
GFRA3	c196428.graph_c3_seq3	NA	NA	5	8	not significant
CANT1	c158471.graph_c0_seq6	NA	NA	14	4	not significant
GLTPD1	c180286.graph_c0_seq8	NA	NA	13	5	not significant
LOC100911280	c194591.graph_c0_seq6	NA	NA	3	0	not significant
UHRF1BP1L	c195702.graph_c0_seq4	NA	NA	12	6	not significant
RDH13	c201363.graph_c0_seq28	NA	NA	10	5	not significant
IFT122	c199923.graph_c0_seq26	NA	NA	13	8	not significant
INSR	c202058.graph_c0_seq8	NA	NA	12	4	not significant
QPCT	c204208.graph_c0_seq1	NA	NA	14	0	not significant
SYMPK	c195988.graph_c0_seq18	NA	NA	13	5	not significant
SERINC5	c203759.graph_c2_seq5	NA	NA	10	5	not significant
CPT1A	c107561.graph_c0_seq1	NA	NA	14	6	not significant
HYAL2	c192756.graph_c1_seq3	NA	NA	13	0	not significant
CUL9	c194415.graph_c0_seq7	NA	NA	5	2	not significant
DCXR	c182946.graph_c0_seq3	NA	NA	15	0	not significant
DCXR	c182946.graph_c0_seq7	NA	NA	15	0	not significant
RBMX2	c170961.graph_c1_seq1	NA	NA	9	0	not significant
SPATA7	c199499.graph_c0_seq16	NA	NA	7	28	not significant
POMT1	c201420.graph_c1_seq13	NA	NA	12	11	not significant
FTO	c198368.graph_c1_seq20	NA	NA	15	8	not significant
DHX29	c201827.graph_c6_seq11	NA	NA	8	8	not significant
RBBP9	c197813.graph_c1_seq1	NA	NA	13	0	not significant
MAN2B1	c190444.graph_c0_seq1	NA	NA	13	6	not significant
SLC25A44	c178551.graph_c0_seq2	NA	NA	14	4	not significant
PPCDC	c203061.graph_c7_seq4	NA	NA	11	2	not significant
TRANK1	c194450.graph_c0_seq1	NA	NA	11	10	not significant
LRBA	c199995.graph_c1_seq1	NA	NA	11	13	not significant
EPHX2	c200236.graph_c0_seq3	NA	NA	14	8	not significant
DCTN1	c199957.graph_c0_seq41	NA	NA	14	3	not significant
PLLP	c187305.graph_c0_seq2	NA	NA	13	2	not significant
ENTPD6	c199950.graph_c0_seq5	NA	NA	13	7	not significant
CCPG1	c203507.graph_c0_seq1	NA	NA	6	0	not significant
DPM1	c178523.graph_c2_seq3	NA	NA	14	2	not significant
AGAP_AGAP006072	c199133.graph_c0_seq10	NA	NA	4	3	not significant
NEDD1	c202504.graph_c4_seq9	NA	NA	7	9	not significant
MAX_11	c196214.graph_c1_seq7	NA	NA	14	0	not significant
C16ORF93	c184675.graph_c1_seq13	NA	NA	9	1	not significant
TFPI	c201382.graph_c0_seq31	NA	NA	7	0	not significant
MVB12A	c194893.graph_c0_seq6	NA	NA	4	2	not significant
NXPE4	c202784.graph_c0_seq24	NA	NA	6	18	not significant
CCL13	c180780.graph_c0_seq1	NA	NA	8	0	not significant
CYC1	c204083.graph_c0_seq1	NA	NA	13	1	not significant
ASGR2	c196440.graph_c2_seq9	NA	NA	8	0	not significant
CCDC50	c193503.graph_c1_seq3	NA	NA	6	2	not significant
C14ORF105	c185003.graph_c0_seq19	NA	NA	6	1	not significant
NOC4L	c196871.graph_c0_seq49	NA	NA	14	11	not significant
BCAT1	c199087.graph_c0_seq1	NA	NA	9	13	not significant
FABP6	c158501.graph_c0_seq6	NA	NA	12	1	not significant
TP53	c183928.graph_c0_seq1	NA	NA	5	0	not significant
NEK1	c202764.graph_c2_seq6	NA	NA	10	7	not significant
LOC700296	c148184.graph_c0_seq1	NA	NA	10	5	not significant
TJP1	c175828.graph_c0_seq9	NA	NA	13	8	not significant
HAMP2	c159839.graph_c0_seq1	NA	NA	11	0	not significant
TJP1	c175828.graph_c0_seq3	NA	NA	13	8	not significant
EIF2A	c171642.graph_c0_seq3	NA	NA	16	1	not significant
MSTO1	c192170.graph_c0_seq4	NA	NA	9	9	not significant
WDR41	c183932.graph_c1_seq1	NA	NA	16	0	not significant
AVL9	c202189.graph_c1_seq63	NA	NA	12	4	not significant
PSMG1	c200286.graph_c8_seq6	NA	NA	12	2	not significant
ITM2C	c160702.graph_c0_seq1	NA	NA	14	2	not significant
IARS2	c196845.graph_c7_seq7	NA	NA	10	8	not significant
PRPF31	c203617.graph_c14_seq2	NA	NA	15	1	not significant
DAP3	c202483.graph_c3_seq21	NA	NA	12	1	not significant
MSTO1	c192170.graph_c0_seq2	NA	NA	10	5	not significant
TEFM	c177055.graph_c0_seq6	NA	NA	9	10	not significant
PLAU	c196155.graph_c1_seq22	NA	NA	11	2	not significant
WIPI2	c183708.graph_c0_seq2	NA	NA	15	1	not significant
WIPI2	c183708.graph_c0_seq3	NA	NA	15	1	not significant
HSPA1B	c198102.graph_c9_seq4	NA	NA	8	3	not significant
AI413582	c185356.graph_c0_seq6	NA	NA	10	1	not significant
SLC40A1	c174208.graph_c0_seq1	NA	NA	15	4	not significant
AGAP_AGAP007063	c200717.graph_c0_seq68	NA	NA	4	6	not significant
RHOD	c143199.graph_c0_seq1	NA	NA	14	9	not significant
DCTN1	c199957.graph_c0_seq57	NA	NA	14	2	not significant
CAPN2	c188560.graph_c0_seq2	NA	NA	4	4	not significant
CXORF23	c194574.graph_c1_seq9	NA	NA	6	0	not significant
POLR1A	c202594.graph_c0_seq14	NA	NA	12	13	not significant
SLC22A12	c188374.graph_c1_seq8	NA	NA	3	7	not significant
ECSCR	c197290.graph_c5_seq2	NA	NA	9	0	not significant
SULT2A1	c176409.graph_c0_seq3	NA	NA	9	1	not significant
PLEKHA5	c198052.graph_c0_seq63	NA	NA	5	24	not significant
PLEKHA5	c198052.graph_c0_seq31	NA	NA	5	24	not significant
KIF22	c195585.graph_c0_seq1	NA	NA	8	7	not significant
MBD4	c198971.graph_c2_seq22	NA	NA	3	0	not significant
RAPGEF1	c201591.graph_c0_seq25	NA	NA	9	5	not significant
NFKBIA	c174520.graph_c1_seq9	NA	NA	15	1	not significant
C9ORF89	c198177.graph_c1_seq12	NA	NA	12	3	not significant
CDKN2D	c146068.graph_c0_seq1	NA	NA	11	4	not significant
RAPGEF1	c201591.graph_c0_seq14	NA	NA	9	5	not significant
ZFP655	c202693.graph_c3_seq7	NA	NA	8	1	not significant
GCC1	c193343.graph_c0_seq1	NA	NA	14	8	not significant
GSTZ1	c188221.graph_c0_seq2	NA	NA	13	1	not significant
PLXNA2	c201584.graph_c4_seq23	NA	NA	12	10	not significant
ROCK2	c199855.graph_c6_seq29	NA	NA	13	4	not significant
GLTSCR2	c197035.graph_c1_seq2	NA	NA	12	2	not significant
MBD3	c196270.graph_c0_seq61	NA	NA	16	0	not significant
UNC119	c152006.graph_c0_seq3	NA	NA	12	2	not significant
HMGN3	c179931.graph_c0_seq11	NA	NA	14	0	not significant
RSPH3	c190610.graph_c1_seq1	NA	NA	5	1	not significant
KIF22	c195585.graph_c0_seq23	NA	NA	8	7	not significant
NPPB_3	c201387.graph_c3_seq1	NA	NA	6	0	not significant
TUFM	c184071.graph_c1_seq1	NA	NA	16	0	not significant
SAMD12	c195928.graph_c1_seq3	NA	NA	12	5	not significant
SAMD12	c195928.graph_c1_seq8	NA	NA	12	5	not significant
LAD1	c201412.graph_c3_seq2	NA	NA	5	21	not significant
BRF1	c199091.graph_c3_seq29	NA	NA	12	4	not significant
LOC712942	c198078.graph_c0_seq13	NA	NA	12	1	not significant
FXYD2	c198590.graph_c0_seq2	NA	NA	7	0	not significant
AGR2	c196574.graph_c3_seq4	NA	NA	12	1	not significant
CYP4A11	c199815.graph_c2_seq3	NA	NA	13	3	not significant
GPR56	c198057.graph_c0_seq2	NA	NA	13	6	not significant
GYPC	c202163.graph_c5_seq1	NA	NA	7	13	not significant
ACBD4	c195407.graph_c1_seq43	NA	NA	9	6	not significant
OGFRL1	c197228.graph_c1_seq1	NA	NA	7	3	not significant
HUS1	c198415.graph_c3_seq9	NA	NA	13	1	not significant
FEZ2	c160193.graph_c0_seq1	NA	NA	15	1	not significant
IER3	c186383.graph_c0_seq1	NA	NA	6	7	not significant
SQRDL	c201148.graph_c0_seq3	NA	NA	14	6	not significant
KTN1_9	c203667.graph_c1_seq170	NA	NA	8	1	not significant
ASGR2	c196440.graph_c2_seq10	NA	NA	7	0	not significant
NAALADL1	c163440.graph_c0_seq6	NA	NA	9	9	not significant
PET117	c152348.graph_c0_seq1	NA	NA	13	1	not significant
FASTKD2	c180779.graph_c0_seq8	NA	NA	7	2	not significant
DDIT3	c198617.graph_c0_seq3	NA	NA	14	0	not significant
ORAOV1	c196550.graph_c6_seq2	NA	NA	13	1	not significant
SMC1A	c183111.graph_c0_seq1	NA	NA	14	1	not significant
NHLRC3	c196245.graph_c2_seq3	NA	NA	3	6	not significant
HOOK1	c195738.graph_c0_seq5	NA	NA	13	9	not significant
FCN1	c175592.graph_c0_seq1	NA	NA	9	8	not significant
SLC25A39	c194911.graph_c2_seq16	NA	NA	12	3	not significant
MRPL55	c156742.graph_c0_seq4	NA	NA	13	1	not significant
SYK	c194904.graph_c1_seq17	NA	NA	12	4	not significant
SLC25A17	c198040.graph_c3_seq1	NA	NA	5	4	not significant
HMOX1	c195456.graph_c5_seq7	NA	NA	9	4	not significant
FOXO4	c201552.graph_c1_seq2	NA	NA	12	9	not significant
CCL5	c206341.graph_c0_seq1	NA	NA	13	1	not significant
SLC7A2	c196215.graph_c3_seq3	NA	NA	4	6	not significant
PON1	c140381.graph_c0_seq1	NA	NA	15	2	not significant
BCL9L	c201171.graph_c0_seq29	NA	NA	14	9	not significant
C3ORF83	c166704.graph_c0_seq1	NA	NA	12	0	not significant
ASAP1	c195350.graph_c1_seq19	NA	NA	14	5	not significant
SAA2-SAA4	c191922.graph_c2_seq1	NA	NA	9	1	not significant
ADSL	c201798.graph_c4_seq17	NA	NA	15	2	not significant
TYW5	c193052.graph_c3_seq39	NA	NA	12	4	not significant
LEPROT	c194900.graph_c1_seq3	NA	NA	15	1	not significant
DNAJC12	c195898.graph_c1_seq27	NA	NA	15	0	not significant
CDK5RAP1	c199007.graph_c0_seq1	NA	NA	5	0	not significant
PSMD5	c155098.graph_c0_seq1	NA	NA	14	7	not significant
BBX	c188357.graph_c0_seq14	NA	NA	14	0	not significant
BBX	c188357.graph_c0_seq10	NA	NA	14	0	not significant
CKM	c204007.graph_c0_seq1	NA	NA	13	1	not significant
CCDC28B	c193201.graph_c3_seq2	NA	NA	15	0	not significant
DDRGK1	c199016.graph_c0_seq2	NA	NA	14	0	not significant
PRRC1	c199990.graph_c0_seq1	NA	NA	12	3	not significant
KLHDC3	c190138.graph_c0_seq11	NA	NA	15	3	not significant
TMEM5	c168657.graph_c0_seq1	NA	NA	12	1	not significant
ARHGAP29	c189845.graph_c0_seq1	NA	NA	14	39	not significant
GMPS	c186992.graph_c0_seq2	NA	NA	14	1	not significant
HDHD1	c197736.graph_c0_seq1	NA	NA	7	5	not significant
IL11RA	c199726.graph_c17_seq11	NA	NA	14	27	not significant
ATP6V0D2	c143178.graph_c0_seq1	NA	NA	12	5	not significant
RIIAD1	c174177.graph_c1_seq1	NA	NA	15	0	not significant
SPA17	c147695.graph_c0_seq1	NA	NA	7	1	not significant
RPS29	c193494.graph_c3_seq3	NA	NA	15	0	not significant
NTL-2	c200773.graph_c4_seq7	NA	NA	16	1	not significant
CWC27	c187028.graph_c1_seq1	NA	NA	15	0	not significant
ATAT1	c201668.graph_c4_seq46	NA	NA	3	0	not significant
TOR1AIP2	c202631.graph_c3_seq3	NA	NA	7	0	not significant
SH3BGRL2	c201522.graph_c2_seq2	NA	NA	13	1	not significant
METTL1	c200667.graph_c2_seq11	NA	NA	13	3	not significant
MMS19L	c201820.graph_c0_seq67	NA	NA	14	7	not significant
MUSTN1	c185469.graph_c1_seq1	NA	NA	14	0	not significant
NDUFA11	c197963.graph_c4_seq2	NA	NA	12	1	not significant
PPARG	c194182.graph_c1_seq2	NA	NA	4	1	not significant
EDIL3	c157181.graph_c0_seq2	NA	NA	12	4	not significant
EDIL3	c157181.graph_c0_seq1	NA	NA	12	4	not significant
SYTL4	c202684.graph_c3_seq3	NA	NA	4	0	not significant
DYNC1H1	c200735.graph_c0_seq3	NA	NA	14	6	not significant
ABHD4	c161618.graph_c1_seq2	NA	NA	15	0	not significant
TCEAL8	c178725.graph_c1_seq1	NA	NA	15	2	not significant
GPANK1	c198307.graph_c7_seq9	NA	NA	12	3	not significant
MCL1	c153127.graph_c0_seq1	NA	NA	5	0	not significant
CAV2	c177284.graph_c0_seq1	NA	NA	13	1	not significant
YIPF7	c198557.graph_c0_seq22	NA	NA	12	3	not significant
C17ORF89	c199790.graph_c0_seq57	NA	NA	8	1	not significant
LOC100424151	c197331.graph_c0_seq12	NA	NA	9	1	not significant
TMEM134	c184152.graph_c0_seq5	NA	NA	15	2	not significant
TAB1	c197194.graph_c1_seq36	NA	NA	13	2	not significant
RFXANK	c186704.graph_c0_seq1	NA	NA	11	2	not significant
MFAP5	c202343.graph_c3_seq9	NA	NA	6	1	not significant
PPP1R3B	c201430.graph_c3_seq1	NA	NA	14	1	not significant
SLC5A10	c196352.graph_c1_seq5	NA	NA	3	4	not significant
TRIM28	c201823.graph_c5_seq19	NA	NA	16	0	not significant
TBC1D23	c197633.graph_c0_seq2	NA	NA	14	1	not significant
TBC1D23	c197633.graph_c0_seq3	NA	NA	14	1	not significant
ANKRD44	c201188.graph_c0_seq8	NA	NA	11	7	not significant
OBSL1	c198836.graph_c1_seq17	NA	NA	9	17	not significant
LRRC8A	c182563.graph_c0_seq5	NA	NA	14	2	not significant
ITGA3	c199338.graph_c2_seq7	NA	NA	14	10	not significant
UBXN8	c187325.graph_c0_seq9	NA	NA	12	5	not significant
STOX1	c189213.graph_c0_seq2	NA	NA	7	1	not significant
ZNF18	c195583.graph_c1_seq1	NA	NA	8	6	not significant
CCND3	c195325.graph_c1_seq7	NA	NA	6	0	not significant
EDNRA	c196243.graph_c1_seq1	NA	NA	11	16	not significant
CEP57	c201604.graph_c3_seq2	NA	NA	4	0	not significant
SCG5	c177237.graph_c0_seq2	NA	NA	15	3	not significant
DXO	c187470.graph_c0_seq11	NA	NA	13	6	not significant
CEP112	c201309.graph_c2_seq10	NA	NA	10	11	not significant
BATF	c149585.graph_c0_seq1	NA	NA	12	0	not significant
TMEM260	c202625.graph_c3_seq22	NA	NA	11	9	not significant
AADAC	c152193.graph_c0_seq2	NA	NA	8	12	not significant
COL5A2	c195646.graph_c0_seq9	NA	NA	11	21	not significant
MIPOL1	c203775.graph_c0_seq4	NA	NA	9	6	not significant
DTD2	c201032.graph_c0_seq3	NA	NA	12	0	not significant
CASQ1	c222029.graph_c0_seq1	NA	NA	12	3	not significant
EMB	c200839.graph_c0_seq1	NA	NA	7	0	not significant
DIP2C	c196065.graph_c0_seq2	NA	NA	14	1	not significant
UQCC1	c187901.graph_c0_seq3	NA	NA	15	2	not significant
KLF10	c195670.graph_c0_seq1	NA	NA	10	10	not significant
CHAC2	c160407.graph_c0_seq2	NA	NA	14	1	not significant
METTL15	c185022.graph_c0_seq5	NA	NA	5	3	not significant
TMEM126A	c158562.graph_c0_seq1	NA	NA	12	4	not significant
P4HA2	c187144.graph_c1_seq22	NA	NA	13	4	not significant
PIGT	c200927.graph_c0_seq7	NA	NA	14	4	not significant
ADH1C	c201985.graph_c0_seq1	NA	NA	15	3	not significant
AGTRAP	c195755.graph_c0_seq1	NA	NA	11	0	not significant
LACE1	c189186.graph_c0_seq7	NA	NA	11	2	not significant
ATG2B	c202623.graph_c0_seq6	NA	NA	12	20	not significant
RAP1GDS1	c191703.graph_c0_seq2	NA	NA	14	3	not significant
PNPT1	c172605.graph_c1_seq2	NA	NA	14	8	not significant
SS18_8	c197517.graph_c1_seq6	NA	NA	13	2	not significant
CASP6	c198260.graph_c0_seq10	NA	NA	12	3	not significant
UQCC2	c196573.graph_c1_seq2	NA	NA	14	0	not significant
PIGX	c196280.graph_c0_seq14	NA	NA	7	7	not significant
TNNT1	c191678.graph_c4_seq3	NA	NA	14	1	not significant
PRKCE	c190398.graph_c0_seq1	NA	NA	7	0	not significant
MBD1_7	c202992.graph_c1_seq65	NA	NA	5	0	not significant
ERAP1	c192878.graph_c1_seq2	NA	NA	12	8	not significant
GALNT2	c172382.graph_c0_seq1	NA	NA	14	1	not significant
SLC34A3	c196167.graph_c0_seq14	NA	NA	12	3	not significant
CRAT	c175262.graph_c0_seq1	NA	NA	12	0	not significant
P4HA2	c187144.graph_c1_seq18	NA	NA	13	4	not significant
SLC25A19	c180592.graph_c1_seq2	NA	NA	14	0	not significant
PEX10	c195218.graph_c2_seq28	NA	NA	11	6	not significant
PEX10	c195218.graph_c2_seq20	NA	NA	11	6	not significant
CSTB	c198489.graph_c1_seq1	NA	NA	11	0	not significant
RBM41	c190655.graph_c0_seq13	NA	NA	10	6	not significant
TIMM17B	c200169.graph_c5_seq6	NA	NA	15	1	not significant
ZNRD1	c195479.graph_c0_seq2	NA	NA	14	1	not significant
SLC15A4	c201884.graph_c1_seq23	NA	NA	7	5	not significant
NT5DC3	c194908.graph_c7_seq3	NA	NA	14	1	not significant
KIAA0100	c191606.graph_c1_seq2	NA	NA	14	13	not significant
TRIM13	c150919.graph_c0_seq1	NA	NA	14	4	not significant
TEX264	c202778.graph_c2_seq8	NA	NA	14	0	not significant
AKR1E2	c198801.graph_c0_seq2	NA	NA	6	2	not significant
C47E12.7	c195450.graph_c1_seq13	NA	NA	8	9	not significant
FAM13B	c200750.graph_c2_seq32	NA	NA	3	1	not significant
ZNF622	c196474.graph_c1_seq7	NA	NA	6	0	not significant
IGF2	c174130.graph_c1_seq2	NA	NA	16	0	not significant
TUBE1	c202071.graph_c1_seq2	NA	NA	12	3	not significant
C7	c168083.graph_c0_seq2	NA	NA	10	6	not significant
HP	c185722.graph_c1_seq7	NA	NA	16	1	not significant
SMOC2	c189931.graph_c0_seq1	NA	NA	11	1	not significant
SMPDL3A	c142321.graph_c0_seq1	NA	NA	15	6	not significant
BROX	c196962.graph_c0_seq16	NA	NA	15	1	not significant
RGS14	c196412.graph_c2_seq47	NA	NA	11	6	not significant
TSR2	c204214.graph_c0_seq1	NA	NA	14	4	not significant
BEND7	c198485.graph_c1_seq15	NA	NA	11	3	not significant
SNTB1	c190908.graph_c0_seq1	NA	NA	8	12	not significant
ZMYND10	c189188.graph_c0_seq2	NA	NA	12	6	not significant
RASSF7	c177685.graph_c0_seq15	NA	NA	11	0	not significant
MYL4	c196495.graph_c1_seq15	NA	NA	12	3	not significant
AP2B1	c190750.graph_c0_seq5	NA	NA	15	1	not significant
AP2B1	c190750.graph_c0_seq6	NA	NA	15	1	not significant
TSPAN6	c154239.graph_c0_seq1	NA	NA	14	1	not significant
LOC709838	c188458.graph_c1_seq1	NA	NA	15	5	not significant
SBF2	c193041.graph_c0_seq14	NA	NA	12	9	not significant
TBC1D22B	c196463.graph_c7_seq2	NA	NA	13	1	not significant
PGBD1	c194703.graph_c2_seq39	NA	NA	7	6	not significant
CENPH	c188754.graph_c2_seq5	NA	NA	7	0	not significant
PGM3	c196095.graph_c10_seq3	NA	NA	12	7	not significant
EML1	c202239.graph_c2_seq10	NA	NA	14	5	not significant
YPEL3	c169513.graph_c0_seq2	NA	NA	15	0	not significant
INSR	c202058.graph_c0_seq14	NA	NA	12	4	not significant
GOLGA4	c186703.graph_c1_seq2	NA	NA	8	4	not significant
HP	c73707.graph_c0_seq1	NA	NA	14	1	not significant
DCLRE1C	c198062.graph_c0_seq55	NA	NA	4	4	not significant
FARP1	c198486.graph_c0_seq84	NA	NA	12	7	not significant
IGF2R	c169031.graph_c0_seq1	NA	NA	13	9	not significant
NPRL2	c195422.graph_c0_seq58	NA	NA	15	1	not significant
TDGF1	c186879.graph_c0_seq4	NA	NA	3	0	not significant
PHB	c175452.graph_c0_seq1	NA	NA	15	1	not significant
KLF10	c195670.graph_c0_seq2	NA	NA	11	11	not significant
TAC3	c169235.graph_c0_seq1	NA	NA	12	5	not significant
SLC19A2	c193296.graph_c0_seq3	NA	NA	9	8	not significant
CYB5RL	c197590.graph_c1_seq92	NA	NA	12	0	not significant
AKR1A1	c167622.graph_c0_seq2	NA	NA	15	1	not significant
CUTA	c182553.graph_c0_seq6	NA	NA	16	0	not significant
FAM86A	c203220.graph_c0_seq22	NA	NA	10	5	not significant
PPP1R16B	c171838.graph_c0_seq1	NA	NA	11	2	not significant
RNF145	c197744.graph_c3_seq1	NA	NA	13	1	not significant
ULK1	c202687.graph_c1_seq86	NA	NA	12	4	not significant
C8ORF82	c202297.graph_c1_seq62	NA	NA	11	1	not significant
ACSM1	c187094.graph_c0_seq6	NA	NA	10	9	not significant
RD3L	c291988.graph_c0_seq1	NA	NA	9	4	not significant
NUDT15	c194631.graph_c0_seq3	NA	NA	13	3	not significant
HGF	c196588.graph_c0_seq4	NA	NA	5	0	not significant
MRPS33	c286284.graph_c0_seq1	NA	NA	16	1	not significant
BRF1	c199091.graph_c3_seq32	NA	NA	10	3	not significant
ECSIT	c183134.graph_c0_seq1	NA	NA	8	11	not significant
TMEM139	c157235.graph_c0_seq4	NA	NA	7	0	not significant
HGF	c196588.graph_c0_seq2	NA	NA	5	0	not significant
CEP120	c197738.graph_c0_seq4	NA	NA	14	3	not significant
CCDC93	c196567.graph_c6_seq7	NA	NA	15	3	not significant
INHBE	c579013.graph_c0_seq1	NA	NA	10	16	not significant
FAM122B	c199746.graph_c18_seq21	NA	NA	5	5	not significant
GPN3	c198441.graph_c5_seq2	NA	NA	12	1	not significant
VPS39	c193819.graph_c1_seq4	NA	NA	12	2	not significant
C17ORF75	c202590.graph_c7_seq7	NA	NA	13	2	not significant
LRRC1	c181480.graph_c0_seq9	NA	NA	11	2	not significant
EIF4G3	c194292.graph_c3_seq43	NA	NA	9	19	not significant
PALMD	c188008.graph_c2_seq2	NA	NA	14	5	not significant
RPP14	c197058.graph_c8_seq5	NA	NA	15	2	not significant
NOL9	c192212.graph_c1_seq7	NA	NA	6	46	not significant
ENAH_5	c163176.graph_c0_seq2	NA	NA	6	1	not significant
ASXL1	c199040.graph_c0_seq12	NA	NA	9	11	not significant
C4ORF47	c199919.graph_c0_seq8	NA	NA	11	2	not significant
AIF1L	c184166.graph_c0_seq1	NA	NA	11	1	not significant
SLC22A13	c202535.graph_c0_seq44	NA	NA	8	3	not significant
MRPL19	c197406.graph_c0_seq1	NA	NA	16	1	not significant
VRK3	c196745.graph_c1_seq45	NA	NA	12	4	not significant
TMEM243	c192532.graph_c2_seq25	NA	NA	9	1	not significant
COPS6	c197093.graph_c1_seq2	NA	NA	17	0	not significant
ISCA2	c172690.graph_c1_seq1	NA	NA	15	1	not significant
SDCBP2	c189551.graph_c1_seq1	NA	NA	12	1	not significant
RUFY4	c194840.graph_c0_seq8	NA	NA	4	0	not significant
NEIL1	c194036.graph_c1_seq33	NA	NA	9	5	not significant
DDX27	c184875.graph_c0_seq1	NA	NA	14	2	not significant
TNFRSF11B	c176659.graph_c0_seq1	NA	NA	14	4	not significant
C18ORF8	c196305.graph_c1_seq28	NA	NA	13	2	not significant
SPATS2	c184102.graph_c0_seq1	NA	NA	14	6	not significant
TMC5	c202999.graph_c0_seq17	NA	NA	5	2	not significant
SNAPC1	c198872.graph_c7_seq1	NA	NA	16	2	not significant
C4ORF19	c179192.graph_c0_seq3	NA	NA	6	0	not significant
DLST	c201441.graph_c7_seq1	NA	NA	14	2	not significant
UNC93B1	c201979.graph_c2_seq14	NA	NA	11	5	not significant
MRPS11	c179987.graph_c0_seq1	NA	NA	14	1	not significant
HHEX	c174660.graph_c0_seq1	NA	NA	8	2	not significant
EIF4G3	c194292.graph_c3_seq23	NA	NA	9	19	not significant
CLNS1A	c194591.graph_c1_seq1	NA	NA	15	2	not significant
CRYZL1	c203303.graph_c1_seq54	NA	NA	14	2	not significant
SLC38A3	c194044.graph_c0_seq58	NA	NA	15	2	not significant
C7ORF57	c200710.graph_c6_seq1	NA	NA	8	1	not significant
ABCG5	c194183.graph_c0_seq2	NA	NA	9	9	not significant
ERLIN1	c203615.graph_c1_seq7	NA	NA	14	1	not significant
DNAJC7	c175825.graph_c1_seq8	NA	NA	14	4	not significant
HMG20A	c177723.graph_c1_seq5	NA	NA	15	1	not significant
AMIGO3	c202463.graph_c2_seq101	NA	NA	10	4	not significant
CG6404	c169268.graph_c0_seq3	NA	NA	14	6	not significant
BYSL	c188426.graph_c0_seq4	NA	NA	13	3	not significant
COL1A2	c204163.graph_c0_seq1	NA	NA	12	5	not significant
UNC50	c198582.graph_c1_seq6	NA	NA	14	2	not significant
PHKG2	c200905.graph_c3_seq39	NA	NA	6	4	not significant
IDO2	c199722.graph_c0_seq3	NA	NA	4	0	not significant
BCL6B	c183243.graph_c0_seq1	NA	NA	11	3	not significant
SNCG	c205373.graph_c0_seq1	NA	NA	17	1	not significant
FOXRED1	c192610.graph_c2_seq9	NA	NA	14	2	not significant
SLC5A12	c196081.graph_c2_seq22	NA	NA	14	6	not significant
SPON1	c188942.graph_c0_seq1	NA	NA	14	4	not significant
CD5L	c188500.graph_c0_seq1	NA	NA	4	3	not significant
FAM198B	c193068.graph_c0_seq1	NA	NA	6	0	not significant
KIAA1033	c201256.graph_c1_seq6	NA	NA	14	5	not significant
INVS	c200951.graph_c0_seq21	NA	NA	6	2	not significant
MED6	c203371.graph_c2_seq1	NA	NA	16	1	not significant
LONP2	c195928.graph_c0_seq1	NA	NA	3	0	not significant
CAMK1	c198275.graph_c5_seq23	NA	NA	15	1	not significant
ZCCHC7	c203280.graph_c1_seq9	NA	NA	15	1	not significant
PTPN6	c202646.graph_c1_seq8	NA	NA	13	0	not significant
IL33	c198184.graph_c1_seq5	NA	NA	4	0	not significant
PTPN6	c202646.graph_c1_seq36	NA	NA	13	0	not significant
DCP1B	c197034.graph_c1_seq41	NA	NA	8	1	not significant
AHDC1	c192802.graph_c0_seq8	NA	NA	15	6	not significant
CLPX	c196895.graph_c1_seq2	NA	NA	14	1	not significant
DEPTOR	c198780.graph_c1_seq1	NA	NA	11	7	not significant
USP45_9	c196966.graph_c0_seq11	NA	NA	4	0	not significant
LOC743278	c215197.graph_c0_seq1	NA	NA	16	1	not significant
PTGR2	c191512.graph_c2_seq18	NA	NA	14	3	not significant
AGPAT3	c190874.graph_c0_seq2	NA	NA	15	9	not significant
ACOT8	c169270.graph_c0_seq1	NA	NA	15	4	not significant
SRD5A1	c200103.graph_c2_seq2	NA	NA	12	0	not significant
CAPZA2	c189100.graph_c0_seq1	NA	NA	15	1	not significant
SUGT1	c190326.graph_c0_seq7	NA	NA	14	2	not significant
LUM	c182710.graph_c0_seq1	NA	NA	15	1	not significant
BRPF3	c183802.graph_c0_seq1	NA	NA	14	9	not significant
LOC708601	c194810.graph_c2_seq10	NA	NA	13	1	not significant
ABCA5	c195207.graph_c0_seq3	NA	NA	12	9	not significant
RAB24	c190351.graph_c2_seq7	NA	NA	13	1	not significant
NRTN	c209026.graph_c0_seq1	NA	NA	4	0	not significant
CEP120	c197738.graph_c0_seq8	NA	NA	8	19	not significant
LOC740357	c199387.graph_c7_seq1	NA	NA	14	3	not significant
RNASEH2B	c146930.graph_c0_seq2	NA	NA	10	4	not significant
LPCAT4	c200769.graph_c0_seq115	NA	NA	12	2	not significant
PVRL3	c197598.graph_c0_seq1	NA	NA	9	7	not significant
CHRAC1	c197983.graph_c3_seq4	NA	NA	12	1	not significant
ASNA1	c198307.graph_c3_seq12	NA	NA	16	0	not significant
LCA5	c193028.graph_c2_seq3	NA	NA	7	0	not significant
GRK5	c203122.graph_c1_seq5	NA	NA	14	3	not significant
MINK1	c200329.graph_c1_seq57	NA	NA	5	0	not significant
PPP6R2	c199895.graph_c1_seq62	NA	NA	13	7	not significant
KIAA0391	c188136.graph_c1_seq4	NA	NA	7	3	not significant
JADE1	c194673.graph_c1_seq6	NA	NA	7	0	not significant
CG1671	c202527.graph_c2_seq19	NA	NA	13	6	not significant
WAC	c195153.graph_c3_seq6	NA	NA	15	1	not significant
CG33502	c196778.graph_c2_seq4	NA	NA	15	3	not significant
FABP4	c199110.graph_c3_seq1	NA	NA	12	1	not significant
NFKBIL1	c174128.graph_c0_seq1	NA	NA	4	0	not significant
C3ORF33	c194563.graph_c3_seq1	NA	NA	12	7	not significant
PIH1D2	c191798.graph_c1_seq6	NA	NA	10	3	not significant
GTF2H4	c201232.graph_c0_seq1	NA	NA	12	1	not significant
MC1R	c202399.graph_c0_seq1	NA	NA	11	1	not significant
MKNK1	c201307.graph_c0_seq43	NA	NA	14	2	not significant
SUCO	c194960.graph_c2_seq4	NA	NA	12	8	not significant
MINK1	c200329.graph_c1_seq30	NA	NA	6	0	not significant
MINK1	c200329.graph_c1_seq19	NA	NA	6	0	not significant
FCGR3B	c183855.graph_c0_seq1	NA	NA	8	2	not significant
FCGR3B	c183855.graph_c0_seq2	NA	NA	8	2	not significant
RMND1	c196356.graph_c5_seq18	NA	NA	11	2	not significant
GTPBP1	c193856.graph_c5_seq15	NA	NA	13	0	not significant
ZMYM6NB	c190712.graph_c0_seq4	NA	NA	8	2	not significant
FSTL1	c198875.graph_c0_seq1	NA	NA	14	1	not significant
SYNPR	c156800.graph_c0_seq2	NA	NA	13	1	not significant
DPM2	c200713.graph_c10_seq2	NA	NA	13	0	not significant
CYSLTR1	c197109.graph_c1_seq1	NA	NA	11	3	not significant
ZC3HAV1	c198784.graph_c1_seq3	NA	NA	4	43	not significant
FGGY	c178892.graph_c0_seq7	NA	NA	14	3	not significant
MKNK1	c201307.graph_c0_seq22	NA	NA	14	2	not significant
ATP5C1	c200923.graph_c2_seq1	NA	NA	16	2	not significant
IDH3G	c183914.graph_c2_seq1	NA	NA	16	1	not significant
FGA	c273479.graph_c0_seq1	NA	NA	8	3	not significant
MARCH8	c199213.graph_c0_seq11	NA	NA	10	3	not significant
ADA	c190238.graph_c0_seq10	NA	NA	14	2	not significant
DPP4	c201829.graph_c6_seq14	NA	NA	14	0	not significant
RCOR1	c183993.graph_c0_seq2	NA	NA	10	1	not significant
SLC6A19	c199116.graph_c0_seq8	NA	NA	12	8	not significant
APOD	c179900.graph_c0_seq1	NA	NA	11	9	not significant
PTCD2	c187162.graph_c0_seq4	NA	NA	12	3	not significant
HSD11B1	c195105.graph_c0_seq1	NA	NA	15	2	not significant
PUS1	c201087.graph_c1_seq8	NA	NA	11	2	not significant
SLC38A10	c200771.graph_c3_seq6	NA	NA	6	1	not significant
PSIP1	c174838.graph_c0_seq4	NA	NA	14	1	not significant
DTYMK	c176671.graph_c0_seq6	NA	NA	11	2	not significant
ECHDC3	c170065.graph_c0_seq2	NA	NA	14	1	not significant
COPB2	c199065.graph_c3_seq1	NA	NA	15	1	not significant
SYNPR	c156800.graph_c0_seq1	NA	NA	13	1	not significant
HIF1A	c174216.graph_c0_seq1	NA	NA	13	2	not significant
KIAA1324L	c200772.graph_c7_seq2	NA	NA	11	10	not significant
MXRA7_4	c199812.graph_c0_seq5	NA	NA	7	10	not significant
XPA	c202848.graph_c1_seq16	NA	NA	14	3	not significant
AMPD2	c203514.graph_c0_seq47	NA	NA	14	1	not significant
ARHGDIA	c214253.graph_c0_seq1	NA	NA	16	0	not significant
IL10RB	c140978.graph_c0_seq1	NA	NA	10	0	not significant
MYOZ1	c108710.graph_c0_seq1	NA	NA	11	4	not significant
AZGP1	c154232.graph_c0_seq1	NA	NA	9	18	not significant
CLEC4G	c195866.graph_c3_seq26	NA	NA	5	3	not significant
RNPEP	c202752.graph_c2_seq3	NA	NA	12	17	not significant
FDFT1	c188506.graph_c4_seq1	NA	NA	16	2	not significant
TM4SF1	c202871.graph_c0_seq7	NA	NA	16	1	not significant
TOR1A	c197793.graph_c8_seq5	NA	NA	15	3	not significant
FBP2	c197304.graph_c2_seq1	NA	NA	10	1	not significant
HLCS	c196904.graph_c0_seq3	NA	NA	9	1	not significant
ZADH2	c154777.graph_c1_seq1	NA	NA	12	2	not significant
HTATIP	c189168.graph_c0_seq24	NA	NA	16	0	not significant
ATF3	c199413.graph_c0_seq11	NA	NA	14	4	not significant
ELOVL1	c186219.graph_c0_seq3	NA	NA	14	6	not significant
SEP15	c198183.graph_c2_seq1	NA	NA	16	1	not significant
CMTR2	c171139.graph_c0_seq2	NA	NA	12	6	not significant
UTP11L	c204292.graph_c0_seq1	NA	NA	16	2	not significant
SMOC2	c189931.graph_c0_seq2	NA	NA	11	1	not significant
AIP	c139931.graph_c0_seq1	NA	NA	16	2	not significant
KRR1	c195717.graph_c1_seq7	NA	NA	14	4	not significant
CG5886	c199726.graph_c0_seq1	NA	NA	13	3	not significant
HSD17B10	c181737.graph_c1_seq1	NA	NA	16	1	not significant
SDHD	c202820.graph_c0_seq4	NA	NA	14	1	not significant
OXR1	c196829.graph_c6_seq10	NA	NA	12	10	not significant
MRPL15	c295393.graph_c0_seq1	NA	NA	13	3	not significant
ERCC3	c199074.graph_c0_seq18	NA	NA	15	2	not significant
UPP2	c201160.graph_c0_seq11	NA	NA	9	2	not significant
GMEB2	c191958.graph_c6_seq36	NA	NA	12	1	not significant
DMRT2	c199737.graph_c0_seq15	NA	NA	10	3	not significant
SLC22A2	c198671.graph_c0_seq8	NA	NA	9	5	not significant
GUCD1	c202974.graph_c1_seq1	NA	NA	13	2	not significant
FEM1C	c164616.graph_c1_seq2	NA	NA	12	1	not significant
NR1D2	c182671.graph_c0_seq1	NA	NA	12	2	not significant
UFL1	c198724.graph_c0_seq14	NA	NA	14	2	not significant
ZDHHC15	c184327.graph_c1_seq4	NA	NA	10	1	not significant
DAG1	c175917.graph_c0_seq4	NA	NA	16	5	not significant
MBD6	c191598.graph_c0_seq41	NA	NA	14	3	not significant
NDNF	c201270.graph_c0_seq1	NA	NA	14	2	not significant
VCP	c179871.graph_c0_seq1	NA	NA	15	0	not significant
NUP107	c175055.graph_c1_seq4	NA	NA	13	5	not significant
TEX30	c184181.graph_c2_seq5	NA	NA	15	1	not significant
ZBTB20	c198416.graph_c2_seq53	NA	NA	15	2	not significant
CCDC115	c161757.graph_c0_seq2	NA	NA	10	7	not significant
STX16	c190739.graph_c2_seq35	NA	NA	7	0	not significant
OXR1	c196829.graph_c6_seq21	NA	NA	12	10	not significant
ZCCHC17	c184044.graph_c1_seq1	NA	NA	16	1	not significant
MFN2	c200533.graph_c0_seq6	NA	NA	13	3	not significant
ARHGAP12	c200580.graph_c0_seq8	NA	NA	14	4	not significant
RFX7	c174596.graph_c0_seq5	NA	NA	14	4	not significant
A2M	c181402.graph_c1_seq1	NA	NA	11	3	not significant
TOPORS	c187095.graph_c0_seq1	NA	NA	14	2	not significant
EXOC1	c196667.graph_c2_seq23	NA	NA	13	2	not significant
ZNF266	c200250.graph_c2_seq12	NA	NA	5	0	not significant
TRA2A	c203410.graph_c0_seq1	NA	NA	11	1	not significant
BST1	c200175.graph_c1_seq16	NA	NA	13	3	not significant
GLA	c200610.graph_c1_seq1	NA	NA	8	5	not significant
CNOT6L	c195828.graph_c0_seq1	NA	NA	12	1	not significant
MTSS1	c193082.graph_c1_seq14	NA	NA	13	4	not significant
CYHR1	c157621.graph_c0_seq2	NA	NA	7	2	not significant
RANGAP1	c185983.graph_c0_seq4	NA	NA	9	2	not significant
C1ORF115	c199823.graph_c0_seq1	NA	NA	3	0	not significant
DDX54	c201397.graph_c0_seq1	NA	NA	11	6	not significant
EEF1D	c184371.graph_c0_seq7	NA	NA	12	0	not significant
RNF135	c186735.graph_c0_seq6	NA	NA	5	0	not significant
SEPT8	c189417.graph_c0_seq6	NA	NA	14	1	not significant
OBFC1	c198901.graph_c3_seq25	NA	NA	11	0	not significant
TBCEL	c184192.graph_c0_seq3	NA	NA	14	3	not significant
AGK	c153693.graph_c0_seq2	NA	NA	13	6	not significant
HYLS1	c199760.graph_c1_seq1	NA	NA	16	0	not significant
SEPT8	c189417.graph_c0_seq20	NA	NA	14	1	not significant
SEPT8	c189417.graph_c0_seq14	NA	NA	14	1	not significant
SEPT8	c189417.graph_c0_seq4	NA	NA	14	1	not significant
BAG6	c198809.graph_c0_seq30	NA	NA	14	5	not significant
BRIP1	c197925.graph_c0_seq3	NA	NA	7	6	not significant
USP40	c201033.graph_c3_seq81	NA	NA	5	0	not significant
ERBB2IP	c201782.graph_c3_seq46	NA	NA	13	3	not significant
ERBB2IP	c201782.graph_c3_seq44	NA	NA	13	3	not significant
ATG4C	c200508.graph_c0_seq14	NA	NA	14	5	not significant
SKIV2L2	c172659.graph_c0_seq1	NA	NA	14	3	not significant
COX11	c193201.graph_c0_seq2	NA	NA	9	3	not significant
AIMP2	c199575.graph_c5_seq12	NA	NA	13	2	not significant
NAGS	c165042.graph_c0_seq4	NA	NA	4	0	not significant
PAM	c197053.graph_c1_seq2	NA	NA	16	3	not significant
BBS2	c195665.graph_c2_seq11	NA	NA	11	7	not significant
PIGM	c207140.graph_c0_seq1	NA	NA	14	6	not significant
PAM	c197053.graph_c1_seq5	NA	NA	16	3	not significant
CDON_9	c199479.graph_c0_seq7	NA	NA	12	5	not significant
DAW1	c189645.graph_c0_seq7	NA	NA	11	6	not significant
TRIB1	c176388.graph_c0_seq2	NA	NA	6	0	not significant
IST1	c202973.graph_c0_seq6	NA	NA	4	0	not significant
TDRD3	c199705.graph_c0_seq44	NA	NA	15	3	not significant
GRAMD3	c196356.graph_c0_seq16	NA	NA	11	12	not significant
GRAMD3	c196356.graph_c0_seq24	NA	NA	11	12	not significant
NSUN3	c181147.graph_c0_seq4	NA	NA	14	3	not significant
GYG1	c167665.graph_c0_seq1	NA	NA	13	1	not significant
TSEN54	c198789.graph_c0_seq73	NA	NA	10	3	not significant
NOP9	c183391.graph_c0_seq3	NA	NA	8	0	not significant
PLA2G15	c200006.graph_c0_seq61	NA	NA	14	3	not significant
FAM213A	c175075.graph_c0_seq1	NA	NA	13	2	not significant
HEXB	c156625.graph_c1_seq1	NA	NA	10	4	not significant
TARS	c156768.graph_c0_seq4	NA	NA	14	3	not significant
FRYL	c200464.graph_c0_seq27	NA	NA	13	7	not significant
C18ORF25	c171445.graph_c0_seq3	NA	NA	13	2	not significant
P4HA1	c203438.graph_c1_seq1	NA	NA	13	3	not significant
LOC100534849	c182988.graph_c0_seq1	NA	NA	10	2	not significant
KIAA0355	c197246.graph_c0_seq18	NA	NA	14	7	not significant
MSL3	c192696.graph_c0_seq2	NA	NA	8	3	not significant
SEPHS2	c174242.graph_c0_seq1	NA	NA	15	0	not significant
FBXO18	c196914.graph_c2_seq40	NA	NA	14	3	not significant
MXRA7_4	c199812.graph_c0_seq13	NA	NA	8	10	not significant
XPNPEP2	c202470.graph_c2_seq17	NA	NA	13	5	not significant
WDR37	c189755.graph_c0_seq6	NA	NA	14	1	not significant
LIMA1	c165714.graph_c0_seq2	NA	NA	7	5	not significant
KIF1C	c193401.graph_c1_seq1	NA	NA	15	4	not significant
IVNS1ABP	c201396.graph_c8_seq3	NA	NA	13	2	not significant
BFAR	c194381.graph_c0_seq8	NA	NA	12	2	not significant
PROZ	c198419.graph_c2_seq4	NA	NA	6	1	not significant
TMEM154	c194619.graph_c0_seq8	NA	NA	4	0	not significant
ATP5F1	c180168.graph_c0_seq2	NA	NA	17	2	not significant
PUS1	c201087.graph_c1_seq3	NA	NA	11	2	not significant
EPB41L5	c186386.graph_c0_seq3	NA	NA	7	6	not significant
RALY	c177366.graph_c2_seq2	NA	NA	16	0	not significant
PARVB	c203875.graph_c2_seq4	NA	NA	10	2	not significant
ZC3HAV1	c198784.graph_c1_seq4	NA	NA	6	0	not significant
NUDCD1	c195527.graph_c1_seq25	NA	NA	11	9	not significant
SGMS2	c161020.graph_c0_seq1	NA	NA	11	4	not significant
TUBD1	c199853.graph_c0_seq2	NA	NA	14	2	not significant
MICAL2	c198921.graph_c0_seq5	NA	NA	10	5	not significant
TBC1D31	c194255.graph_c0_seq11	NA	NA	10	10	not significant
BAG6	c198809.graph_c0_seq43	NA	NA	14	5	not significant
OXLD1	c180437.graph_c0_seq1	NA	NA	10	2	not significant
GARS	c171973.graph_c1_seq1	NA	NA	15	4	not significant
MPDU1	c197545.graph_c6_seq43	NA	NA	15	1	not significant
RASSF1	c201368.graph_c7_seq5	NA	NA	11	4	not significant
RASSF1	c201368.graph_c7_seq14	NA	NA	11	4	not significant
NDUFB9	c187651.graph_c3_seq1	NA	NA	17	1	not significant
SLC3A2	c179063.graph_c0_seq1	NA	NA	10	0	not significant
WDR55	c197504.graph_c4_seq8	NA	NA	12	2	not significant
CKN1	c198773.graph_c0_seq12	NA	NA	14	4	not significant
EIF2B1	c191265.graph_c0_seq25	NA	NA	16	0	not significant
GLIS3	c194212.graph_c1_seq5	NA	NA	7	5	not significant
SLC35E3	c155277.graph_c0_seq1	NA	NA	13	4	not significant
ZHX2	c198077.graph_c0_seq2	NA	NA	15	2	not significant
ACN9	c180069.graph_c1_seq1	NA	NA	15	1	not significant
PHACTR4	c194793.graph_c3_seq1	NA	NA	14	5	not significant
TPD52L2	c194434.graph_c4_seq32	NA	NA	12	2	not significant
HSD17B7	c198293.graph_c6_seq12	NA	NA	16	1	not significant
FTSJ1	c194120.graph_c0_seq54	NA	NA	12	2	not significant
FTSJ1	c194120.graph_c0_seq62	NA	NA	12	2	not significant
GLB1	c198749.graph_c7_seq11	NA	NA	11	12	not significant
FAM104A	c200546.graph_c11_seq11	NA	NA	10	2	not significant
LPXN	c196864.graph_c0_seq5	NA	NA	11	3	not significant
LYN	c159422.graph_c0_seq1	NA	NA	11	1	not significant
LOC100362572	c199743.graph_c0_seq3	NA	NA	6	0	not significant
ADPRHL2	c196024.graph_c0_seq5	NA	NA	13	1	not significant
BRI3	c158833.graph_c0_seq3	NA	NA	12	1	not significant
CASC3	c194635.graph_c0_seq18	NA	NA	13	6	not significant
PHACTR4	c194793.graph_c3_seq2	NA	NA	14	5	not significant
RPP21	c187236.graph_c0_seq4	NA	NA	12	0	not significant
EIF4B	c198783.graph_c1_seq16	NA	NA	16	2	not significant
VPS33A	c194500.graph_c1_seq5	NA	NA	9	1	not significant
RPP21	c187236.graph_c0_seq8	NA	NA	12	0	not significant
OSGEP	c196272.graph_c3_seq5	NA	NA	15	2	not significant
ST6GAL1	c202681.graph_c0_seq2	NA	NA	13	3	not significant
ELOVL2	c188627.graph_c0_seq1	NA	NA	14	1	not significant
RASSF1	c201368.graph_c7_seq13	NA	NA	14	1	not significant
ORC6L	c188173.graph_c0_seq3	NA	NA	10	1	not significant
CG10495	c197201.graph_c7_seq15	NA	NA	12	1	not significant
NCOA5	c183797.graph_c0_seq4	NA	NA	14	9	not significant
NOTUM	c191904.graph_c3_seq22	NA	NA	14	1	not significant
PSMB10	c197125.graph_c1_seq3	NA	NA	11	15	not significant
KIAA1598	c191844.graph_c4_seq3	NA	NA	5	0	not significant
PLEC	c200211.graph_c5_seq98	NA	NA	13	13	not significant
PARD6B	c204980.graph_c0_seq1	NA	NA	14	2	not significant
SLC10A7	c202812.graph_c1_seq2	NA	NA	10	2	not significant
TOLLIP	c192567.graph_c0_seq1	NA	NA	13	2	not significant
IPP	c183248.graph_c0_seq4	NA	NA	12	2	not significant
SMURF1	c196508.graph_c0_seq4	NA	NA	12	1	not significant
FBXO9	c201092.graph_c0_seq32	NA	NA	6	0	not significant
SLC13A2	c193340.graph_c1_seq9	NA	NA	14	3	not significant
CAR1	c138977.graph_c0_seq2	NA	NA	14	3	not significant
TPST1	c189446.graph_c0_seq2	NA	NA	14	1	not significant
LIMA1	c165714.graph_c0_seq1	NA	NA	7	6	not significant
ITSN1	c200257.graph_c2_seq43	NA	NA	10	4	not significant
DSEL	c194815.graph_c0_seq1	NA	NA	12	3	not significant
SNRNP35	c270565.graph_c0_seq1	NA	NA	5	0	not significant
ATRIP	c189851.graph_c0_seq16	NA	NA	6	3	not significant
TP53INP1	c200064.graph_c1_seq21	NA	NA	7	0	not significant
PRR19	c199663.graph_c0_seq5	NA	NA	9	0	not significant
PLEC	c200211.graph_c5_seq8	NA	NA	13	13	not significant
TTLL1	c200109.graph_c8_seq5	NA	NA	15	1	not significant
E2F5	c188242.graph_c0_seq10	NA	NA	3	0	not significant
CLMN	c201283.graph_c0_seq3	NA	NA	5	4	not significant
MBD4	c198971.graph_c2_seq10	NA	NA	4	0	not significant
ASPN	c199156.graph_c3_seq2	NA	NA	5	0	not significant
SPEF1	c199441.graph_c8_seq6_PART1	NA	NA	12	1	not significant
VPS4B	c199113.graph_c0_seq43	NA	NA	13	1	not significant
CCDC64B	c190722.graph_c0_seq5	NA	NA	11	4	not significant
PTK2	c193174.graph_c0_seq7	NA	NA	14	1	not significant
SLC33A1	c187427.graph_c0_seq1	NA	NA	14	3	not significant
STAT4	c186226.graph_c1_seq5	NA	NA	13	8	not significant
KDM5C	c197953.graph_c0_seq11	NA	NA	11	3	not significant
AZIN1	c191007.graph_c1_seq3	NA	NA	15	1	not significant
GCLM	c175352.graph_c2_seq2	NA	NA	15	1	not significant
SESN3	c189985.graph_c0_seq1	NA	NA	5	0	not significant
CAND1	c178933.graph_c1_seq1	NA	NA	14	1	not significant
LZTS3	c187011.graph_c0_seq1	NA	NA	15	4	not significant
OLFML1	c195440.graph_c0_seq1	NA	NA	11	4	not significant
PAM	c197053.graph_c1_seq6	NA	NA	16	4	not significant
DSP	c200434.graph_c0_seq1	NA	NA	6	1	not significant
USP47	c192974.graph_c0_seq3	NA	NA	14	2	not significant
APBB1_8	c192352.graph_c0_seq14	NA	NA	13	2	not significant
MRPL9	c200759.graph_c2_seq2	NA	NA	14	4	not significant
SKIL	c192740.graph_c0_seq2	NA	NA	11	2	not significant
PLEKHD1	c200285.graph_c0_seq2	NA	NA	10	1	not significant
C19ORF10	c201980.graph_c0_seq96	NA	NA	12	0	not significant
GOLPH3	c189582.graph_c0_seq2	NA	NA	14	3	not significant
NUDT3B	c202115.graph_c0_seq1	NA	NA	13	2	not significant
REEP3	c196270.graph_c0_seq33	NA	NA	14	1	not significant
PHLDB2	c195217.graph_c0_seq50	NA	NA	4	2	not significant
NBEAL1	c201321.graph_c6_seq32	NA	NA	9	7	not significant
RBM41	c190655.graph_c0_seq8	NA	NA	10	4	not significant
PVRL3	c197598.graph_c0_seq3	NA	NA	10	11	not significant
MGLL	c162586.graph_c0_seq1	NA	NA	4	0	not significant
MS4A6A	c195971.graph_c4_seq5	NA	NA	8	4	not significant
FAXDC2	c197397.graph_c4_seq11	NA	NA	10	2	not significant
DNAJC11	c196315.graph_c0_seq11	NA	NA	14	1	not significant
HACE1	c196758.graph_c2_seq18	NA	NA	11	3	not significant
LOC476007	c178598.graph_c0_seq5	NA	NA	15	3	not significant
ARNT_10	c200418.graph_c5_seq37	NA	NA	13	5	not significant
LTA4H	c194006.graph_c0_seq17	NA	NA	4	3	not significant
MTMR4	c184033.graph_c0_seq3	NA	NA	13	5	not significant
LOC514194	c195388.graph_c3_seq5	NA	NA	14	2	not significant
GBP1	c201902.graph_c1_seq2	NA	NA	6	5	not significant
NR1D1	c183846.graph_c0_seq8	NA	NA	12	3	not significant
PHF3	c194949.graph_c0_seq6	NA	NA	14	6	not significant
ARNT_10	c200418.graph_c5_seq7	NA	NA	13	5	not significant
TMEM246	c192418.graph_c3_seq11	NA	NA	16	1	not significant
CHD3	c200029.graph_c2_seq12	NA	NA	14	1	not significant
TMEM41B	c197842.graph_c0_seq2	NA	NA	14	0	not significant
CBFA2T2	c191825.graph_c0_seq10	NA	NA	13	2	not significant
MALT1	c199447.graph_c2_seq12	NA	NA	9	4	not significant
MYL12A	c196320.graph_c5_seq5	NA	NA	12	1	not significant
RXRA	c137922.graph_c0_seq1	NA	NA	13	1	not significant
LOC563561	c192150.graph_c0_seq61	NA	NA	3	0	not significant
CGNL1	c198339.graph_c3_seq4	NA	NA	13	6	not significant
GLS	c199281.graph_c3_seq1	NA	NA	13	1	not significant
SRPRB	c194180.graph_c2_seq2	NA	NA	14	0	not significant
CENPW	c197118.graph_c2_seq3	NA	NA	10	2	not significant
SESN1	c187519.graph_c2_seq1	NA	NA	13	1	not significant
CASK	c193106.graph_c0_seq4	NA	NA	14	0	not significant
GTF2A1	c199330.graph_c3_seq13	NA	NA	14	1	not significant
GLB1	c198749.graph_c7_seq8	NA	NA	8	0	not significant
SI:CH211-242B18.1	c202856.graph_c3_seq30	NA	NA	10	0	not significant
CCNB1	c189258.graph_c0_seq2	NA	NA	11	2	not significant
PREPL	c163983.graph_c0_seq1	NA	NA	14	0	not significant
CHD8	c200181.graph_c1_seq1	NA	NA	10	4	not significant
PDDC1	c164137.graph_c0_seq2	NA	NA	13	3	not significant
MAPT	c199672.graph_c4_seq34	NA	NA	14	3	not significant
CTSS	c144505.graph_c0_seq1	NA	NA	11	2	not significant
IFIT1B	c188543.graph_c0_seq1	NA	NA	8	1	not significant
LOC563561	c192150.graph_c0_seq55	NA	NA	4	0	not significant
NXT2	c181869.graph_c1_seq8	NA	NA	11	3	not significant
CFH	c176421.graph_c0_seq3	NA	NA	5	4	not significant
CASK	c193106.graph_c0_seq3	NA	NA	14	0	not significant
BCL9	c201171.graph_c0_seq18	NA	NA	13	9	not significant
NSD1	c195594.graph_c0_seq7	NA	NA	13	4	not significant
PER1	c196165.graph_c0_seq23	NA	NA	14	8	not significant
PRKCZ	c202098.graph_c10_seq6	NA	NA	7	0	not significant
MAP3K5	c201031.graph_c0_seq18	NA	NA	13	3	not significant
ATRX_11	c202856.graph_c2_seq3	NA	NA	15	5	not significant
OS9	c180120.graph_c0_seq2	NA	NA	16	0	not significant
MAPK7	c184994.graph_c0_seq5	NA	NA	15	0	not significant
MED13L	c198060.graph_c0_seq1	NA	NA	14	4	not significant
GDI1	c172909.graph_c0_seq1	NA	NA	16	0	not significant
RPAIN	c196485.graph_c0_seq6	NA	NA	8	0	not significant
PACRGL	c199124.graph_c6_seq13	NA	NA	6	3	not significant
PLP1	c198893.graph_c4_seq8	NA	NA	17	0	not significant
GNB1L	c192104.graph_c2_seq6	NA	NA	10	7	not significant
NIPA2	c200357.graph_c4_seq3	NA	NA	14	0	not significant
KIAA1161	c204558.graph_c0_seq1	NA	NA	15	0	not significant
PTCH1	c197786.graph_c1_seq20	NA	NA	13	3	not significant
ACOX1	c199726.graph_c23_seq5	NA	NA	12	2	not significant
MST1	c196907.graph_c0_seq46	NA	NA	12	3	not significant
CSTF1	c162816.graph_c0_seq1	NA	NA	15	0	not significant
NAMPT	c191434.graph_c2_seq1	NA	NA	15	1	not significant
CAMK2A	c180685.graph_c1_seq1	NA	NA	15	0	not significant
PLXNB2	c200771.graph_c5_seq3	NA	NA	13	10	not significant
CCNG1	c204291.graph_c0_seq1	NA	NA	14	3	not significant
C16ORF59	c199284.graph_c3_seq4	NA	NA	4	0	not significant
IDH1	c161887.graph_c0_seq1	NA	NA	16	0	not significant
LOC459382	c198270.graph_c4_seq3	NA	NA	11	14	not significant
MTMR3	c195977.graph_c0_seq7	NA	NA	14	2	not significant
IKBKB	c196487.graph_c2_seq28	NA	NA	13	3	not significant
ZBTB16	c194768.graph_c0_seq1	NA	NA	13	0	not significant
C12ORF45	c156904.graph_c0_seq3	NA	NA	8	3	not significant
SLC25A1A	c197279.graph_c4_seq9	NA	NA	14	0	not significant
ARGLU1	c201722.graph_c1_seq44	NA	NA	14	0	not significant
FMNL2	c195999.graph_c3_seq4	NA	NA	13	2	not significant
PODXL	c194187.graph_c0_seq6	NA	NA	5	0	not significant
MEF2A	c175981.graph_c1_seq8	NA	NA	12	5	not significant
ACE2	c184174.graph_c0_seq1	NA	NA	13	3	not significant
2610528A11RIK	c164461.graph_c0_seq1	NA	NA	6	0	not significant
CALCOCO1	c187829.graph_c0_seq4	NA	NA	14	2	not significant
CAT	c190967.graph_c0_seq1	NA	NA	15	1	not significant
STXBP2	c188005.graph_c1_seq21	NA	NA	16	1	not significant
ALG1	c200948.graph_c0_seq15	NA	NA	13	0	not significant
UBQLN1	c194744.graph_c0_seq7	NA	NA	16	0	not significant
TBCC	c162584.graph_c0_seq1	NA	NA	11	0	not significant
SSB	c197053.graph_c2_seq1	NA	NA	16	0	not significant
SEC31A	c198601.graph_c3_seq29	NA	NA	12	4	not significant
TMEM54	c185564.graph_c0_seq4	NA	NA	11	0	not significant
TSC22D1	c178927.graph_c2_seq2	NA	NA	12	2	not significant
EXOC8	c192670.graph_c0_seq1	NA	NA	14	1	not significant
PGAM1	c204069.graph_c0_seq1	NA	NA	14	0	not significant
RBM7	c201815.graph_c4_seq1	NA	NA	12	4	not significant
LOC718240	c203018.graph_c0_seq4	NA	NA	15	0	not significant
TPM2_5	c196281.graph_c4_seq10	NA	NA	14	0	not significant
ZNF592	c187253.graph_c0_seq1	NA	NA	12	1	not significant
FXR1	c191590.graph_c0_seq2	NA	NA	15	0	not significant
MAPK6	c184164.graph_c0_seq3	NA	NA	15	0	not significant
TRAF3IP2_9	c195081.graph_c0_seq2	NA	NA	13	0	not significant
RSF1	c195312.graph_c0_seq4	NA	NA	14	4	not significant
MEGF9	c184104.graph_c0_seq3	NA	NA	6	0	not significant
MYLPF	c252241.graph_c0_seq1	NA	NA	16	0	not significant
ITGAM	c203830.graph_c0_seq63	NA	NA	5	2	not significant
PKN1	c200375.graph_c2_seq6	NA	NA	14	1	not significant
DHDH	c186994.graph_c0_seq2	NA	NA	8	0	not significant
NUDCD3	c195615.graph_c2_seq2	NA	NA	12	2	not significant
ZC3H7B	c198101.graph_c4_seq17	NA	NA	14	2	not significant
NFIL3	c155604.graph_c1_seq2	NA	NA	14	1	not significant
CLIP1	c195137.graph_c5_seq45	NA	NA	12	4	not significant
EIF3C	c170271.graph_c0_seq2	NA	NA	16	0	not significant
GABRD	c175686.graph_c0_seq11	NA	NA	12	0	not significant
ATAD2B	c198409.graph_c3_seq12	NA	NA	11	2	not significant
B4GALT5	c190875.graph_c0_seq1	NA	NA	13	1	not significant
IGF1R	c168232.graph_c0_seq3	NA	NA	11	3	not significant
KLF15	c197154.graph_c1_seq14	NA	NA	16	0	not significant
SLC35F5	c200133.graph_c3_seq1	NA	NA	12	2	not significant
SNX14	c192887.graph_c5_seq18	NA	NA	4	0	not significant
DMAP1	c174750.graph_c0_seq2	NA	NA	16	0	not significant
AMMECR1L	c192104.graph_c3_seq12	NA	NA	15	0	not significant
ATF4	c200017.graph_c6_seq1	NA	NA	16	1	not significant
C1RB	c196918.graph_c7_seq3	NA	NA	13	4	not significant
SLC23A1	c183852.graph_c0_seq8	NA	NA	12	2	not significant
CCDC80	c192558.graph_c1_seq2	NA	NA	15	6	not significant
ST3GAL5	c201176.graph_c0_seq4	NA	NA	14	0	not significant
CCBL2	c198969.graph_c2_seq31	NA	NA	14	4	not significant
SELENBP1	c197963.graph_c0_seq12	NA	NA	7	0	not significant
TGFBR2	c195018.graph_c0_seq2	NA	NA	15	1	not significant
PPWD1	c188654.graph_c0_seq9	NA	NA	6	0	not significant
RMI1	c197020.graph_c0_seq37	NA	NA	9	0	not significant
PPP2R5C	c199741.graph_c3_seq6	NA	NA	13	0	not significant
ERMP1	c195041.graph_c0_seq1	NA	NA	5	0	not significant
NOLC1	c197053.graph_c7_seq17	NA	NA	4	0	not significant
ZBTB40	c201439.graph_c0_seq1	NA	NA	12	1	not significant
LTN1	c199252.graph_c0_seq10	NA	NA	13	9	not significant
KRIT1	c200834.graph_c7_seq52	NA	NA	13	1	not significant
PPP2R5B	c198322.graph_c0_seq42_PART0	NA	NA	15	0	not significant
SAT1	c155942.graph_c0_seq5	NA	NA	16	0	not significant
PAQR5	c200334.graph_c6_seq13	NA	NA	11	0	not significant
TRIM26	c195270.graph_c2_seq3	NA	NA	6	0	not significant
UROC1	c195408.graph_c1_seq10	NA	NA	13	3	not significant
NUP37	c195676.graph_c1_seq8	NA	NA	15	0	not significant
AP2S1	c192634.graph_c0_seq1	NA	NA	15	0	not significant
BAIAP2	c191055.graph_c2_seq3	NA	NA	15	0	not significant
GLIPR2	c187270.graph_c0_seq1	NA	NA	14	0	not significant
FAM46A	c169775.graph_c0_seq5	NA	NA	12	1	not significant
HSP90AB1	c107930.graph_c0_seq1	NA	NA	16	0	not significant
RBKS	c195747.graph_c2_seq10	NA	NA	13	2	not significant
OGFR	c202664.graph_c0_seq116	NA	NA	6	0	not significant
LAMTOR4	c168116.graph_c0_seq4	NA	NA	9	0	not significant
MGME1	c182889.graph_c0_seq2	NA	NA	10	0	not significant
DCTN4	c184069.graph_c1_seq4	NA	NA	13	0	not significant
ERGIC3	c202173.graph_c2_seq3	NA	NA	15	0	not significant
ERRFI1	c202874.graph_c1_seq10	NA	NA	13	3	not significant
GLCCI1	c194618.graph_c1_seq14	NA	NA	15	0	not significant
RPL27	c196301.graph_c3_seq3	NA	NA	14	0	not significant
CNIH4	c196550.graph_c5_seq2	NA	NA	13	0	not significant
MRPL12	c186016.graph_c2_seq2	NA	NA	12	2	not significant
FAM114A1	c198729.graph_c1_seq1	NA	NA	13	0	not significant
PPM1A	c203185.graph_c6_seq4	NA	NA	16	0	not significant
CSRP1	c194418.graph_c0_seq1	NA	NA	17	0	not significant
LOC709615	c189998.graph_c1_seq9	NA	NA	10	1	not significant
PJA2	c198040.graph_c3_seq2	NA	NA	14	2	not significant
ITGA1	c192524.graph_c2_seq2	NA	NA	13	3	not significant
HMGCR	c198898.graph_c5_seq7	NA	NA	13	3	not significant
NDUFAF1	c183601.graph_c4_seq2	NA	NA	11	0	not significant
DUSP12	c199939.graph_c0_seq9	NA	NA	13	0	not significant
CNDP2	c159867.graph_c0_seq1	NA	NA	16	0	not significant
FRS2	c202173.graph_c1_seq23	NA	NA	15	0	not significant
IL13RA1	c204408.graph_c0_seq1	NA	NA	14	0	not significant
SRC	c202312.graph_c0_seq22	NA	NA	14	0	not significant
POLR3C	c200879.graph_c0_seq59	NA	NA	12	1	not significant
ZSCAN21	c196719.graph_c3_seq37	NA	NA	9	0	not significant
LACTB2	c199153.graph_c1_seq2	NA	NA	14	0	not significant
HK1	c183926.graph_c0_seq3	NA	NA	14	3	not significant
NAP1L4	c203057.graph_c8_seq1	NA	NA	15	0	not significant
NEGR1	c182056.graph_c0_seq1	NA	NA	13	0	not significant
SLC6A12	c196205.graph_c1_seq140	NA	NA	10	1	not significant
SET	c179582.graph_c0_seq2	NA	NA	3	0	not significant
SDHB	c196228.graph_c2_seq4	NA	NA	16	0	not significant
RGS2	c197307.graph_c0_seq6	NA	NA	15	0	not significant
MRPL18	c191453.graph_c0_seq3	NA	NA	14	0	not significant
STEAP3	c199107.graph_c1_seq19	NA	NA	12	1	not significant
ZNF394	c189026.graph_c0_seq7	NA	NA	6	0	not significant
SRRT	c197765.graph_c0_seq1	NA	NA	13	1	not significant
BAG2	c189222.graph_c3_seq5	NA	NA	15	0	not significant
P2RY1	c199584.graph_c0_seq2	NA	NA	14	0	not significant
SMIM15	c181763.graph_c0_seq1	NA	NA	17	0	not significant
MCMBP	c190417.graph_c0_seq3	NA	NA	11	1	not significant
PEX1_12	c199994.graph_c2_seq28	NA	NA	12	1	not significant
TRUB1	c194298.graph_c3_seq7	NA	NA	14	1	not significant
RBM4B	c198762.graph_c0_seq20	NA	NA	14	0	not significant
ASCC1	c194163.graph_c1_seq4	NA	NA	13	1	not significant
PTER	c193749.graph_c2_seq2	NA	NA	14	2	not significant
TAGLN2	c139308.graph_c0_seq1	NA	NA	16	0	not significant
CISD2	c183596.graph_c0_seq1	NA	NA	15	0	not significant
LOC712942	c198078.graph_c0_seq6	NA	NA	10	6	not significant
FKBP5	c186237.graph_c0_seq6	NA	NA	11	0	not significant
SPIN4	c159064.graph_c0_seq1	NA	NA	13	0	not significant
GJA5	c200944.graph_c0_seq1	NA	NA	12	0	not significant
ZC3H7A	c197627.graph_c3_seq5	NA	NA	13	2	not significant
GANC	c189874.graph_c1_seq6	NA	NA	12	0	not significant
SPG21	c170924.graph_c0_seq1	NA	NA	14	0	not significant
ANXA11	c182219.graph_c0_seq2	NA	NA	15	1	not significant
PTPLAD1	c196506.graph_c2_seq1	NA	NA	16	0	not significant
RFESD	c190093.graph_c0_seq7	NA	NA	13	0	not significant
RPL13	c216495.graph_c0_seq1	NA	NA	16	0	not significant
THRAP3	c191153.graph_c0_seq2	NA	NA	16	0	not significant
ELF3	c197272.graph_c0_seq8	NA	NA	11	2	not significant
PHGDH	c188805.graph_c0_seq1	NA	NA	15	2	not significant
EZR	c163474.graph_c0_seq1	NA	NA	16	0	not significant
RIOK3	c201319.graph_c3_seq8	NA	NA	16	2	not significant
ATP6V0C	c551477.graph_c0_seq1	NA	NA	16	0	not significant
DCBLD1	c197641.graph_c1_seq20	NA	NA	4	4	not significant
BLVRA	c193882.graph_c14_seq5	NA	NA	15	0	not significant
EMILIN1	c190741.graph_c0_seq6	NA	NA	11	3	not significant
TMEM242	c199220.graph_c0_seq2	NA	NA	16	0	not significant
LOC102555242	c200231.graph_c1_seq15	NA	NA	5	0	not significant
ETFA	c168176.graph_c0_seq4	NA	NA	15	2	not significant
SYK	c194904.graph_c1_seq7	NA	NA	12	4	not significant
LLPH	c179444.graph_c0_seq2	NA	NA	16	0	not significant
SF3A3	c203396.graph_c0_seq2	NA	NA	15	0	not significant
DYNC1LI2	c180773.graph_c0_seq1	NA	NA	15	0	not significant
RPL11	c574148.graph_c0_seq1	NA	NA	17	0	not significant
VWA9	c193253.graph_c0_seq18	NA	NA	14	0	not significant
LOC365778	c172431.graph_c0_seq1	NA	NA	15	0	not significant
WDSUB1	c177281.graph_c0_seq5	NA	NA	14	0	not significant
SNAPC5	c204989.graph_c0_seq1	NA	NA	14	0	not significant
TIMM8A	c190184.graph_c1_seq3	NA	NA	17	0	not significant
PFDN5	c199746.graph_c18_seq4	NA	NA	16	0	not significant
RALY	c177366.graph_c2_seq4	NA	NA	16	0	not significant
ATL1_11	c188211.graph_c1_seq9	NA	NA	12	0	not significant
MTMR6	c197732.graph_c9_seq6	NA	NA	12	2	not significant
SMG7	c176288.graph_c1_seq45	NA	NA	13	3	not significant
COMMD6	c198808.graph_c0_seq7	NA	NA	14	0	not significant
RRP12	c202275.graph_c0_seq1	NA	NA	5	0	not significant
TOB1	c172792.graph_c0_seq2	NA	NA	8	0	not significant
RFESD	c190093.graph_c0_seq1	NA	NA	13	0	not significant
HMGN1	c203650.graph_c11_seq1	NA	NA	15	0	not significant
PDRG1	c545916.graph_c0_seq1	NA	NA	14	0	not significant
FAM162A	c200148.graph_c0_seq1	NA	NA	15	0	not significant
DCTN5	c199016.graph_c1_seq4	NA	NA	16	0	not significant
STX7	c197031.graph_c0_seq3	NA	NA	16	0	not significant
ZFAND5	c199543.graph_c2_seq2	NA	NA	14	0	not significant
NR1I2	c182053.graph_c0_seq6	NA	NA	13	0	not significant
LOC100493171	c183373.graph_c0_seq2	NA	NA	13	3	not significant
EZH1	c202297.graph_c1_seq93	NA	NA	12	1	not significant
SNCB	c197972.graph_c1_seq3	NA	NA	15	0	not significant
GM6750	c147743.graph_c0_seq2	NA	NA	16	0	not significant
U2AF2	c182307.graph_c0_seq31	NA	NA	16	0	not significant
APOB	c191338.graph_c0_seq7	NA	NA	8	2	not significant
ZHX3	c199102.graph_c8_seq7	NA	NA	15	1	not significant
OTUD7B	c190266.graph_c0_seq4	NA	NA	12	0	not significant
WDR60	c189815.graph_c0_seq4	NA	NA	6	0	not significant
EIF3D	c161665.graph_c0_seq2	NA	NA	15	0	not significant
EXTL2	c184184.graph_c0_seq24	NA	NA	14	0	not significant
SMAD3	c202931.graph_c0_seq5	NA	NA	12	0	not significant
MUL1	c193235.graph_c0_seq1	NA	NA	16	0	not significant
RNASEH2A	c201149.graph_c4_seq9	NA	NA	15	0	not significant
ALB	c203997.graph_c0_seq1	NA	NA	15	0	not significant
VTI1B	c143092.graph_c0_seq1	NA	NA	16	0	not significant
FDXACB1	c142906.graph_c0_seq1	NA	NA	13	0	not significant
SPATS2L	c199069.graph_c0_seq11	NA	NA	14	3	not significant
TMX2	c199676.graph_c6_seq5	NA	NA	16	0	not significant
CLSTN3	c183994.graph_c0_seq2	NA	NA	13	2	not significant
SMIM14	c188812.graph_c0_seq1	NA	NA	16	0	not significant
CD93	c194860.graph_c0_seq3	NA	NA	7	1	not significant
MOSPD3	c195070.graph_c0_seq7	NA	NA	17	0	not significant
MLST8	c167604.graph_c0_seq3	NA	NA	15	0	not significant
MARCKSL1	c204304.graph_c0_seq1	NA	NA	15	0	not significant
EIF3H	c155926.graph_c0_seq1	NA	NA	16	0	not significant
NUDT4B	c172952.graph_c0_seq1	NA	NA	12	0	not significant
C5ORF24	c182895.graph_c0_seq1	NA	NA	15	0	not significant
ARHGEF2	c202486.graph_c6_seq40	NA	NA	14	3	not significant
MPC1	c143988.graph_c0_seq1	NA	NA	14	0	not significant
PSMB9	c192281.graph_c0_seq9	NA	NA	15	2	not significant
SDC4	c167583.graph_c0_seq1	NA	NA	13	1	not significant
HAO2	c193873.graph_c0_seq33	NA	NA	13	0	not significant
PRKAB2	c202307.graph_c0_seq7	NA	NA	15	0	not significant
CYCS	c199784.graph_c0_seq2	NA	NA	16	0	not significant
MAPKAP1	c200304.graph_c6_seq8	NA	NA	15	0	not significant
UBE2D3	c199394.graph_c2_seq18	NA	NA	12	0	not significant
RPS7	c204017.graph_c0_seq1	NA	NA	16	0	not significant
YWHAB	c189161.graph_c0_seq3	NA	NA	15	0	not significant
ARHGAP42	c201285.graph_c3_seq84	NA	NA	13	0	not significant
ERCC6L2	c200096.graph_c0_seq46	NA	NA	7	0	not significant
SLC5A8	c189049.graph_c0_seq2	NA	NA	11	4	not significant
USH1C_9	c195375.graph_c0_seq17	NA	NA	8	3	not significant
ZNF664	c177661.graph_c0_seq2	NA	NA	16	0	not significant
AGAP_AGAP010288	c159706.graph_c0_seq1	NA	NA	15	0	not significant
TNNI3	c191678.graph_c4_seq14	NA	NA	14	0	not significant
NEDD4L	c199570.graph_c1_seq4	NA	NA	12	0	not significant
CCNI	c190852.graph_c1_seq1	NA	NA	16	0	not significant
FOXJ1	c199262.graph_c1_seq6	NA	NA	11	1	not significant
RHOQ	c194661.graph_c0_seq4	NA	NA	16	0	not significant
LYRM5	c203604.graph_c0_seq29	NA	NA	17	0	not significant
LETM1	c201688.graph_c6_seq8	NA	NA	12	3	not significant
NUPR1	c186701.graph_c0_seq4	NA	NA	13	0	not significant
C10ORF2	c177125.graph_c0_seq11	NA	NA	8	2	not significant
APOA1	c145496.graph_c0_seq1	NA	NA	8	0	not significant
RANBP1	c151992.graph_c0_seq1	NA	NA	16	0	not significant
LYPD6B	c192376.graph_c1_seq1	NA	NA	11	0	not significant
ADAM23	c197893.graph_c0_seq5	NA	NA	14	0	not significant
ANAPC1	c200071.graph_c1_seq1	NA	NA	12	2	not significant
LOC691853	c198216.graph_c0_seq3	NA	NA	14	1	not significant
NACA_4	c199965.graph_c6_seq3	NA	NA	14	0	not significant
APPL2	c203369.graph_c7_seq7	NA	NA	9	3	not significant
DUSP23	c183068.graph_c0_seq7	NA	NA	11	2	not significant
OTUB2	c194068.graph_c7_seq7	NA	NA	14	1	not significant
AP5M1	c194194.graph_c2_seq3	NA	NA	13	0	not significant
CEBPG	c328082.graph_c0_seq1	NA	NA	16	0	not significant
PTGES3	c192662.graph_c1_seq1	NA	NA	15	0	not significant
GALM	c194685.graph_c0_seq5	NA	NA	14	2	not significant
SENP1	c175830.graph_c0_seq2	NA	NA	13	1	not significant
HADH	c188629.graph_c0_seq15	NA	NA	16	0	not significant
NEU1	c183942.graph_c0_seq4	NA	NA	13	1	not significant
CG10361	c184147.graph_c0_seq6	NA	NA	15	0	not significant
SLC46A1	c193156.graph_c0_seq2	NA	NA	12	3	not significant
TRIQK	c196630.graph_c0_seq5	NA	NA	13	0	not significant
ARRDC4	c196294.graph_c0_seq4	NA	NA	11	1	not significant
FAM91A1	c194829.graph_c1_seq13	NA	NA	11	3	not significant
UAP1L1	c192105.graph_c0_seq25	NA	NA	12	0	not significant
OSGIN2	c189539.graph_c0_seq5	NA	NA	14	2	not significant
LOC568308	c197853.graph_c3_seq1	NA	NA	15	1	not significant
NUMB	c199667.graph_c5_seq53	NA	NA	15	1	not significant
MAP3K4	c199125.graph_c0_seq12	NA	NA	11	5	not significant
ATP6V1G1	c150016.graph_c1_seq1	NA	NA	15	0	not significant
MATR3	c197340.graph_c3_seq3	NA	NA	14	0	not significant
HILPDA	c175959.graph_c0_seq1	NA	NA	14	0	not significant
PRMT1	c199813.graph_c5_seq18	NA	NA	16	0	not significant
C2ORF47	c203967.graph_c0_seq4	NA	NA	7	0	not significant
HABP2	c171814.graph_c0_seq4	NA	NA	12	4	not significant
MRPL11	c204162.graph_c0_seq1	NA	NA	16	0	not significant
USP9X	c199933.graph_c5_seq9	NA	NA	14	1	not significant
SST	c205792.graph_c0_seq1	NA	NA	16	0	not significant
SCYL2	c196530.graph_c0_seq1	NA	NA	13	3	not significant
SGCG	c156043.graph_c0_seq3	NA	NA	13	0	not significant
CNPY4	c147218.graph_c0_seq4	NA	NA	14	1	not significant
AK1	c191934.graph_c1_seq1	NA	NA	16	0	not significant
UFM1	c204287.graph_c0_seq1	NA	NA	17	0	not significant
CDC25B	c202053.graph_c6_seq22	NA	NA	13	1	not significant
WDR5B	c195912.graph_c3_seq4	NA	NA	14	0	not significant
QARS_3	c199078.graph_c1_seq67	NA	NA	15	0	not significant
CLRN3	c155140.graph_c1_seq1	NA	NA	14	0	not significant
TM2D3	c198085.graph_c0_seq5	NA	NA	15	1	not significant
NTAN1	c202304.graph_c5_seq20	NA	NA	14	0	not significant
RPL22	c200404.graph_c1_seq18	NA	NA	16	0	not significant
UBR3	c197966.graph_c1_seq3	NA	NA	14	3	not significant
ZNF451	c199497.graph_c5_seq16	NA	NA	11	2	not significant
AQP7	c194325.graph_c0_seq4	NA	NA	9	0	not significant
RBM3	c161293.graph_c0_seq3	NA	NA	16	0	not significant
CNTFR	c191342.graph_c3_seq2	NA	NA	13	0	not significant
RWDD4	c187895.graph_c0_seq1	NA	NA	13	0	not significant
DBNL	c197238.graph_c2_seq10	NA	NA	15	0	not significant
CBWD1	c196778.graph_c4_seq6	NA	NA	15	0	not significant
CHD9	c199241.graph_c0_seq25	NA	NA	12	12	not significant
SZT2	c202767.graph_c3_seq17	NA	NA	7	16	not significant
PEX3	c203626.graph_c8_seq1	NA	NA	14	1	not significant
KIAA0247	c200256.graph_c1_seq3	NA	NA	14	0	not significant
SZRD1	c196703.graph_c0_seq1	NA	NA	16	0	not significant
PTBP2	c194966.graph_c2_seq11	NA	NA	12	0	not significant
EXOC7	c203686.graph_c0_seq71	NA	NA	6	0	not significant
ATRIP	c189851.graph_c0_seq2	NA	NA	11	0	not significant
MDM2	c189837.graph_c2_seq2	NA	NA	4	0	not significant
AK2	c201586.graph_c4_seq4	NA	NA	14	0	not significant
NDUFA5	c229996.graph_c0_seq1	NA	NA	16	0	not significant
GLUL	c195640.graph_c0_seq1	NA	NA	16	0	not significant
NPL	c201879.graph_c2_seq36	NA	NA	4	0	not significant
LAMTOR3	c142879.graph_c2_seq2	NA	NA	17	0	not significant
SLC6A6	c195732.graph_c0_seq10	NA	NA	12	0	not significant
CCDC12	c198561.graph_c2_seq10	NA	NA	15	0	not significant
SRRT	c197765.graph_c0_seq40	NA	NA	13	1	not significant
TRIM6-TRIM34	c202756.graph_c6_seq31	NA	NA	5	1	not significant
FMO4	c198287.graph_c0_seq4	NA	NA	6	0	not significant
RL15_ANOGA	c154723.graph_c0_seq1	NA	NA	15	0	not significant
LOC101749579	c164469.graph_c0_seq1	NA	NA	13	0	not significant
SLC39A5	c195129.graph_c9_seq37	NA	NA	15	0	not significant
AIMP1	c194507.graph_c6_seq25	NA	NA	13	0	not significant
TIMM8B	c183933.graph_c1_seq2	NA	NA	15	0	not significant
MAD1L1	c191722.graph_c0_seq8	NA	NA	14	1	not significant
RBP4	c173372.graph_c2_seq1	NA	NA	15	0	not significant
LTBP3	c198580.graph_c0_seq44	NA	NA	5	3	not significant
PEX11G	c202392.graph_c0_seq6	NA	NA	5	0	not significant
RARRES2	c198978.graph_c5_seq4	NA	NA	13	0	not significant
CBX5	c184848.graph_c0_seq3	NA	NA	16	0	not significant
ARID2	c181384.graph_c1_seq1	NA	NA	14	8	not significant
SPATA6	c203689.graph_c1_seq1	NA	NA	11	2	not significant
SEC24D	c183843.graph_c0_seq4	NA	NA	14	3	not significant
CTH	c198173.graph_c1_seq5	NA	NA	15	3	not significant
MAGED1	c190196.graph_c0_seq14	NA	NA	14	0	not significant
CTSA	c175823.graph_c0_seq1	NA	NA	16	0	not significant
ALDH3A2	c195285.graph_c0_seq5	NA	NA	13	1	not significant
RBM15	c201915.graph_c3_seq17	NA	NA	15	0	not significant
EPHB4	c195671.graph_c1_seq14	NA	NA	10	4	not significant
UBXN2B	c179294.graph_c2_seq5	NA	NA	14	0	not significant
SEC31A	c198601.graph_c3_seq19	NA	NA	12	4	not significant
BHLHE40	c198452.graph_c2_seq1	NA	NA	16	1	not significant
POLR1D	c252735.graph_c0_seq1	NA	NA	9	0	not significant
FICD	c196962.graph_c1_seq1	NA	NA	14	4	not significant
USP32	c181586.graph_c0_seq6	NA	NA	13	9	not significant
CUEDC1	c186016.graph_c0_seq2	NA	NA	13	2	not significant
SLC7A6OS	c154939.graph_c0_seq1	NA	NA	14	0	not significant
CGGBP1	c167748.graph_c0_seq2	NA	NA	17	0	not significant
CSNK1D	c196116.graph_c4_seq5	NA	NA	17	0	not significant
HIVEP2	c201324.graph_c0_seq3	NA	NA	13	7	not significant
CYP7A1	c194854.graph_c0_seq1	NA	NA	14	0	not significant
MYL7	c148061.graph_c0_seq1	NA	NA	12	0	not significant
NFIC	c180482.graph_c1_seq1	NA	NA	5	0	not significant
THY1	c156406.graph_c0_seq2	NA	NA	17	0	not significant
ATP1B2	c202269.graph_c2_seq12	NA	NA	16	0	not significant
DOT1L	c199433.graph_c1_seq9	NA	NA	13	5	not significant
DCTN1	c199957.graph_c0_seq40	NA	NA	14	2	not significant
LOC721291	c183841.graph_c1_seq3	NA	NA	12	3	not significant
CAMK2A	c180685.graph_c1_seq2	NA	NA	15	0	not significant
ITPR3	c196124.graph_c3_seq25	NA	NA	10	8	not significant
UGP2	c178833.graph_c0_seq3	NA	NA	16	0	not significant
SPATA33	c192145.graph_c0_seq7	NA	NA	9	1	not significant
LAMC1	c200618.graph_c0_seq1	NA	NA	14	12	not significant
SPATA2	c188170.graph_c0_seq2	NA	NA	14	0	not significant
ITPR1	c196124.graph_c3_seq4	NA	NA	14	1	not significant
AHCYL1	c143547.graph_c0_seq1	NA	NA	15	0	not significant
UBE2WL	c203423.graph_c0_seq2	NA	NA	14	0	not significant
TSPAN9	c189292.graph_c0_seq4	NA	NA	13	0	not significant
RGCC	c195992.graph_c4_seq2	NA	NA	13	0	not significant
APRT	c187861.graph_c0_seq7	NA	NA	15	0	not significant
PPFIA1	c199284.graph_c1_seq14	NA	NA	14	1	not significant
PIAS1	c181399.graph_c0_seq3	NA	NA	14	0	not significant
LOC100909787	c160492.graph_c0_seq1	NA	NA	15	0	not significant
IFRD1	c196103.graph_c2_seq1	NA	NA	9	1	not significant
EWSR1	c194029.graph_c2_seq24	NA	NA	6	1	not significant
SFN	c333006.graph_c0_seq1	NA	NA	13	0	not significant
PDCD7	c194965.graph_c0_seq2	NA	NA	8	0	not significant
ASH1L	c193843.graph_c0_seq1	NA	NA	13	15	not significant
PCNP	c189921.graph_c3_seq2	NA	NA	16	0	not significant
SF3B5	c193338.graph_c0_seq1	NA	NA	17	0	not significant
PCDH1	c200487.graph_c1_seq5	NA	NA	13	1	not significant
B3GALTL	c187692.graph_c0_seq9	NA	NA	10	3	not significant
LIN37	c187128.graph_c1_seq23	NA	NA	15	0	not significant
FRA10AC1	c199278.graph_c6_seq62	NA	NA	11	0	not significant
STIM1	c201066.graph_c3_seq21	NA	NA	15	1	not significant
PFDN1	c159353.graph_c0_seq1	NA	NA	15	0	not significant
CBFA2T2	c191825.graph_c0_seq14	NA	NA	9	0	not significant
APOA4	c204233.graph_c0_seq1	NA	NA	9	1	not significant
SNURF	c254126.graph_c0_seq1	NA	NA	12	0	not significant
ARAP2	c198781.graph_c1_seq3	NA	NA	11	5	not significant
IGSF8	c201722.graph_c1_seq53	NA	NA	14	1	not significant
U2SURP	c196300.graph_c1_seq20	NA	NA	14	1	not significant
POLR2C	c195945.graph_c5_seq5	NA	NA	14	0	not significant
AK2	c201586.graph_c4_seq2	NA	NA	14	0	not significant
MMADHC	c167562.graph_c0_seq3	NA	NA	15	0	not significant
FSTL3	c175569.graph_c0_seq4	NA	NA	4	0	not significant
LOC469913	c201981.graph_c1_seq19	NA	NA	12	0	not significant
SDC2	c187918.graph_c0_seq1	NA	NA	16	0	not significant
CNOT1	c190658.graph_c2_seq17	NA	NA	6	0	not significant
AGXT	c193988.graph_c0_seq3	NA	NA	11	0	not significant
KTI12	c205115.graph_c0_seq1	NA	NA	11	2	not significant
DMTN	c195292.graph_c0_seq11	NA	NA	11	0	not significant
AURKAIP1	c198951.graph_c13_seq6	NA	NA	13	0	not significant
H6PD	c188283.graph_c1_seq5	NA	NA	12	6	not significant
FAM3D	c191660.graph_c1_seq3	NA	NA	11	0	not significant
ACOX2	c195396.graph_c5_seq4	NA	NA	11	6	not significant
C10ORF54	c194203.graph_c0_seq10	NA	NA	15	0	not significant
CTDNEP1	c201019.graph_c0_seq1_PART0	NA	NA	17	0	not significant
NDUFA2	c353956.graph_c0_seq1	NA	NA	14	0	not significant
TRAF7	c187654.graph_c0_seq15	NA	NA	14	0	not significant
ATP7	c193828.graph_c5_seq1	NA	NA	11	5	not significant
SPAG9	c199885.graph_c3_seq50	NA	NA	13	4	not significant
NDUFA6	c202339.graph_c3_seq5	NA	NA	15	0	not significant
NDUFC2	c283983.graph_c0_seq1	NA	NA	11	0	not significant
SLC22A8	c192240.graph_c0_seq8	NA	NA	13	3	not significant
SRSF9	c159599.graph_c1_seq2	NA	NA	16	0	not significant
USP22	c158110.graph_c0_seq1	NA	NA	15	0	not significant
EPC1	c199988.graph_c1_seq3	NA	NA	14	0	not significant
IPO13	c198303.graph_c2_seq19	NA	NA	14	1	not significant
DCTN1	c199957.graph_c0_seq3	NA	NA	14	2	not significant
FAM127C	c202278.graph_c2_seq11	NA	NA	11	0	not significant
ETS2	c197050.graph_c0_seq2	NA	NA	14	0	not significant
DCLRE1C	c198062.graph_c0_seq15	NA	NA	7	0	not significant
EML2	c202220.graph_c0_seq12	NA	NA	5	0	not significant
ERGIC3	c202173.graph_c2_seq2	NA	NA	15	0	not significant
SMNDC1	c201328.graph_c1_seq18	NA	NA	15	0	not significant
RBM39B	c193345.graph_c0_seq35	NA	NA	12	0	not significant
TAF1B	c187027.graph_c0_seq1	NA	NA	12	1	not significant
MCL1	c178263.graph_c0_seq1	NA	NA	5	0	not significant
DEXI	c182762.graph_c0_seq2	NA	NA	17	0	not significant
EBAG9	c200211.graph_c2_seq1	NA	NA	15	0	not significant
YWHAG	c184175.graph_c0_seq1	NA	NA	16	0	not significant
PRADC1	c194985.graph_c2_seq1	NA	NA	15	0	not significant
ITGAM	c203830.graph_c0_seq68	NA	NA	5	2	not significant
COQ7	c200161.graph_c1_seq7	NA	NA	14	0	not significant
KIAA0319L	c199845.graph_c2_seq15	NA	NA	12	3	not significant
MTF1	c199609.graph_c0_seq9	NA	NA	13	1	not significant
AGAP_AGAP001914	c198102.graph_c12_seq6	NA	NA	16	0	not significant
BSPRY	c200461.graph_c3_seq14	NA	NA	10	2	not significant
UQCRC1	c153388.graph_c0_seq3	NA	NA	14	0	not significant
WDR48	c196415.graph_c1_seq1	NA	NA	14	2	not significant
APAF1	c199238.graph_c1_seq6	NA	NA	10	7	not significant
ZDHHC17	c189305.graph_c0_seq5	NA	NA	14	0	not significant
BMP3	c201626.graph_c1_seq1	NA	NA	11	2	not significant
DYNLT1	c202248.graph_c0_seq2	NA	NA	16	0	not significant
MGAT5	c194916.graph_c0_seq2	NA	NA	13	0	not significant
NDFIP1	c139392.graph_c0_seq1	NA	NA	15	0	not significant
SLC16A2	c182771.graph_c0_seq2	NA	NA	14	0	not significant
C18ORF32	c501780.graph_c0_seq1	NA	NA	14	0	not significant
ENDOU	c185481.graph_c0_seq1	NA	NA	12	2	not significant
MTMR14	c192890.graph_c1_seq25	NA	NA	13	0	not significant
PDE9A	c197361.graph_c1_seq70	NA	NA	13	1	not significant
PHF20	c169734.graph_c0_seq12	NA	NA	15	4	not significant
BMPR1A	c199377.graph_c0_seq1	NA	NA	13	1	not significant
MPLKIP	c196510.graph_c0_seq3	NA	NA	14	0	not significant
SMIM24	c190943.graph_c0_seq5	NA	NA	9	0	not significant
PHYHD1	c197995.graph_c5_seq29	NA	NA	12	2	not significant
HLA-DRA	c330640.graph_c0_seq1	NA	NA	15	3	not significant
MAN1B1	c188731.graph_c1_seq2	NA	NA	12	2	not significant
ATP9B	c194924.graph_c1_seq7	NA	NA	11	0	not significant
SEC24C	c199782.graph_c9_seq18_PART0	NA	NA	14	1	not significant
NDST1	c200204.graph_c2_seq1	NA	NA	14	0	not significant
L307882	c199829.graph_c3_seq33	NA	NA	15	2	not significant
GPN2	c200945.graph_c0_seq9	NA	NA	13	0	not significant
PKP4	c198953.graph_c3_seq12	NA	NA	15	0	not significant
KIAA1191	c198454.graph_c0_seq4	NA	NA	14	1	not significant
F10	c183103.graph_c0_seq2	NA	NA	13	5	not significant
TVP23B	c194581.graph_c5_seq1	NA	NA	16	0	not significant
SOX6	c201005.graph_c0_seq36	NA	NA	12	1	not significant
TOMM70A	c164921.graph_c0_seq1	NA	NA	15	1	not significant
MED19_10	c197147.graph_c2_seq2	NA	NA	14	0	not significant
SLC6A4	c192337.graph_c0_seq2	NA	NA	13	0	not significant
MAN2A1	c195047.graph_c0_seq1	NA	NA	13	3	not significant
POLR3E	c200977.graph_c4_seq4	NA	NA	11	3	not significant
ALDH7A1	c199557.graph_c3_seq26	NA	NA	15	2	not significant
CG7967	c190185.graph_c0_seq1	NA	NA	13	1	not significant
ISPD	c192052.graph_c1_seq3	NA	NA	8	0	not significant
C4ORF27	c200741.graph_c10_seq1	NA	NA	14	2	not significant
ORAI3	c140030.graph_c0_seq1	NA	NA	6	0	not significant
TGM2	c111671.graph_c0_seq1	NA	NA	14	1	not significant
LSS	c201688.graph_c6_seq13	NA	NA	6	0	not significant
C1QA	c189586.graph_c0_seq1	NA	NA	14	0	not significant
STRADB	c192924.graph_c1_seq5	NA	NA	11	2	not significant
CG17996	c187775.graph_c0_seq1	NA	NA	14	3	not significant
RABIF	c196109.graph_c0_seq1	NA	NA	13	1	not significant
CLTA	c181165.graph_c0_seq6	NA	NA	15	0	not significant
SIPA1L1	c203045.graph_c4_seq19	NA	NA	10	3	not significant
ATF1	c183677.graph_c0_seq14	NA	NA	13	1	not significant
COL4A3BP	c184143.graph_c0_seq1	NA	NA	12	0	not significant
DLG4	c191207.graph_c1_seq11	NA	NA	15	0	not significant
RRP9	c199382.graph_c2_seq19	NA	NA	14	1	not significant
HYAL1	c179525.graph_c0_seq9	NA	NA	11	1	not significant
ZDHHC20	c184094.graph_c0_seq25	NA	NA	10	0	not significant
GALK2	c194242.graph_c0_seq3	NA	NA	14	8	not significant
TMEM14C	c181924.graph_c3_seq2	NA	NA	15	0	not significant
GNAQ	c204738.graph_c0_seq1	NA	NA	14	0	not significant
VMA21	c167572.graph_c0_seq1	NA	NA	16	0	not significant
OXR1	c196829.graph_c6_seq4	NA	NA	7	0	not significant
PEX19	c201732.graph_c3_seq47	NA	NA	14	1	not significant
NDUFB6	c188917.graph_c1_seq4	NA	NA	9	0	not significant
DSC3	c198078.graph_c0_seq10	NA	NA	11	2	not significant
ATP13A1	c197833.graph_c0_seq3	NA	NA	11	3	not significant
PPP2R5D	c197011.graph_c2_seq1	NA	NA	11	0	not significant
HNMT	c199753.graph_c0_seq1	NA	NA	16	0	not significant
LSM12A	c204300.graph_c0_seq1	NA	NA	15	0	not significant
BCL7A	c192428.graph_c1_seq8	NA	NA	13	2	not significant
ITGAV	c203676.graph_c0_seq13	NA	NA	7	4	not significant
PSMC6	c161188.graph_c0_seq1	NA	NA	16	0	not significant
ZDHHC1	c196098.graph_c1_seq44	NA	NA	13	4	not significant
C18ORF21	c197955.graph_c1_seq5	NA	NA	12	0	not significant
ZGC:158640	c201748.graph_c3_seq19	NA	NA	16	1	not significant
ARHGEF3	c182523.graph_c0_seq5	NA	NA	13	2	not significant
LHFP	c150752.graph_c0_seq1	NA	NA	15	0	not significant
TFEC	c202485.graph_c2_seq4	NA	NA	9	1	not significant
STX1B	c197505.graph_c1_seq4	NA	NA	15	0	not significant
TOB2	c194673.graph_c0_seq6	NA	NA	16	0	not significant
CHAMP1	c203226.graph_c2_seq2	NA	NA	13	0	not significant
FKBP4	c195888.graph_c0_seq1	NA	NA	15	0	not significant
ADRM1	c148145.graph_c0_seq3	NA	NA	14	0	not significant
C14ORF119	c271088.graph_c0_seq1	NA	NA	9	2	not significant
SNRNP40	c194793.graph_c3_seq6	NA	NA	15	0	not significant
DTNBP1	c176114.graph_c1_seq2	NA	NA	14	0	not significant
DOK4	c200849.graph_c0_seq30	NA	NA	14	0	not significant
TCEA1	c203286.graph_c0_seq1	NA	NA	16	0	not significant
GABARAPL1	c204051.graph_c0_seq1	NA	NA	15	0	not significant
COASY	c200021.graph_c0_seq3	NA	NA	9	10	not significant
STAMBP	c195377.graph_c4_seq5	NA	NA	16	1	not significant
RNF10	c196843.graph_c12_seq1	NA	NA	16	0	not significant
SERPINB6	c202370.graph_c1_seq1	NA	NA	12	4	not significant
HSPB3	c190632.graph_c0_seq1	NA	NA	13	1	not significant
OXNAD1	c198371.graph_c2_seq24	NA	NA	15	1	not significant
MAP9	c202883.graph_c0_seq2	NA	NA	8	0	not significant
MYEOV2	c203447.graph_c1_seq4	NA	NA	15	0	not significant
LOC100535100	c199915.graph_c2_seq15	NA	NA	12	0	not significant
NSRP1	c165640.graph_c0_seq3	NA	NA	15	0	not significant
CRCP	c191580.graph_c0_seq9	NA	NA	14	3	not significant
ASH2L	c192299.graph_c0_seq12	NA	NA	4	0	not significant
OSBPL9	c197556.graph_c2_seq38	NA	NA	15	0	not significant
CNOT7	c175199.graph_c1_seq2	NA	NA	14	0	not significant
PUF60	c76664.graph_c0_seq2	NA	NA	16	0	not significant
ST8SIA3	c168914.graph_c0_seq2	NA	NA	11	0	not significant
GTF2B	c188481.graph_c0_seq4	NA	NA	16	0	not significant
OPTN	c198531.graph_c1_seq1	NA	NA	16	1	not significant
NFE2	c145192.graph_c0_seq2	NA	NA	12	0	not significant
FBXW5	c190881.graph_c0_seq31	NA	NA	12	2	not significant
CAST	c193928.graph_c2_seq15	NA	NA	12	1	not significant
ACTL6B	c193043.graph_c0_seq10	NA	NA	12	0	not significant
OSBPL2	c157308.graph_c0_seq3	NA	NA	13	1	not significant
LOC712464	c197357.graph_c1_seq2	NA	NA	16	0	not significant
MRPS15	c199930.graph_c9_seq9	NA	NA	11	0	not significant
PRKRIP1	c144935.graph_c0_seq1	NA	NA	15	0	not significant
PPT1	c196163.graph_c0_seq1	NA	NA	13	0	not significant
PIN1	c204282.graph_c0_seq1	NA	NA	15	0	not significant
YIPF4	c200583.graph_c1_seq1	NA	NA	14	0	not significant
UCP2	c193628.graph_c5_seq4	NA	NA	14	6	not significant
NAA20	c181310.graph_c0_seq1	NA	NA	15	0	not significant
CTBS	c193318.graph_c1_seq2	NA	NA	11	2	not significant
RPL11	c204628.graph_c0_seq1	NA	NA	17	0	not significant
COPA	c183922.graph_c0_seq1	NA	NA	15	0	not significant
PARD3	c196001.graph_c1_seq49	NA	NA	10	18	not significant
PTBP1	c184011.graph_c0_seq4	NA	NA	14	0	not significant
BCKDK	c201496.graph_c2_seq30	NA	NA	14	0	not significant
MTFR1L	c188060.graph_c2_seq2	NA	NA	16	0	not significant
CECR5	c157868.graph_c0_seq1	NA	NA	13	2	not significant
TRMT1	c195158.graph_c3_seq43	NA	NA	14	11	not significant
ROPN1L	c175106.graph_c0_seq4	NA	NA	15	0	not significant
LRRC23	c194669.graph_c0_seq39	NA	NA	12	1	not significant
LIN54	c176203.graph_c0_seq4	NA	NA	12	2	not significant
NUTF2	c155854.graph_c0_seq1	NA	NA	16	0	not significant
PPP6R2	c199895.graph_c1_seq122	NA	NA	13	8	not significant
AP1S3	c194822.graph_c0_seq6	NA	NA	12	0	not significant
LAMTOR2	c204187.graph_c0_seq1	NA	NA	15	0	not significant
RAC2	c179606.graph_c1_seq8	NA	NA	14	0	not significant
FXYD1	c107463.graph_c1_seq1	NA	NA	15	0	not significant
TAF1	c188982.graph_c0_seq27	NA	NA	12	3	not significant
USP4	c187355.graph_c0_seq4	NA	NA	10	8	not significant
PLEKHO1	c203355.graph_c2_seq2	NA	NA	15	2	not significant
EPM2A	c199958.graph_c6_seq3	NA	NA	11	1	not significant
RABGAP1L	c193475.graph_c0_seq1	NA	NA	9	0	not significant
LZTFL1	c194878.graph_c0_seq2	NA	NA	6	0	not significant
KAT7	c200554.graph_c2_seq1	NA	NA	11	0	not significant
TNFAIP8L3	c176634.graph_c1_seq3	NA	NA	17	0	not significant
CSDE1	c177390.graph_c2_seq2	NA	NA	16	0	not significant
ARRB1	c202599.graph_c0_seq12	NA	NA	15	1	not significant
SLC25A22	c200419.graph_c0_seq1	NA	NA	15	1	not significant
CES3	c180476.graph_c0_seq1	NA	NA	7	0	not significant
AP1G1	c182101.graph_c0_seq1	NA	NA	12	0	not significant
TENC1	c201207.graph_c3_seq30	NA	NA	12	7	not significant
LCK	c183204.graph_c0_seq2	NA	NA	10	2	not significant
OSTC	c201262.graph_c1_seq2	NA	NA	16	0	not significant
KIF5C	c168884.graph_c0_seq1	NA	NA	14	0	not significant
SLC2A9	c201831.graph_c0_seq47	NA	NA	7	3	not significant
PLK1	c198670.graph_c1_seq9	NA	NA	12	2	not significant
ACTR1B	c183973.graph_c0_seq1	NA	NA	14	0	not significant
METAP1	c168442.graph_c0_seq1	NA	NA	14	2	not significant
FAM188A	c197545.graph_c3_seq2	NA	NA	14	3	not significant
NEK6	c160827.graph_c1_seq3	NA	NA	15	1	not significant
PTPN11	c195031.graph_c0_seq2	NA	NA	14	0	not significant
SLC44A3	c194123.graph_c0_seq19	NA	NA	9	1	not significant
SMEK1	c188677.graph_c0_seq19	NA	NA	14	0	not significant
SUPT20	c194405.graph_c3_seq57	NA	NA	6	0	not significant
DUSP11	c193206.graph_c1_seq4	NA	NA	8	3	not significant
C5ORF30	c177163.graph_c0_seq2	NA	NA	14	1	not significant
YIF1B	c190779.graph_c2_seq13	NA	NA	13	3	not significant
FBXO11	c180149.graph_c1_seq5	NA	NA	12	0	not significant
FBXO30	c169524.graph_c0_seq1	NA	NA	13	0	not significant
RAB35	c187363.graph_c0_seq1	NA	NA	14	0	not significant
TMUB2	c200341.graph_c1_seq7	NA	NA	3	0	not significant
DRG1	c204354.graph_c0_seq1	NA	NA	14	0	not significant
KCNE3	c108829.graph_c0_seq1	NA	NA	14	0	not significant
REEP5	c162151.graph_c0_seq1	NA	NA	14	0	not significant
GNL3L_8	c195538.graph_c1_seq18	NA	NA	14	4	not significant
TOP3B	c202667.graph_c6_seq79	NA	NA	14	2	not significant
FXYD3	c183958.graph_c1_seq9	NA	NA	12	0	not significant
NEO1	c192976.graph_c0_seq9	NA	NA	14	3	not significant
GCNT1	c175180.graph_c0_seq2	NA	NA	13	2	not significant
DVL3	c197258.graph_c1_seq36	NA	NA	12	1	not significant
TCF4	c181766.graph_c0_seq18	NA	NA	15	0	not significant
COPZ2	c160762.graph_c0_seq1	NA	NA	12	2	not significant
SDR39U1	c190288.graph_c0_seq16	NA	NA	13	2	not significant
ZNHIT6	c177531.graph_c0_seq1	NA	NA	10	1	not significant
CHCHD5	c196356.graph_c0_seq17	NA	NA	14	1	not significant
FMR1	c183259.graph_c0_seq21	NA	NA	13	0	not significant
STXBP2	c188005.graph_c1_seq38	NA	NA	16	1	not significant
DDT	c182854.graph_c0_seq1	NA	NA	7	0	not significant
IDH2	c200879.graph_c3_seq2	NA	NA	16	0	not significant
ZNF330	c188881.graph_c0_seq4	NA	NA	12	1	not significant
TADA3	c196681.graph_c6_seq7	NA	NA	13	0	not significant
MOCS2	c317340.graph_c0_seq1	NA	NA	5	3	not significant
CXORF40A	c200066.graph_c0_seq18	NA	NA	14	0	not significant
COMMD5	c189626.graph_c2_seq4	NA	NA	15	0	not significant
LIMCH1	c197868.graph_c1_seq6	NA	NA	15	0	not significant
MITD1	c189275.graph_c1_seq2	NA	NA	11	8	not significant
APBB1IP	c138875.graph_c0_seq2	NA	NA	7	0	not significant
SLC25A33	c190998.graph_c3_seq26	NA	NA	16	0	not significant
ASPH	c196348.graph_c1_seq24	NA	NA	6	0	not significant
TBC1D20	c183952.graph_c0_seq4	NA	NA	16	0	not significant
C9	c182496.graph_c2_seq1	NA	NA	7	4	not significant
SI:DKEY-83K24.4	c187976.graph_c0_seq4	NA	NA	11	0	not significant
PLSCR3	c197501.graph_c0_seq4	NA	NA	11	1	not significant
PTK7	c193726.graph_c1_seq5	NA	NA	9	3	not significant
NOM1	c197785.graph_c1_seq32	NA	NA	6	18	not significant
C19ORF60	c202800.graph_c2_seq7	NA	NA	5	23	not significant
TANGO2	c201885.graph_c1_seq7	NA	NA	14	0	not significant
HELZ	c197274.graph_c0_seq1	NA	NA	12	6	not significant
NAA25	c196863.graph_c4_seq1	NA	NA	11	4	not significant
TTC29	c200813.graph_c0_seq9	NA	NA	9	0	not significant
LGALS2	c158811.graph_c0_seq1	NA	NA	8	1	not significant
TMEM65	c202145.graph_c3_seq3	NA	NA	12	0	not significant
MPP7	c200697.graph_c3_seq2	NA	NA	13	5	not significant
C16ORF72	c198637.graph_c1_seq1	NA	NA	15	0	not significant
FAM110B	c184194.graph_c0_seq7	NA	NA	15	0	not significant
RCBTB1	c193431.graph_c0_seq13	NA	NA	11	2	not significant
CDK2AP1	c181756.graph_c0_seq1	NA	NA	16	0	not significant
ETF1	c192544.graph_c0_seq4	NA	NA	15	0	not significant
SLC2A4	c176171.graph_c0_seq5	NA	NA	14	1	not significant
PARD3	c196001.graph_c1_seq6	NA	NA	10	19	not significant
IMMP2L	c165285.graph_c0_seq3	NA	NA	15	0	not significant
LARP1B	c194277.graph_c0_seq9	NA	NA	7	1	not significant
EXOSC8	c192967.graph_c1_seq57	NA	NA	16	0	not significant
TOM1L1	c182954.graph_c0_seq2	NA	NA	15	2	not significant
ATRIP	c189851.graph_c0_seq8	NA	NA	5	0	not significant
LRRC23	c194669.graph_c0_seq6	NA	NA	6	0	not significant
RWDD3	c198696.graph_c0_seq25	NA	NA	13	1	not significant
SMIM8	c200942.graph_c4_seq1	NA	NA	15	5	not significant
AGPAT1	c197154.graph_c1_seq3	NA	NA	14	0	not significant
CHTF8	c194167.graph_c0_seq1	NA	NA	15	0	not significant
MAN1A1	c200270.graph_c1_seq18	NA	NA	11	2	not significant
EIF4H	c164564.graph_c0_seq1	NA	NA	15	0	not significant
ACPP	c200793.graph_c2_seq13	NA	NA	9	1	not significant
SLC45A4	c200170.graph_c1_seq1	NA	NA	12	1	not significant
RNF19B	c187188.graph_c0_seq2	NA	NA	8	1	not significant
ABHD12	c198743.graph_c0_seq2	NA	NA	16	1	not significant
TXNDC9	c190532.graph_c0_seq2	NA	NA	14	1	not significant
UNK	c194687.graph_c0_seq46	NA	NA	13	8	not significant
DDX20	c182475.graph_c1_seq4	NA	NA	14	5	not significant
TPM3	c203718.graph_c6_seq48	NA	NA	9	0	not significant
C5ORF28	c195306.graph_c1_seq9	NA	NA	12	1	not significant
BLCAP	c198369.graph_c2_seq4	NA	NA	16	0	not significant
PEX5	c201877.graph_c0_seq37	NA	NA	12	3	not significant
APCS	c139907.graph_c0_seq1	NA	NA	7	1	not significant
SYNCRIP	c197508.graph_c3_seq2	NA	NA	12	0	not significant
POLDIP3	c176155.graph_c0_seq2	NA	NA	14	0	not significant
MYNN	c182435.graph_c0_seq2	NA	NA	12	3	not significant
TBRG1	c183839.graph_c0_seq24	NA	NA	13	2	not significant
MGLL	c192424.graph_c0_seq2	NA	NA	11	0	not significant
GTPBP4	c198861.graph_c3_seq1	NA	NA	13	1	not significant
ASF1B	c138749.graph_c0_seq4	NA	NA	13	1	not significant
MIA	c199758.graph_c0_seq6	NA	NA	11	0	not significant
MED4	c202615.graph_c3_seq2	NA	NA	13	0	not significant
TEKT1	c181499.graph_c0_seq2	NA	NA	13	2	not significant
GPX4	c145060.graph_c0_seq4	NA	NA	14	1	not significant
C4A	c202178.graph_c2_seq39	NA	NA	7	1	not significant
C7ORF31	c200998.graph_c0_seq6	NA	NA	11	0	not significant
LOC568935	c203941.graph_c1_seq46	NA	NA	15	0	not significant
SREK1	c203061.graph_c1_seq22	NA	NA	7	0	not significant
PNKD_10	c201061.graph_c2_seq2	NA	NA	14	3	not significant
FAM102A	c179869.graph_c0_seq4	NA	NA	13	4	not significant
AWAT2	c202037.graph_c4_seq1	NA	NA	11	2	not significant
CCT5	c168390.graph_c0_seq1	NA	NA	16	0	not significant
NEIL1	c194036.graph_c1_seq10	NA	NA	9	3	not significant
ZBED5	c195792.graph_c0_seq9	NA	NA	12	3	not significant
FAM69A	c185493.graph_c0_seq2	NA	NA	14	0	not significant
RAB1B	c303612.graph_c0_seq1	NA	NA	16	0	not significant
RGS4	c173642.graph_c0_seq1	NA	NA	5	0	not significant
PPP6R3	c191108.graph_c1_seq4	NA	NA	12	5	not significant
PBDC1	c148729.graph_c0_seq1	NA	NA	14	2	not significant
CIAO1	c199896.graph_c9_seq1	NA	NA	13	1	not significant
PHTF2	c200644.graph_c0_seq80	NA	NA	9	4	not significant
TMEM45A	c204822.graph_c0_seq1	NA	NA	9	4	not significant
PET100	c269863.graph_c0_seq1	NA	NA	15	0	not significant
RNF31	c202034.graph_c5_seq60	NA	NA	14	10	not significant
SLC35A3	c199409.graph_c4_seq2	NA	NA	12	1	not significant
PROC	c201068.graph_c0_seq9	NA	NA	6	3	not significant
TNNC1	c40981.graph_c0_seq1	NA	NA	16	0	not significant
LOC100912538	c171406.graph_c0_seq2	NA	NA	14	0	not significant
ANKRD45	c202573.graph_c0_seq3	NA	NA	12	1	not significant
RALGAPA2	c191737.graph_c0_seq8	NA	NA	11	7	not significant
ORMDL2	c184026.graph_c0_seq2	NA	NA	15	0	not significant
ARPC2	c166832.graph_c0_seq3	NA	NA	16	0	not significant
THRSP	c169477.graph_c0_seq2	NA	NA	14	0	not significant
CPNE5	c195699.graph_c0_seq22	NA	NA	12	0	not significant
CSNK1A1	c192446.graph_c0_seq4	NA	NA	16	0	not significant
SLC25A14	c157623.graph_c0_seq3	NA	NA	14	0	not significant
LIMS1	c187085.graph_c1_seq6	NA	NA	14	0	not significant
ATP5G3	c197845.graph_c4_seq1	NA	NA	17	0	not significant
SYB	c187784.graph_c0_seq1	NA	NA	13	0	not significant
PARG	c183565.graph_c1_seq2	NA	NA	14	6	not significant
SCPEP1	c198447.graph_c0_seq1	NA	NA	14	0	not significant
TMCC3	c201569.graph_c3_seq11	NA	NA	12	2	not significant
ZC3H15	c179844.graph_c0_seq2	NA	NA	16	0	not significant
DEFB25	c178181.graph_c0_seq1	NA	NA	6	1	not significant
PPME1	c172516.graph_c0_seq2	NA	NA	15	0	not significant
CHN1_5	c173179.graph_c0_seq3	NA	NA	8	0	not significant
TMEM181	c197731.graph_c1_seq3	NA	NA	13	1	not significant
LITAF	c158974.graph_c0_seq2	NA	NA	14	0	not significant
KIF16B	c201914.graph_c0_seq1	NA	NA	9	2	not significant
AGAP_AGAP004818	c192436.graph_c4_seq26	NA	NA	16	0	not significant
WTAP	c190891.graph_c3_seq3	NA	NA	12	0	not significant
SPAG9	c199885.graph_c3_seq18	NA	NA	13	4	not significant
SCAMP3	c197899.graph_c0_seq4	NA	NA	14	1	not significant
GPT	c203636.graph_c1_seq25	NA	NA	13	7	not significant
PAIP2B	c152005.graph_c1_seq2	NA	NA	15	0	not significant
LOC722675	c203339.graph_c2_seq3	NA	NA	14	1	not significant
NME9	c195389.graph_c1_seq19	NA	NA	8	0	not significant
ABCD1	c179776.graph_c0_seq2	NA	NA	11	8	not significant
AQP1	c184112.graph_c0_seq1	NA	NA	15	0	not significant
ABI1	c191465.graph_c2_seq1	NA	NA	8	0	not significant
GPRC5A	c196686.graph_c0_seq5	NA	NA	6	0	not significant
LPIN1	c203446.graph_c6_seq25	NA	NA	12	9	not significant
MORN5	c186813.graph_c0_seq2	NA	NA	13	0	not significant
SERINC1	c191055.graph_c1_seq1	NA	NA	14	0	not significant
LYZ	c193753.graph_c8_seq1	NA	NA	15	0	not significant
CNOT8	c197699.graph_c2_seq2	NA	NA	12	0	not significant
APH1A	c163712.graph_c0_seq2	NA	NA	15	0	not significant
DAO	c174829.graph_c0_seq3	NA	NA	15	3	not significant
MMP15	c191125.graph_c1_seq4	NA	NA	11	0	not significant
NABP1	c197421.graph_c1_seq1	NA	NA	10	0	not significant
CMKLR1	c199522.graph_c1_seq1	NA	NA	14	3	not significant
TIA1	c197532.graph_c1_seq46	NA	NA	10	0	not significant
AFG3L2	c190504.graph_c0_seq1	NA	NA	13	0	not significant
POMT2	c202158.graph_c1_seq20	NA	NA	13	2	not significant
SDHAF2	c187645.graph_c1_seq1	NA	NA	15	1	not significant
ZC3H14	c200224.graph_c0_seq3	NA	NA	15	1	not significant
MFGE8	c181439.graph_c1_seq1	NA	NA	16	1	not significant
FAM219A	c170186.graph_c0_seq3	NA	NA	15	0	not significant
ADD3	c184003.graph_c1_seq3	NA	NA	15	0	not significant
BRD2	c196752.graph_c1_seq22	NA	NA	15	0	not significant
NRP2	c189245.graph_c1_seq1	NA	NA	11	2	not significant
SERPINH1	c200892.graph_c7_seq9	NA	NA	15	1	not significant
NINJ2	c179825.graph_c0_seq3	NA	NA	9	0	not significant
ST7	c188633.graph_c0_seq6	NA	NA	14	0	not significant
DIS3L	c200965.graph_c0_seq62	NA	NA	5	9	not significant
RPP30	c200521.graph_c1_seq8	NA	NA	15	0	not significant
MEIS3_7	c203295.graph_c7_seq3	NA	NA	5	0	not significant
PLOD1	c199653.graph_c6_seq8	NA	NA	14	7	not significant
ATP5J	c145032.graph_c0_seq2	NA	NA	10	0	not significant
GLRX2	c194985.graph_c0_seq5	NA	NA	13	1	not significant
TIAL1	c196626.graph_c1_seq79	NA	NA	15	0	not significant
ARHGEF16	c184677.graph_c0_seq6	NA	NA	12	16	not significant
HSPBAP1	c193548.graph_c1_seq5	NA	NA	11	0	not significant
SPAG9	c199885.graph_c3_seq19	NA	NA	13	4	not significant
IMMT	c198478.graph_c1_seq24	NA	NA	14	1	not significant
RHCG	c186075.graph_c0_seq6	NA	NA	9	2	not significant
MMP14	c188690.graph_c0_seq5	NA	NA	14	1	not significant
YOD1	c197983.graph_c3_seq5	NA	NA	4	1	not significant
SIRT3	c181439.graph_c0_seq1	NA	NA	12	1	not significant
TAMM41	c190894.graph_c2_seq2	NA	NA	13	7	not significant
VAMP7	c204530.graph_c0_seq1	NA	NA	14	0	not significant
LDB3_7	c188422.graph_c2_seq5	NA	NA	7	0	not significant
MRFAP1	c161214.graph_c0_seq1	NA	NA	15	0	not significant
ATL2	c183884.graph_c0_seq1	NA	NA	12	0	not significant
IZUMO4	c192028.graph_c0_seq11	NA	NA	7	2	not significant
SLC7A8	c203603.graph_c4_seq1	NA	NA	5	1	not significant
EMC10	c170441.graph_c0_seq11	NA	NA	11	2	not significant
LOC100911840	c188193.graph_c0_seq3	NA	NA	13	0	not significant
SI:CH73-105M5.1	c183429.graph_c0_seq1	NA	NA	11	1	not significant
SULT1E1	c198533.graph_c0_seq5	NA	NA	8	0	not significant
CTNND1	c200105.graph_c3_seq51	NA	NA	12	6	not significant
WASH1	c203649.graph_c2_seq16	NA	NA	12	2	not significant
C16ORF62	c201756.graph_c0_seq6	NA	NA	14	2	not significant
FABP1	c179645.graph_c0_seq1	NA	NA	15	0	not significant
NUP35	c162614.graph_c0_seq2	NA	NA	15	0	not significant
BSCL2	c191236.graph_c1_seq24	NA	NA	9	0	not significant
PSMA7	c204110.graph_c0_seq1	NA	NA	14	0	not significant
EDC4	c199838.graph_c0_seq22_PART0	NA	NA	13	2	not significant
LOC100912375	c190287.graph_c0_seq1	NA	NA	15	0	not significant
NPEPL1	c192317.graph_c1_seq2	NA	NA	12	1	not significant
MBD2	c201363.graph_c2_seq10	NA	NA	8	0	not significant
THAP2	c203650.graph_c12_seq8	NA	NA	14	0	not significant
CALM1	c221197.graph_c0_seq1	NA	NA	17	0	not significant
GSTA5	c150573.graph_c0_seq1	NA	NA	14	0	not significant
INTS7	c187322.graph_c0_seq16	NA	NA	13	5	not significant
CREBL2	c163955.graph_c0_seq1	NA	NA	15	0	not significant
DDX50	c190676.graph_c0_seq31	NA	NA	14	1	not significant
T06D8.9	c194692.graph_c0_seq1	NA	NA	7	0	not significant
CALR3	c167160.graph_c1_seq1	NA	NA	9	1	not significant
DDAH2	c181590.graph_c0_seq1	NA	NA	15	1	not significant
CMBL	c202586.graph_c0_seq10	NA	NA	15	0	not significant
KIAA1109	c202986.graph_c1_seq36	NA	NA	10	12	not significant
USP24	c189651.graph_c1_seq1	NA	NA	9	2	not significant
SYB	c187784.graph_c0_seq3	NA	NA	13	0	not significant
ZW10	c203346.graph_c7_seq6	NA	NA	15	3	not significant
SLC43A2	c200247.graph_c1_seq4	NA	NA	15	3	not significant
RPS27L	c204063.graph_c0_seq1	NA	NA	15	0	not significant
TXNDC5	c172540.graph_c0_seq2	NA	NA	11	8	not significant
BICD2	c186794.graph_c0_seq1	NA	NA	15	0	not significant
MCTS1	c146866.graph_c0_seq3	NA	NA	16	0	not significant
STAU1_6	c184173.graph_c0_seq5	NA	NA	16	1	not significant
CEP63	c202381.graph_c2_seq34	NA	NA	11	1	not significant
VAV2	c191624.graph_c0_seq47	NA	NA	11	1	not significant
EIF-4A	c194896.graph_c7_seq3	NA	NA	17	0	not significant
RANBP3	c199962.graph_c3_seq10	NA	NA	14	0	not significant
PTP4A3	c188155.graph_c1_seq2	NA	NA	15	0	not significant
MSANTD3	c181785.graph_c0_seq4	NA	NA	13	0	not significant
ESRRG	c192116.graph_c1_seq10	NA	NA	12	1	not significant
CSPP1	c200728.graph_c6_seq1	NA	NA	14	4	not significant
SNAI2	c159729.graph_c0_seq1	NA	NA	15	0	not significant
PPIL1	c191293.graph_c1_seq1	NA	NA	16	0	not significant
USP30	c200501.graph_c0_seq52	NA	NA	14	2	not significant
NAPA	c191212.graph_c1_seq6	NA	NA	16	0	not significant
PPP6R3	c191108.graph_c1_seq10	NA	NA	13	6	not significant
PI4K2A	c204769.graph_c0_seq1	NA	NA	13	2	not significant
THAP4	c192933.graph_c0_seq1	NA	NA	11	0	not significant
PPP1R14B	c204254.graph_c0_seq1	NA	NA	15	0	not significant
SMIM20	c196622.graph_c2_seq10	NA	NA	15	0	not significant
HMGB3	c204386.graph_c0_seq1	NA	NA	12	1	not significant
RBBP5	c176227.graph_c0_seq5	NA	NA	11	0	not significant
BCKDHA	c200213.graph_c0_seq25	NA	NA	16	0	not significant
EPC1	c199988.graph_c1_seq19	NA	NA	14	0	not significant
TMED3	c201644.graph_c0_seq1	NA	NA	15	0	not significant
KCTD21	c195919.graph_c1_seq58	NA	NA	17	0	not significant
LOC696036	c191603.graph_c0_seq1	NA	NA	14	0	not significant
STAP2	c196387.graph_c1_seq15	NA	NA	5	0	not significant
FAM212A	c160712.graph_c0_seq2	NA	NA	13	0	not significant
RPS5	c204034.graph_c0_seq1	NA	NA	16	0	not significant
TPM2_5	c196281.graph_c4_seq4	NA	NA	9	0	not significant
PLOD2	c197992.graph_c0_seq10	NA	NA	12	6	not significant
HSD17B4	c162489.graph_c0_seq2	NA	NA	15	0	not significant
DPYSL5	c200422.graph_c1_seq20	NA	NA	13	0	not significant
FILIP1L	c179841.graph_c0_seq3	NA	NA	15	1	not significant
NUP88	c180524.graph_c2_seq4	NA	NA	13	8	not significant
AKR1C4	c164950.graph_c0_seq1	NA	NA	14	1	not significant
MAPK14	c187350.graph_c1_seq4	NA	NA	14	0	not significant
XBP1_7	c200669.graph_c0_seq13	NA	NA	9	2	not significant
FAM168B	c198873.graph_c2_seq18	NA	NA	15	0	not significant
DDR2	c186282.graph_c0_seq2	NA	NA	12	3	not significant
COX14	c187558.graph_c0_seq1	NA	NA	15	0	not significant
AAGAB	c203763.graph_c1_seq12	NA	NA	13	0	not significant
EPCAM	c204111.graph_c0_seq1	NA	NA	13	0	not significant
RUNDC3A	c183788.graph_c1_seq13	NA	NA	15	0	not significant
PPP2R1A	c169299.graph_c0_seq1	NA	NA	17	0	not significant
TIMM9	c184036.graph_c0_seq2	NA	NA	15	1	not significant
CCDC167	c195719.graph_c2_seq1	NA	NA	14	0	not significant
PHTF2	c200644.graph_c0_seq45	NA	NA	9	4	not significant
CWF19L1	c176191.graph_c0_seq6	NA	NA	11	5	not significant
SULF2	c175341.graph_c1_seq2	NA	NA	13	3	not significant
TNFRSF1A	c191122.graph_c1_seq6	NA	NA	5	1	not significant
B3GAT3	c202459.graph_c4_seq75_PART0	NA	NA	15	1	not significant
PPM1K	c196634.graph_c0_seq1	NA	NA	15	2	not significant
HYAL3	c175665.graph_c0_seq3	NA	NA	14	2	not significant
FBXW7	c191271.graph_c1_seq26	NA	NA	16	0	not significant
METTL21B	c196834.graph_c0_seq4	NA	NA	4	0	not significant
SCAMP2	c176494.graph_c0_seq1	NA	NA	15	0	not significant
[truncated: 5,045 more rows]
