# Supplementary material for: Long-lived rodents reveal signatures of positive selection in genes associated with lifespan
Source: PLoS Genet. 2018 Mar 23;14(3):e1007272. doi: 10.1371/journal.pgen.1007272 (PMC5884551; doi:10.1371/journal.pgen.1007272)
Supplement: S9 Table — (XLSX) [file pgen.1007272.s013.xlsx]

## Sheet: Table
S9 Table. Results on branch 5.
Gene	Transcript	FDR	P.Value	Number.of.species.included	Number.of.Sites.under.positive.Selection	Confirmed as significant in two additional runs
PPP2R5B	c198322.graph_c0_seq42_PART0	5.48496e-09	7.032e-11	15	5	confirmed
C1ORF174	c185546.graph_c0_seq3	0.0016497	4.23e-05	9	6	confirmed
DES	c169455.graph_c0_seq1	0.002795	0.0001075	11	5	confirmed
FIGLA	c267039.graph_c0_seq1	0.0319995	0.001641	4	9	confirmed
HAMP2	c159839.graph_c0_seq1	0.0588588	0.003773	11	6	confirmed
MRPS11	c179987.graph_c0_seq1	0.0718168952222927	0.00552437655556098	14	1	confirmed
ARF1	c196428.graph_c2_seq7	0.09347325	0.009136	17	3	confirmed
MRPL30	c165405.graph_c0_seq5	0.09347325	0.009587	14	2	confirmed
NDUFB11	c142166.graph_c0_seq1	0.096486	0.01193	15	2	confirmed
GBP7	c202623.graph_c1_seq3	0.096486	0.01237	8	13	confirmed
FAM71B	c139504.graph_c0_seq1	0.1173	0.01712	4	2	not significant
ART3	c200506.graph_c4_seq5	0.1173	0.01955	10	1	not significant
ART3	c200506.graph_c4_seq9	0.1173	0.01955	10	1	not significant
CALML5	c204173.graph_c0_seq1	0.142572857142857	0.02559	6	3	not significant
MRPS36	c199585.graph_c0_seq1	0.143208	0.02754	14	1	not significant
HBB	c40554.graph_c0_seq1	0.14659125	0.03007	15	6	not significant
KLHDC8A	c185698.graph_c2_seq4	0.147636666666667	0.0327	10	1	not significant
CYTH2	c188875.graph_c0_seq15	0.147636666666667	0.03407	15	6	not significant
PRL.1	c111335.graph_c0_seq1	0.158298947368421	0.03856	6	5	not significant
C11ORF74	c201312.graph_c1_seq2	0.162474	0.04166	7	14	not significant
SCHIP1	c200925.graph_c5_seq4	0.192092727272727	0.05418	11	1	not significant
SCHIP1	c200925.graph_c5_seq2	0.192092727272727	0.05418	11	1	not significant
HIGD1A	c193908.graph_c4_seq11	0.22923	0.07244	16	1	not significant
PPBP	c200029.graph_c1_seq3	0.22923	0.07533	5	3	not significant
LOC100361008	c204061.graph_c0_seq1	0.22923	0.07601	12	2	not significant
BGN	c169937.graph_c1_seq2	0.22923	0.07641	15	3	not significant
HSPD1	c152440.graph_c0_seq1	0.242848965517241	0.08744	15	1	not significant
MTERF	c193792.graph_c0_seq39	0.242848965517241	0.08755	7	17	not significant
C2ORF88	c189211.graph_c0_seq5	0.242848965517241	0.09029	10	3	not significant
SEC14L3	c201694.graph_c4_seq13	0.245232	0.09432	11	1	not significant
GCNT1	c175180.graph_c0_seq2	0.271164705882353	0.1126	13	3	not significant
HLA-DQA1	c194441.graph_c0_seq1	0.271164705882353	0.1128	12	4	not significant
CAPN2	c188560.graph_c0_seq2	0.271164705882353	0.116	4	6	not significant
MGST2	c200975.graph_c0_seq2	0.271164705882353	0.1182	14	1	not significant
RNASE6	c190865.graph_c0_seq2	0.2808	0.126	11	6	not significant
LOC102636589	c146683.graph_c0_seq1	0.3523	0.1626	8	1	not significant
APOA1	c145496.graph_c0_seq1	0.367232432432432	0.1742	8	9	not significant
TMEM54	c185564.graph_c0_seq4	0.36999850165277	0.180255680292375	11	2	not significant
CA2	c173436.graph_c0_seq1	0.3826	0.1913	15	11	not significant
GM6750	c147743.graph_c0_seq2	0.45903	0.2354	16	2	not significant
SUMO2	c190469.graph_c5_seq3	0.776195121951219	0.408	13	1	not significant
C9ORF69	c107723.graph_c0_seq2	0.825893023255814	0.4499	12	4	not significant
PFN1	c165836.graph_c1_seq1	0.825893023255814	0.4553	17	1	not significant
C3ORF83	c166704.graph_c0_seq1	0.846213333333333	0.4828	12	4	not significant
VAPB	c256456.graph_c0_seq1	0.846213333333333	0.4882	8	2	not significant
CG11858	c239063.graph_c0_seq1	0.911921739130435	0.5378	16	1	not significant
PCDHGA3	c202143.graph_c1_seq3	0.956674048191483	0.576457439294868	6	17	not significant
NUTM1	c162702.graph_c0_seq3	1	0.6638	5	1	not significant
CXCL17	c164946.graph_c0_seq2	1	0.682	7	6	not significant
CHCHD7	c200247.graph_c1_seq10	1	0.6915	15	4	not significant
OR2C1	c195247.graph_c0_seq13	1	0.6952	9	12	not significant
LOC101749579	c164469.graph_c0_seq3	1	0.7547	13	3	not significant
ERAS	c73692.graph_c0_seq1	1	0.7641	4	10	not significant
DNAJC24	c179882.graph_c1_seq1	1	0.7691	14	3	not significant
LOC101749579	c164469.graph_c0_seq1	1	0.7704	13	3	not significant
MRPL33_8	c204128.graph_c0_seq1	1	0.8186	16	3	not significant
C17ORF100	c175964.graph_c1_seq7	1	0.8225	7	7	not significant
ITM2A	c204879.graph_c0_seq1	1	0.8803	15	8	not significant
COA3	c159668.graph_c0_seq1	1	0.9322	15	3	not significant
TCTEX1D2	c182224.graph_c1_seq3	1	0.998	12	2	not significant
RBFOX2	c194110.graph_c2_seq58	1	1	13	8	not significant
RBFOX2	c194110.graph_c2_seq30	1	1	13	8	not significant
LAMP2	c200785.graph_c6_seq2	1	1	11	22	not significant
DBNDD1	c168562.graph_c0_seq6	1	1	9	3	not significant
TRIL	c188591.graph_c0_seq1	1	1	11	6	not significant
MTIF3	c183325.graph_c0_seq9	1	1	8	10	not significant
ETAA1	c203341.graph_c0_seq1	1	1	4	31	not significant
PTHLH	c179670.graph_c0_seq1	1	1	7	3	not significant
UBXN10	c156336.graph_c0_seq1	1	1	13	12	not significant
PTTG1	c194927.graph_c2_seq3	1	1	12	5	not significant
FAM209B	c157360.graph_c0_seq3	1	1	4	18	not significant
NDUFAF2	c184144.graph_c2_seq4	1	1	14	3	not significant
OAT	c196223.graph_c0_seq7	1	1	14	2	not significant
NDUFV3	c203986.graph_c0_seq3	1	1	12	7	not significant
TMEM252	c184469.graph_c0_seq3	1	1	8	7	not significant
TMEM256	c203355.graph_c1_seq14	1	1	17	2	not significant
C18ORF32	c501780.graph_c0_seq1	1	1	14	3	not significant
MSN	c202671.graph_c2_seq5	1	1	15	5	not significant
A2M	c181402.graph_c1_seq1	NA	NA	11	10	not significant
PCGF1	c183902.graph_c1_seq5	NA	NA	15	5	not significant
SV2A	c184169.graph_c0_seq7	NA	NA	3	4	not significant
CAB39	c187800.graph_c0_seq1	NA	NA	14	0	not significant
PALM3	c199533.graph_c0_seq11	NA	NA	4	15	not significant
GML	c155630.graph_c0_seq1	NA	NA	3	13	not significant
PYGL	c198233.graph_c1_seq2	NA	NA	11	8	not significant
KIAA1024	c200142.graph_c0_seq6	NA	NA	10	6	not significant
DDOST	c199702.graph_c1_seq2	NA	NA	16	2	not significant
EXOSC8	c192967.graph_c1_seq57	NA	NA	16	1	not significant
SFRP5	c214428.graph_c0_seq1	NA	NA	12	3	not significant
CSTL1	c278000.graph_c0_seq1	NA	NA	5	1	not significant
HDAC1	c181280.graph_c0_seq6	NA	NA	15	2	not significant
SMIM22	c199177.graph_c0_seq1	NA	NA	10	2	not significant
SLC25A15	c176884.graph_c0_seq1	NA	NA	15	38	not significant
NENF	c201676.graph_c0_seq2	NA	NA	14	2	not significant
ARG	c177434.graph_c0_seq1	NA	NA	12	1	not significant
SLC44A2	c203617.graph_c5_seq4	NA	NA	15	3	not significant
SLC44A2	c203617.graph_c5_seq13	NA	NA	15	3	not significant
RASSF7	c177685.graph_c0_seq15	NA	NA	11	6	not significant
RAP1GAP2	c201012.graph_c0_seq6	NA	NA	3	1	not significant
CNPY2	c201827.graph_c6_seq19	NA	NA	16	0	not significant
B3GAT3	c202459.graph_c4_seq75_PART0	NA	NA	15	8	not significant
SSR3	c175689.graph_c0_seq1	NA	NA	16	1	not significant
NEU3	c191601.graph_c0_seq1	NA	NA	7	8	not significant
NT5C3A	c200243.graph_c3_seq1	NA	NA	16	5	not significant
DNAJC2	c191233.graph_c0_seq9	NA	NA	16	1	not significant
GTF2F1	c175272.graph_c0_seq1	NA	NA	6	4	not significant
ACTN2	c192992.graph_c1_seq1	NA	NA	10	1	not significant
KRCC1	c150072.graph_c0_seq1	NA	NA	11	5	not significant
ENDOV	c196961.graph_c0_seq12	NA	NA	3	2	not significant
GAL3ST1	c197453.graph_c0_seq1	NA	NA	11	7	not significant
FPR2	c194796.graph_c0_seq4	NA	NA	11	6	not significant
ANP32E	c189307.graph_c0_seq2	NA	NA	4	2	not significant
OLA1	c177336.graph_c0_seq3	NA	NA	15	0	not significant
LGR5	c189209.graph_c0_seq1	NA	NA	11	4	not significant
SLC34A2	c197632.graph_c0_seq3	NA	NA	11	3	not significant
PSAP	c195021.graph_c0_seq1	NA	NA	10	12	not significant
WIPI1	c202759.graph_c1_seq50	NA	NA	16	2	not significant
NAAA	c201121.graph_c0_seq28	NA	NA	13	2	not significant
AKAP17B	c188577.graph_c0_seq1	NA	NA	3	21	not significant
CYTH2	c188875.graph_c0_seq16	NA	NA	15	6	not significant
SLC34A2	c196123.graph_c0_seq4	NA	NA	11	5	not significant
CCDC160	c169228.graph_c0_seq1	NA	NA	3	21	not significant
IRS2	c183616.graph_c0_seq1	NA	NA	7	19	not significant
CS	c186860.graph_c0_seq3	NA	NA	16	4	not significant
CYP2D22	c198690.graph_c2_seq14	NA	NA	8	6	not significant
CYP2D22	c198690.graph_c2_seq47	NA	NA	7	9	not significant
CHP2	c188052.graph_c0_seq1	NA	NA	11	1	not significant
ART3	c187750.graph_c0_seq2	NA	NA	6	3	not significant
RUVBL2	c196463.graph_c1_seq4	NA	NA	16	1	not significant
FAM217A	c75891.graph_c0_seq1	NA	NA	3	1	not significant
PSRC1	c184257.graph_c0_seq4	NA	NA	3	7	not significant
POMC	c194220.graph_c0_seq1	NA	NA	7	6	not significant
SLC25A35	c198389.graph_c1_seq10	NA	NA	11	1	not significant
MC1R	c202399.graph_c0_seq1	NA	NA	11	6	not significant
CCR4	c297824.graph_c0_seq1	NA	NA	12	2	not significant
CABP1	c180174.graph_c1_seq2	NA	NA	7	1	not significant
GPBAR1	c196269.graph_c0_seq10	NA	NA	10	4	not significant
CLDN10	c205857.graph_c0_seq1	NA	NA	6	5	not significant
PLAG1	c194964.graph_c10_seq8	NA	NA	14	2	not significant
OR8K5	c203786.graph_c1_seq7	NA	NA	3	3	not significant
ANXA1	c155975.graph_c0_seq1	NA	NA	16	6	not significant
CYP21A2	c196100.graph_c0_seq18	NA	NA	3	10	not significant
SYTL4	c202684.graph_c3_seq3	NA	NA	4	4	not significant
MAGEB18	c200564.graph_c0_seq1	NA	NA	3	58	not significant
KRT26	c200658.graph_c1_seq14	NA	NA	10	8	not significant
QDPR	c166991.graph_c0_seq2	NA	NA	16	1	not significant
MYL6	c178021.graph_c0_seq13	NA	NA	15	0	not significant
FIGN	c194767.graph_c0_seq3	NA	NA	12	1	not significant
TRPC4AP	c193872.graph_c4_seq14	NA	NA	14	3	not significant
TRPC4AP	c193872.graph_c4_seq2	NA	NA	14	3	not significant
CBWD1	c196778.graph_c4_seq6	NA	NA	15	5	not significant
PWWP2A	c200883.graph_c5_seq10	NA	NA	7	4	not significant
GJC3	c152574.graph_c0_seq1	NA	NA	4	9	not significant
NUDT7	c194016.graph_c1_seq3	NA	NA	6	5	not significant
DUSP27	c192346.graph_c0_seq1	NA	NA	12	7	not significant
LMTK3	c196163.graph_c1_seq23	NA	NA	9	3	not significant
SRD5A2	c175003.graph_c0_seq1	NA	NA	3	3	not significant
CHST4	c192357.graph_c1_seq3	NA	NA	8	7	not significant
EGR4	c156389.graph_c0_seq1	NA	NA	9	5	not significant
ALOXE3	c200205.graph_c0_seq22	NA	NA	10	7	not significant
ALOXE3	c200205.graph_c0_seq43	NA	NA	10	7	not significant
UPK1A	c197821.graph_c0_seq19	NA	NA	11	2	not significant
UPK1A	c197821.graph_c0_seq44	NA	NA	11	2	not significant
GPRC5D	c246835.graph_c0_seq1	NA	NA	10	4	not significant
FAM196B	c197640.graph_c0_seq9	NA	NA	9	2	not significant
P4HB	c156009.graph_c0_seq1	NA	NA	16	3	not significant
PPIG	c172181.graph_c0_seq3	NA	NA	16	7	not significant
CD8A	c153527.graph_c0_seq2	NA	NA	4	11	not significant
GPALPP1	c204540.graph_c0_seq1	NA	NA	7	3	not significant
MRPL41	c318275.graph_c0_seq1	NA	NA	9	1	not significant
MS4A6A	c195971.graph_c4_seq5	NA	NA	8	2	not significant
GSG1	c191925.graph_c0_seq5	NA	NA	7	9	not significant
FAM25C	c146102.graph_c1_seq1	NA	NA	11	0	not significant
PARP10	c184178.graph_c0_seq30	NA	NA	7	16	not significant
CPQ	c198833.graph_c2_seq1	NA	NA	14	2	not significant
KLK8	c190871.graph_c0_seq4	NA	NA	12	2	not significant
HIGD2A	c291846.graph_c0_seq1	NA	NA	15	0	not significant
GPD1	c195540.graph_c2_seq20	NA	NA	16	9	not significant
KLHDC7A	c203588.graph_c2_seq3	NA	NA	6	1	not significant
LOC570267	c192826.graph_c1_seq8	NA	NA	9	7	not significant
OTUD6A	c143882.graph_c0_seq1	NA	NA	3	2	not significant
TSC22D1	c178927.graph_c2_seq2	NA	NA	12	15	not significant
MTURN	c183800.graph_c0_seq1	NA	NA	10	1	not significant
CYP2R1	c195916.graph_c2_seq4	NA	NA	12	3	not significant
C8B	c190564.graph_c0_seq2	NA	NA	3	1	not significant
CD44	c201799.graph_c1_seq14	NA	NA	3	5	not significant
ABHD1	c201551.graph_c0_seq66	NA	NA	15	9	not significant
NR5A1	c191195.graph_c0_seq2	NA	NA	9	4	not significant
PLA2G3	c190153.graph_c0_seq7	NA	NA	6	1	not significant
NOTUM	c191904.graph_c3_seq22	NA	NA	14	3	not significant
ASXL3	c178844.graph_c0_seq1	NA	NA	10	1	not significant
LOC743278	c215197.graph_c0_seq1	NA	NA	16	2	not significant
NDUFA10	c202480.graph_c3_seq3	NA	NA	16	4	not significant
ABHD14B	c199283.graph_c0_seq11	NA	NA	15	4	not significant
HRH3	c178677.graph_c0_seq9	NA	NA	12	0	not significant
NECAP2	c199327.graph_c4_seq5	NA	NA	15	4	not significant
TOMM6	c197374.graph_c0_seq37	NA	NA	17	2	not significant
CBX1	c180581.graph_c0_seq3	NA	NA	15	3	not significant
FABP4	c199110.graph_c3_seq1	NA	NA	12	1	not significant
SPN_7	c192252.graph_c0_seq1	NA	NA	3	2	not significant
GPR156	c170804.graph_c0_seq1	NA	NA	3	4	not significant
INF2	c197493.graph_c0_seq25	NA	NA	3	15	not significant
CHST8	c202269.graph_c0_seq1	NA	NA	10	1	not significant
PMM1	c194460.graph_c0_seq4	NA	NA	16	2	not significant
GPI	c248119.graph_c0_seq1	NA	NA	16	6	not significant
LOC102724652	c194897.graph_c0_seq1	NA	NA	10	4	not significant
CRYAB	c204064.graph_c0_seq1	NA	NA	15	2	not significant
2610528A11RIK	c164461.graph_c0_seq1	NA	NA	6	0	not significant
GCK	c185326.graph_c0_seq5	NA	NA	4	1	not significant
TRAPPC2	c191469.graph_c0_seq15	NA	NA	15	2	not significant
SLC6A4	c192337.graph_c0_seq2	NA	NA	13	6	not significant
C1ORF111	c203434.graph_c1_seq9	NA	NA	3	1	not significant
EPAS1	c195144.graph_c0_seq1	NA	NA	14	4	not significant
HSP90AB1	c107930.graph_c0_seq1	NA	NA	16	12	not significant
ACN9	c180069.graph_c1_seq1	NA	NA	15	0	not significant
TIMP3	c176543.graph_c0_seq1	NA	NA	17	0	not significant
COL8A2	c191000.graph_c0_seq2	NA	NA	11	9	not significant
ALOX12E	c201421.graph_c0_seq27	NA	NA	8	5	not significant
NDNL2	c205518.graph_c0_seq1	NA	NA	16	1	not significant
C6ORF203	c161792.graph_c0_seq2	NA	NA	16	10	not significant
MOSPD3	c195070.graph_c0_seq7	NA	NA	17	3	not significant
ZNF786	c197207.graph_c2_seq7	NA	NA	5	14	not significant
KLHL34	c209456.graph_c0_seq1	NA	NA	6	10	not significant
SH3BGRL3	c204153.graph_c0_seq1	NA	NA	16	2	not significant
FKBP4	c195888.graph_c0_seq1	NA	NA	15	1	not significant
MCTS1	c146866.graph_c0_seq3	NA	NA	16	2	not significant
SLC22A12	c188374.graph_c1_seq8	NA	NA	3	7	not significant
NAT1	c191033.graph_c0_seq1	NA	NA	12	3	not significant
GGT6	c158175.graph_c0_seq2	NA	NA	7	3	not significant
CTNNBIP1	c192453.graph_c3_seq5	NA	NA	13	1	not significant
B3GNT6	c195026.graph_c6_seq1	NA	NA	7	6	not significant
SNURF	c254126.graph_c0_seq1	NA	NA	12	1	not significant
HEBP1	c195112.graph_c1_seq3	NA	NA	16	2	not significant
NRXN2	c195421.graph_c0_seq43	NA	NA	11	2	not significant
TRMT112	c171874.graph_c0_seq5_PART1	NA	NA	13	1	not significant
MARCKSL1	c204304.graph_c0_seq1	NA	NA	15	1	not significant
MRPS12	c154784.graph_c0_seq1	NA	NA	14	2	not significant
CAMK2A	c180685.graph_c1_seq2	NA	NA	15	1	not significant
CAMK2A	c180685.graph_c1_seq1	NA	NA	15	1	not significant
SNX10	c193102.graph_c0_seq2	NA	NA	16	1	not significant
DYNLRB1	c200416.graph_c3_seq11	NA	NA	16	1	not significant
KIAA1161	c204558.graph_c0_seq1	NA	NA	15	2	not significant
TWF1	c197428.graph_c0_seq3	NA	NA	14	1	not significant
SI:CH211-263M18.3	c180703.graph_c0_seq2	NA	NA	9	1	not significant
NPY	c137800.graph_c0_seq1	NA	NA	15	0	not significant
NDUFA2	c353956.graph_c0_seq1	NA	NA	14	1	not significant
DYNLT1	c202248.graph_c0_seq2	NA	NA	16	1	not significant
ARHGDIA	c214253.graph_c0_seq1	NA	NA	16	1	not significant
RAB27B	c202132.graph_c1_seq35	NA	NA	14	1	not significant
GRPEL1	c204138.graph_c0_seq1	NA	NA	16	1	not significant
SPPL2C	c172129.graph_c0_seq1	NA	NA	8	21	not significant
SPRY1	c167434.graph_c0_seq1	NA	NA	16	1	not significant
GCNT3	c75041.graph_c0_seq1	NA	NA	7	6	not significant
SNW1	c210571.graph_c0_seq1	NA	NA	16	1	not significant
LRFN3	c198679.graph_c2_seq2	NA	NA	11	1	not significant
INSM1	c159922.graph_c0_seq1	NA	NA	3	2	not significant
CACNG5	c190322.graph_c0_seq14	NA	NA	13	1	not significant
SCGB3A1	c213594.graph_c0_seq1	NA	NA	9	1	not significant
BOK	c181558.graph_c0_seq9	NA	NA	10	4	not significant
C11ORF94	c188425.graph_c0_seq7	NA	NA	3	2	not significant
PPP1R14B	c204254.graph_c0_seq1	NA	NA	15	1	not significant
GMNC	c168468.graph_c0_seq2	NA	NA	8	4	not significant
BEX1	c139617.graph_c0_seq2	NA	NA	15	0	not significant
BEX1	c229466.graph_c0_seq1	NA	NA	15	0	not significant
CA11	c174413.graph_c1_seq1	NA	NA	16	1	not significant
NUPR1L	c234791.graph_c0_seq1	NA	NA	3	4	not significant
CNTD1	c193540.graph_c0_seq23	NA	NA	6	11	not significant
BROX	c196962.graph_c0_seq16	NA	NA	15	3	not significant
C11ORF82	c199208.graph_c2_seq8	NA	NA	6	0	not significant
NGFRAP1	c208937.graph_c0_seq1	NA	NA	16	1	not significant
RPS12	c200621.graph_c1_seq2	NA	NA	16	0	not significant
C2ORF44	c203323.graph_c2_seq8	NA	NA	3	3	not significant
RPS29	c193494.graph_c3_seq3	NA	NA	15	0	not significant
RPL22L2	c268643.graph_c0_seq1	NA	NA	14	1	not significant
GJB3	c192503.graph_c0_seq4	NA	NA	11	5	not significant
LOC100911774	c180118.graph_c0_seq4	NA	NA	12	5	not significant
LEPR	c193515.graph_c1_seq20	NA	NA	7	5	not significant
LEPR	c193515.graph_c1_seq28	NA	NA	7	5	not significant
BTG2	c156481.graph_c0_seq1	NA	NA	15	2	not significant
ATP6V0E1	c204191.graph_c0_seq1	NA	NA	16	1	not significant
C6ORF47	c190203.graph_c0_seq1	NA	NA	10	8	not significant
SLC2A5	c199076.graph_c0_seq1	NA	NA	11	5	not significant
EID2B	c192053.graph_c0_seq1	NA	NA	8	0	not significant
MBLAC2	c198099.graph_c0_seq1	NA	NA	11	0	not significant
LRIT3	c188266.graph_c0_seq2	NA	NA	3	4	not significant
USH1G	c158642.graph_c0_seq1	NA	NA	11	2	not significant
CCDC12	c198561.graph_c2_seq3	NA	NA	15	2	not significant
DMPK	c200145.graph_c2_seq5	NA	NA	13	3	not significant
LITAF	c158974.graph_c0_seq2	NA	NA	14	1	not significant
CHGB	c176283.graph_c0_seq1	NA	NA	9	26	not significant
NDUFS2	c196331.graph_c6_seq1	NA	NA	16	2	not significant
ABRACL	c163198.graph_c0_seq1	NA	NA	16	1	not significant
IL12A	c170480.graph_c0_seq6	NA	NA	6	3	not significant
FXYD1	c107463.graph_c1_seq1	NA	NA	15	1	not significant
ZNF653	c197672.graph_c1_seq26	NA	NA	9	18	not significant
ABHD4	c161618.graph_c1_seq2	NA	NA	15	0	not significant
C14ORF142	c204231.graph_c0_seq1	NA	NA	12	4	not significant
IFT22	c176432.graph_c0_seq4	NA	NA	14	0	not significant
P2RY14	c182327.graph_c0_seq2	NA	NA	10	7	not significant
S100A16	c290279.graph_c0_seq1	NA	NA	17	1	not significant
YWHAZ	c156497.graph_c0_seq1	NA	NA	16	2	not significant
PRR16	c184850.graph_c0_seq1	NA	NA	11	6	not significant
GUCY1B3	c200927.graph_c7_seq4	NA	NA	15	1	not significant
IFNGR2	c158068.graph_c0_seq1	NA	NA	10	9	not significant
CISH	c200585.graph_c1_seq4	NA	NA	17	3	not significant
CISH	c200585.graph_c1_seq3	NA	NA	17	3	not significant
LOC100684514	c202215.graph_c0_seq5	NA	NA	13	1	not significant
ISG15	c273645.graph_c0_seq1	NA	NA	10	3	not significant
CALB2	c140965.graph_c0_seq2	NA	NA	14	1	not significant
C17ORF59	c77802.graph_c0_seq1	NA	NA	9	6	not significant
MRPL35	c200741.graph_c7_seq13	NA	NA	14	4	not significant
GSTZ1	c188221.graph_c0_seq2	NA	NA	13	2	not significant
COPS7A	c195678.graph_c9_seq1	NA	NA	15	1	not significant
FAM96B	c196970.graph_c1_seq3	NA	NA	16	1	not significant
BLOC1S2	c184191.graph_c0_seq3	NA	NA	15	1	not significant
TMEM11	c157714.graph_c0_seq1	NA	NA	16	2	not significant
SERPINA7	c205376.graph_c0_seq1	NA	NA	12	6	not significant
PET100	c269863.graph_c0_seq1	NA	NA	15	1	not significant
NRBP2	c200681.graph_c3_seq49	NA	NA	3	2	not significant
CYP4B1	c199611.graph_c2_seq3	NA	NA	15	2	not significant
MPI	c184122.graph_c1_seq4	NA	NA	16	1	not significant
EIF3E	c177526.graph_c0_seq1	NA	NA	16	1	not significant
PGLYRP1	c192278.graph_c0_seq4	NA	NA	10	3	not significant
OLFR710	c199395.graph_c0_seq2	NA	NA	10	4	not significant
FTL	c203998.graph_c0_seq1	NA	NA	17	3	not significant
SCN1B	c183967.graph_c1_seq1	NA	NA	16	6	not significant
CDK5	c170341.graph_c2_seq4	NA	NA	16	1	not significant
SLC50A1	c175777.graph_c0_seq4	NA	NA	16	1	not significant
BNC1	c158546.graph_c0_seq2	NA	NA	13	4	not significant
APOH	c158851.graph_c2_seq1	NA	NA	15	9	not significant
NOL12	c178715.graph_c0_seq1	NA	NA	16	3	not significant
FTSJ2	c186890.graph_c2_seq7	NA	NA	15	5	not significant
MEF2BNB	c195382.graph_c2_seq2	NA	NA	14	0	not significant
N6AMT2	c172980.graph_c0_seq3	NA	NA	15	0	not significant
PVRL1	c192023.graph_c0_seq2	NA	NA	14	4	not significant
EIF3J	c177421.graph_c0_seq1	NA	NA	15	1	not significant
RAB2B	c197067.graph_c0_seq1	NA	NA	15	1	not significant
EEF2	c151620.graph_c0_seq1	NA	NA	16	1	not significant
GSG1	c191925.graph_c0_seq8	NA	NA	8	6	not significant
ATP6V1E1	c203691.graph_c7_seq1	NA	NA	16	1	not significant
HSD17B8	c172328.graph_c0_seq4	NA	NA	3	2	not significant
STEAP1	c188978.graph_c1_seq7	NA	NA	14	3	not significant
PARD6A	c182114.graph_c0_seq3	NA	NA	10	3	not significant
TNNT1	c191678.graph_c4_seq3	NA	NA	14	3	not significant
HRH2	c201780.graph_c0_seq15	NA	NA	12	3	not significant
LAMP2	c200785.graph_c6_seq3	NA	NA	12	5	not significant
POU5F2	c246342.graph_c0_seq1	NA	NA	5	7	not significant
SSTR1	c166024.graph_c0_seq1	NA	NA	12	1	not significant
C9ORF78	c203046.graph_c2_seq6	NA	NA	14	1	not significant
MOXD1	c185570.graph_c1_seq2	NA	NA	12	11	not significant
IFT27	c184060.graph_c0_seq8	NA	NA	14	5	not significant
ZDHHC22	c191691.graph_c0_seq15	NA	NA	13	1	not significant
SLC6A18	c197783.graph_c2_seq15	NA	NA	13	4	not significant
PTGES3L	c196910.graph_c0_seq1	NA	NA	7	0	not significant
SYNPR	c156800.graph_c0_seq1	NA	NA	13	5	not significant
NUDT4B	c178783.graph_c0_seq1	NA	NA	6	2	not significant
SDR9C7	c193827.graph_c1_seq13	NA	NA	10	3	not significant
DRAP1	c140517.graph_c2_seq2	NA	NA	16	3	not significant
SLC16A12	c199095.graph_c1_seq3	NA	NA	14	2	not significant
LRRC55	c151762.graph_c0_seq6	NA	NA	11	3	not significant
RWDD2B	c194532.graph_c0_seq1	NA	NA	13	2	not significant
CYB5A	c199746.graph_c15_seq1	NA	NA	14	0	not significant
SGMS1	c195114.graph_c0_seq6	NA	NA	15	2	not significant
S1PR1	c184079.graph_c0_seq1	NA	NA	16	1	not significant
GALNT2	c172382.graph_c0_seq1	NA	NA	14	2	not significant
GAREM	c185434.graph_c0_seq1	NA	NA	15	5	not significant
HDHD3	c161141.graph_c0_seq2	NA	NA	16	2	not significant
LOC708347	c150307.graph_c0_seq1	NA	NA	15	0	not significant
DTX4	c193973.graph_c2_seq3	NA	NA	6	1	not significant
IRX3_7	c195947.graph_c0_seq9	NA	NA	8	4	not significant
UQCR10	c163998.graph_c0_seq1	NA	NA	12	2	not significant
ECI1	c155679.graph_c0_seq1	NA	NA	13	5	not significant
NPM1	c193792.graph_c4_seq1	NA	NA	12	2	not significant
USP16	c198544.graph_c7_seq22	NA	NA	12	4	not significant
DARS	c200085.graph_c2_seq22	NA	NA	15	3	not significant
ICA1	c198617.graph_c2_seq12	NA	NA	16	6	not significant
CITED1	c181290.graph_c0_seq2	NA	NA	16	2	not significant
LYRM1	c187294.graph_c0_seq4	NA	NA	16	2	not significant
ICA1	c198617.graph_c2_seq1	NA	NA	16	6	not significant
EAPP	c193758.graph_c1_seq2	NA	NA	14	3	not significant
PTCD2	c187162.graph_c0_seq4	NA	NA	12	4	not significant
METTL23	c182919.graph_c1_seq3	NA	NA	14	7	not significant
HSD17B7	c198293.graph_c6_seq12	NA	NA	16	6	not significant
TXNL4A	c202015.graph_c0_seq3	NA	NA	15	1	not significant
CD48	c190449.graph_c0_seq1	NA	NA	7	8	not significant
ABHD14A	c200741.graph_c7_seq25	NA	NA	17	1	not significant
ATP5F1	c180168.graph_c0_seq2	NA	NA	17	1	not significant
OS9	c180120.graph_c0_seq3	NA	NA	15	6	not significant
ERI2	c202753.graph_c1_seq61	NA	NA	7	0	not significant
DYRK3	c184591.graph_c0_seq1	NA	NA	12	5	not significant
ANKRD66	c203328.graph_c2_seq18	NA	NA	5	2	not significant
FAM114A1	c198729.graph_c1_seq1	NA	NA	13	3	not significant
OSER1	c168383.graph_c0_seq1	NA	NA	16	1	not significant
DEDD	c151060.graph_c0_seq3	NA	NA	16	0	not significant
FNDC5	c182258.graph_c1_seq2	NA	NA	10	1	not significant
GPR84	c40930.graph_c0_seq1	NA	NA	12	2	not significant
SCPEP1	c198447.graph_c0_seq1	NA	NA	14	2	not significant
PPIB	c204054.graph_c0_seq1	NA	NA	16	1	not significant
OVOL3	c238763.graph_c0_seq1	NA	NA	3	1	not significant
LRRC30	c229074.graph_c0_seq1	NA	NA	12	4	not significant
CCDC69	c197882.graph_c0_seq17	NA	NA	6	3	not significant
SYT5	c197256.graph_c1_seq8	NA	NA	14	2	not significant
CYCS	c199784.graph_c0_seq2	NA	NA	16	1	not significant
MMACHC	c183594.graph_c4_seq2	NA	NA	16	1	not significant
TMEM14A	c194361.graph_c5_seq2	NA	NA	14	2	not significant
CBX3	c197550.graph_c2_seq21	NA	NA	10	1	not significant
PTGES3L	c196910.graph_c0_seq8	NA	NA	5	0	not significant
EGLN2	c197102.graph_c4_seq12	NA	NA	16	2	not significant
CCDC142	c197622.graph_c0_seq3	NA	NA	6	12	not significant
DCXR	c182946.graph_c0_seq3	NA	NA	15	2	not significant
DCXR	c182946.graph_c0_seq7	NA	NA	15	2	not significant
TMEM136	c185097.graph_c1_seq4	NA	NA	14	4	not significant
KCNJ12	c195582.graph_c2_seq4	NA	NA	12	1	not significant
CNN3	c170653.graph_c0_seq1	NA	NA	16	3	not significant
FGFR1	c200559.graph_c13_seq46	NA	NA	14	1	not significant
OS9	c180120.graph_c0_seq2	NA	NA	16	3	not significant
ABR	c197886.graph_c4_seq6	NA	NA	6	1	not significant
SMEK2	c176259.graph_c0_seq2	NA	NA	12	5	not significant
GSTM1	c175314.graph_c0_seq2	NA	NA	12	4	not significant
BLP	c201487.graph_c2_seq13	NA	NA	12	1	not significant
LOC100911515	c204060.graph_c0_seq1	NA	NA	14	0	not significant
FMO3	c197666.graph_c4_seq5	NA	NA	15	7	not significant
PTN	c184091.graph_c3_seq2	NA	NA	15	2	not significant
PHPT1	c203563.graph_c2_seq1	NA	NA	13	4	not significant
CEP68	c198081.graph_c1_seq6	NA	NA	5	0	not significant
CDIP1	c190130.graph_c1_seq3	NA	NA	16	1	not significant
UFC1	c152015.graph_c0_seq2	NA	NA	16	0	not significant
HPS6	c207156.graph_c0_seq1	NA	NA	7	2	not significant
SF3B1	c168065.graph_c1_seq6	NA	NA	16	1	not significant
IRF2	c192011.graph_c0_seq1	NA	NA	16	1	not significant
POLR3GLA	c197430.graph_c0_seq24	NA	NA	15	1	not significant
GPS1	c163823.graph_c0_seq3	NA	NA	16	1	not significant
UBAP1	c202937.graph_c6_seq2	NA	NA	13	4	not significant
NKG7	c142908.graph_c0_seq1	NA	NA	10	3	not significant
MKRN2	c199907.graph_c3_seq12	NA	NA	15	2	not significant
MC3R	c191890.graph_c1_seq10	NA	NA	9	1	not significant
FLYWCH2	c196331.graph_c8_seq2	NA	NA	7	5	not significant
PCDHAC2	c197824.graph_c2_seq7	NA	NA	10	4	not significant
MAPK3	c187884.graph_c0_seq3	NA	NA	16	2	not significant
NDUFA5	c229996.graph_c0_seq1	NA	NA	16	1	not significant
MRPS7	c150065.graph_c0_seq1	NA	NA	16	5	not significant
OSBPL9	c197556.graph_c2_seq38	NA	NA	15	1	not significant
OSBPL9	c197556.graph_c2_seq25	NA	NA	15	1	not significant
OSBPL9	c197556.graph_c2_seq39	NA	NA	15	1	not significant
OSBPL9	c197556.graph_c2_seq1	NA	NA	15	1	not significant
AJUBA	c194772.graph_c1_seq12	NA	NA	9	2	not significant
TRIM28	c201823.graph_c5_seq19	NA	NA	16	5	not significant
C1ORF21	c202697.graph_c0_seq2	NA	NA	16	2	not significant
C12ORF68	c196095.graph_c3_seq11	NA	NA	12	7	not significant
LYSMD2	c190227.graph_c0_seq2	NA	NA	11	2	not significant
LYSMD2	c190227.graph_c0_seq4	NA	NA	11	2	not significant
FBXO41	c200221.graph_c2_seq59	NA	NA	11	3	not significant
RASSF8	c174788.graph_c0_seq2	NA	NA	17	2	not significant
RASSF8	c174788.graph_c0_seq1	NA	NA	17	2	not significant
GSTM3	c196545.graph_c4_seq1	NA	NA	16	1	not significant
TMEM65	c202145.graph_c3_seq3	NA	NA	12	1	not significant
STX12	c195099.graph_c5_seq3	NA	NA	15	2	not significant
FGFR3	c198493.graph_c0_seq42	NA	NA	11	2	not significant
B4GALT7	c192328.graph_c1_seq17	NA	NA	11	3	not significant
DNAJC12	c195898.graph_c1_seq27	NA	NA	15	2	not significant
AURKAIP1	c198951.graph_c13_seq6	NA	NA	13	6	not significant
LAGE3_3	c192027.graph_c0_seq2	NA	NA	8	4	not significant
LOC719983	c183985.graph_c0_seq1	NA	NA	16	2	not significant
ILK	c176808.graph_c0_seq9	NA	NA	16	3	not significant
SEPT9	c196053.graph_c0_seq2	NA	NA	13	1	not significant
FGF21	c167800.graph_c0_seq3	NA	NA	13	0	not significant
KIAA0319	c202389.graph_c3_seq30	NA	NA	6	0	not significant
B3GALT5	c179705.graph_c0_seq4	NA	NA	10	2	not significant
B3GALT5	c179705.graph_c0_seq3	NA	NA	10	2	not significant
GFM1	c189999.graph_c0_seq1	NA	NA	13	3	not significant
PIANP	c141627.graph_c0_seq2	NA	NA	14	1	not significant
CCT8L2	c301701.graph_c0_seq1	NA	NA	5	8	not significant
PYURF	c40652.graph_c0_seq1_PART0	NA	NA	11	1	not significant
EWSR1	c194029.graph_c2_seq24	NA	NA	6	1	not significant
TBC1D9B	c199020.graph_c0_seq26	NA	NA	13	5	not significant
CPN2	c194091.graph_c1_seq10	NA	NA	7	3	not significant
C17ORF80	c195769.graph_c0_seq1	NA	NA	5	0	not significant
FTMT	c522886.graph_c0_seq1	NA	NA	4	2	not significant
ZGC:56304	c198704.graph_c1_seq1	NA	NA	13	2	not significant
ZGC:56304	c198704.graph_c1_seq4	NA	NA	13	2	not significant
SYNPR	c156800.graph_c0_seq2	NA	NA	13	3	not significant
KIF3A	c163423.graph_c0_seq1	NA	NA	15	1	not significant
ABHD17A	c201146.graph_c1_seq22	NA	NA	16	1	not significant
GNPTG	c200721.graph_c1_seq48	NA	NA	14	4	not significant
FAXDC2	c197397.graph_c4_seq11	NA	NA	10	4	not significant
IL33	c198184.graph_c1_seq5	NA	NA	4	0	not significant
CELSR2	c202082.graph_c0_seq32	NA	NA	15	9	not significant
GABRP	c175245.graph_c0_seq4	NA	NA	11	1	not significant
ASF1B	c138749.graph_c0_seq4	NA	NA	13	1	not significant
TBC1D23	c197633.graph_c0_seq3	NA	NA	14	2	not significant
TBC1D23	c197633.graph_c0_seq2	NA	NA	14	2	not significant
LRP11	c176664.graph_c0_seq1	NA	NA	10	4	not significant
CLDN22	c170936.graph_c0_seq1	NA	NA	13	1	not significant
ATRAID	c189503.graph_c0_seq2	NA	NA	11	2	not significant
SLC44A1	c155649.graph_c0_seq1	NA	NA	16	3	not significant
HS3ST6	c211136.graph_c0_seq1	NA	NA	11	2	not significant
UBA1	c186155.graph_c1_seq1	NA	NA	16	3	not significant
DUSP14	c156203.graph_c0_seq1	NA	NA	16	1	not significant
ZGC:158640	c201748.graph_c3_seq19	NA	NA	16	1	not significant
KCTD14	c200753.graph_c1_seq2	NA	NA	7	5	not significant
FABP7	c168780.graph_c0_seq1	NA	NA	16	2	not significant
KIAA0319	c202389.graph_c3_seq9	NA	NA	6	0	not significant
RNF20	c203405.graph_c1_seq1	NA	NA	16	1	not significant
GLYR1	c202635.graph_c1_seq75	NA	NA	15	3	not significant
C17ORF89	c199790.graph_c0_seq57	NA	NA	8	1	not significant
AGR2	c196574.graph_c3_seq4	NA	NA	12	2	not significant
TEX264	c202778.graph_c2_seq8	NA	NA	14	3	not significant
MRPL32_12	c154079.graph_c0_seq1	NA	NA	15	1	not significant
ETFB	c150216.graph_c0_seq1	NA	NA	16	1	not significant
AIP	c139931.graph_c0_seq1	NA	NA	16	3	not significant
GJD2	c152257.graph_c0_seq3	NA	NA	14	1	not significant
HNRNPUL2	c169896.graph_c0_seq3	NA	NA	16	5	not significant
GALE	c202442.graph_c5_seq45	NA	NA	16	1	not significant
NIPSNAP3A	c200545.graph_c1_seq2	NA	NA	14	1	not significant
MRPL55	c156742.graph_c0_seq4	NA	NA	13	2	not significant
PCCB	c190541.graph_c0_seq1	NA	NA	15	4	not significant
ECHDC3	c170065.graph_c0_seq2	NA	NA	14	3	not significant
PTTG1IP	c158263.graph_c0_seq1	NA	NA	15	1	not significant
MRPL22	c194700.graph_c1_seq6	NA	NA	14	2	not significant
ASPRV1	c139606.graph_c0_seq1	NA	NA	5	4	not significant
AFG3L2	c190504.graph_c0_seq1	NA	NA	13	2	not significant
C3ORF84	c2044.graph_c0_seq2	NA	NA	7	1	not significant
NRBP1	c199462.graph_c1_seq8	NA	NA	16	2	not significant
EIF4E2	c200501.graph_c0_seq67	NA	NA	14	3	not significant
NOXO1	c197074.graph_c0_seq25	NA	NA	6	9	not significant
RASSF10	c197137.graph_c0_seq1	NA	NA	11	2	not significant
PAFAH1B3	c140436.graph_c0_seq1	NA	NA	16	2	not significant
PTGFR	c176860.graph_c0_seq1	NA	NA	12	1	not significant
MED18	c160315.graph_c0_seq1	NA	NA	16	2	not significant
AGFG1	c190891.graph_c8_seq13	NA	NA	15	3	not significant
AGFG1	c190891.graph_c8_seq1	NA	NA	15	3	not significant
ABHD16B	c186177.graph_c0_seq13	NA	NA	10	4	not significant
CKB	c263961.graph_c0_seq1	NA	NA	15	1	not significant
PVRL4	c197076.graph_c0_seq5	NA	NA	11	4	not significant
LARP7	c175052.graph_c0_seq2	NA	NA	9	4	not significant
CALD1_6	c193688.graph_c0_seq8	NA	NA	5	0	not significant
DCTN2	c174938.graph_c1_seq3	NA	NA	16	2	not significant
NFAM1	c158187.graph_c0_seq1	NA	NA	5	5	not significant
RAD54B	c195814.graph_c1_seq19	NA	NA	11	5	not significant
PIH1D1	c192033.graph_c0_seq15	NA	NA	16	2	not significant
MTCH2	c197240.graph_c4_seq2	NA	NA	15	1	not significant
DDX39B	c203269.graph_c3_seq14	NA	NA	14	1	not significant
ZDHHC23	c190192.graph_c0_seq2	NA	NA	11	1	not significant
FBXL12	c172024.graph_c0_seq1	NA	NA	10	2	not significant
IHH	c183081.graph_c0_seq10	NA	NA	10	5	not significant
AOS1	c183820.graph_c0_seq1	NA	NA	16	2	not significant
APEH	c200608.graph_c0_seq22	NA	NA	16	4	not significant
TBC1D9B	c199020.graph_c0_seq4	NA	NA	13	6	not significant
GPR19	c193654.graph_c0_seq3	NA	NA	13	8	not significant
AKIRIN2	c175101.graph_c1_seq2	NA	NA	13	2	not significant
FNDC9	c165658.graph_c0_seq1	NA	NA	12	2	not significant
BBX	c188357.graph_c0_seq10	NA	NA	14	2	not significant
BBX	c188357.graph_c0_seq14	NA	NA	14	2	not significant
DHRS4	c149356.graph_c0_seq2	NA	NA	14	1	not significant
RFC5	c201146.graph_c1_seq12	NA	NA	5	1	not significant
MZB1	c147383.graph_c1_seq1	NA	NA	7	1	not significant
WNT16	c189627.graph_c1_seq4	NA	NA	11	2	not significant
SGK1	c196201.graph_c0_seq2	NA	NA	16	2	not significant
MRPL14	c161216.graph_c1_seq2	NA	NA	16	1	not significant
AQP2	c188679.graph_c0_seq2	NA	NA	15	2	not significant
PKP4	c198953.graph_c3_seq11	NA	NA	15	1	not significant
PKP4	c198953.graph_c3_seq12	NA	NA	15	1	not significant
AKAP4	c273795.graph_c0_seq1	NA	NA	11	7	not significant
NXPH4	c217421.graph_c0_seq1	NA	NA	11	1	not significant
CDCA7	c184173.graph_c0_seq18	NA	NA	7	2	not significant
SGSM3	c199900.graph_c3_seq35	NA	NA	14	2	not significant
TMEM150A	c183776.graph_c0_seq24	NA	NA	17	2	not significant
AZI2	c198849.graph_c1_seq1	NA	NA	5	2	not significant
C6ORF136	c172413.graph_c0_seq3	NA	NA	10	3	not significant
IL17B	c179949.graph_c1_seq12	NA	NA	10	2	not significant
FRS2	c202173.graph_c1_seq23	NA	NA	15	1	not significant
GYG1	c167665.graph_c0_seq2	NA	NA	14	2	not significant
APLP2	c171022.graph_c0_seq2	NA	NA	14	4	not significant
PITPNA	c149281.graph_c0_seq2	NA	NA	16	2	not significant
UTP23	c177150.graph_c2_seq6	NA	NA	14	4	not significant
STX7	c197031.graph_c0_seq3	NA	NA	16	2	not significant
CDC26	c145460.graph_c1_seq2	NA	NA	16	0	not significant
RPL37	c73311.graph_c0_seq1	NA	NA	17	1	not significant
ECSCR	c197290.graph_c5_seq2	NA	NA	9	1	not significant
MINOS1	c194695.graph_c0_seq1	NA	NA	15	0	not significant
DNAJC21	c186889.graph_c2_seq2	NA	NA	15	2	not significant
TMEM254C	c161976.graph_c0_seq1	NA	NA	7	2	not significant
HTATIP	c189168.graph_c0_seq24	NA	NA	16	0	not significant
C2ORF40	c147305.graph_c0_seq2	NA	NA	11	2	not significant
AVPR1A	c181382.graph_c0_seq1	NA	NA	9	3	not significant
IGLON5	c203619.graph_c5_seq2	NA	NA	10	1	not significant
POLR1B	c198829.graph_c3_seq11	NA	NA	5	1	not significant
C11ORF71	c171757.graph_c0_seq2	NA	NA	3	0	not significant
ATP1A3	c197341.graph_c3_seq14	NA	NA	11	2	not significant
CG8461	c204370.graph_c0_seq1	NA	NA	15	3	not significant
CSDE1	c177390.graph_c2_seq2	NA	NA	16	1	not significant
CSDE1	c177390.graph_c2_seq4	NA	NA	16	1	not significant
MPG	c198157.graph_c0_seq2	NA	NA	8	1	not significant
POLDIP3	c176155.graph_c0_seq2	NA	NA	14	1	not significant
FAM170B	c198294.graph_c2_seq6	NA	NA	4	11	not significant
ATP6V0D1	c202205.graph_c5_seq40	NA	NA	16	1	not significant
WDR33	c200414.graph_c0_seq1	NA	NA	10	1	not significant
FBXO9	c201092.graph_c0_seq32	NA	NA	6	2	not significant
LINGO4	c200130.graph_c0_seq3	NA	NA	12	10	not significant
PON2	c202415.graph_c2_seq18	NA	NA	16	2	not significant
WAC	c195153.graph_c3_seq6	NA	NA	15	3	not significant
EPS15L1	c195404.graph_c4_seq6	NA	NA	3	0	not significant
HOXA1	c198313.graph_c4_seq2	NA	NA	10	4	not significant
TBCC	c162584.graph_c0_seq1	NA	NA	11	1	not significant
LHX9	c182378.graph_c1_seq1	NA	NA	10	1	not significant
HSPB6	c143655.graph_c0_seq1	NA	NA	16	1	not significant
ANXA8	c187700.graph_c0_seq1	NA	NA	14	2	not significant
DPM2	c200713.graph_c10_seq2	NA	NA	13	1	not significant
CAV2	c177284.graph_c0_seq1	NA	NA	13	2	not significant
KCNJ15	c192014.graph_c0_seq6	NA	NA	16	2	not significant
DNAJC28	c202284.graph_c4_seq2	NA	NA	17	3	not significant
NUBP2	c168511.graph_c0_seq5	NA	NA	15	2	not significant
PRRG3	c201475.graph_c4_seq3	NA	NA	11	1	not significant
CPLX3	c239046.graph_c0_seq1	NA	NA	13	1	not significant
DENND2D	c201644.graph_c1_seq47	NA	NA	10	3	not significant
SS18_8	c197517.graph_c1_seq6	NA	NA	13	1	not significant
DEN1	c195045.graph_c6_seq4	NA	NA	17	2	not significant
LOC100912375	c190287.graph_c0_seq1	NA	NA	15	2	not significant
BEST2	c199798.graph_c4_seq3	NA	NA	9	2	not significant
FAM46C	c141417.graph_c0_seq1	NA	NA	15	1	not significant
PAM	c197053.graph_c1_seq2	NA	NA	16	4	not significant
RBM18	c187149.graph_c0_seq1	NA	NA	16	0	not significant
UROD	c182620.graph_c0_seq1	NA	NA	17	3	not significant
COMMD1	c204201.graph_c0_seq1	NA	NA	15	1	not significant
PAM	c197053.graph_c1_seq5	NA	NA	16	4	not significant
GJB5	c192503.graph_c0_seq2	NA	NA	10	4	not significant
C11ORF83	c165222.graph_c0_seq1	NA	NA	9	1	not significant
SULP-2	c183568.graph_c0_seq6	NA	NA	10	3	not significant
AP1M1	c183480.graph_c0_seq1	NA	NA	14	0	not significant
MATR3	c197340.graph_c3_seq3	NA	NA	14	2	not significant
GPR115	c196866.graph_c0_seq6	NA	NA	5	15	not significant
FGB	c211710.graph_c0_seq1	NA	NA	16	1	not significant
NECAP2	c199327.graph_c4_seq11	NA	NA	15	2	not significant
RPS7	c204017.graph_c0_seq1	NA	NA	16	0	not significant
GPR37	c156644.graph_c0_seq1	NA	NA	12	1	not significant
NARS	c196898.graph_c1_seq1	NA	NA	15	1	not significant
KLHL41	c157415.graph_c0_seq1	NA	NA	11	2	not significant
PWP1	c151854.graph_c0_seq2	NA	NA	14	1	not significant
APP	c193143.graph_c1_seq3	NA	NA	14	3	not significant
FIBIN	c207307.graph_c0_seq1	NA	NA	9	0	not significant
TIMM21	c184043.graph_c0_seq1	NA	NA	9	2	not significant
GNB2L1	c150859.graph_c0_seq2	NA	NA	15	0	not significant
HBZ	c111033.graph_c0_seq2	NA	NA	14	1	not significant
PUF60	c139231.graph_c0_seq3	NA	NA	16	0	not significant
COPS6	c197093.graph_c1_seq2	NA	NA	17	0	not significant
PAM	c197053.graph_c1_seq6	NA	NA	16	5	not significant
TRIM56	c184039.graph_c0_seq2	NA	NA	10	3	not significant
SST	c205792.graph_c0_seq1	NA	NA	16	0	not significant
DSEL	c194815.graph_c0_seq1	NA	NA	12	5	not significant
TNNI1	c184088.graph_c0_seq1	NA	NA	14	0	not significant
QARS_3	c199078.graph_c1_seq67	NA	NA	15	2	not significant
ATP5A1	c199110.graph_c2_seq3	NA	NA	16	0	not significant
POLR1D	c252735.graph_c0_seq1	NA	NA	9	0	not significant
AGAP_AGAP005297	c197884.graph_c0_seq7	NA	NA	12	0	not significant
TPM2_5	c196281.graph_c4_seq10	NA	NA	14	0	not significant
FGG	c199102.graph_c4_seq1	NA	NA	16	0	not significant
CALR	c191011.graph_c1_seq1	NA	NA	15	0	not significant
MRPL2	c183154.graph_c2_seq3	NA	NA	16	0	not significant
SLC10A3	c177470.graph_c0_seq3	NA	NA	11	3	not significant
HUS1	c198415.graph_c3_seq9	NA	NA	13	0	not significant
PAG1	c201146.graph_c3_seq1	NA	NA	12	2	not significant
MMP11	c196486.graph_c0_seq12	NA	NA	11	1	not significant
ANXA6	c202322.graph_c3_seq3	NA	NA	16	1	not significant
H2AFJ	c198843.graph_c1_seq4	NA	NA	16	0	not significant
NPC2A	c184098.graph_c0_seq2	NA	NA	9	0	not significant
EIF4A3	c194349.graph_c0_seq1	NA	NA	16	0	not significant
AP1S2	c203377.graph_c7_seq16	NA	NA	13	0	not significant
EIF2A	c171642.graph_c0_seq3	NA	NA	16	2	not significant
STEAP4	c200223.graph_c0_seq1	NA	NA	13	2	not significant
RNF152	c194164.graph_c2_seq2	NA	NA	16	0	not significant
IL13RA1	c204408.graph_c0_seq1	NA	NA	14	0	not significant
LOC607692	c192045.graph_c1_seq2	NA	NA	10	2	not significant
RAB5A	c167446.graph_c0_seq1	NA	NA	14	0	not significant
FBXL14	c182853.graph_c0_seq1	NA	NA	11	1	not significant
HMOX2	c199465.graph_c2_seq17	NA	NA	16	0	not significant
MRPL23	c181187.graph_c1_seq1	NA	NA	15	0	not significant
PSMC5	c165795.graph_c1_seq3	NA	NA	16	0	not significant
FAHD2B	c183825.graph_c0_seq5	NA	NA	16	1	not significant
RBM24	c184318.graph_c2_seq6	NA	NA	13	0	not significant
GOT2	c193838.graph_c2_seq2	NA	NA	16	0	not significant
MBD3	c196270.graph_c0_seq61	NA	NA	16	0	not significant
RBM39B	c193345.graph_c0_seq21	NA	NA	12	1	not significant
RSRC1_8	c171107.graph_c0_seq2	NA	NA	15	0	not significant
CTNNB1	c158163.graph_c0_seq1	NA	NA	15	0	not significant
TNFRSF9	c182007.graph_c0_seq28	NA	NA	5	0	not significant
LAMTOR4	c168116.graph_c0_seq4	NA	NA	9	0	not significant
THRAP3	c191153.graph_c0_seq2	NA	NA	16	0	not significant
CTRL	c144080.graph_c0_seq2	NA	NA	12	0	not significant
LOC102640679	c153937.graph_c0_seq2	NA	NA	13	0	not significant
AMZ1	c195961.graph_c0_seq7	NA	NA	10	3	not significant
LOC100360940	c147173.graph_c0_seq1	NA	NA	8	3	not significant
TMEM72	c194172.graph_c0_seq4	NA	NA	13	1	not significant
CYP2A13	c203465.graph_c2_seq12	NA	NA	13	1	not significant
DCTN5	c199016.graph_c1_seq4	NA	NA	16	0	not significant
TIMM8B	c183933.graph_c1_seq2	NA	NA	15	0	not significant
HSPB3	c190632.graph_c0_seq1	NA	NA	13	0	not significant
ITPRIP	c180212.graph_c0_seq3	NA	NA	11	5	not significant
CAMLG	c191144.graph_c2_seq2	NA	NA	16	1	not significant
RPL28	c204049.graph_c0_seq1	NA	NA	16	0	not significant
LIPA	c138245.graph_c0_seq1	NA	NA	16	1	not significant
BLVRA	c193882.graph_c14_seq5	NA	NA	15	0	not significant
MAFK	c197109.graph_c7_seq14	NA	NA	16	0	not significant
ARHGAP32	c197131.graph_c3_seq28	NA	NA	12	9	not significant
ARL3	c183775.graph_c0_seq3	NA	NA	16	1	not significant
FOSL2	c195512.graph_c0_seq2	NA	NA	13	1	not significant
SLC48A1	c168815.graph_c0_seq1	NA	NA	15	0	not significant
SMIM15	c181763.graph_c0_seq1	NA	NA	17	0	not significant
CCBE1	c198796.graph_c0_seq15	NA	NA	10	0	not significant
PRAF2	c196799.graph_c3_seq4_PART1	NA	NA	11	0	not significant
LOC100910156	c196416.graph_c2_seq2	NA	NA	15	0	not significant
AP2B1	c190750.graph_c0_seq6	NA	NA	15	1	not significant
CLDN16	c155139.graph_c0_seq4	NA	NA	8	5	not significant
RPS3A1	c200283.graph_c1_seq13	NA	NA	15	0	not significant
TLR8	c200630.graph_c3_seq13	NA	NA	11	3	not significant
STXBP2	c188005.graph_c1_seq38	NA	NA	16	0	not significant
CBX5	c184848.graph_c0_seq3	NA	NA	16	0	not significant
BICD2	c186794.graph_c0_seq1	NA	NA	15	0	not significant
NR4A2	c197365.graph_c1_seq4	NA	NA	14	0	not significant
TC2N	c196842.graph_c1_seq7	NA	NA	13	1	not significant
KCNMB1	c181457.graph_c0_seq1	NA	NA	12	0	not significant
CG10361	c184147.graph_c0_seq6	NA	NA	15	2	not significant
ATP1B2	c202269.graph_c2_seq12	NA	NA	16	3	not significant
RBM4B	c198762.graph_c0_seq20	NA	NA	14	0	not significant
CASKIN1	c201763.graph_c4_seq6	NA	NA	6	11	not significant
LOC100362980	c193923.graph_c0_seq1	NA	NA	13	0	not significant
DCUN1D3	c179132.graph_c0_seq2	NA	NA	13	0	not significant
WNT3	c194914.graph_c0_seq1	NA	NA	11	0	not significant
MESDC2	c198636.graph_c2_seq1	NA	NA	15	0	not significant
UAP1L1	c192105.graph_c0_seq25	NA	NA	12	2	not significant
SPATA2	c188170.graph_c0_seq2	NA	NA	14	2	not significant
CLTC	c186052.graph_c1_seq1	NA	NA	16	0	not significant
PKM	c174441.graph_c0_seq2	NA	NA	15	0	not significant
DNAJC15	c184185.graph_c0_seq1	NA	NA	14	0	not significant
PIK3R1	c174874.graph_c0_seq5	NA	NA	11	0	not significant
CG10333	c190627.graph_c6_seq11	NA	NA	16	0	not significant
SPATA22	c190121.graph_c0_seq2	NA	NA	9	0	not significant
DNAJA2	c155402.graph_c0_seq1	NA	NA	16	0	not significant
RPL10A	c196843.graph_c3_seq1	NA	NA	15	0	not significant
KIF5B	c199173.graph_c0_seq1	NA	NA	15	0	not significant
PPP2R5C	c199741.graph_c3_seq9	NA	NA	12	0	not significant
LINGO2	c178712.graph_c0_seq3	NA	NA	14	3	not significant
NUDT4B	c172952.graph_c0_seq1	NA	NA	12	0	not significant
INHBB	c191748.graph_c0_seq20	NA	NA	10	0	not significant
FGA	c273479.graph_c0_seq1	NA	NA	8	1	not significant
C17ORF49	c174677.graph_c0_seq1	NA	NA	17	0	not significant
BTF3L4	c147212.graph_c0_seq1	NA	NA	11	0	not significant
ATP2B1	c191595.graph_c0_seq6	NA	NA	14	0	not significant
NEUROD1	c172734.graph_c0_seq2	NA	NA	13	0	not significant
MSMO1	c161737.graph_c1_seq1	NA	NA	15	1	not significant
YWHAG	c184175.graph_c0_seq1	NA	NA	16	0	not significant
ANKRD34C	c158252.graph_c0_seq1	NA	NA	10	2	not significant
PPP2CA	c190942.graph_c0_seq33	NA	NA	16	0	not significant
KIAA1191	c198454.graph_c0_seq4	NA	NA	14	1	not significant
MRPL57	c183885.graph_c0_seq2	NA	NA	15	1	not significant
TVP23B	c194581.graph_c5_seq1	NA	NA	16	6	not significant
FSTL1	c198875.graph_c0_seq1	NA	NA	14	1	not significant
ZCCHC17	c184044.graph_c1_seq1	NA	NA	16	0	not significant
ORAI3	c140030.graph_c0_seq1	NA	NA	6	0	not significant
TGM2	c111671.graph_c0_seq1	NA	NA	14	4	not significant
C1QA	c189586.graph_c0_seq1	NA	NA	14	2	not significant
CLTA	c181165.graph_c0_seq6	NA	NA	15	1	not significant
DLG4	c191207.graph_c1_seq11	NA	NA	15	0	not significant
RRP9	c199382.graph_c2_seq19	NA	NA	14	2	not significant
CLRN3	c155140.graph_c1_seq1	NA	NA	14	0	not significant
TMEM14C	c181924.graph_c3_seq2	NA	NA	15	0	not significant
VMA21	c167572.graph_c0_seq1	NA	NA	16	0	not significant
NDUFB6	c188917.graph_c1_seq4	NA	NA	9	0	not significant
TIFA	c170520.graph_c0_seq2	NA	NA	10	1	not significant
LSM12A	c204300.graph_c0_seq1	NA	NA	15	2	not significant
HNMT	c199753.graph_c0_seq1	NA	NA	16	0	not significant
FAM83C	c200593.graph_c0_seq16	NA	NA	5	0	not significant
PSMC6	c161188.graph_c0_seq1	NA	NA	16	0	not significant
PPM1A	c203185.graph_c6_seq4	NA	NA	16	0	not significant
LHFP	c150752.graph_c0_seq1	NA	NA	15	0	not significant
STX1B	c197505.graph_c1_seq4	NA	NA	15	0	not significant
TOB2	c194673.graph_c0_seq6	NA	NA	16	0	not significant
FLRT2	c199820.graph_c2_seq21	NA	NA	15	7	not significant
SNRNP40	c194793.graph_c3_seq6	NA	NA	15	0	not significant
TCEA1	c203286.graph_c0_seq1	NA	NA	16	1	not significant
GABARAPL1	c204051.graph_c0_seq1	NA	NA	15	0	not significant
STAMBP	c195377.graph_c4_seq5	NA	NA	16	2	not significant
RNF10	c196843.graph_c12_seq1	NA	NA	16	4	not significant
MYEOV2	c203447.graph_c1_seq4	NA	NA	15	0	not significant
CCR2	c200997.graph_c0_seq5	NA	NA	6	4	not significant
SMARCD1	c198948.graph_c1_seq32	NA	NA	12	0	not significant
LOC100535100	c199915.graph_c2_seq15	NA	NA	12	1	not significant
NSRP1	c165640.graph_c0_seq3	NA	NA	15	1	not significant
GPATCH2	c203529.graph_c0_seq17	NA	NA	4	2	not significant
CTSS	c144505.graph_c0_seq1	NA	NA	11	1	not significant
PUF60	c76664.graph_c0_seq2	NA	NA	16	0	not significant
GTF2B	c188481.graph_c0_seq4	NA	NA	16	0	not significant
OPTN	c198531.graph_c1_seq1	NA	NA	16	3	not significant
CAST	c193928.graph_c2_seq15	NA	NA	12	0	not significant
PRR5	c184707.graph_c0_seq1	NA	NA	7	2	not significant
LOC712464	c197357.graph_c1_seq2	NA	NA	16	1	not significant
MRPS15	c199930.graph_c9_seq9	NA	NA	11	0	not significant
PRKRIP1	c144935.graph_c0_seq1	NA	NA	15	0	not significant
PPT1	c196163.graph_c0_seq1	NA	NA	13	2	not significant
JUNB	c153470.graph_c0_seq1	NA	NA	11	3	not significant
NAA20	c181310.graph_c0_seq1	NA	NA	15	0	not significant
RPL11	c204628.graph_c0_seq1	NA	NA	17	0	not significant
MTFR1L	c188060.graph_c2_seq2	NA	NA	16	0	not significant
KLHL25	c203120.graph_c0_seq6	NA	NA	13	4	not significant
NUTF2	c155854.graph_c0_seq1	NA	NA	16	0	not significant
AP1S3	c194822.graph_c0_seq6	NA	NA	12	0	not significant
GNAI2	c203934.graph_c6_seq6	NA	NA	12	0	not significant
LAMTOR2	c204187.graph_c0_seq1	NA	NA	15	0	not significant
RAC2	c179606.graph_c1_seq8	NA	NA	14	0	not significant
CSRP1	c194418.graph_c0_seq1	NA	NA	17	0	not significant
RARRES2	c198978.graph_c5_seq4	NA	NA	13	2	not significant
PLEKHO1	c203355.graph_c2_seq2	NA	NA	15	1	not significant
NDUFB9	c187651.graph_c3_seq1	NA	NA	17	2	not significant
TNFAIP8L3	c176634.graph_c1_seq3	NA	NA	17	2	not significant
PPP1R17	c173589.graph_c0_seq1	NA	NA	12	2	not significant
OSTC	c201262.graph_c1_seq2	NA	NA	16	0	not significant
AMMECR1L	c192104.graph_c3_seq12	NA	NA	15	1	not significant
CAPZA3	c215859.graph_c0_seq1	NA	NA	12	0	not significant
PLK1	c198670.graph_c1_seq9	NA	NA	12	2	not significant
APLNR	c196078.graph_c0_seq4	NA	NA	11	4	not significant
FBXO30	c169524.graph_c0_seq1	NA	NA	13	0	not significant
RAB35	c187363.graph_c0_seq1	NA	NA	14	0	not significant
TMUB2	c200341.graph_c1_seq7	NA	NA	3	2	not significant
IL36RN	c157210.graph_c1_seq1	NA	NA	11	0	not significant
RIOK3	c201319.graph_c3_seq8	NA	NA	16	0	not significant
KCNE3	c108829.graph_c0_seq1	NA	NA	14	0	not significant
REEP5	c162151.graph_c0_seq1	NA	NA	14	1	not significant
CCDC28B	c193201.graph_c3_seq2	NA	NA	15	1	not significant
FXYD3	c183958.graph_c1_seq9	NA	NA	12	0	not significant
TCF4	c181766.graph_c0_seq18	NA	NA	15	0	not significant
TCTEX1D4	c161788.graph_c0_seq1	NA	NA	4	0	not significant
AZIN1	c191007.graph_c1_seq3	NA	NA	15	0	not significant
FMR1	c183259.graph_c0_seq21	NA	NA	13	0	not significant
DDT	c182854.graph_c0_seq1	NA	NA	7	0	not significant
IDH2	c200879.graph_c3_seq2	NA	NA	16	2	not significant
TADA3	c196681.graph_c6_seq7	NA	NA	13	0	not significant
GPR52	c110956.graph_c0_seq1	NA	NA	10	0	not significant
CXORF40A	c200066.graph_c0_seq18	NA	NA	14	1	not significant
COMMD5	c189626.graph_c2_seq4	NA	NA	15	0	not significant
LIMCH1	c197868.graph_c1_seq6	NA	NA	15	3	not significant
SLC25A33	c190998.graph_c3_seq26	NA	NA	16	2	not significant
ASPH	c196348.graph_c1_seq24	NA	NA	6	0	not significant
TBC1D20	c183952.graph_c0_seq4	NA	NA	16	1	not significant
WNT7B	c195132.graph_c1_seq7	NA	NA	8	0	not significant
GPR17	c192955.graph_c0_seq1	NA	NA	13	4	not significant
NTAN1	c202304.graph_c5_seq20	NA	NA	14	3	not significant
PAQR9	c197668.graph_c0_seq1	NA	NA	10	1	not significant
FAM110B	c184194.graph_c0_seq7	NA	NA	15	1	not significant
CDK2AP1	c181756.graph_c0_seq1	NA	NA	16	0	not significant
ETF1	c192544.graph_c0_seq4	NA	NA	15	0	not significant
SLC2A4	c176171.graph_c0_seq5	NA	NA	14	1	not significant
FANCD2OS	c40477.graph_c0_seq2	NA	NA	10	1	not significant
IMMP2L	c165285.graph_c0_seq3	NA	NA	15	0	not significant
ATP6V0C	c551477.graph_c0_seq1	NA	NA	16	0	not significant
KCNMB3	c196525.graph_c0_seq19	NA	NA	5	0	not significant
CHTF8	c194167.graph_c0_seq1	NA	NA	15	0	not significant
DKK3	c180134.graph_c0_seq1	NA	NA	11	4	not significant
EIF4H	c164564.graph_c0_seq1	NA	NA	15	1	not significant
SLC45A4	c200170.graph_c1_seq1	NA	NA	12	4	not significant
IL36B	c189262.graph_c0_seq1	NA	NA	4	1	not significant
TMEM253	c185323.graph_c0_seq7	NA	NA	9	0	not significant
ABHD12	c198743.graph_c0_seq2	NA	NA	16	0	not significant
TPM3	c203718.graph_c6_seq48	NA	NA	9	0	not significant
FFAR2	c182746.graph_c0_seq6	NA	NA	9	1	not significant
MED4	c202615.graph_c3_seq2	NA	NA	13	1	not significant
C20ORF85	c236368.graph_c0_seq1	NA	NA	8	1	not significant
RNF148	c157001.graph_c0_seq1	NA	NA	11	11	not significant
CCT5	c168390.graph_c0_seq1	NA	NA	16	0	not significant
SPIN4	c159064.graph_c0_seq1	NA	NA	13	0	not significant
ACTL7A	c227572.graph_c0_seq1	NA	NA	11	3	not significant
RAB1B	c303612.graph_c0_seq1	NA	NA	16	0	not significant
PBDC1	c148729.graph_c0_seq1	NA	NA	14	1	not significant
SCN3B	c168682.graph_c0_seq2	NA	NA	13	4	not significant
NPL	c201879.graph_c2_seq2	NA	NA	3	0	not significant
TNNC1	c40981.graph_c0_seq1	NA	NA	16	0	not significant
LOC100912538	c171406.graph_c0_seq2	NA	NA	14	0	not significant
ORMDL2	c184026.graph_c0_seq2	NA	NA	15	0	not significant
HOXD8	c138070.graph_c0_seq1	NA	NA	5	2	not significant
ARPC2	c166832.graph_c0_seq3	NA	NA	16	0	not significant
DPCD	c180053.graph_c2_seq1	NA	NA	14	5	not significant
CSNK1A1	c192446.graph_c0_seq4	NA	NA	16	0	not significant
ATP5G3	c197845.graph_c4_seq1	NA	NA	17	0	not significant
LIMS1	c187085.graph_c1_seq6	NA	NA	14	0	not significant
SYB	c187784.graph_c0_seq1	NA	NA	13	0	not significant
PRKCDBP	c167407.graph_c0_seq1	NA	NA	11	4	not significant
PRSS55	c200607.graph_c4_seq1	NA	NA	3	11	not significant
EMG1	c196698.graph_c7_seq16	NA	NA	12	4	not significant
MAPK6	c184164.graph_c0_seq3	NA	NA	15	5	not significant
PSIP1	c174838.graph_c0_seq4	NA	NA	14	2	not significant
ZC3H15	c179844.graph_c0_seq2	NA	NA	16	0	not significant
PPME1	c172516.graph_c0_seq2	NA	NA	15	0	not significant
AGAP_AGAP004818	c192436.graph_c4_seq26	NA	NA	16	1	not significant
FAM115C	c196641.graph_c0_seq8	NA	NA	9	3	not significant
GPR61	c202408.graph_c0_seq50	NA	NA	13	1	not significant
PAIP2B	c152005.graph_c1_seq2	NA	NA	15	0	not significant
C7ORF62	c159039.graph_c0_seq2	NA	NA	7	10	not significant
MUTYH	c199218.graph_c0_seq89	NA	NA	9	3	not significant
AQP1	c184112.graph_c0_seq1	NA	NA	15	3	not significant
ABI1	c191465.graph_c2_seq1	NA	NA	8	0	not significant
MORN5	c186813.graph_c0_seq2	NA	NA	13	1	not significant
SERINC1	c191055.graph_c1_seq1	NA	NA	14	0	not significant
NDN	c204870.graph_c0_seq1	NA	NA	7	2	not significant
TIMM8A	c190184.graph_c1_seq3	NA	NA	17	2	not significant
LYZ	c193753.graph_c8_seq1	NA	NA	15	1	not significant
APH1A	c163712.graph_c0_seq2	NA	NA	15	0	not significant
CCNL2	c194514.graph_c1_seq9	NA	NA	8	0	not significant
CTSA	c175823.graph_c0_seq1	NA	NA	16	2	not significant
SDHAF2	c187645.graph_c1_seq1	NA	NA	15	0	not significant
ZC3H14	c200224.graph_c0_seq3	NA	NA	15	2	not significant
MEX3D	c176016.graph_c0_seq3	NA	NA	3	5	not significant
MFGE8	c181439.graph_c1_seq1	NA	NA	16	0	not significant
ADD3	c184003.graph_c1_seq3	NA	NA	15	1	not significant
NINJ2	c179825.graph_c0_seq3	NA	NA	9	3	not significant
TRIM63	c193140.graph_c0_seq1	NA	NA	14	2	not significant
NR1I2	c182053.graph_c0_seq6	NA	NA	13	3	not significant
RPP30	c200521.graph_c1_seq8	NA	NA	15	0	not significant
MEIS3_7	c203295.graph_c7_seq3	NA	NA	5	1	not significant
ATP5J	c145032.graph_c0_seq2	NA	NA	10	0	not significant
TIAL1	c196626.graph_c1_seq79	NA	NA	15	0	not significant
MSR1	c195288.graph_c0_seq5	NA	NA	6	0	not significant
LOC720779	c188453.graph_c0_seq13	NA	NA	11	4	not significant
RTP1_8	c160043.graph_c0_seq2	NA	NA	9	2	not significant
GPRIN1	c197972.graph_c1_seq1	NA	NA	7	0	not significant
IMMT	c198478.graph_c1_seq24	NA	NA	14	5	not significant
MARVELD1	c198987.graph_c3_seq2	NA	NA	11	4	not significant
MRFAP1	c161214.graph_c0_seq1	NA	NA	15	0	not significant
TUBG2	c199629.graph_c1_seq11	NA	NA	10	0	not significant
LOC100911840	c188193.graph_c0_seq3	NA	NA	13	0	not significant
ZIC4	c198616.graph_c1_seq18	NA	NA	6	3	not significant
NPY4R	c196231.graph_c0_seq1	NA	NA	10	1	not significant
FABP1	c179645.graph_c0_seq1	NA	NA	15	0	not significant
NTRK2	c183831.graph_c0_seq1	NA	NA	13	1	not significant
BSCL2	c191236.graph_c1_seq24	NA	NA	9	0	not significant
PSMA7	c204110.graph_c0_seq1	NA	NA	14	0	not significant
WNT2B	c162430.graph_c0_seq2	NA	NA	11	1	not significant
CALM1	c221197.graph_c0_seq1	NA	NA	17	0	not significant
ZFP295	c185476.graph_c0_seq2	NA	NA	7	1	not significant
GSTA5	c150573.graph_c0_seq1	NA	NA	14	0	not significant
TRAM1L1	c183639.graph_c0_seq1	NA	NA	8	0	not significant
ZBED4	c191994.graph_c1_seq2	NA	NA	6	3	not significant
T06D8.9	c194692.graph_c0_seq1	NA	NA	7	0	not significant
DDAH2	c181590.graph_c0_seq1	NA	NA	15	2	not significant
CMBL	c202586.graph_c0_seq10	NA	NA	15	1	not significant
RAB39B	c173410.graph_c0_seq1	NA	NA	13	0	not significant
AIF1L	c184166.graph_c0_seq1	NA	NA	11	1	not significant
SYB	c187784.graph_c0_seq3	NA	NA	13	0	not significant
RPS27L	c204063.graph_c0_seq1	NA	NA	15	0	not significant
STAU1_6	c184173.graph_c0_seq5	NA	NA	16	0	not significant
OXLD1	c180437.graph_c0_seq1	NA	NA	10	0	not significant
EIF-4A	c194896.graph_c7_seq3	NA	NA	17	0	not significant
PTP4A3	c188155.graph_c1_seq2	NA	NA	15	1	not significant
MSANTD3	c181785.graph_c0_seq4	NA	NA	13	0	not significant
PPIL1	c191293.graph_c1_seq1	NA	NA	16	0	not significant
NAPA	c191212.graph_c1_seq6	NA	NA	16	0	not significant
RBM15	c201915.graph_c3_seq17	NA	NA	15	2	not significant
THAP4	c192933.graph_c0_seq1	NA	NA	11	0	not significant
MKNK2	c196862.graph_c4_seq3	NA	NA	4	0	not significant
BCKDHA	c200213.graph_c0_seq25	NA	NA	16	3	not significant
TMED3	c201644.graph_c0_seq1	NA	NA	15	1	not significant
KCTD21	c195919.graph_c1_seq58	NA	NA	17	2	not significant
RPS5	c204034.graph_c0_seq1	NA	NA	16	0	not significant
FILIP1L	c179841.graph_c0_seq3	NA	NA	15	4	not significant
AKR1C4	c164950.graph_c0_seq1	NA	NA	14	1	not significant
NSMF	c187888.graph_c1_seq4	NA	NA	14	0	not significant
FAM168B	c198873.graph_c2_seq18	NA	NA	15	0	not significant
COX14	c187558.graph_c0_seq1	NA	NA	15	1	not significant
EPCAM	c204111.graph_c0_seq1	NA	NA	13	1	not significant
SLC25A29	c199852.graph_c2_seq1	NA	NA	7	1	not significant
RUNDC3A	c183788.graph_c1_seq13	NA	NA	15	1	not significant
PPP2R1A	c169299.graph_c0_seq1	NA	NA	17	0	not significant
PRR5	c184707.graph_c0_seq3	NA	NA	8	2	not significant
CCDC167	c195719.graph_c2_seq1	NA	NA	14	0	not significant
RPL27	c196301.graph_c3_seq3	NA	NA	14	0	not significant
TMX2	c199676.graph_c6_seq5	NA	NA	16	5	not significant
MUM1L1	c177474.graph_c0_seq1	NA	NA	7	0	not significant
FBXW7	c191271.graph_c1_seq26	NA	NA	16	0	not significant
METTL21B	c196834.graph_c0_seq4	NA	NA	4	1	not significant
LY6G6D	c192941.graph_c1_seq5	NA	NA	5	0	not significant
C19ORF54	c196374.graph_c1_seq23	NA	NA	12	0	not significant
EFNA4	c179910.graph_c0_seq1	NA	NA	12	0	not significant
LSM7	c161915.graph_c0_seq1	NA	NA	14	0	not significant
ECSIT	c138700.graph_c0_seq1	NA	NA	4	7	not significant
TREML2	c189535.graph_c0_seq3	NA	NA	3	0	not significant
BTG4	c261329.graph_c0_seq1	NA	NA	7	4	not significant
FEZ2	c160193.graph_c0_seq1	NA	NA	15	0	not significant
WDR41	c183932.graph_c1_seq1	NA	NA	16	0	not significant
HRH1	c179725.graph_c0_seq1	NA	NA	11	4	not significant
DNAJB4	c197793.graph_c7_seq17	NA	NA	15	0	not significant
SPIN1	c181693.graph_c0_seq2_PART1	NA	NA	16	0	not significant
NDUFAF1	c183601.graph_c4_seq2	NA	NA	11	0	not significant
RBPMS2	c141247.graph_c0_seq1	NA	NA	11	0	not significant
RBBP9	c197813.graph_c1_seq1	NA	NA	13	2	not significant
NEDD8	c198228.graph_c2_seq1	NA	NA	16	0	not significant
HSD17B10	c181737.graph_c1_seq1	NA	NA	16	4	not significant
RAB9B	c181257.graph_c0_seq2	NA	NA	15	0	not significant
SNRPD1	c194129.graph_c0_seq1	NA	NA	15	0	not significant
NFKBIA	c174520.graph_c1_seq9	NA	NA	15	2	not significant
SEC11A	c108044.graph_c0_seq2	NA	NA	12	0	not significant
NUCKS1	c159111.graph_c0_seq1	NA	NA	16	0	not significant
MPC2	c215431.graph_c0_seq1	NA	NA	15	0	not significant
RANBP1	c151992.graph_c0_seq2	NA	NA	16	1	not significant
NDUFA4	c163150.graph_c0_seq1	NA	NA	16	0	not significant
LOC100360977	c73667.graph_c0_seq1	NA	NA	15	0	not significant
GM2A	c137919.graph_c0_seq3	NA	NA	10	0	not significant
SSRP1	c183569.graph_c1_seq2	NA	NA	16	4	not significant
FOXP2	c177387.graph_c0_seq1	NA	NA	4	0	not significant
RPL22	c200404.graph_c1_seq18	NA	NA	16	0	not significant
FKBP2	c199562.graph_c2_seq30	NA	NA	16	1	not significant
FABP9	c37478.graph_c0_seq1	NA	NA	5	0	not significant
ZGC:86599	c226761.graph_c0_seq1	NA	NA	14	2	not significant
SNCG	c205373.graph_c0_seq1	NA	NA	17	1	not significant
SLC25A4	c204020.graph_c0_seq1	NA	NA	17	0	not significant
FBLN1	c185048.graph_c0_seq4	NA	NA	10	1	not significant
RPL7L1	c166450.graph_c0_seq1	NA	NA	16	0	not significant
UBL5	c170981.graph_c0_seq2	NA	NA	17	0	not significant
TSPAN4	c184473.graph_c1_seq13	NA	NA	13	0	not significant
HOXA6	c198313.graph_c0_seq25	NA	NA	9	1	not significant
SNRPF	c151384.graph_c0_seq4	NA	NA	14	0	not significant
GJA5	c200944.graph_c0_seq1	NA	NA	12	0	not significant
SIX1	c190280.graph_c0_seq3	NA	NA	13	0	not significant
HPD	c183393.graph_c3_seq1	NA	NA	15	1	not significant
SQLE	c200532.graph_c0_seq2	NA	NA	15	3	not significant
C11ORF96	c204420.graph_c0_seq1	NA	NA	10	0	not significant
VGLL4	c192162.graph_c2_seq1	NA	NA	13	1	not significant
NDOR1	c203096.graph_c3_seq21	NA	NA	4	1	not significant
DTNA	c194803.graph_c0_seq6	NA	NA	11	0	not significant
MPP2	c190474.graph_c4_seq14	NA	NA	10	0	not significant
CG33276	c174767.graph_c0_seq1	NA	NA	16	0	not significant
STRN4	c190560.graph_c0_seq32	NA	NA	15	1	not significant
CTSB	c200416.graph_c1_seq1	NA	NA	16	1	not significant
NOP16	c178256.graph_c0_seq1	NA	NA	15	0	not significant
CBY1	c203738.graph_c2_seq6	NA	NA	14	0	not significant
OSR2	c110661.graph_c0_seq5	NA	NA	13	0	not significant
NDUFA9	c109264.graph_c0_seq1	NA	NA	15	1	not significant
CKM	c204007.graph_c0_seq1	NA	NA	13	1	not significant
EIF2B2	c200738.graph_c9_seq1	NA	NA	14	0	not significant
MB21D2	c171314.graph_c0_seq1	NA	NA	14	1	not significant
PLEKHF1	c198008.graph_c2_seq1	NA	NA	12	0	not significant
SUOX	c197151.graph_c4_seq6	NA	NA	16	1	not significant
SPOPL	c193191.graph_c3_seq9	NA	NA	14	0	not significant
CLDN14	c178371.graph_c0_seq1	NA	NA	13	1	not significant
PDCL	c234837.graph_c0_seq1	NA	NA	16	4	not significant
EEF1D	c172565.graph_c0_seq4	NA	NA	13	1	not significant
TMEM174	c200553.graph_c3_seq1	NA	NA	15	0	not significant
DDIT3	c198617.graph_c0_seq3	NA	NA	14	1	not significant
TMEM216	c161359.graph_c0_seq1	NA	NA	10	0	not significant
ZXDB	c206824.graph_c0_seq1	NA	NA	4	0	not significant
DUSP12	c199939.graph_c0_seq9	NA	NA	13	0	not significant
CTSH	c199557.graph_c3_seq39	NA	NA	16	0	not significant
SERP1	c199047.graph_c5_seq1	NA	NA	16	0	not significant
SRPK2	c193038.graph_c1_seq2	NA	NA	13	0	not significant
CAPZB	c192670.graph_c1_seq1	NA	NA	16	0	not significant
SSBP4	c193366.graph_c0_seq11	NA	NA	13	1	not significant
ARL4A	c153893.graph_c0_seq1	NA	NA	17	0	not significant
TCEB2	c189605.graph_c1_seq1	NA	NA	14	0	not significant
CKMT2	c143946.graph_c0_seq2	NA	NA	11	0	not significant
WDR34	c203430.graph_c7_seq70	NA	NA	9	7	not significant
CYSLTR2	c282159.graph_c0_seq1	NA	NA	5	3	not significant
CNBP	c165907.graph_c0_seq2	NA	NA	14	0	not significant
LDB1	c162157.graph_c0_seq3	NA	NA	14	0	not significant
CBLN3	c199933.graph_c8_seq1	NA	NA	13	3	not significant
DPY30	c200416.graph_c7_seq5	NA	NA	16	0	not significant
ABI1	c191465.graph_c2_seq5	NA	NA	8	0	not significant
LOC685502	c191197.graph_c1_seq9	NA	NA	7	0	not significant
DUSP26	c191342.graph_c0_seq2	NA	NA	14	0	not significant
FIBP	c179121.graph_c0_seq6	NA	NA	16	1	not significant
SPPL2A	c188048.graph_c0_seq13	NA	NA	12	2	not significant
IRF1	c198834.graph_c9_seq43	NA	NA	13	1	not significant
HOXD10	c175010.graph_c0_seq9	NA	NA	13	0	not significant
GOSR2	c198749.graph_c5_seq4	NA	NA	16	1	not significant
SIGMAR1	c158667.graph_c0_seq1	NA	NA	15	0	not significant
BAP1	c202880.graph_c2_seq34	NA	NA	16	0	not significant
RGS8	c192782.graph_c0_seq3	NA	NA	13	0	not significant
AGTRAP	c195755.graph_c0_seq1	NA	NA	11	2	not significant
ZNF691	c172309.graph_c0_seq1	NA	NA	15	1	not significant
SIX4A	c191750.graph_c0_seq4	NA	NA	10	6	not significant
RNPS1	c186021.graph_c0_seq2	NA	NA	15	0	not significant
MAL	c196813.graph_c8_seq10	NA	NA	17	0	not significant
MC2R	c197079.graph_c5_seq7	NA	NA	11	0	not significant
VDAC1	c151992.graph_c1_seq1	NA	NA	15	1	not significant
ROR2	c180100.graph_c0_seq2	NA	NA	12	1	not significant
C11ORF58	c211219.graph_c0_seq1	NA	NA	15	0	not significant
DNAJB6	c202329.graph_c1_seq8	NA	NA	13	0	not significant
TSN	c172811.graph_c0_seq1	NA	NA	15	0	not significant
CD47	c177585.graph_c0_seq3	NA	NA	16	0	not significant
CDC123	c199537.graph_c1_seq1	NA	NA	16	1	not significant
HSD17B12	c142520.graph_c0_seq1	NA	NA	14	1	not significant
HPGD	c181979.graph_c0_seq1	NA	NA	13	1	not significant
PRND	c200231.graph_c2_seq1	NA	NA	9	2	not significant
BANF1	c182324.graph_c0_seq1	NA	NA	15	0	not significant
MED7	c169223.graph_c0_seq2	NA	NA	17	0	not significant
CRYM	c199027.graph_c2_seq3	NA	NA	14	0	not significant
HIST2H2AA3	c187334.graph_c0_seq5	NA	NA	11	0	not significant
SLC25A32	c193628.graph_c4_seq4	NA	NA	12	0	not significant
MRGPRF	c176152.graph_c0_seq5	NA	NA	13	2	not significant
MMP24	c183164.graph_c0_seq1	NA	NA	13	2	not significant
MYZAP	c158267.graph_c0_seq2	NA	NA	14	3	not significant
POLE3	c147903.graph_c0_seq1	NA	NA	14	0	not significant
CTBP1	c192406.graph_c0_seq20	NA	NA	12	0	not significant
BUB3	c174935.graph_c0_seq1	NA	NA	16	0	not significant
LRRN2	c196674.graph_c0_seq3	NA	NA	13	8	not significant
SEPT5	c157470.graph_c1_seq1	NA	NA	16	0	not significant
C8ORF4	c352421.graph_c0_seq1	NA	NA	15	0	not significant
CD9	c203976.graph_c1_seq1	NA	NA	16	1	not significant
LDHD	c202026.graph_c4_seq13	NA	NA	12	5	not significant
UQCRFS1	c196273.graph_c0_seq1	NA	NA	16	1	not significant
TIPRL	c150460.graph_c0_seq2	NA	NA	13	0	not significant
NDUFS4	c344.graph_c0_seq2	NA	NA	16	2	not significant
ZC3H12C	c196853.graph_c0_seq3	NA	NA	12	2	not significant
PAQR7	c201063.graph_c0_seq12	NA	NA	13	4	not significant
PCBD2	c199018.graph_c1_seq1	NA	NA	11	1	not significant
BPHL	c203023.graph_c0_seq4_PART1	NA	NA	15	2	not significant
FBXO22	c200874.graph_c0_seq8	NA	NA	13	0	not significant
DACT2	c189067.graph_c0_seq5	NA	NA	5	0	not significant
FMOD	c171061.graph_c0_seq1	NA	NA	15	1	not significant
SERINC3	c184002.graph_c1_seq1	NA	NA	15	0	not significant
C1ORF131	c201581.graph_c4_seq16	NA	NA	10	0	not significant
IMMT	c198478.graph_c1_seq22	NA	NA	14	5	not significant
TMED7	c160223.graph_c0_seq1	NA	NA	14	0	not significant
CD151	c193618.graph_c0_seq1	NA	NA	16	1	not significant
ATXN10	c184082.graph_c0_seq1	NA	NA	13	2	not significant
CTXN3	c176169.graph_c0_seq6	NA	NA	11	0	not significant
PLAGL2	c197241.graph_c0_seq1	NA	NA	14	0	not significant
MGME1	c182889.graph_c0_seq2	NA	NA	10	0	not significant
C6ORF57	c196899.graph_c4_seq5	NA	NA	11	0	not significant
OTOF	c196038.graph_c0_seq14	NA	NA	3	0	not significant
VAMP3	c167764.graph_c0_seq2	NA	NA	14	0	not significant
ZNF146	c196430.graph_c6_seq30	NA	NA	13	1	not significant
DEGS1	c198831.graph_c2_seq2	NA	NA	16	2	not significant
GALNT9	c201218.graph_c3_seq80	NA	NA	10	1	not significant
ATP5C1	c200923.graph_c2_seq1	NA	NA	16	0	not significant
RBM39B	c193345.graph_c0_seq9	NA	NA	12	1	not significant
CEBPG	c328082.graph_c0_seq1	NA	NA	16	0	not significant
HNRNPLL	c191474.graph_c1_seq2	NA	NA	15	0	not significant
ARMCX3	c188743.graph_c0_seq5	NA	NA	17	1	not significant
SIVA1	c179704.graph_c3_seq1	NA	NA	9	0	not significant
PTP4A1	c175378.graph_c1_seq1	NA	NA	16	0	not significant
ACAT2	c143176.graph_c0_seq6	NA	NA	14	0	not significant
SBDS	c163820.graph_c0_seq1	NA	NA	15	0	not significant
F11R	c190552.graph_c1_seq1	NA	NA	16	0	not significant
LRRC57	c168895.graph_c0_seq7	NA	NA	16	0	not significant
THOC6	c201332.graph_c3_seq42	NA	NA	15	0	not significant
PLN_6	c204135.graph_c0_seq1	NA	NA	13	0	not significant
SPTSSA	c350825.graph_c0_seq1	NA	NA	15	0	not significant
JOSD1	c169599.graph_c0_seq2	NA	NA	12	0	not significant
TAPBP	c201241.graph_c3_seq2	NA	NA	6	6	not significant
ZNF248	c158035.graph_c0_seq2	NA	NA	8	0	not significant
ESRP2	c198871.graph_c0_seq36	NA	NA	14	3	not significant
PTGES3	c192662.graph_c1_seq1	NA	NA	15	0	not significant
PTPRA	c160587.graph_c0_seq5	NA	NA	16	1	not significant
TXNL4B	c190206.graph_c4_seq3	NA	NA	15	1	not significant
OCIAD1	c189983.graph_c1_seq6	NA	NA	13	0	not significant
TMEM151B	c163169.graph_c1_seq2	NA	NA	5	0	not significant
NUDT21	c199865.graph_c0_seq43	NA	NA	16	0	not significant
SRSF3_9	c183186.graph_c0_seq2	NA	NA	16	0	not significant
CXCR5	c108916.graph_c0_seq1	NA	NA	11	1	not significant
GHITM	c171279.graph_c0_seq2	NA	NA	16	0	not significant
MLLT11	c156698.graph_c0_seq1	NA	NA	16	0	not significant
MRPL47	c201351.graph_c0_seq7	NA	NA	12	0	not significant
PEA15	c164708.graph_c0_seq1	NA	NA	16	0	not significant
FAM78A	c200808.graph_c1_seq3	NA	NA	12	6	not significant
GPR123	c179351.graph_c0_seq1	NA	NA	11	1	not significant
NFATC4	c203406.graph_c0_seq7	NA	NA	11	2	not significant
GABARAP	c201019.graph_c0_seq1_PART1	NA	NA	14	0	not significant
PAFAH1B1	c140856.graph_c0_seq1	NA	NA	16	0	not significant
IDH1	c161887.graph_c0_seq1	NA	NA	16	1	not significant
PPIH	c168169.graph_c1_seq2	NA	NA	16	0	not significant
ARSK	c203014.graph_c2_seq7	NA	NA	8	3	not significant
REM2	c189191.graph_c0_seq8	NA	NA	11	0	not significant
ZNF664	c177661.graph_c0_seq2	NA	NA	16	0	not significant
NDUFB8	c190176.graph_c1_seq1	NA	NA	16	1	not significant
BDH2	c196134.graph_c0_seq14	NA	NA	16	1	not significant
LOC685596	c165935.graph_c0_seq7	NA	NA	14	0	not significant
MGAT4B	c178110.graph_c1_seq4	NA	NA	16	1	not significant
BCL11A	c183666.graph_c0_seq9	NA	NA	14	0	not significant
TM6SF2	c202495.graph_c0_seq7	NA	NA	13	2	not significant
C8ORF59	c155325.graph_c0_seq1	NA	NA	12	0	not significant
ORAOV1	c196550.graph_c6_seq2	NA	NA	13	0	not significant
LOC514194	c195388.graph_c3_seq5	NA	NA	14	1	not significant
MMP2	c183960.graph_c0_seq1	NA	NA	14	1	not significant
C20ORF112	c193636.graph_c0_seq7	NA	NA	3	2	not significant
PBX2	c201722.graph_c3_seq2	NA	NA	15	2	not significant
TMEM184C	c190556.graph_c0_seq18	NA	NA	13	0	not significant
AGAP_AGAP010288	c159706.graph_c0_seq1	NA	NA	15	0	not significant
TMEM179	c201197.graph_c0_seq4	NA	NA	11	0	not significant
ANXA7	c198260.graph_c2_seq2	NA	NA	11	0	not significant
BARX2	c183823.graph_c1_seq1	NA	NA	12	1	not significant
TXNDC17	c155201.graph_c1_seq1	NA	NA	14	0	not significant
FAM76B	c188445.graph_c0_seq4	NA	NA	8	0	not significant
SERF1B	c204242.graph_c0_seq1	NA	NA	13	0	not significant
FDPS	c183331.graph_c0_seq4	NA	NA	4	3	not significant
GM4705	c201823.graph_c1_seq2	NA	NA	16	0	not significant
BAK1	c147382.graph_c0_seq2	NA	NA	11	2	not significant
HADH	c188629.graph_c0_seq15	NA	NA	16	2	not significant
TKT	c160919.graph_c0_seq1	NA	NA	16	2	not significant
PLAC9A	c192535.graph_c2_seq6	NA	NA	9	2	not significant
CTTNBP2NL	c200204.graph_c1_seq1	NA	NA	15	5	not significant
RPL19	c201688.graph_c6_seq9	NA	NA	14	0	not significant
RGD1562690	c204038.graph_c0_seq1	NA	NA	13	1	not significant
HMGN3	c179931.graph_c0_seq11	NA	NA	14	0	not significant
CCL22	c188755.graph_c0_seq1	NA	NA	5	2	not significant
KIFC3	c189490.graph_c0_seq30	NA	NA	12	4	not significant
LGMN	c193376.graph_c0_seq3	NA	NA	14	2	not significant
KCTD2	c152802.graph_c0_seq1	NA	NA	11	0	not significant
DPM3	c189098.graph_c2_seq1	NA	NA	10	0	not significant
CES1	c200196.graph_c0_seq3	NA	NA	8	1	not significant
CAMK2N1	c156597.graph_c0_seq1	NA	NA	17	0	not significant
DUSP22	c189387.graph_c1_seq13	NA	NA	15	0	not significant
ANXA3	c193890.graph_c0_seq1	NA	NA	16	0	not significant
ALX1	c159829.graph_c0_seq2	NA	NA	11	0	not significant
TMED4	c110873.graph_c0_seq2	NA	NA	15	0	not significant
CWC27	c187028.graph_c1_seq1	NA	NA	15	1	not significant
VSTM5	c156176.graph_c0_seq1	NA	NA	12	0	not significant
LOC100910138	c156103.graph_c0_seq2	NA	NA	9	0	not significant
PRMT6	c196683.graph_c3_seq2	NA	NA	12	0	not significant
SIT1	c160247.graph_c0_seq3	NA	NA	5	0	not significant
TMEM203	c158963.graph_c0_seq1	NA	NA	17	0	not significant
SNRNP35	c270565.graph_c0_seq1	NA	NA	5	1	not significant
G6PC2	c276882.graph_c0_seq1	NA	NA	7	3	not significant
C2CD4C	c145015.graph_c0_seq1	NA	NA	9	3	not significant
CYB5RL	c197590.graph_c1_seq92	NA	NA	12	1	not significant
C17ORF62	c199417.graph_c1_seq11	NA	NA	15	0	not significant
RAB13	c198681.graph_c6_seq5	NA	NA	15	1	not significant
ATP6V0E2	c179755.graph_c2_seq1	NA	NA	15	0	not significant
KLHL36	c200179.graph_c1_seq12	NA	NA	11	3	not significant
GUK1	c195416.graph_c1_seq39	NA	NA	11	1	not significant
HOXC5	c176183.graph_c0_seq2	NA	NA	11	1	not significant
ZMYND11	c155301.graph_c0_seq7	NA	NA	15	0	not significant
ANGPTL7	c73379.graph_c1_seq1	NA	NA	12	6	not significant
PIK3R1	c174874.graph_c0_seq14	NA	NA	11	0	not significant
SLC26A2	c140727.graph_c0_seq3	NA	NA	12	1	not significant
CCT3	c183876.graph_c0_seq1	NA	NA	6	1	not significant
TMEM52B	c185168.graph_c0_seq2	NA	NA	3	0	not significant
RAB11A	c140359.graph_c0_seq1	NA	NA	11	0	not significant
CDK2AP2	c151844.graph_c0_seq4	NA	NA	16	0	not significant
HNRNPD	c201108.graph_c12_seq9	NA	NA	15	0	not significant
GATC	c187146.graph_c0_seq7	NA	NA	9	0	not significant
CCNE2	c187238.graph_c0_seq1	NA	NA	11	1	not significant
ST3GAL5	c201176.graph_c0_seq4	NA	NA	14	0	not significant
B3GALT6	c199637.graph_c2_seq1	NA	NA	4	1	not significant
PCBP2	c202178.graph_c0_seq44	NA	NA	14	0	not significant
ZNF688	c195583.graph_c3_seq3	NA	NA	3	0	not significant
S1PR3	c193767.graph_c0_seq1	NA	NA	12	4	not significant
SKA2	c168244.graph_c1_seq2	NA	NA	12	0	not significant
HOXC9	c238961.graph_c0_seq1	NA	NA	9	1	not significant
HMGCS2	c193908.graph_c4_seq17	NA	NA	13	2	not significant
FAM120C	c138867.graph_c0_seq3	NA	NA	3	0	not significant
TUFM	c184071.graph_c1_seq1	NA	NA	16	5	not significant
NUDT14	c156678.graph_c0_seq2	NA	NA	11	3	not significant
TBX4	c177806.graph_c0_seq1	NA	NA	11	1	not significant
R3HCC1L	c190489.graph_c1_seq23	NA	NA	4	2	not significant
EFNA2	c177821.graph_c0_seq3	NA	NA	12	0	not significant
NFKBIB	c182926.graph_c0_seq5	NA	NA	4	6	not significant
TSC22D4	c198704.graph_c3_seq3	NA	NA	12	3	not significant
PFDN5	c199746.graph_c18_seq4	NA	NA	16	1	not significant
SAR1A	c185027.graph_c0_seq4	NA	NA	15	0	not significant
LY6E	c203185.graph_c3_seq1	NA	NA	11	1	not significant
TGIF1	c195116.graph_c1_seq3	NA	NA	4	4	not significant
UCHL1	c204197.graph_c0_seq1	NA	NA	15	1	not significant
OLFM2	c195378.graph_c0_seq4	NA	NA	12	0	not significant
FAM195B	c198349.graph_c3_seq1	NA	NA	17	1	not significant
KIAA0040	c168710.graph_c0_seq1	NA	NA	10	0	not significant
TCN2	c168771.graph_c0_seq1	NA	NA	16	8	not significant
RPP21	c187236.graph_c0_seq4	NA	NA	12	0	not significant
MED31	c184176.graph_c1_seq6	NA	NA	14	0	not significant
HSPB7	c198704.graph_c0_seq1	NA	NA	14	0	not significant
ITGA7	c202259.graph_c8_seq21	NA	NA	12	8	not significant
SHKBP1	c203020.graph_c3_seq29	NA	NA	11	1	not significant
HNRNPD	c201108.graph_c12_seq12	NA	NA	16	0	not significant
FOXG1	c200243.graph_c5_seq1	NA	NA	12	0	not significant
CGGBP1	c167748.graph_c0_seq2	NA	NA	17	0	not significant
CRYGS	c186175.graph_c0_seq9	NA	NA	11	1	not significant
OXCT1	c166209.graph_c0_seq1	NA	NA	15	3	not significant
UCHL3	c142457.graph_c0_seq1	NA	NA	16	1	not significant
SNRPB2	c185363.graph_c0_seq3	NA	NA	14	0	not significant
SMIM14	c188812.graph_c0_seq1	NA	NA	16	0	not significant
SULT2B1	c173298.graph_c0_seq3	NA	NA	7	0	not significant
DLX3	c169601.graph_c0_seq1	NA	NA	9	0	not significant
HSPE1	c199025.graph_c1_seq1	NA	NA	6	1	not significant
CHAD	c201581.graph_c4_seq49	NA	NA	10	2	not significant
CSNK1D	c196116.graph_c4_seq5	NA	NA	17	0	not significant
ECH1	c198379.graph_c3_seq2	NA	NA	16	4	not significant
ECHDC2	c198325.graph_c4_seq1	NA	NA	13	0	not significant
TUSC3	c183818.graph_c2_seq5	NA	NA	16	1	not significant
PTCHD1	c142214.graph_c0_seq1	NA	NA	12	2	not significant
POLR2F	c150256.graph_c0_seq1	NA	NA	16	0	not significant
METTL9	c173566.graph_c0_seq2	NA	NA	14	0	not significant
TMEM242	c199220.graph_c0_seq2	NA	NA	16	0	not significant
TAS2R41	c203606.graph_c0_seq1	NA	NA	5	5	not significant
SYT2	c191859.graph_c0_seq3	NA	NA	13	0	not significant
HP	c185722.graph_c1_seq7	NA	NA	16	4	not significant
B2M	c150811.graph_c0_seq2	NA	NA	12	1	not significant
ZNF467	c192234.graph_c1_seq8	NA	NA	9	3	not significant
ZGC:171959	c195158.graph_c2_seq1	NA	NA	17	0	not significant
PTDSS1	c195129.graph_c5_seq1	NA	NA	16	0	not significant
CYP7A1	c194854.graph_c0_seq1	NA	NA	14	1	not significant
ACTR1A	c168653.graph_c0_seq3	NA	NA	15	0	not significant
LOC464613	c189943.graph_c0_seq4	NA	NA	14	0	not significant
ATP2B1	c191595.graph_c0_seq1	NA	NA	14	0	not significant
DTNBP1	c176114.graph_c1_seq1	NA	NA	5	0	not significant
EXOSC4	c200931.graph_c0_seq84	NA	NA	16	0	not significant
EPHX1	c202228.graph_c8_seq5	NA	NA	14	2	not significant
ARL13B	c74413.graph_c0_seq1	NA	NA	3	0	not significant
HPCA	c199606.graph_c2_seq2	NA	NA	11	0	not significant
MRPL20	c204125.graph_c0_seq1	NA	NA	15	1	not significant
SLC25A51	c197014.graph_c7_seq2	NA	NA	11	2	not significant
SLC1A7	c198387.graph_c0_seq13	NA	NA	4	7	not significant
CKS1B	c173785.graph_c0_seq1	NA	NA	16	0	not significant
DUSP1	c179251.graph_c0_seq5	NA	NA	15	0	not significant
HDGF	c214300.graph_c0_seq1	NA	NA	10	1	not significant
TEX12	c186643.graph_c1_seq14	NA	NA	10	1	not significant
COLEC11	c180705.graph_c3_seq2	NA	NA	4	0	not significant
MYL7	c148061.graph_c0_seq1	NA	NA	12	0	not significant
HADHB	c188343.graph_c0_seq1	NA	NA	15	2	not significant
OSTF1	c219869.graph_c0_seq1	NA	NA	16	0	not significant
SOX7	c190905.graph_c0_seq1	NA	NA	10	2	not significant
AGO2	c159955.graph_c0_seq1	NA	NA	11	0	not significant
ELAVL3	c190427.graph_c1_seq1	NA	NA	12	0	not significant
P2RY4	c184506.graph_c0_seq7	NA	NA	11	0	not significant
ADRA2A	c233569.graph_c0_seq1	NA	NA	8	1	not significant
KCTD15	c198280.graph_c0_seq4	NA	NA	14	0	not significant
C12ORF73	c195706.graph_c4_seq1	NA	NA	16	0	not significant
NDUFB2	c196412.graph_c0_seq1	NA	NA	12	0	not significant
THY1	c156406.graph_c0_seq2	NA	NA	17	2	not significant
HSBP1	c218054.graph_c0_seq1	NA	NA	16	0	not significant
ALDOA	c140850.graph_c0_seq2	NA	NA	14	1	not significant
ANKRD50	c187759.graph_c0_seq1	NA	NA	10	2	not significant
FBXL19	c187062.graph_c0_seq4	NA	NA	11	0	not significant
FANCF	c201177.graph_c2_seq9	NA	NA	3	13	not significant
PPP4C	c183777.graph_c2_seq4	NA	NA	16	0	not significant
SAR1B	c196228.graph_c1_seq1	NA	NA	15	0	not significant
TSPEAR	c194185.graph_c0_seq2	NA	NA	8	5	not significant
INIP	c183784.graph_c1_seq7	NA	NA	16	0	not significant
SLC51A	c160544.graph_c0_seq3	NA	NA	13	0	not significant
ADPRHL1	c196681.graph_c12_seq3	NA	NA	12	4	not significant
NIPA2	c200357.graph_c4_seq4	NA	NA	5	1	not significant
RBM3	c161293.graph_c0_seq3	NA	NA	16	0	not significant
GSN	c181693.graph_c0_seq1	NA	NA	16	3	not significant
FAM118B	c193494.graph_c3_seq13	NA	NA	14	0	not significant
SRP14_12	c204651.graph_c0_seq1	NA	NA	16	0	not significant
PLAC8	c166882.graph_c0_seq1	NA	NA	15	1	not significant
ATF5	c165611.graph_c0_seq1	NA	NA	10	2	not significant
ASAP3	c202433.graph_c0_seq18	NA	NA	12	6	not significant
ST3GAL5	c201176.graph_c0_seq2	NA	NA	14	0	not significant
C16ORF45	c195044.graph_c2_seq1	NA	NA	14	0	not significant
MAT2B	c160951.graph_c1_seq3	NA	NA	16	2	not significant
C19ORF50	c198398.graph_c9_seq1	NA	NA	16	1	not significant
MED30	c154387.graph_c0_seq1	NA	NA	15	0	not significant
RALY	c177366.graph_c2_seq4	NA	NA	16	0	not significant
RNF214	c196400.graph_c1_seq10	NA	NA	12	1	not significant
PPP1CC	c181298.graph_c0_seq3	NA	NA	14	0	not significant
PDIA3	c204075.graph_c0_seq1	NA	NA	15	0	not significant
RALB	c201587.graph_c2_seq11	NA	NA	15	0	not significant
CRHR1	c199755.graph_c0_seq48	NA	NA	12	0	not significant
CLPX	c196895.graph_c1_seq2	NA	NA	14	1	not significant
SNAP25	c166646.graph_c1_seq2	NA	NA	10	0	not significant
RPUSD1	c197083.graph_c0_seq1	NA	NA	12	2	not significant
DYNC2LI1	c192742.graph_c2_seq3	NA	NA	14	2	not significant
RNMTL1	c194567.graph_c4_seq11	NA	NA	15	2	not significant
B3GALT1	c201178.graph_c0_seq1	NA	NA	13	3	not significant
TRIQK	c196630.graph_c0_seq5	NA	NA	13	1	not significant
ARL14	c148269.graph_c0_seq2	NA	NA	8	2	not significant
CNBP	c165907.graph_c0_seq1	NA	NA	14	0	not significant
TCEA2	c195409.graph_c1_seq14	NA	NA	9	0	not significant
STMN4	c174050.graph_c2_seq5	NA	NA	16	0	not significant
AGAP_AGAP006802	c195733.graph_c11_seq1	NA	NA	13	1	not significant
RGS5	c187473.graph_c1_seq1	NA	NA	16	1	not significant
FEM1B	c203773.graph_c0_seq20	NA	NA	14	0	not significant
PDHB	c165622.graph_c0_seq3	NA	NA	16	0	not significant
ACADL	c151087.graph_c0_seq1	NA	NA	14	1	not significant
LOC100364984	c181380.graph_c0_seq17	NA	NA	12	0	not significant
EEF1G	c177056.graph_c0_seq1_PART1	NA	NA	14	6	not significant
PLP1	c198893.graph_c4_seq15	NA	NA	17	0	not significant
FDPS	c174934.graph_c0_seq7	NA	NA	14	2	not significant
PEMT	c184073.graph_c0_seq10	NA	NA	10	0	not significant
CHMP2B	c167574.graph_c0_seq1	NA	NA	3	0	not significant
CHMP5	c224546.graph_c0_seq1	NA	NA	16	0	not significant
AGAP_AGAP001939	c176827.graph_c3_seq1	NA	NA	14	3	not significant
LOC558884	c172880.graph_c0_seq1	NA	NA	10	0	not significant
EN2	c196200.graph_c0_seq4	NA	NA	9	1	not significant
NISCH	c199382.graph_c2_seq11	NA	NA	13	0	not significant
RPL18A	c195584.graph_c3_seq1	NA	NA	15	0	not significant
ASB8	c193890.graph_c0_seq6	NA	NA	16	0	not significant
LIX1	c144353.graph_c0_seq1	NA	NA	12	1	not significant
THEM6	c200398.graph_c2_seq5	NA	NA	10	0	not significant
VGLL4	c192162.graph_c2_seq3	NA	NA	13	1	not significant
DTYMK	c176671.graph_c0_seq6	NA	NA	11	1	not significant
DYNC1I2B	c189278.graph_c0_seq6	NA	NA	13	1	not significant
PRKAR2A	c198970.graph_c1_seq2	NA	NA	15	3	not significant
MGLL	c162586.graph_c0_seq1	NA	NA	4	0	not significant
ASRGL1	c191375.graph_c1_seq8	NA	NA	9	0	not significant
LSM14B	c193262.graph_c4_seq64	NA	NA	5	0	not significant
P2RY6	c203556.graph_c1_seq68	NA	NA	10	3	not significant
SNCB	c197972.graph_c1_seq3	NA	NA	15	0	not significant
GGNBP2	c191547.graph_c0_seq9	NA	NA	16	1	not significant
RPLP2	c143174.graph_c0_seq1	NA	NA	15	1	not significant
SOWAHB	c197349.graph_c0_seq1	NA	NA	5	19	not significant
TIMP1	c204312.graph_c0_seq1	NA	NA	13	0	not significant
SNRPA	c162841.graph_c0_seq1	NA	NA	15	0	not significant
PDZD11	c203849.graph_c1_seq2	NA	NA	16	0	not significant
CSNK1A1	c192446.graph_c0_seq6	NA	NA	16	0	not significant
MYOG	c108086.graph_c0_seq2	NA	NA	11	3	not significant
EMP3	c148792.graph_c0_seq2	NA	NA	16	2	not significant
HSD17B11	c163131.graph_c0_seq1	NA	NA	16	6	not significant
CCDC89	c153565.graph_c0_seq1	NA	NA	11	5	not significant
APOL6	c163490.graph_c2_seq3	NA	NA	3	0	not significant
MGAT4C	c167188.graph_c0_seq1	NA	NA	12	1	not significant
RPS15A	c160664.graph_c0_seq1	NA	NA	16	0	not significant
CYGB	c201932.graph_c4_seq2	NA	NA	15	1	not significant
LHX3	c183485.graph_c0_seq10	NA	NA	10	0	not significant
PTPN6	c202646.graph_c1_seq36	NA	NA	13	3	not significant
GPR20	c318260.graph_c0_seq1	NA	NA	9	2	not significant
LUM	c182710.graph_c0_seq1	NA	NA	15	0	not significant
BCDIN3D	c191792.graph_c1_seq14	NA	NA	12	1	not significant
NANOS3	c156616.graph_c0_seq1	NA	NA	6	1	not significant
CAP1	c188666.graph_c0_seq2	NA	NA	15	4	not significant
NDNF	c201270.graph_c0_seq1	NA	NA	14	4	not significant
GNG12	c203326.graph_c0_seq1	NA	NA	15	0	not significant
TMOD4	c193788.graph_c2_seq4	NA	NA	13	0	not significant
THRA	c158580.graph_c0_seq2	NA	NA	15	0	not significant
IL10	c172585.graph_c0_seq2	NA	NA	3	2	not significant
PCMTD2	c162925.graph_c0_seq3	NA	NA	14	0	not significant
TP53I11	c142238.graph_c0_seq2	NA	NA	15	0	not significant
SCD2	c198628.graph_c0_seq1	NA	NA	16	1	not significant
TBCE	c198088.graph_c0_seq20	NA	NA	14	4	not significant
MTA2	c202459.graph_c4_seq81	NA	NA	14	2	not significant
FAM43A	c175134.graph_c0_seq1	NA	NA	11	2	not significant
UBA52	c181269.graph_c0_seq7	NA	NA	16	0	not significant
KIFC1	c192086.graph_c3_seq2	NA	NA	10	4	not significant
NHP2L1	c204146.graph_c0_seq1	NA	NA	16	0	not significant
SRSF6	c175823.graph_c2_seq3	NA	NA	14	0	not significant
RERGL	c162453.graph_c1_seq2	NA	NA	11	4	not significant
PTP4A2	c143092.graph_c1_seq1	NA	NA	14	0	not significant
KCNE2	c159362.graph_c0_seq1	NA	NA	11	4	not significant
SMIM12	c158529.graph_c0_seq1	NA	NA	17	0	not significant
DOC2A	c173310.graph_c0_seq4	NA	NA	11	2	not significant
PARS2	c201843.graph_c0_seq3	NA	NA	13	0	not significant
IL1F10	c171950.graph_c0_seq3	NA	NA	10	0	not significant
LOC100426255	c203654.graph_c0_seq1	NA	NA	9	0	not significant
EMILIN3	c201013.graph_c1_seq18	NA	NA	11	16	not significant
CBLN4	c139252.graph_c0_seq7	NA	NA	14	0	not significant
CDS2	c201974.graph_c0_seq1	NA	NA	15	2	not significant
SYCE1	c196921.graph_c1_seq50	NA	NA	7	7	not significant
NAA20	c178827.graph_c0_seq5	NA	NA	15	0	not significant
PTH	c350158.graph_c0_seq1	NA	NA	4	0	not significant
PNISR	c193403.graph_c1_seq21	NA	NA	15	2	not significant
B4GALT2	c181669.graph_c1_seq2	NA	NA	17	1	not significant
TMEM239	c288564.graph_c0_seq1	NA	NA	12	2	not significant
PPP1CC	c192394.graph_c0_seq1	NA	NA	14	0	not significant
NDUFB3	c146873.graph_c0_seq2	NA	NA	15	1	not significant
RNASE10	c180383.graph_c0_seq1	NA	NA	7	3	not significant
CCDC11	c196960.graph_c3_seq3	NA	NA	8	0	not significant
PSMA2	c200109.graph_c3_seq1	NA	NA	16	0	not significant
CHTOP	c197529.graph_c2_seq12	NA	NA	9	0	not significant
WFIKKN2	c261801.graph_c0_seq1	NA	NA	11	2	not significant
MAP2K7	c197329.graph_c0_seq1	NA	NA	15	0	not significant
LHB	c202719.graph_c0_seq1	NA	NA	12	0	not significant
MRPL40	c139790.graph_c0_seq1	NA	NA	16	0	not significant
LMO4	c195068.graph_c0_seq2	NA	NA	16	0	not significant
CYB5D1	c180501.graph_c0_seq4	NA	NA	17	0	not significant
NREP	c240040.graph_c0_seq1	NA	NA	15	0	not significant
CDK16	c201336.graph_c6_seq37	NA	NA	16	0	not significant
IM:6905231	c194626.graph_c1_seq1_PART1	NA	NA	15	0	not significant
SFTPA1	c187852.graph_c1_seq5	NA	NA	13	1	not significant
KIAA1644	c160206.graph_c0_seq1	NA	NA	12	0	not significant
KLF6	c177303.graph_c0_seq10	NA	NA	16	0	not significant
EIF4EBP3	c194995.graph_c1_seq15	NA	NA	15	0	not significant
TMEM167A	c197662.graph_c2_seq2	NA	NA	15	0	not significant
LOC712701	c192548.graph_c0_seq2	NA	NA	10	5	not significant
PCBP2	c202178.graph_c0_seq16	NA	NA	14	0	not significant
HIC1	c187553.graph_c0_seq1	NA	NA	7	1	not significant
LAMP1	c170032.graph_c0_seq1	NA	NA	11	0	not significant
ADRBK1	c191126.graph_c1_seq31	NA	NA	16	0	not significant
PSMB3	c246694.graph_c0_seq1	NA	NA	15	1	not significant
RNF7	c183971.graph_c0_seq1	NA	NA	16	0	not significant
UGP2	c178833.graph_c0_seq3	NA	NA	16	0	not significant
BLOC1S6	c203135.graph_c0_seq76	NA	NA	10	1	not significant
CHAC1	c180711.graph_c0_seq1	NA	NA	6	0	not significant
MROH1	c202826.graph_c0_seq67	NA	NA	4	0	not significant
H2AFV	c199106.graph_c4_seq1	NA	NA	16	0	not significant
IGJ	c198040.graph_c4_seq1	NA	NA	11	1	not significant
CANX	c146637.graph_c0_seq1_PART0	NA	NA	16	2	not significant
TMEM169	c193740.graph_c1_seq6	NA	NA	11	2	not significant
PAM	c107394.graph_c0_seq2	NA	NA	3	9	not significant
DMRT2	c199737.graph_c0_seq15	NA	NA	10	4	not significant
PRKACA	c523462.graph_c0_seq1	NA	NA	15	0	not significant
DAD1	c295460.graph_c0_seq1	NA	NA	16	0	not significant
MARS	c199079.graph_c0_seq6	NA	NA	15	10	not significant
RPL5	c184544.graph_c0_seq1	NA	NA	17	0	not significant
BCL7B	c198294.graph_c0_seq10	NA	NA	15	1	not significant
CLDND2	c200331.graph_c1_seq2	NA	NA	3	0	not significant
LOC100536741	c197622.graph_c0_seq1	NA	NA	5	1	not significant
BCORL1	c191908.graph_c1_seq10	NA	NA	11	4	not significant
NAP1L1	c182727.graph_c0_seq1	NA	NA	16	0	not significant
MTG1	c198326.graph_c1_seq9	NA	NA	9	0	not significant
SEC62	c171650.graph_c2_seq2	NA	NA	14	3	not significant
FAM53C	c195674.graph_c0_seq4	NA	NA	14	3	not significant
LRRC8E	c198950.graph_c1_seq5	NA	NA	10	5	not significant
S100A13	c195351.graph_c1_seq5	NA	NA	13	0	not significant
SCGN	c171151.graph_c0_seq2	NA	NA	10	3	not significant
TRAF4	c176153.graph_c0_seq2	NA	NA	16	2	not significant
NDUFA12	c147184.graph_c0_seq1	NA	NA	15	1	not significant
POLR2D	c158323.graph_c1_seq1	NA	NA	16	1	not significant
TMEM167B	c164341.graph_c0_seq1	NA	NA	14	0	not significant
ANXA5	c166182.graph_c0_seq1	NA	NA	16	2	not significant
ATP6V1G2	c158937.graph_c0_seq1	NA	NA	14	3	not significant
EIF3G	c110709.graph_c0_seq1	NA	NA	15	1	not significant
GLIPR2	c187270.graph_c0_seq1	NA	NA	14	2	not significant
NHLH2	c167093.graph_c0_seq1	NA	NA	9	0	not significant
NR1I2	c182053.graph_c0_seq2	NA	NA	13	3	not significant
RPA3	c36306.graph_c0_seq2	NA	NA	17	0	not significant
TNFAIP8	c161339.graph_c0_seq2	NA	NA	14	0	not significant
SPATA33	c192145.graph_c0_seq7	NA	NA	9	0	not significant
PRLR	c202093.graph_c0_seq2	NA	NA	5	0	not significant
HNRNPA3	c202117.graph_c0_seq4	NA	NA	16	0	not significant
HFE2	c294814.graph_c0_seq1	NA	NA	3	0	not significant
HSPA8	c204011.graph_c0_seq1	NA	NA	11	0	not significant
NDUFA1	c236372.graph_c0_seq1	NA	NA	14	0	not significant
PSMB7	c204096.graph_c0_seq1	NA	NA	16	0	not significant
PITX2	c160994.graph_c0_seq5	NA	NA	11	1	not significant
GDNF	c186970.graph_c0_seq4	NA	NA	12	1	not significant
UBE2J2	c197178.graph_c1_seq13	NA	NA	6	0	not significant
FOXS1	c200243.graph_c5_seq9	NA	NA	3	0	not significant
ATIC	c181929.graph_c0_seq2	NA	NA	15	1	not significant
UAP1	c191133.graph_c0_seq2	NA	NA	16	3	not significant
ARL4D	c156326.graph_c0_seq1	NA	NA	9	6	not significant
MIEF1	c202010.graph_c4_seq1	NA	NA	14	0	not significant
RHOH	c197914.graph_c3_seq2	NA	NA	12	0	not significant
CDH24	c201396.graph_c5_seq1	NA	NA	11	5	not significant
NDRG2	c198185.graph_c0_seq16	NA	NA	16	1	not significant
RAB24	c190351.graph_c2_seq7	NA	NA	13	0	not significant
TGFBR1	c171448.graph_c0_seq3	NA	NA	11	1	not significant
RRP15	c175167.graph_c0_seq3	NA	NA	15	1	not significant
DENR	c159628.graph_c0_seq2	NA	NA	15	0	not significant
STMN1	c153192.graph_c0_seq1	NA	NA	16	0	not significant
DUOXA1	c194991.graph_c0_seq9	NA	NA	11	4	not significant
DCK	c191388.graph_c0_seq4	NA	NA	11	2	not significant
GEM_11	c196840.graph_c0_seq2	NA	NA	12	2	not significant
AK4	c201814.graph_c0_seq1	NA	NA	12	3	not significant
EIF3C	c170271.graph_c0_seq2	NA	NA	16	1	not significant
CFL1	c204031.graph_c0_seq1	NA	NA	16	0	not significant
BECN1	c196750.graph_c0_seq3	NA	NA	16	6	not significant
AGAP_AGAP006650	c196558.graph_c0_seq2	NA	NA	14	2	not significant
GALNT4	c198603.graph_c0_seq1	NA	NA	10	0	not significant
DR1	c174568.graph_c2_seq1	NA	NA	16	1	not significant
PDLIM1	c203589.graph_c0_seq6	NA	NA	15	1	not significant
SAP18	c146647.graph_c0_seq2	NA	NA	14	0	not significant
FUBP1	c178409.graph_c0_seq2	NA	NA	16	0	not significant
PSPN	c201013.graph_c1_seq13_PART1	NA	NA	7	0	not significant
BET1L	c189842.graph_c1_seq20	NA	NA	15	0	not significant
TPM3	c203718.graph_c6_seq41	NA	NA	10	0	not significant
PABPC4	c189162.graph_c0_seq22	NA	NA	15	0	not significant
AKR1A1	c167622.graph_c0_seq2	NA	NA	15	1	not significant
PROB1	c193759.graph_c0_seq1	NA	NA	3	0	not significant
IRF2BP1	c201612.graph_c3_seq1	NA	NA	15	0	not significant
CA3	c139114.graph_c0_seq1	NA	NA	16	1	not significant
HNRNPH3	c199962.graph_c9_seq21	NA	NA	13	1	not significant
PKM	c174441.graph_c0_seq4	NA	NA	15	0	not significant
C9ORF116	c190059.graph_c0_seq3	NA	NA	10	1	not significant
AHSG	c149684.graph_c0_seq1	NA	NA	10	3	not significant
LACTB2	c199153.graph_c1_seq2	NA	NA	14	3	not significant
NPTX1	c173224.graph_c0_seq1	NA	NA	14	0	not significant
MOB3A	c198143.graph_c5_seq2	NA	NA	12	0	not significant
RRAD	c156435.graph_c0_seq9	NA	NA	13	2	not significant
FBXL18	c194364.graph_c0_seq1	NA	NA	12	2	not significant
FAM109A	c196859.graph_c5_seq1	NA	NA	5	1	not significant
SNAPC1	c198872.graph_c7_seq1	NA	NA	16	0	not significant
CDK4	c193262.graph_c0_seq1	NA	NA	16	1	not significant
AP4M1	c197815.graph_c0_seq22	NA	NA	13	2	not significant
RPS27A	c204008.graph_c0_seq1	NA	NA	16	0	not significant
PAIP2	c204117.graph_c0_seq1	NA	NA	16	0	not significant
YIPF3	c199353.graph_c1_seq25	NA	NA	16	0	not significant
STXBP1	c195450.graph_c5_seq1	NA	NA	15	0	not significant
GSTT1	c173073.graph_c0_seq2	NA	NA	15	1	not significant
SPATA24	c179737.graph_c0_seq3	NA	NA	15	1	not significant
PGAM2	c156452.graph_c0_seq1	NA	NA	13	1	not significant
ATP6AP1	c204202.graph_c0_seq1	NA	NA	16	4	not significant
PRKCSH	c197831.graph_c0_seq2	NA	NA	6	1	not significant
TMA7	c204074.graph_c0_seq1	NA	NA	11	0	not significant
MXD4	c203378.graph_c1_seq2	NA	NA	12	3	not significant
LOC709646	c203654.graph_c4_seq2	NA	NA	15	0	not significant
RBPMS_9	c196770.graph_c0_seq8	NA	NA	14	0	not significant
CACNG6	c172549.graph_c0_seq2	NA	NA	12	1	not significant
BMP2	c158502.graph_c0_seq2	NA	NA	14	5	not significant
RBAK	c199625.graph_c1_seq9	NA	NA	12	1	not significant
GPBP1L1	c201581.graph_c4_seq47	NA	NA	15	1	not significant
PTGDS	c148733.graph_c2_seq1	NA	NA	11	2	not significant
HIST1H2BF	c188664.graph_c0_seq4	NA	NA	16	0	not significant
SPRY4	c185411.graph_c0_seq1	NA	NA	12	2	not significant
PSMD3	c110098.graph_c0_seq1	NA	NA	16	1	not significant
TIAL1	c266551.graph_c0_seq1	NA	NA	8	0	not significant
PGM2	c190845.graph_c2_seq17	NA	NA	15	2	not significant
GNG2	c198952.graph_c0_seq1	NA	NA	16	0	not significant
AGER	c190528.graph_c0_seq1	NA	NA	13	0	not significant
EEF1A1	c190217.graph_c0_seq4	NA	NA	15	0	not significant
SSR1	c184139.graph_c0_seq1	NA	NA	16	1	not significant
BEND3	c161792.graph_c0_seq1	NA	NA	11	5	not significant
ATP5J2	c139109.graph_c0_seq1	NA	NA	15	1	not significant
LHFPL5	c156491.graph_c0_seq3	NA	NA	13	1	not significant
MTX3	c194456.graph_c0_seq3	NA	NA	11	0	not significant
ENPP4	c198951.graph_c14_seq1	NA	NA	14	0	not significant
RPL14	c146337.graph_c0_seq4	NA	NA	15	2	not significant
FGG	c199102.graph_c4_seq2	NA	NA	16	0	not significant
P2RY2	c203556.graph_c1_seq56	NA	NA	13	1	not significant
HSP90AA1	c204040.graph_c0_seq1	NA	NA	15	2	not significant
TMEM86A	c155903.graph_c0_seq2	NA	NA	12	1	not significant
CES1	c200196.graph_c0_seq31	NA	NA	14	0	not significant
ARL4C	c169368.graph_c0_seq1	NA	NA	11	0	not significant
ZBTB12	c204690.graph_c0_seq1	NA	NA	8	0	not significant
GLOD5	c176992.graph_c0_seq2	NA	NA	14	0	not significant
TMEM50A	c186911.graph_c1_seq3	NA	NA	15	0	not significant
RAB14L	c202884.graph_c2_seq1	NA	NA	16	0	not significant
RABAC1	c170708.graph_c0_seq1	NA	NA	14	0	not significant
FUNDC1	c160890.graph_c0_seq2	NA	NA	16	0	not significant
SRI	c182246.graph_c0_seq2	NA	NA	16	3	not significant
NDUFA4L2	c151119.graph_c0_seq1	NA	NA	14	1	not significant
GJA1	c173207.graph_c0_seq2	NA	NA	14	0	not significant
MAGED2	c172031.graph_c0_seq2	NA	NA	10	2	not significant
CHMP2A	c184146.graph_c1_seq3	NA	NA	16	0	not significant
DENND2C	c199010.graph_c0_seq12	NA	NA	5	4	not significant
CALCB	c181306.graph_c0_seq2	NA	NA	7	1	not significant
ICT1	c176949.graph_c1_seq1	NA	NA	16	4	not significant
UBE2WL	c203423.graph_c0_seq2	NA	NA	14	0	not significant
SNRPE	c193772.graph_c0_seq2	NA	NA	16	0	not significant
MPZ	c192686.graph_c0_seq67	NA	NA	12	0	not significant
KCNA1	c193852.graph_c0_seq9	NA	NA	14	0	not significant
TNNI3	c191678.graph_c4_seq14	NA	NA	14	1	not significant
EFCAB2	c202576.graph_c1_seq2	NA	NA	14	1	not significant
SRA	c200772.graph_c2_seq2	NA	NA	16	0	not significant
C1QBP	c199812.graph_c2_seq1	NA	NA	15	0	not significant
PCBP1	c170533.graph_c0_seq3	NA	NA	17	0	not significant
LRRC46	c201287.graph_c0_seq5	NA	NA	5	0	not significant
LAMTOR1	c204223.graph_c0_seq1	NA	NA	17	0	not significant
UNC45B	c199597.graph_c0_seq2	NA	NA	12	8	not significant
TXNDC12	c198305.graph_c0_seq1	NA	NA	16	1	not significant
MAF1	c191289.graph_c0_seq7	NA	NA	17	0	not significant
ZNF395	c188872.graph_c0_seq1	NA	NA	10	4	not significant
MRPS9	c181493.graph_c0_seq3	NA	NA	16	3	not significant
PRKACB	c189319.graph_c1_seq1	NA	NA	15	0	not significant
PSMB5	c204095.graph_c0_seq1	NA	NA	15	1	not significant
POLD4	c147747.graph_c0_seq1	NA	NA	16	1	not significant
CGA	c226727.graph_c0_seq1	NA	NA	13	0	not significant
ACTR2	c161541.graph_c0_seq1	NA	NA	15	0	not significant
DCAF11	c191330.graph_c2_seq12	NA	NA	16	0	not significant
GDE1	c182731.graph_c0_seq2	NA	NA	15	4	not significant
MRPL19	c197406.graph_c0_seq1	NA	NA	16	0	not significant
PRKD1	c158330.graph_c0_seq3	NA	NA	11	3	not significant
MLF2	c184068.graph_c0_seq6	NA	NA	16	1	not significant
RPSA	c107924.graph_c0_seq1	NA	NA	15	0	not significant
PPAP2B	c184111.graph_c0_seq1	NA	NA	16	1	not significant
ING1	c191944.graph_c0_seq11	NA	NA	16	0	not significant
LLPH	c179444.graph_c0_seq2	NA	NA	16	0	not significant
GMFG	c196878.graph_c1_seq24	NA	NA	14	1	not significant
TSPAN17	c180447.graph_c0_seq4	NA	NA	3	0	not significant
AQP3	c200867.graph_c6_seq23	NA	NA	14	1	not significant
PDCD10	c200076.graph_c1_seq1	NA	NA	13	0	not significant
QTRT1	c190037.graph_c0_seq4	NA	NA	14	1	not significant
S100A11	c250896.graph_c0_seq1	NA	NA	13	1	not significant
PAIP1	c171912.graph_c0_seq4	NA	NA	12	1	not significant
CSRP3	c204062.graph_c0_seq1	NA	NA	12	0	not significant
CETN2	c180559.graph_c0_seq1	NA	NA	17	0	not significant
APOC2	c510927.graph_c0_seq1	NA	NA	11	0	not significant
NFE2L2	c182942.graph_c0_seq10	NA	NA	16	5	not significant
KNOP1	c192463.graph_c2_seq26	NA	NA	8	1	not significant
OR5A2	c141535.graph_c0_seq1	NA	NA	3	14	not significant
ZNF367	c190562.graph_c0_seq2	NA	NA	5	0	not significant
FAM163A	c161432.graph_c0_seq1	NA	NA	4	2	not significant
TSPAN9	c189292.graph_c0_seq4	NA	NA	13	2	not significant
CD69	c179791.graph_c1_seq2	NA	NA	6	0	not significant
LEP	c156692.graph_c0_seq4	NA	NA	6	0	not significant
FCER1G	c196331.graph_c6_seq3	NA	NA	13	0	not significant
STX4	c200357.graph_c1_seq12	NA	NA	13	1	not significant
TXNIP	c188403.graph_c0_seq37	NA	NA	16	2	not significant
CCNI	c190852.graph_c1_seq1	NA	NA	16	1	not significant
RBM8A	c196543.graph_c0_seq1	NA	NA	16	0	not significant
ZFP36L2	c203515.graph_c0_seq2	NA	NA	6	1	not significant
PPP1R26	c200815.graph_c0_seq9	NA	NA	6	0	not significant
CSNK2B	c191610.graph_c0_seq2	NA	NA	16	0	not significant
H2AFX	c157051.graph_c0_seq1	NA	NA	11	0	not significant
PSMG4	c192543.graph_c1_seq2	NA	NA	15	0	not significant
SFRP2	c204416.graph_c0_seq1	NA	NA	14	0	not significant
C4ORF32	c169929.graph_c0_seq1	NA	NA	8	0	not significant
C10ORF32	c197279.graph_c9_seq9	NA	NA	15	1	not significant
RFC2	c146639.graph_c0_seq2	NA	NA	15	1	not significant
KARS	c191250.graph_c3_seq1	NA	NA	15	1	not significant
CLGN	c184023.graph_c0_seq5	NA	NA	11	3	not significant
JAGN1	c189065.graph_c0_seq6	NA	NA	16	2	not significant
PCBP2	c202178.graph_c0_seq21	NA	NA	15	0	not significant
IP6K1	c203661.graph_c5_seq3	NA	NA	6	0	not significant
STC2	c191305.graph_c0_seq8	NA	NA	11	1	not significant
PSMD11	c173293.graph_c0_seq3	NA	NA	16	0	not significant
SPRYD4	c155819.graph_c0_seq1	NA	NA	16	0	not significant
CDC5L	c184024.graph_c0_seq1	NA	NA	16	0	not significant
EIF2S1	c164361.graph_c1_seq1	NA	NA	15	0	not significant
MRPS33	c286284.graph_c0_seq1	NA	NA	16	0	not significant
CHMP3	c140171.graph_c1_seq1	NA	NA	12	0	not significant
LSM3	c172972.graph_c1_seq2	NA	NA	16	0	not significant
LSM4	c148670.graph_c0_seq1	NA	NA	15	1	not significant
SLC16A9	c201495.graph_c1_seq5	NA	NA	15	2	not significant
RPL3	c155827.graph_c0_seq2	NA	NA	17	0	not significant
SVIP	c299567.graph_c0_seq1	NA	NA	14	3	not significant
AK6	c197660.graph_c4_seq4	NA	NA	9	0	not significant
S100A3	c139154.graph_c1_seq1	NA	NA	7	3	not significant
CLK1_9	c200316.graph_c2_seq17	NA	NA	7	0	not significant
U2AF2	c182307.graph_c0_seq28	NA	NA	16	0	not significant
CTBP1	c192406.graph_c0_seq17	NA	NA	12	0	not significant
PCGF2	c198344.graph_c3_seq31	NA	NA	14	2	not significant
TTR	c73642.graph_c0_seq1	NA	NA	16	1	not significant
PPP3CA	c191475.graph_c0_seq1	NA	NA	16	1	not significant
LAP3	c150224.graph_c0_seq1	NA	NA	16	8	not significant
IFIT3	c186745.graph_c0_seq1	NA	NA	4	0	not significant
SLC25A5	c204108.graph_c0_seq1	NA	NA	16	0	not significant
TINAGL1	c194451.graph_c1_seq4	NA	NA	14	3	not significant
BAX	c183869.graph_c4_seq13	NA	NA	15	0	not significant
PKIG	c293518.graph_c0_seq1	NA	NA	16	0	not significant
ADIPOR1	c150110.graph_c0_seq7	NA	NA	16	0	not significant
HCAR2	c196297.graph_c0_seq1	NA	NA	11	3	not significant
VPS4A	c182699.graph_c0_seq3	NA	NA	15	0	not significant
SPG21	c170924.graph_c0_seq1	NA	NA	14	0	not significant
MYF5	c147355.graph_c0_seq2	NA	NA	10	5	not significant
PTPN6	c202646.graph_c1_seq8	NA	NA	13	3	not significant
SLC6A12	c196205.graph_c1_seq140	NA	NA	10	1	not significant
CIRBP	c200335.graph_c7_seq4	NA	NA	17	0	not significant
FAM84A	c189445.graph_c0_seq1	NA	NA	11	0	not significant
SH3BGR_6	c189289.graph_c0_seq1	NA	NA	6	1	not significant
TMEM55B	c194176.graph_c1_seq5	NA	NA	16	0	not significant
NRSN1	c204271.graph_c0_seq1	NA	NA	14	2	not significant
IFNGR1	c194289.graph_c0_seq1	NA	NA	6	1	not significant
SOD2	c199564.graph_c1_seq1	NA	NA	14	3	not significant
ALG1	c200948.graph_c0_seq15	NA	NA	13	1	not significant
HNRNPF	c200795.graph_c1_seq3	NA	NA	17	0	not significant
LAPTM4A	c204067.graph_c0_seq1	NA	NA	15	0	not significant
NOXRED1	c181069.graph_c0_seq10	NA	NA	3	14	not significant
RARG	c196722.graph_c2_seq33	NA	NA	11	0	not significant
RGCC	c195992.graph_c4_seq2	NA	NA	13	0	not significant
ITPA	c198227.graph_c2_seq21	NA	NA	3	0	not significant
LOC100364984	c181380.graph_c0_seq7	NA	NA	12	0	not significant
UPK3B	c201513.graph_c1_seq16	NA	NA	11	3	not significant
MRPL27	c204116.graph_c0_seq1	NA	NA	15	1	not significant
RAC1	c179606.graph_c1_seq2	NA	NA	13	0	not significant
STRA13	c199931.graph_c0_seq5	NA	NA	12	1	not significant
APRT	c187861.graph_c0_seq7	NA	NA	15	1	not significant
CD3D	c162910.graph_c0_seq1	NA	NA	8	1	not significant
C19ORF53	c196422.graph_c0_seq1	NA	NA	10	1	not significant
FBP1	c197304.graph_c2_seq2	NA	NA	15	0	not significant
ZNF436	c190026.graph_c0_seq9	NA	NA	15	1	not significant
RPS4Y1	c198523.graph_c0_seq4	NA	NA	17	1	not significant
LRRC59	c204247.graph_c0_seq1	NA	NA	16	0	not significant
MLEC	c203650.graph_c2_seq1	NA	NA	16	0	not significant
MPHOSPH6	c155656.graph_c2_seq3	NA	NA	16	1	not significant
CXCR6	c193888.graph_c1_seq1	NA	NA	6	1	not significant
CTSZ	c204118.graph_c0_seq1	NA	NA	16	3	not significant
RAB25	c192246.graph_c0_seq5	NA	NA	12	2	not significant
APOA2	c267100.graph_c0_seq1	NA	NA	10	0	not significant
CLU	c189381.graph_c0_seq1	NA	NA	16	2	not significant
TCF4	c181766.graph_c0_seq14	NA	NA	15	0	not significant
LOC100909787	c160492.graph_c0_seq1	NA	NA	15	2	not significant
GNAS	c187548.graph_c0_seq55	NA	NA	17	0	not significant
LYRM4	c199886.graph_c2_seq9	NA	NA	15	2	not significant
U2AF2	c182307.graph_c0_seq31	NA	NA	16	0	not significant
PPP1R14A	c192138.graph_c4_seq2	NA	NA	10	3	not significant
PDAP1	c208202.graph_c0_seq1	NA	NA	16	0	not significant
MYL6	c178021.graph_c0_seq2	NA	NA	15	0	not significant
ZYX	c200430.graph_c2_seq49	NA	NA	13	3	not significant
ACBD6	c193114.graph_c1_seq5	NA	NA	14	1	not significant
PIK3CG	c180777.graph_c0_seq5	NA	NA	11	1	not significant
STX11	c192305.graph_c0_seq2	NA	NA	11	0	not significant
MFAP1	c194473.graph_c0_seq2	NA	NA	16	0	not significant
NPM1	c193792.graph_c4_seq2	NA	NA	13	0	not significant
CXCL12	c187773.graph_c0_seq1	NA	NA	16	0	not significant
KIF4A	c191044.graph_c0_seq4	NA	NA	11	0	not significant
SUPT4H1	c197732.graph_c8_seq2	NA	NA	16	0	not significant
DHRS7	c203621.graph_c0_seq2	NA	NA	12	5	not significant
RPL39	c202751.graph_c12_seq1	NA	NA	16	0	not significant
TRIM71	c142369.graph_c0_seq1	NA	NA	6	0	not significant
DNAJB5	c183980.graph_c0_seq2	NA	NA	15	2	not significant
THRA	c158580.graph_c0_seq7	NA	NA	15	0	not significant
TMEM5	c168657.graph_c0_seq1	NA	NA	12	1	not significant
DCTN2	c174938.graph_c1_seq2	NA	NA	16	2	not significant
CNIH4	c196550.graph_c5_seq2	NA	NA	13	0	not significant
PURG	c201567.graph_c2_seq7	NA	NA	13	1	not significant
RPL7	c199726.graph_c2_seq1	NA	NA	15	0	not significant
C1ORF172	c187708.graph_c0_seq6	NA	NA	13	3	not significant
GPM6B	c183973.graph_c1_seq6	NA	NA	6	0	not significant
BBS12	c185066.graph_c1_seq2	NA	NA	7	0	not significant
PDCD5	c187081.graph_c0_seq1	NA	NA	15	0	not significant
PDIA4	c152309.graph_c0_seq2	NA	NA	16	8	not significant
C20ORF24	c193311.graph_c0_seq1	NA	NA	15	0	not significant
SF3A3	c203396.graph_c0_seq2	NA	NA	15	0	not significant
MAPK1	c181167.graph_c0_seq1	NA	NA	16	0	not significant
PCP4	c213506.graph_c0_seq1	NA	NA	16	1	not significant
POR	c193883.graph_c0_seq2	NA	NA	16	1	not significant
CPA4	c189078.graph_c0_seq16	NA	NA	11	2	not significant
ARL6IP1	c182735.graph_c0_seq1	NA	NA	13	0	not significant
IRGQ	c138542.graph_c0_seq2	NA	NA	4	5	not significant
PA2G4	c157465.graph_c0_seq1	NA	NA	15	0	not significant
KDELR2	c204161.graph_c0_seq1	NA	NA	15	0	not significant
FUCA1	c197604.graph_c4_seq1	NA	NA	15	3	not significant
AP2B1	c190750.graph_c0_seq5	NA	NA	15	1	not significant
PAK4	c184055.graph_c1_seq10	NA	NA	11	3	not significant
CARHSP1	c200283.graph_c0_seq1	NA	NA	16	0	not significant
TRADD	c192056.graph_c1_seq4	NA	NA	11	1	not significant
LRFN5	c192059.graph_c1_seq5	NA	NA	12	4	not significant
RASD2	c182719.graph_c0_seq2	NA	NA	14	2	not significant
IDH3G	c183914.graph_c2_seq1	NA	NA	16	2	not significant
MYLPF	c252241.graph_c0_seq1	NA	NA	16	0	not significant
ROR1	c197426.graph_c0_seq4	NA	NA	10	5	not significant
CTSC	c203374.graph_c4_seq2	NA	NA	16	0	not significant
EXTL2	c184184.graph_c0_seq15	NA	NA	4	2	not significant
BRIX1	c190496.graph_c3_seq1	NA	NA	14	2	not significant
STK24	c197680.graph_c0_seq2	NA	NA	16	0	not significant
LDHAL6B	c149297.graph_c0_seq1	NA	NA	11	2	not significant
SFN	c333006.graph_c0_seq1	NA	NA	13	1	not significant
DYNC1LI2	c180773.graph_c0_seq1	NA	NA	15	3	not significant
RAB3A	c187926.graph_c0_seq2	NA	NA	15	0	not significant
JDP2	c171971.graph_c0_seq2	NA	NA	4	0	not significant
LOC100911548	c141884.graph_c0_seq2	NA	NA	9	1	not significant
EIF6	c199014.graph_c1_seq1	NA	NA	17	0	not significant
CHIT1	c192767.graph_c1_seq4	NA	NA	11	1	not significant
HSP90B1	c190718.graph_c0_seq2	NA	NA	16	1	not significant
RPL17-PS10	c155405.graph_c2_seq2	NA	NA	6	0	not significant
OSR2	c110661.graph_c0_seq3	NA	NA	13	0	not significant
UBE2K	c179209.graph_c0_seq2	NA	NA	14	0	not significant
GPR55	c141753.graph_c0_seq1	NA	NA	11	0	not significant
SNX15	c194026.graph_c0_seq15	NA	NA	8	2	not significant
OPRL1	c168211.graph_c0_seq7	NA	NA	13	1	not significant
RALY	c177366.graph_c2_seq2	NA	NA	16	0	not significant
VPS28	c183810.graph_c0_seq14	NA	NA	16	0	not significant
GPM6A	c150366.graph_c0_seq1	NA	NA	15	0	not significant
C1ORF52	c184604.graph_c0_seq7	NA	NA	15	0	not significant
CCL4	c188583.graph_c0_seq1	NA	NA	14	0	not significant
NUDT3B	c202115.graph_c0_seq1	NA	NA	13	1	not significant
SAMD10	c187012.graph_c0_seq7	NA	NA	11	0	not significant
JMJD8	c195342.graph_c0_seq14	NA	NA	5	0	not significant
TEX35	c199380.graph_c3_seq10	NA	NA	6	0	not significant
AHSA1	c109372.graph_c0_seq1	NA	NA	12	2	not significant
STMN2	c168939.graph_c1_seq1	NA	NA	15	0	not significant
DISP2	c199701.graph_c0_seq2	NA	NA	11	6	not significant
SSTR2	c174334.graph_c0_seq2	NA	NA	15	3	not significant
ACSL6	c197827.graph_c0_seq2	NA	NA	12	0	not significant
C14ORF1	c153395.graph_c0_seq3	NA	NA	16	0	not significant
TRIM36	c201748.graph_c1_seq3	NA	NA	10	2	not significant
PRKAG1	c194804.graph_c0_seq18	NA	NA	16	0	not significant
LOC100150414	c199664.graph_c0_seq11	NA	NA	4	5	not significant
CLUAP1	c203282.graph_c0_seq2	NA	NA	3	0	not significant
KCNC3	c198559.graph_c0_seq10	NA	NA	9	2	not significant
APOBEC2	c199100.graph_c1_seq1	NA	NA	14	0	not significant
RPL13A	c176335.graph_c0_seq3	NA	NA	16	0	not significant
VAMP4	c201983.graph_c2_seq5	NA	NA	16	1	not significant
ERGIC3	c202173.graph_c2_seq3	NA	NA	15	1	not significant
LDB2	c197529.graph_c0_seq3	NA	NA	16	1	not significant
EREG	c196591.graph_c2_seq19	NA	NA	8	1	not significant
CG11857	c197946.graph_c7_seq2	NA	NA	16	0	not significant
GUK1	c195416.graph_c1_seq35	NA	NA	16	2	not significant
ATP1A1	c192109.graph_c1_seq1	NA	NA	13	1	not significant
SDF4	c179894.graph_c1_seq2	NA	NA	15	1	not significant
MFAP3L	c193949.graph_c5_seq8	NA	NA	15	1	not significant
LOC711681	c170187.graph_c0_seq4	NA	NA	8	4	not significant
EIF5B	c200772.graph_c7_seq6	NA	NA	12	3	not significant
B9D1	c152686.graph_c1_seq2	NA	NA	16	0	not significant
FGF13	c182742.graph_c0_seq4	NA	NA	13	0	not significant
TBC1D16	c201716.graph_c1_seq1	NA	NA	5	0	not significant
PDCD7	c194965.graph_c0_seq2	NA	NA	8	0	not significant
TIMM10	c628091.graph_c0_seq1	NA	NA	16	0	not significant
ZNF750	c142977.graph_c0_seq1	NA	NA	6	0	not significant
DNAJC19	c192279.graph_c2_seq2	NA	NA	15	0	not significant
COQ5	c143971.graph_c0_seq1	NA	NA	15	0	not significant
CKMT1A	c203825.graph_c1_seq15	NA	NA	4	2	not significant
ZFAND3	c169388.graph_c0_seq1	NA	NA	13	1	not significant
RND1	c175436.graph_c0_seq1	NA	NA	14	3	not significant
TMBIM6	c168264.graph_c0_seq1	NA	NA	15	1	not significant
HLA-DMB	c198862.graph_c0_seq15	NA	NA	8	1	not significant
AKAP3	c189656.graph_c0_seq5	NA	NA	11	13	not significant
RPL11	c574148.graph_c0_seq1	NA	NA	17	0	not significant
SUGT1	c190326.graph_c0_seq7	NA	NA	14	0	not significant
MMD	c199536.graph_c7_seq9	NA	NA	15	0	not significant
RNF223	c203455.graph_c2_seq4	NA	NA	11	2	not significant
NUP37	c195676.graph_c1_seq8	NA	NA	15	1	not significant
HNRNPH1	c199893.graph_c0_seq13	NA	NA	10	0	not significant
NRGN_4	c199551.graph_c2_seq3	NA	NA	15	0	not significant
ZNF593	c198167.graph_c0_seq2	NA	NA	16	1	not significant
KCNJ2	c204302.graph_c0_seq1	NA	NA	14	1	not significant
CPA3	c179160.graph_c0_seq2	NA	NA	10	3	not significant
METAP2	c200744.graph_c0_seq7	NA	NA	16	0	not significant
RPF2	c204250.graph_c0_seq1	NA	NA	11	2	not significant
CAPN15	c194059.graph_c1_seq13	NA	NA	12	4	not significant
AGAP_AGAP012272	c191242.graph_c0_seq1	NA	NA	16	2	not significant
NRN1	c198986.graph_c1_seq4	NA	NA	15	0	not significant
TAL2	c196364.graph_c0_seq11	NA	NA	12	1	not significant
EIF3H	c155926.graph_c0_seq1	NA	NA	16	0	not significant
LOC100912182	c146821.graph_c0_seq3	NA	NA	16	0	not significant
LOC100855636	c140578.graph_c1_seq1	NA	NA	17	0	not significant
ABL2	c183292.graph_c0_seq3	NA	NA	4	3	not significant
UQCRQ	c183221.graph_c0_seq4	NA	NA	16	0	not significant
HSPA13	c187515.graph_c0_seq1	NA	NA	15	0	not significant
CYB561D1	c177406.graph_c0_seq4	NA	NA	10	0	not significant
RPS26	c74066.graph_c0_seq1	NA	NA	15	0	not significant
TNIP3	c202042.graph_c1_seq5	NA	NA	6	13	not significant
MRGPRE	c203158.graph_c3_seq2	NA	NA	8	2	not significant
RNASE4	c163290.graph_c0_seq1	NA	NA	16	2	not significant
MSRB2	c180022.graph_c0_seq1	NA	NA	12	0	not significant
SNAPC3	c198423.graph_c5_seq13	NA	NA	13	2	not significant
PCNP	c189921.graph_c3_seq2	NA	NA	16	0	not significant
ATP6V1H	c163354.graph_c0_seq4	NA	NA	16	0	not significant
ZNHIT1	c192516.graph_c0_seq1	NA	NA	16	0	not significant
COMMD3	c201933.graph_c3_seq25	NA	NA	13	0	not significant
PCBP2	c202178.graph_c0_seq90	NA	NA	14	0	not significant
TRAPPC13	c188899.graph_c2_seq4	NA	NA	14	2	not significant
FABP3	c200416.graph_c2_seq1	NA	NA	14	0	not significant
PTPRA	c160587.graph_c0_seq1	NA	NA	16	1	not significant
DDX41	c196520.graph_c1_seq86	NA	NA	16	0	not significant
MANBAL	c191469.graph_c0_seq9	NA	NA	16	0	not significant
TSEN15	c195336.graph_c0_seq2	NA	NA	14	1	not significant
ASB12	c174016.graph_c0_seq2	NA	NA	13	0	not significant
FKBP3	c180708.graph_c0_seq4	NA	NA	15	1	not significant
LOC100614845	c214860.graph_c0_seq1	NA	NA	15	0	not significant
CRH	c717569.graph_c0_seq1	NA	NA	10	1	not significant
BOLA2	c178251.graph_c0_seq2	NA	NA	15	0	not significant
SPIN2C	c157171.graph_c0_seq2	NA	NA	14	0	not significant
CYP26B1	c177592.graph_c0_seq1	NA	NA	10	3	not significant
COMMD4	c201691.graph_c10_seq9	NA	NA	16	1	not significant
PTAR1	c195795.graph_c2_seq2	NA	NA	12	1	not significant
SF3B5	c193338.graph_c0_seq1	NA	NA	17	0	not significant
LOC742827	c157719.graph_c0_seq1	NA	NA	15	0	not significant
FAM84B	c197411.graph_c1_seq19_PART1	NA	NA	3	2	not significant
VPS33A	c194500.graph_c1_seq5	NA	NA	9	1	not significant
PSENEN	c200545.graph_c2_seq4	NA	NA	16	0	not significant
CHORDC1	c188043.graph_c1_seq28	NA	NA	15	0	not significant
G3BP1	c168459.graph_c0_seq2	NA	NA	16	2	not significant
LOC718240	c203018.graph_c0_seq4	NA	NA	15	0	not significant
LSM8	c173049.graph_c0_seq3	NA	NA	15	0	not significant
SOSTDC1	c205629.graph_c0_seq1	NA	NA	14	0	not significant
ERCC1	c184020.graph_c0_seq10	NA	NA	9	1	not significant
COMMD6	c198808.graph_c0_seq7	NA	NA	14	1	not significant
UFD1L	c183808.graph_c3_seq2	NA	NA	16	0	not significant
AGAP_AGAP003592	c193418.graph_c0_seq9	NA	NA	15	0	not significant
HOXC6	c195678.graph_c1_seq1	NA	NA	10	0	not significant
ARL14EP	c185054.graph_c0_seq5	NA	NA	15	0	not significant
ARF4	c201331.graph_c0_seq1	NA	NA	15	0	not significant
PRR15	c191963.graph_c0_seq1	NA	NA	10	0	not significant
ALDH1A1	c203559.graph_c1_seq2	NA	NA	15	2	not significant
RCN1	c197154.graph_c1_seq4	NA	NA	16	3	not significant
KCNK6	c202012.graph_c0_seq1	NA	NA	4	0	not significant
TBPL1	c177166.graph_c0_seq3	NA	NA	15	0	not significant
PPP1CA	c108038.graph_c0_seq2	NA	NA	15	0	not significant
RPL27A	c200924.graph_c0_seq15	NA	NA	14	0	not significant
CASP14	c186817.graph_c0_seq7	NA	NA	10	1	not significant
FAM110D	c179568.graph_c0_seq2	NA	NA	10	2	not significant
MEF2C	c193747.graph_c0_seq26	NA	NA	13	0	not significant
CLN8	c192478.graph_c1_seq3	NA	NA	15	1	not significant
BAG2	c189222.graph_c3_seq5	NA	NA	15	3	not significant
PUS3	c186359.graph_c0_seq1	NA	NA	12	3	not significant
CUL3B	c154298.graph_c1_seq1	NA	NA	14	0	not significant
KCNA4	c216650.graph_c0_seq1	NA	NA	11	1	not significant
CDCA4	c77810.graph_c0_seq1	NA	NA	10	0	not significant
YPEL3	c169513.graph_c0_seq2	NA	NA	15	0	not significant
NANP	c198271.graph_c2_seq6	NA	NA	13	1	not significant
HN1	c171378.graph_c2_seq1	NA	NA	12	0	not significant
TM4SF1	c202871.graph_c0_seq7	NA	NA	16	3	not significant
LOC100859609	c188419.graph_c1_seq2	NA	NA	17	0	not significant
TIMM50	c198572.graph_c0_seq2	NA	NA	15	2	not significant
CNDP2	c159867.graph_c0_seq1	NA	NA	16	1	not significant
ASNA1	c198307.graph_c3_seq12	NA	NA	16	0	not significant
CMTM7	c196480.graph_c0_seq1	NA	NA	13	0	not significant
COPS5	c141760.graph_c0_seq1	NA	NA	16	0	not significant
BRCC3	c200678.graph_c1_seq6	NA	NA	11	1	not significant
KCTD9	c159988.graph_c0_seq2	NA	NA	13	1	not significant
STRN4	c190560.graph_c0_seq1	NA	NA	15	1	not significant
SLC35G2	c141631.graph_c0_seq1	NA	NA	14	0	not significant
AKTIP	c192635.graph_c1_seq4	NA	NA	15	1	not significant
ATP6V0B	c193325.graph_c2_seq1_PART1	NA	NA	14	1	not significant
RAB30	c199989.graph_c3_seq6	NA	NA	14	0	not significant
ADH5	c200995.graph_c5_seq7	NA	NA	15	1	not significant
PDIA6	c201879.graph_c3_seq11	NA	NA	15	1	not significant
KLRC1	c191833.graph_c0_seq20	NA	NA	3	0	not significant
SAA2-SAA4	c191922.graph_c2_seq1	NA	NA	9	1	not significant
HNT	c194888.graph_c2_seq12	NA	NA	12	0	not significant
MTX1	c193056.graph_c0_seq1	NA	NA	10	1	not significant
LIN37	c187128.graph_c1_seq23	NA	NA	15	1	not significant
SETMAR	c181091.graph_c0_seq1	NA	NA	9	1	not significant
CYBA	c177361.graph_c3_seq4	NA	NA	16	1	not significant
FCGR3B	c183855.graph_c0_seq1	NA	NA	8	0	not significant
ARL11	c185634.graph_c0_seq1	NA	NA	12	0	not significant
PIM3	c161243.graph_c0_seq1	NA	NA	11	0	not significant
FAM229B	c187716.graph_c0_seq10	NA	NA	11	1	not significant
FSD1	c182532.graph_c0_seq4	NA	NA	12	1	not significant
SMPX	c217266.graph_c0_seq1	NA	NA	14	0	not significant
ABLIM1	c182027.graph_c0_seq6	NA	NA	6	3	not significant
NFATC4	c203406.graph_c0_seq45	NA	NA	11	1	not significant
RNF113A1	c150957.graph_c0_seq1	NA	NA	15	1	not significant
FRA10AC1	c199278.graph_c6_seq62	NA	NA	11	1	not significant
WDR5	c199712.graph_c1_seq6	NA	NA	13	0	not significant
FGF22	c145584.graph_c0_seq1	NA	NA	9	2	not significant
BDNF	c170047.graph_c1_seq2	NA	NA	12	1	not significant
SYT13	c189169.graph_c1_seq3	NA	NA	10	4	not significant
C1ORF115	c199823.graph_c0_seq1	NA	NA	3	0	not significant
LTA4H	c194006.graph_c0_seq17	NA	NA	4	3	not significant
RAS85D	c199375.graph_c0_seq8	NA	NA	11	0	not significant
ANGPTL1	c195277.graph_c3_seq1	NA	NA	12	1	not significant
[truncated: 1,419 more rows]
