# Supplementary material for: Long-lived rodents reveal signatures of positive selection in genes associated with lifespan
Source: PLoS Genet. 2018 Mar 23;14(3):e1007272. doi: 10.1371/journal.pgen.1007272 (PMC5884551; doi:10.1371/journal.pgen.1007272)
Supplement: S10 Table — (XLSX) [file pgen.1007272.s014.xlsx]

## Sheet: Table
S10 Table. Results on branch 6.
Gene	Transcript	FDR	P.Value	Number.of.species.included	Number.of.Sites.under.positive.Selection	Confirmed as significant in two additional runs
HSD11B1	c195105.graph_c0_seq1	0.0323398	0.0003334	15	4	confirmed
CYP4B1	c199611.graph_c2_seq3	0.134054	0.002764	15	3	not significant
RPRD2	c180601.graph_c0_seq1	0.195616666666667	0.00605	12	6	not significant
TMEM177	c199765.graph_c2_seq2	0.199981666666667	0.01036	12	2	not significant
CYP3A7	c203687.graph_c0_seq3	0.199981666666667	0.01056	4	1	not significant
ABT1	c141541.graph_c0_seq3	0.199981666666667	0.01237	13	2	not significant
MUC1_3	c190201.graph_c1_seq1	0.296265714285714	0.02138	5	3	not significant
ATP5SL	c194697.graph_c7_seq39	0.351261548392302	0.03061	6	1	not significant
STOX1	c189213.graph_c0_seq2	0.351261548392302	0.03407	7	7	not significant
SLC13A2	c193340.graph_c1_seq9	0.351261548392302	0.036212530762093	14	1	not significant
PRKCZ	c202098.graph_c10_seq6	0.387118181818182	0.0439	7	1	not significant
C9	c182496.graph_c2_seq1	0.420333333333333	0.052	7	6	not significant
AGAP_AGAP012105	c200266.graph_c1_seq16	0.595132307692308	0.07976	14	2	not significant
LGALS2	c158811.graph_c0_seq1	0.703942857142857	0.1016	8	1	not significant
SEPT8	c189417.graph_c0_seq14	0.802247058823529	0.1399	14	1	not significant
SEPT8	c189417.graph_c0_seq4	0.802247058823529	0.1399	14	1	not significant
SEPT8	c189417.graph_c0_seq6	0.802247058823529	0.1406	14	1	not significant
SDCBP2	c189551.graph_c1_seq1	1	0.2436	12	3	not significant
FAM86A	c203220.graph_c0_seq22	1	0.2481	10	5	not significant
SLC13A1	c183723.graph_c1_seq2	1	0.2794	13	2	not significant
PDCD4	c202212.graph_c1_seq1	1	0.2802	6	1	not significant
ZBTB16	c194768.graph_c0_seq1	1	0.2892	13	1	not significant
TLR4	c192717.graph_c0_seq2	1	0.3152	7	6	not significant
SCRN2	c196807.graph_c0_seq6	1	0.3222	11	1	not significant
LOC100360828	c200826.graph_c0_seq58	1	0.3233	13	1	not significant
TEFM	c177055.graph_c0_seq6	1	0.3343	9	6	not significant
LOC101749579	c164469.graph_c0_seq1	1	0.3891	13	1	not significant
ATP5F1	c180168.graph_c0_seq2	1	0.4059	17	1	not significant
C19ORF12	c203403.graph_c2_seq6	1	0.4106	13	5	not significant
HDHD2	c199270.graph_c2_seq2	1	0.4147	15	1	not significant
CNBP	c165907.graph_c0_seq1	1	0.427	14	1	not significant
CNBP	c165907.graph_c0_seq2	1	0.4305	14	1	not significant
HAAO	c199689.graph_c5_seq2	1	0.436	15	2	not significant
LGALS8	c194019.graph_c1_seq28	1	0.4463	11	1	not significant
CCDC112	c199228.graph_c1_seq28	1	0.4464	12	1	not significant
C2ORF76	c202044.graph_c1_seq24	1	0.4529	14	1	not significant
LSS	c201688.graph_c6_seq13	1	0.464	6	2	not significant
XAF1	c191949.graph_c1_seq1	1	0.4707	7	1	not significant
RNFT1	c179068.graph_c0_seq5	1	0.4712	11	1	not significant
MMADHC	c167562.graph_c0_seq3	1	0.4941	15	1	not significant
PPIL6	c202199.graph_c0_seq17	1	0.5043	11	4	not significant
FMO2	c190270.graph_c1_seq1	1	0.505	13	2	not significant
PODXL	c194187.graph_c0_seq6	1	0.5065	5	5	not significant
TK2	c182973.graph_c0_seq4	1	0.5472	7	4	not significant
ACAT2	c143176.graph_c0_seq6	1	0.5531	14	3	not significant
TRAF3IP2_9	c195081.graph_c0_seq2	1	0.5549	13	4	not significant
PAOX	c200871.graph_c4_seq32	1	0.5946	10	4	not significant
LOC469913	c201981.graph_c1_seq19	1	0.6424	12	1	not significant
IQCK	c170138.graph_c1_seq4	1	0.6449	10	4	not significant
MRPL14	c161216.graph_c1_seq2	1	0.6602	16	1	not significant
TFB2M	c191577.graph_c4_seq1	1	0.6906	4	3	not significant
CYGB	c201932.graph_c4_seq2	1	0.695	15	1	not significant
CYB5R4	c201234.graph_c6_seq12	1	0.7212	11	4	not significant
CDIPT	c190709.graph_c3_seq2	1	0.7475	16	1	not significant
FAM20A	c199578.graph_c1_seq5	1	0.7942	7	2	not significant
MRPS15	c199930.graph_c9_seq9	1	0.8191	11	2	not significant
SPOPL	c193191.graph_c3_seq9	1	0.8271	14	2	not significant
C9ORF152	c193640.graph_c1_seq17	1	0.8477	7	3	not significant
LDBR	c199608.graph_c9_seq10	1	0.8557	12	3	not significant
TRIM26	c195270.graph_c2_seq3	1	0.927	6	1	not significant
INPP5K	c192919.graph_c1_seq11	1	0.9537	4	7	not significant
CCS	c195898.graph_c1_seq3	1	0.9833	15	1	not significant
TBCE	c198088.graph_c0_seq20	1	0.9964	14	3	not significant
NCEH1	c196826.graph_c0_seq1	1	0.9975	5	3	not significant
HYKK	c189974.graph_c1_seq2	1	0.9977	5	1	not significant
PDXK	c203202.graph_c0_seq2	1	0.9989	13	1	not significant
APOA1	c145496.graph_c0_seq1	1	1	8	12	not significant
CNPPD1	c200619.graph_c4_seq3	1	1	13	3	not significant
S100A8	c204123.graph_c0_seq1	1	1	10	4	not significant
POLDIP3	c176155.graph_c0_seq2	1	1	14	5	not significant
LAMP1	c170032.graph_c0_seq1	1	1	11	2	not significant
ASPH	c196348.graph_c1_seq24	1	1	6	7	not significant
CLUAP1	c200335.graph_c6_seq3	1	1	12	2	not significant
CTSH	c199557.graph_c3_seq39	1	1	16	1	not significant
RNF146	c175781.graph_c0_seq1	1	1	15	2	not significant
PIGL	c197418.graph_c2_seq13	1	1	10	1	not significant
UBE2L6	c200825.graph_c0_seq6	1	1	10	1	not significant
TRIM32	c200571.graph_c2_seq4	1	1	15	2	not significant
ENPP4	c198951.graph_c14_seq1	1	1	14	1	not significant
APOA2	c267100.graph_c0_seq1	1	1	10	1	not significant
COX18	c199503.graph_c3_seq1	1	1	6	1	not significant
DYDC2	c198835.graph_c0_seq17	1	1	7	1	not significant
PJA2	c198040.graph_c3_seq2	1	1	14	1	not significant
APOM	c203722.graph_c1_seq4	1	1	12	4	not significant
CD59	c180380.graph_c0_seq1	1	1	8	2	not significant
PQLC3	c196645.graph_c2_seq2	1	1	13	1	not significant
POLD3_11	c177332.graph_c0_seq3	1	1	12	5	not significant
DPH2	c202240.graph_c6_seq4	1	1	4	2	not significant
SRGN	c198582.graph_c4_seq12	1	1	9	1	not significant
METTL7A	c200570.graph_c0_seq1	1	1	13	5	not significant
MYH6	c203703.graph_c0_seq2	1	1	9	11	not significant
ACBD4	c195407.graph_c1_seq14	1	1	7	3	not significant
IGF1R	c168232.graph_c0_seq3	1	1	11	1	not significant
C4ORF19	c179192.graph_c0_seq3	1	1	6	1	not significant
EXOSC10	c191724.graph_c1_seq11	1	1	5	10	not significant
C19ORF80	c203243.graph_c1_seq1	1	1	8	5	not significant
APOL7A	c203217.graph_c0_seq7	1	1	5	1	not significant
NRXN2	c195421.graph_c0_seq43	NA	NA	11	0	not significant
CD163	c189620.graph_c0_seq4	NA	NA	5	17	not significant
PGM2L1	c195341.graph_c0_seq1	NA	NA	11	7	not significant
HRG	c142303.graph_c0_seq1	NA	NA	6	28	not significant
LRRC40	c168683.graph_c0_seq2	NA	NA	11	20	not significant
HLA-A	c203871.graph_c1_seq5	NA	NA	6	26	not significant
WNK2	c144616.graph_c0_seq1	NA	NA	10	11	not significant
C1QBP	c199812.graph_c2_seq1	NA	NA	15	1	not significant
SPG7	c188698.graph_c0_seq5	NA	NA	12	6	not significant
TSR3	c171301.graph_c0_seq1	NA	NA	6	5	not significant
NES	c179661.graph_c0_seq1	NA	NA	5	38	not significant
CIZ1_8	c202321.graph_c2_seq25	NA	NA	3	10	not significant
CTNNAL1	c201829.graph_c6_seq10	NA	NA	8	10	not significant
MBD1_7	c202992.graph_c1_seq45	NA	NA	11	3	not significant
ASH1L	c193843.graph_c0_seq1	NA	NA	13	2	not significant
MGAT4B	c178110.graph_c1_seq4	NA	NA	16	1	not significant
MYLK4	c198064.graph_c2_seq10	NA	NA	3	0	not significant
CENPC	c187973.graph_c0_seq4	NA	NA	6	2	not significant
MUC13	c177512.graph_c0_seq8	NA	NA	4	0	not significant
CNP	c152588.graph_c1_seq1	NA	NA	12	7	not significant
MX1	c202119.graph_c3_seq27	NA	NA	6	8	not significant
NLN	c194303.graph_c0_seq38	NA	NA	10	5	not significant
DSCAM	c201208.graph_c1_seq27	NA	NA	12	5	not significant
MBD1_7	c202992.graph_c1_seq65	NA	NA	5	1	not significant
MYOM3	c201861.graph_c4_seq3	NA	NA	11	15	not significant
FAM178A	c214756.graph_c0_seq1	NA	NA	3	2	not significant
GDAP1L1	c588440.graph_c0_seq1	NA	NA	4	6	not significant
KANSL1	c195734.graph_c6_seq37	NA	NA	12	1	not significant
LRPPRC	c203396.graph_c3_seq1	NA	NA	12	13	not significant
TSEN15	c195336.graph_c0_seq2	NA	NA	14	1	not significant
GTF2F1	c175272.graph_c0_seq1	NA	NA	6	2	not significant
RASAL2	c198529.graph_c0_seq2	NA	NA	11	4	not significant
NQO2	c201508.graph_c0_seq16	NA	NA	10	1	not significant
KIT	c183874.graph_c1_seq2	NA	NA	13	2	not significant
MIEF2	c198042.graph_c0_seq7	NA	NA	5	8	not significant
NPR1	c198201.graph_c3_seq18	NA	NA	10	7	not significant
GPR83	c170327.graph_c1_seq1	NA	NA	12	20	not significant
SHPRH	c202036.graph_c5_seq27	NA	NA	13	4	not significant
ERCC6	c203378.graph_c0_seq10	NA	NA	10	10	not significant
LUZP1	c184145.graph_c1_seq1	NA	NA	12	7	not significant
ATP1B4	c176054.graph_c0_seq2	NA	NA	12	5	not significant
KIAA0408	c197788.graph_c0_seq10	NA	NA	5	9	not significant
LOC100912445	c192751.graph_c0_seq4	NA	NA	5	7	not significant
KCNK3	c193275.graph_c0_seq1	NA	NA	11	1	not significant
SLC35C2	c197047.graph_c0_seq45	NA	NA	10	3	not significant
HLA-A	c203871.graph_c1_seq10	NA	NA	7	10	not significant
NOL8	c183804.graph_c0_seq1	NA	NA	5	5	not significant
SOGA1	c202675.graph_c1_seq1	NA	NA	10	6	not significant
SPEM1	c199272.graph_c0_seq3	NA	NA	5	26	not significant
SCAP	c191661.graph_c2_seq18	NA	NA	9	3	not significant
WDR76	c164565.graph_c0_seq2	NA	NA	7	5	not significant
TET3	c192631.graph_c2_seq3	NA	NA	11	8	not significant
CCDC149	c198817.graph_c1_seq4	NA	NA	4	0	not significant
TSPAN2	c188780.graph_c0_seq8	NA	NA	11	2	not significant
NELFB	c193743.graph_c0_seq54	NA	NA	13	0	not significant
HSPG2	c203231.graph_c1_seq1	NA	NA	9	54	not significant
RTEL1	c201747.graph_c0_seq22	NA	NA	4	4	not significant
ARSG	c187554.graph_c0_seq12	NA	NA	11	4	not significant
KLK14	c77422.graph_c0_seq1	NA	NA	9	4	not significant
DNTTIP2	c195339.graph_c4_seq7	NA	NA	6	2	not significant
MTUS2	c197553.graph_c0_seq8	NA	NA	10	3	not significant
MYO18B	c197321.graph_c0_seq1	NA	NA	10	22	not significant
COL9A2	c193470.graph_c0_seq12	NA	NA	11	7	not significant
PLD5	c201651.graph_c0_seq10	NA	NA	11	3	not significant
BRD7	c183883.graph_c0_seq2	NA	NA	12	1	not significant
PARP1	c195015.graph_c2_seq1	NA	NA	15	3	not significant
SEC16B	c201565.graph_c0_seq15	NA	NA	4	12	not significant
SIPA1L1	c203045.graph_c4_seq19	NA	NA	10	3	not significant
RPAIN	c196485.graph_c0_seq6	NA	NA	8	4	not significant
FRY	c197648.graph_c0_seq3	NA	NA	11	6	not significant
MAP2	c194592.graph_c0_seq1	NA	NA	12	7	not significant
DTNBP1	c176114.graph_c1_seq1	NA	NA	5	1	not significant
CYP1A2	c191176.graph_c1_seq10	NA	NA	11	4	not significant
PODXL2	c164256.graph_c0_seq2	NA	NA	7	18	not significant
APBA2	c190538.graph_c0_seq3	NA	NA	13	2	not significant
APBA2	c190538.graph_c0_seq7	NA	NA	13	2	not significant
TIF-IA	c203536.graph_c0_seq8	NA	NA	10	3	not significant
CD86	c194328.graph_c0_seq2	NA	NA	3	0	not significant
FCGR2A	c199867.graph_c3_seq4	NA	NA	5	3	not significant
GFOD1	c203255.graph_c3_seq1	NA	NA	11	3	not significant
ECD	c202133.graph_c0_seq1	NA	NA	10	11	not significant
MARK1	c188972.graph_c0_seq3	NA	NA	10	5	not significant
MFSD1	c195225.graph_c1_seq12	NA	NA	11	2	not significant
OBSL1	c198836.graph_c1_seq74	NA	NA	7	22	not significant
C17ORF72	c202356.graph_c0_seq16	NA	NA	3	3	not significant
LOC100149562	c203570.graph_c5_seq38	NA	NA	9	25	not significant
PRRT2	c181248.graph_c0_seq1	NA	NA	11	16	not significant
CDK20	c192327.graph_c1_seq18	NA	NA	9	3	not significant
NIPAL4	c181666.graph_c0_seq7	NA	NA	10	6	not significant
PACSIN1	c180121.graph_c0_seq2	NA	NA	12	5	not significant
ERAL1	c195354.graph_c1_seq19	NA	NA	14	2	not significant
PTPMT1	c184028.graph_c0_seq4	NA	NA	4	4	not significant
ITGA7	c202259.graph_c8_seq21	NA	NA	12	4	not significant
DGKZ	c184108.graph_c0_seq2	NA	NA	13	2	not significant
CENPN	c196653.graph_c1_seq13	NA	NA	8	1	not significant
PPM1F	c198473.graph_c0_seq9	NA	NA	10	5	not significant
FGA	c273479.graph_c0_seq1	NA	NA	8	4	not significant
BRF2	c183755.graph_c0_seq2	NA	NA	10	3	not significant
CCDC130	c199106.graph_c0_seq32	NA	NA	9	3	not significant
CLDN10	c205857.graph_c0_seq1	NA	NA	6	5	not significant
ACO1	c194453.graph_c1_seq25	NA	NA	15	2	not significant
LPCAT2	c198268.graph_c0_seq2	NA	NA	9	4	not significant
DACT2	c189067.graph_c0_seq5	NA	NA	5	5	not significant
SLC39A12	c200054.graph_c0_seq15	NA	NA	10	6	not significant
TMEM180	c196333.graph_c0_seq71	NA	NA	10	8	not significant
EMCN	c184183.graph_c1_seq1	NA	NA	8	0	not significant
TBC1D30	c180202.graph_c0_seq6	NA	NA	12	7	not significant
ERN1	c199067.graph_c4_seq21	NA	NA	11	6	not significant
SLC1A6	c203386.graph_c3_seq5	NA	NA	10	1	not significant
FRMD5	c200220.graph_c0_seq9	NA	NA	11	1	not significant
EHMT1	c198425.graph_c3_seq4	NA	NA	6	8	not significant
ITIH2	c183255.graph_c2_seq1	NA	NA	12	3	not significant
HABP4	c184091.graph_c11_seq5	NA	NA	7	5	not significant
TMCO7	c198877.graph_c2_seq2	NA	NA	5	5	not significant
ADAM15	c199783.graph_c0_seq50	NA	NA	11	12	not significant
AMER3	c165730.graph_c0_seq3	NA	NA	7	7	not significant
POPDC2	c194816.graph_c0_seq6	NA	NA	10	1	not significant
DPP7	c203110.graph_c1_seq24	NA	NA	11	5	not significant
CCDC77	c199621.graph_c0_seq11	NA	NA	10	3	not significant
CYBRD1	c196705.graph_c0_seq1	NA	NA	12	0	not significant
TOR1AIP2	c202631.graph_c3_seq3	NA	NA	7	0	not significant
TOR3A	c170090.graph_c0_seq1	NA	NA	8	1	not significant
FAM188B	c199533.graph_c0_seq40	NA	NA	9	4	not significant
C17ORF100	c175964.graph_c1_seq7	NA	NA	7	0	not significant
DUSP13	c169950.graph_c0_seq3	NA	NA	6	3	not significant
FZD6	c199917.graph_c0_seq5	NA	NA	11	11	not significant
HIP1	c189632.graph_c0_seq1	NA	NA	12	7	not significant
SERPING1	c170070.graph_c0_seq1	NA	NA	5	6	not significant
C9ORF43	c201648.graph_c2_seq49	NA	NA	3	0	not significant
TTC39B	c197753.graph_c0_seq5	NA	NA	4	6	not significant
SLC35F4	c187242.graph_c1_seq1	NA	NA	11	7	not significant
ADAM15	c199783.graph_c0_seq41	NA	NA	10	12	not significant
SCNN1G	c189582.graph_c1_seq2	NA	NA	11	4	not significant
GPRC5B	c170491.graph_c0_seq1	NA	NA	11	3	not significant
PRKCSH	c197831.graph_c0_seq2	NA	NA	6	1	not significant
ADAM15	c199783.graph_c0_seq32	NA	NA	10	12	not significant
PDLIM3	c198525.graph_c0_seq2	NA	NA	7	2	not significant
METTL13	c188206.graph_c1_seq4	NA	NA	8	8	not significant
ZDHHC20	c184094.graph_c0_seq25	NA	NA	10	0	not significant
SURF6_11	c171490.graph_c0_seq2	NA	NA	6	6	not significant
TTC17	c200843.graph_c2_seq6	NA	NA	13	5	not significant
IGF2R	c169031.graph_c0_seq1	NA	NA	13	6	not significant
NSUN5	c186706.graph_c0_seq6	NA	NA	11	3	not significant
NSUN5	c186706.graph_c0_seq12	NA	NA	11	3	not significant
POLL	c202535.graph_c0_seq28	NA	NA	5	3	not significant
FUZ	c181755.graph_c0_seq3	NA	NA	3	4	not significant
VARS2	c203423.graph_c1_seq4	NA	NA	9	1	not significant
VARS2	c203423.graph_c1_seq60	NA	NA	9	1	not significant
L3MBTL2	c183921.graph_c0_seq5	NA	NA	12	3	not significant
CHST12	c200198.graph_c1_seq5	NA	NA	14	1	not significant
RUSC1	c39367.graph_c0_seq1	NA	NA	3	3	not significant
CD200	c178914.graph_c0_seq5	NA	NA	11	1	not significant
HSPBAP1	c193548.graph_c1_seq5	NA	NA	11	3	not significant
FAM45A	c191099.graph_c1_seq13	NA	NA	10	6	not significant
SEPT8	c189417.graph_c0_seq20	NA	NA	14	1	not significant
GPAA1	c192816.graph_c0_seq13	NA	NA	15	1	not significant
ITGB1	c199839.graph_c2_seq1	NA	NA	15	2	not significant
NLGN2	c199272.graph_c0_seq6	NA	NA	11	4	not significant
CPA2	c189078.graph_c0_seq12	NA	NA	11	6	not significant
SMIM22	c199177.graph_c0_seq1	NA	NA	10	0	not significant
HERC4	c201163.graph_c7_seq6	NA	NA	10	3	not significant
SPTB	c203020.graph_c3_seq33	NA	NA	12	15	not significant
HERC4	c201163.graph_c7_seq44	NA	NA	10	3	not significant
HDHD3	c161141.graph_c0_seq2	NA	NA	16	0	not significant
AGAP_AGAP002183	c197067.graph_c5_seq2	NA	NA	3	2	not significant
KRCC1	c150072.graph_c0_seq1	NA	NA	11	2	not significant
CD8A	c153527.graph_c0_seq2	NA	NA	4	0	not significant
PTPN18	c199605.graph_c0_seq5	NA	NA	6	6	not significant
SPTB	c203020.graph_c3_seq48	NA	NA	12	15	not significant
CGREF1	c196401.graph_c0_seq12	NA	NA	8	2	not significant
PTGES	c205004.graph_c0_seq1	NA	NA	3	3	not significant
SPATA5L1	c201470.graph_c1_seq2	NA	NA	5	4	not significant
PPM1J	c190832.graph_c0_seq1	NA	NA	12	1	not significant
ITGB1	c199839.graph_c2_seq2	NA	NA	15	2	not significant
TGFB1I1	c203825.graph_c1_seq33	NA	NA	4	0	not significant
PANX1	c181559.graph_c0_seq1	NA	NA	11	3	not significant
ASB2	c197952.graph_c0_seq16	NA	NA	9	7	not significant
PDLIM3	c198525.graph_c0_seq5	NA	NA	7	3	not significant
LEAP2	c199126.graph_c5_seq3	NA	NA	14	1	not significant
SMARCA4	c203405.graph_c0_seq3	NA	NA	10	1	not significant
ARHGAP36	c153585.graph_c0_seq1	NA	NA	6	4	not significant
FOXRED2	c202155.graph_c0_seq7	NA	NA	11	5	not significant
IARS	c183814.graph_c0_seq2	NA	NA	12	7	not significant
PKP1	c201074.graph_c5_seq1	NA	NA	11	3	not significant
OSBP	c195105.graph_c1_seq6	NA	NA	13	1	not significant
SETBP1	c199109.graph_c0_seq3	NA	NA	10	10	not significant
LRRC17	c198380.graph_c1_seq1	NA	NA	11	3	not significant
NMRK1	c187530.graph_c0_seq23	NA	NA	14	3	not significant
CNTNAP1	c192436.graph_c4_seq2	NA	NA	12	3	not significant
KCTD16	c141518.graph_c0_seq1	NA	NA	10	4	not significant
L3HYPDH	c197610.graph_c0_seq6	NA	NA	9	8	not significant
ZDHHC8	c202837.graph_c2_seq10	NA	NA	12	4	not significant
TOMM34	c179030.graph_c1_seq1	NA	NA	14	0	not significant
ZKSCAN5	c200755.graph_c1_seq52	NA	NA	3	0	not significant
TYW1	c196233.graph_c1_seq3	NA	NA	9	3	not significant
CSPG4	c202338.graph_c3_seq2	NA	NA	10	16	not significant
HADH	c188629.graph_c0_seq15	NA	NA	16	2	not significant
PDLIM3	c198525.graph_c0_seq4	NA	NA	7	3	not significant
PTPRN2	c195794.graph_c6_seq23	NA	NA	5	7	not significant
CA5B	c194737.graph_c4_seq71	NA	NA	12	3	not significant
IGSF1	c192333.graph_c0_seq15	NA	NA	11	15	not significant
SEMA6D	c200594.graph_c0_seq36	NA	NA	5	5	not significant
IQCC	c193117.graph_c0_seq14	NA	NA	5	0	not significant
ARID4B	c191073.graph_c0_seq19	NA	NA	6	6	not significant
SH3BP4	c196102.graph_c3_seq1	NA	NA	11	2	not significant
AP4E1	c201784.graph_c0_seq5	NA	NA	7	3	not significant
PTPN2B	c200216.graph_c0_seq7	NA	NA	15	1	not significant
PTPN2B	c200216.graph_c0_seq1	NA	NA	15	2	not significant
BBS9	c200837.graph_c1_seq20	NA	NA	10	5	not significant
C11ORF24	c184065.graph_c0_seq1	NA	NA	8	0	not significant
UGT8	c187535.graph_c0_seq1	NA	NA	6	9	not significant
SPOCK3	c192297.graph_c0_seq1	NA	NA	10	3	not significant
RIPPLY2	c201234.graph_c6_seq19	NA	NA	3	0	not significant
MAST2	c202439.graph_c0_seq75	NA	NA	11	17	not significant
ABCA6	c200773.graph_c7_seq10	NA	NA	5	6	not significant
KIF21B	c202640.graph_c0_seq23	NA	NA	12	3	not significant
ATP5J2-PTCD1	c192651.graph_c2_seq2	NA	NA	12	3	not significant
SLC6A19	c199116.graph_c0_seq8	NA	NA	12	4	not significant
GM20267	c291564.graph_c0_seq1	NA	NA	9	1	not significant
NACC2	c191064.graph_c1_seq7	NA	NA	11	2	not significant
ZSCAN30	c193525.graph_c0_seq7	NA	NA	3	62	not significant
NR3C2	c155898.graph_c0_seq1	NA	NA	10	13	not significant
UBOX5	c200312.graph_c1_seq23	NA	NA	7	7	not significant
SMTN	c201759.graph_c0_seq29	NA	NA	11	3	not significant
TRAF3IP2_9	c195081.graph_c0_seq10	NA	NA	4	0	not significant
TESC	c202655.graph_c5_seq4	NA	NA	15	1	not significant
HPS6	c207156.graph_c0_seq1	NA	NA	7	5	not significant
AMPD2	c203514.graph_c0_seq56	NA	NA	13	1	not significant
SLC2A4	c176171.graph_c0_seq5	NA	NA	14	2	not significant
C14ORF119	c271088.graph_c0_seq1	NA	NA	9	0	not significant
SMTN	c201759.graph_c0_seq18	NA	NA	11	8	not significant
SMTN	c201759.graph_c0_seq38	NA	NA	11	8	not significant
NCF2	c196932.graph_c1_seq24	NA	NA	6	0	not significant
PMS-2	c200237.graph_c0_seq13	NA	NA	8	3	not significant
KIAA0895	c196795.graph_c0_seq8	NA	NA	9	4	not significant
SPATA33	c192145.graph_c0_seq11	NA	NA	7	0	not significant
PSTK	c201368.graph_c7_seq7	NA	NA	4	0	not significant
GCKR	c188933.graph_c0_seq17	NA	NA	3	0	not significant
ZGC:173905	c199251.graph_c5_seq13	NA	NA	11	14	not significant
SFXN3	c194756.graph_c0_seq14	NA	NA	12	2	not significant
LOC102636589	c146683.graph_c0_seq1	NA	NA	8	0	not significant
CCDC147	c192408.graph_c0_seq34	NA	NA	5	8	not significant
FAM69C	c193848.graph_c0_seq3	NA	NA	7	4	not significant
BCAR1	c197172.graph_c0_seq2	NA	NA	11	6	not significant
HYLS1	c199760.graph_c1_seq1	NA	NA	16	0	not significant
TMEM161A	c192436.graph_c2_seq29	NA	NA	8	13	not significant
RWDD2B	c194532.graph_c0_seq1	NA	NA	13	0	not significant
LOC100911660	c199624.graph_c0_seq18	NA	NA	10	7	not significant
BARHL2	c182524.graph_c0_seq2	NA	NA	3	7	not significant
ODF2L	c203724.graph_c0_seq25	NA	NA	9	8	not significant
SPATA33	c192145.graph_c0_seq7	NA	NA	9	0	not significant
SMPDL3A	c142321.graph_c0_seq1	NA	NA	15	3	not significant
PXN	c200514.graph_c0_seq10	NA	NA	4	7	not significant
PPM1K	c196634.graph_c0_seq1	NA	NA	15	2	not significant
IL1R2	c167689.graph_c0_seq1	NA	NA	4	11	not significant
VSTM2A	c191997.graph_c0_seq3	NA	NA	8	6	not significant
MBOAT2	c189572.graph_c1_seq8	NA	NA	11	3	not significant
OCEL1	c171619.graph_c0_seq12	NA	NA	6	2	not significant
RABIF	c196109.graph_c0_seq1	NA	NA	13	0	not significant
GSTK1	c190054.graph_c2_seq4	NA	NA	4	0	not significant
CCDC71	c202980.graph_c0_seq1	NA	NA	9	5	not significant
NUP54	c187001.graph_c0_seq4	NA	NA	8	1	not significant
NUFIP2	c168513.graph_c0_seq1	NA	NA	14	0	not significant
C6ORF57	c196899.graph_c4_seq5	NA	NA	11	0	not significant
CLN8	c192478.graph_c1_seq3	NA	NA	15	0	not significant
SSBP1	c170137.graph_c0_seq1	NA	NA	16	2	not significant
ESPL1	c201972.graph_c0_seq46	NA	NA	10	2	not significant
TSC22D3	c77940.graph_c0_seq2	NA	NA	14	2	not significant
MAGEE1	c144312.graph_c0_seq1	NA	NA	6	8	not significant
YIPF7	c198557.graph_c0_seq22	NA	NA	12	0	not significant
MGME1	c182889.graph_c0_seq2	NA	NA	10	0	not significant
PLAUR	c194877.graph_c1_seq10	NA	NA	5	6	not significant
PPM1B	c203185.graph_c6_seq1	NA	NA	5	0	not significant
RFX7	c174596.graph_c0_seq5	NA	NA	14	1	not significant
LOC714658	c202296.graph_c2_seq38	NA	NA	10	22	not significant
RDH11	c180171.graph_c1_seq1	NA	NA	10	0	not significant
DCTN3	c203519.graph_c1_seq6	NA	NA	16	1	not significant
XIRP2	c201755.graph_c0_seq1	NA	NA	7	3	not significant
DDX26B	c182883.graph_c0_seq9	NA	NA	10	8	not significant
GTF3A	c178440.graph_c0_seq7	NA	NA	11	1	not significant
VTN	c204156.graph_c0_seq1	NA	NA	15	5	not significant
ACBD4	c195407.graph_c1_seq43	NA	NA	9	0	not significant
RNF144A	c197655.graph_c0_seq2	NA	NA	10	4	not significant
ARHGEF37	c201112.graph_c0_seq8	NA	NA	11	1	not significant
SLC35F2	c194611.graph_c1_seq2	NA	NA	12	0	not significant
MRPL55	c156742.graph_c0_seq4	NA	NA	13	0	not significant
DAAM2_9	c201453.graph_c0_seq2	NA	NA	10	10	not significant
CG10495	c197201.graph_c7_seq15	NA	NA	12	0	not significant
TLR4	c192717.graph_c0_seq1	NA	NA	7	6	not significant
ERCC1	c184020.graph_c0_seq11	NA	NA	15	1	not significant
RASGRP2	c197945.graph_c3_seq1	NA	NA	12	1	not significant
LPPR4	c182834.graph_c0_seq2	NA	NA	11	4	not significant
MBD1_7	c202992.graph_c1_seq174	NA	NA	5	20	not significant
CEP85	c189570.graph_c1_seq9	NA	NA	8	1	not significant
SIAE	c151032.graph_c0_seq3	NA	NA	4	3	not significant
MDFIC	c185722.graph_c0_seq1	NA	NA	11	0	not significant
SCOC	c191522.graph_c1_seq4	NA	NA	6	2	not significant
CDH22	c189811.graph_c0_seq4	NA	NA	11	2	not significant
FXYD5	c170604.graph_c0_seq2	NA	NA	6	0	not significant
CRIP3	c197016.graph_c1_seq12	NA	NA	8	4	not significant
C9ORF89	c198177.graph_c1_seq12	NA	NA	12	0	not significant
PTGES3L	c196910.graph_c0_seq1	NA	NA	7	1	not significant
RNF168	c175837.graph_c0_seq1	NA	NA	5	8	not significant
C4ORF32	c169929.graph_c0_seq1	NA	NA	8	1	not significant
ADSS	c197441.graph_c4_seq1	NA	NA	16	0	not significant
NEFH	c197066.graph_c0_seq2	NA	NA	4	23	not significant
TKT	c160919.graph_c0_seq1	NA	NA	16	1	not significant
HAUS3	c195544.graph_c3_seq7	NA	NA	14	5	not significant
CWC25	c196471.graph_c0_seq3	NA	NA	9	2	not significant
LOC709615	c189998.graph_c1_seq9	NA	NA	10	0	not significant
HINFP	c203900.graph_c4_seq21	NA	NA	4	0	not significant
USP35	c198860.graph_c1_seq21	NA	NA	10	9	not significant
NMNAT1	c194908.graph_c5_seq4	NA	NA	12	3	not significant
C9ORF69	c107723.graph_c0_seq2	NA	NA	12	0	not significant
HIRIP3	c171305.graph_c0_seq4	NA	NA	6	1	not significant
ZGC:173905	c199251.graph_c5_seq3	NA	NA	10	14	not significant
ORAI3	c140030.graph_c0_seq1	NA	NA	6	1	not significant
MDP1	c202959.graph_c0_seq43	NA	NA	10	0	not significant
LOC101749579	c164469.graph_c0_seq3	NA	NA	13	1	not significant
RNF180	c167144.graph_c0_seq3	NA	NA	9	4	not significant
MXRA7_4	c199812.graph_c0_seq13	NA	NA	8	0	not significant
CCNI	c190852.graph_c1_seq1	NA	NA	16	0	not significant
PRAF2	c196799.graph_c3_seq4_PART1	NA	NA	11	1	not significant
MXRA7_4	c199812.graph_c0_seq5	NA	NA	7	0	not significant
ZFYVE1	c193310.graph_c0_seq1	NA	NA	12	1	not significant
TMBIM4	c195511.graph_c3_seq1	NA	NA	15	1	not significant
TMEM107	c177211.graph_c0_seq10	NA	NA	15	0	not significant
KIAA0355	c197246.graph_c0_seq18	NA	NA	14	4	not significant
SDR39U1	c190288.graph_c0_seq16	NA	NA	13	0	not significant
RPL10A	c196843.graph_c3_seq1	NA	NA	15	0	not significant
GPR160	c196696.graph_c2_seq17	NA	NA	6	1	not significant
GPSM2	c197653.graph_c1_seq3	NA	NA	12	4	not significant
PTAR1	c195795.graph_c2_seq2	NA	NA	12	0	not significant
TFB1M	c158147.graph_c0_seq2	NA	NA	11	1	not significant
IQCB1	c192258.graph_c0_seq5	NA	NA	12	7	not significant
HPS3	c192668.graph_c1_seq2	NA	NA	9	12	not significant
LOC100855841	c191678.graph_c0_seq1	NA	NA	15	1	not significant
AHSA1	c109372.graph_c0_seq1	NA	NA	12	1	not significant
WASF1	c199867.graph_c2_seq9	NA	NA	15	1	not significant
STBD1	c195912.graph_c1_seq4	NA	NA	8	0	not significant
PFN4	c192085.graph_c1_seq5	NA	NA	9	1	not significant
RTP4	c202980.graph_c3_seq2	NA	NA	7	0	not significant
TMEM27	c204222.graph_c0_seq1	NA	NA	15	0	not significant
EEF1B2	c202140.graph_c5_seq1	NA	NA	14	1	not significant
IPCEF1	c138373.graph_c0_seq2	NA	NA	11	4	not significant
FABP9	c37478.graph_c0_seq1	NA	NA	5	2	not significant
TMEM106A	c203507.graph_c0_seq30	NA	NA	4	3	not significant
FXYD2	c198590.graph_c0_seq2	NA	NA	7	0	not significant
PSMD10	c191421.graph_c2_seq4	NA	NA	14	1	not significant
MGST1	c180339.graph_c0_seq3	NA	NA	14	1	not significant
STX7	c197031.graph_c0_seq3	NA	NA	16	1	not significant
ACBD6	c193114.graph_c1_seq5	NA	NA	14	1	not significant
SAT2	c192441.graph_c0_seq39	NA	NA	14	1	not significant
CCDC82	c164886.graph_c0_seq3	NA	NA	14	4	not significant
DHRS4	c149356.graph_c0_seq2	NA	NA	14	1	not significant
IDI1	c159964.graph_c0_seq1	NA	NA	11	0	not significant
C9ORF114	c175509.graph_c0_seq15	NA	NA	14	1	not significant
KDSR	c155928.graph_c0_seq1	NA	NA	15	1	not significant
HSBP1L1	c199135.graph_c7_seq2	NA	NA	9	0	not significant
CORO2B	c202214.graph_c1_seq9	NA	NA	14	1	not significant
PPP6R3	c191108.graph_c1_seq10	NA	NA	13	1	not significant
PPP6R3	c191108.graph_c1_seq17	NA	NA	13	1	not significant
TSPAN8	c172063.graph_c0_seq1	NA	NA	12	1	not significant
FXN	c190774.graph_c0_seq2	NA	NA	12	1	not significant
EFCAB2	c202576.graph_c1_seq2	NA	NA	14	1	not significant
CTNNA3	c195319.graph_c1_seq4	NA	NA	11	8	not significant
C16ORF91	c199564.graph_c0_seq1	NA	NA	9	1	not significant
ANAPC7	c195117.graph_c2_seq1	NA	NA	8	0	not significant
CDC42EP2	c204589.graph_c0_seq1	NA	NA	15	0	not significant
DCXR	c182946.graph_c0_seq7	NA	NA	15	2	not significant
PBDC1	c148729.graph_c0_seq1	NA	NA	14	0	not significant
KAT7	c200554.graph_c2_seq10	NA	NA	11	0	not significant
LYRM9	c201431.graph_c5_seq2	NA	NA	15	0	not significant
RESP18	c142392.graph_c1_seq1	NA	NA	8	0	not significant
MRPS36	c199585.graph_c0_seq1	NA	NA	14	1	not significant
PIM2	c110992.graph_c0_seq1	NA	NA	13	1	not significant
IL10RB	c140978.graph_c0_seq1	NA	NA	10	1	not significant
PSKH1	c199838.graph_c1_seq1	NA	NA	14	0	not significant
GPC5	c200921.graph_c0_seq5	NA	NA	10	18	not significant
PPID	c197234.graph_c3_seq21	NA	NA	11	6	not significant
LLPH	c179444.graph_c0_seq2	NA	NA	16	1	not significant
FARSA	c190036.graph_c0_seq3	NA	NA	15	1	not significant
PFN1	c165836.graph_c1_seq1	NA	NA	17	1	not significant
SP2353	c202202.graph_c0_seq3	NA	NA	11	10	not significant
IGJ	c198040.graph_c4_seq1	NA	NA	11	1	not significant
TMEM174	c200553.graph_c3_seq1	NA	NA	15	0	not significant
ROBO1	c203377.graph_c5_seq8	NA	NA	11	5	not significant
MRPS34_11	c162113.graph_c0_seq4	NA	NA	11	0	not significant
SUGT1	c190326.graph_c0_seq7	NA	NA	14	0	not significant
AVPI1	c197935.graph_c0_seq1	NA	NA	15	1	not significant
CAPZA2	c189100.graph_c0_seq1	NA	NA	15	1	not significant
HDDC3	c184045.graph_c0_seq2	NA	NA	15	1	not significant
LIFR	c200963.graph_c0_seq2	NA	NA	10	16	not significant
CERS2	c156979.graph_c0_seq12	NA	NA	16	0	not significant
GEMIN8	c200516.graph_c4_seq14	NA	NA	10	0	not significant
TMPO	c197500.graph_c0_seq4	NA	NA	4	4	not significant
APOOL	c181404.graph_c0_seq5	NA	NA	10	1	not significant
MUT	c192464.graph_c1_seq11	NA	NA	16	1	not significant
ASPSCR1	c169143.graph_c0_seq3	NA	NA	14	2	not significant
ZNF326	c198907.graph_c0_seq3_PART1	NA	NA	11	1	not significant
DCXR	c182946.graph_c0_seq3	NA	NA	15	1	not significant
PDLIM1	c203589.graph_c0_seq6	NA	NA	15	1	not significant
SLC22A18	c190850.graph_c3_seq5	NA	NA	14	0	not significant
CKN1	c198773.graph_c0_seq12	NA	NA	14	0	not significant
TCEA3	c194435.graph_c0_seq2	NA	NA	14	7	not significant
F13A1	c174894.graph_c0_seq4	NA	NA	12	5	not significant
FAM162A	c200148.graph_c0_seq1	NA	NA	15	0	not significant
LEP	c156692.graph_c0_seq4	NA	NA	6	0	not significant
DDHD2	c199746.graph_c18_seq6	NA	NA	11	8	not significant
FAM53C	c195674.graph_c0_seq4	NA	NA	14	1	not significant
MKS1	c203933.graph_c1_seq24	NA	NA	13	1	not significant
LRRC10	c196428.graph_c13_seq1	NA	NA	12	0	not significant
TCEAL8	c178725.graph_c1_seq1	NA	NA	15	0	not significant
MRPS9	c181493.graph_c0_seq3	NA	NA	16	0	not significant
PET100	c269863.graph_c0_seq1	NA	NA	15	1	not significant
GORASP1	c190374.graph_c0_seq8	NA	NA	13	0	not significant
TGFBR3	c192575.graph_c1_seq1	NA	NA	12	2	not significant
HAMP2	c159839.graph_c0_seq1	NA	NA	11	0	not significant
PDCD5	c187081.graph_c0_seq1	NA	NA	15	1	not significant
PLAC9A	c192535.graph_c2_seq6	NA	NA	9	0	not significant
RGAG1	c164939.graph_c0_seq1	NA	NA	4	5	not significant
NAT9	c199311.graph_c0_seq18	NA	NA	10	0	not significant
CAPNS1	c176826.graph_c1_seq2	NA	NA	16	1	not significant
GRM1	c192146.graph_c0_seq5	NA	NA	10	2	not significant
AKAP7	c190088.graph_c0_seq22	NA	NA	8	0	not significant
FANCD2	c192963.graph_c5_seq1	NA	NA	12	11	not significant
PURG	c201567.graph_c2_seq7	NA	NA	13	1	not significant
DDT	c182854.graph_c0_seq1	NA	NA	7	0	not significant
MED22	c177505.graph_c0_seq1	NA	NA	12	2	not significant
IDS	c173720.graph_c0_seq8	NA	NA	10	2	not significant
CCL3L3	c187565.graph_c0_seq3	NA	NA	10	0	not significant
IGSF3	c196957.graph_c0_seq2	NA	NA	10	7	not significant
IGSF3	c196957.graph_c0_seq10	NA	NA	10	7	not significant
MAP3K3	c194382.graph_c0_seq9	NA	NA	12	1	not significant
IQSEC2	c195679.graph_c0_seq20	NA	NA	4	0	not significant
FOCAD	c195860.graph_c2_seq2	NA	NA	13	12	not significant
INCA1	c199227.graph_c4_seq6	NA	NA	7	0	not significant
MRPL46	c174364.graph_c1_seq2	NA	NA	13	0	not significant
DEPDC7	c196456.graph_c5_seq6	NA	NA	3	0	not significant
DCLK3	c189833.graph_c0_seq1	NA	NA	6	1	not significant
FBXL6	c187693.graph_c0_seq18	NA	NA	13	1	not significant
PDDC1	c164137.graph_c0_seq2	NA	NA	13	0	not significant
CG15362	c198864.graph_c0_seq2	NA	NA	7	0	not significant
GRM1	c192146.graph_c0_seq4	NA	NA	10	2	not significant
SUV420H1	c199479.graph_c0_seq4	NA	NA	12	3	not significant
ACAP2	c183494.graph_c0_seq1	NA	NA	13	1	not significant
CLEC4G	c195866.graph_c3_seq26	NA	NA	5	2	not significant
PTPRB	c195695.graph_c0_seq2	NA	NA	11	11	not significant
MTERFD1	c201786.graph_c0_seq4	NA	NA	14	1	not significant
OXLD1	c180437.graph_c0_seq1	NA	NA	10	4	not significant
HIBCH	c199267.graph_c0_seq27	NA	NA	13	3	not significant
OLFM2	c195378.graph_c0_seq4	NA	NA	12	1	not significant
DARC	c193228.graph_c0_seq1	NA	NA	6	14	not significant
GPR22	c196492.graph_c0_seq8	NA	NA	13	1	not significant
TMEM219	c187403.graph_c3_seq26	NA	NA	12	1	not significant
LTBR	c201967.graph_c10_seq24	NA	NA	4	1	not significant
PCP4	c213506.graph_c0_seq1	NA	NA	16	1	not significant
MYLK2	c199692.graph_c11_seq13	NA	NA	11	10	not significant
NEUROD1	c172734.graph_c0_seq2	NA	NA	13	1	not significant
BCL2L15	c190264.graph_c0_seq20	NA	NA	5	0	not significant
NOL3	c642211.graph_c0_seq1	NA	NA	3	3	not significant
IDH1	c161887.graph_c0_seq1	NA	NA	16	1	not significant
CLEC4E	c186763.graph_c0_seq1	NA	NA	6	0	not significant
TSPO	c199012.graph_c1_seq2	NA	NA	13	0	not significant
CPNE6	c184130.graph_c2_seq1	NA	NA	3	0	not significant
EPHX4	c110678.graph_c0_seq2	NA	NA	11	5	not significant
RPF2	c204250.graph_c0_seq1	NA	NA	11	0	not significant
RNMTL1	c194567.graph_c4_seq11	NA	NA	15	3	not significant
SYMPK	c195988.graph_c0_seq18	NA	NA	13	1	not significant
SPG7	c188698.graph_c0_seq13	NA	NA	5	1	not significant
TCEA2	c195409.graph_c1_seq14	NA	NA	9	1	not significant
ATG3	c194168.graph_c0_seq1	NA	NA	13	0	not significant
TBC1D23	c197633.graph_c0_seq3	NA	NA	14	0	not significant
TBC1D23	c197633.graph_c0_seq2	NA	NA	14	0	not significant
C11ORF1	c167208.graph_c0_seq4	NA	NA	12	0	not significant
PTPN6	c202646.graph_c1_seq36	NA	NA	13	1	not significant
PTPN6	c202646.graph_c1_seq8	NA	NA	13	1	not significant
RELN	c199059.graph_c0_seq3	NA	NA	12	13	not significant
YPEL4	c202034.graph_c2_seq4	NA	NA	12	1	not significant
STARD7	c200678.graph_c3_seq1	NA	NA	14	2	not significant
TF	c183179.graph_c0_seq3	NA	NA	10	2	not significant
CG1671	c202527.graph_c2_seq19	NA	NA	13	1	not significant
METTL17	c199317.graph_c3_seq36	NA	NA	4	0	not significant
KTI12	c205115.graph_c0_seq1	NA	NA	11	2	not significant
WDR31	c203353.graph_c0_seq19	NA	NA	9	8	not significant
ALG10	c202205.graph_c2_seq1	NA	NA	12	2	not significant
LDLRAD3	c202039.graph_c0_seq3	NA	NA	14	1	not significant
SCCPDH	c203106.graph_c3_seq24	NA	NA	14	2	not significant
ATP5C1	c200923.graph_c2_seq1	NA	NA	16	1	not significant
NMD3	c199855.graph_c4_seq3	NA	NA	14	3	not significant
FAM89A	c76599.graph_c0_seq1	NA	NA	4	0	not significant
LARP7	c175052.graph_c0_seq2	NA	NA	9	1	not significant
CEP170	c193874.graph_c1_seq24	NA	NA	13	6	not significant
FBXL2	c197993.graph_c0_seq16	NA	NA	11	5	not significant
HSPB3	c190632.graph_c0_seq1	NA	NA	13	0	not significant
IL11RA	c199726.graph_c17_seq11	NA	NA	14	3	not significant
DLGAP3	c188853.graph_c0_seq5	NA	NA	12	2	not significant
GCNT3	c75041.graph_c0_seq1	NA	NA	7	5	not significant
POU6F1	c202352.graph_c1_seq18	NA	NA	10	1	not significant
KCTD20	c196754.graph_c0_seq7	NA	NA	12	6	not significant
DAB2	c197568.graph_c0_seq7	NA	NA	3	0	not significant
SERINC3	c184002.graph_c1_seq1	NA	NA	15	2	not significant
LDHD	c202026.graph_c4_seq13	NA	NA	12	5	not significant
PFN3	c201549.graph_c0_seq1	NA	NA	13	0	not significant
MASP2	c186035.graph_c0_seq14	NA	NA	8	1	not significant
AK8	c199912.graph_c0_seq4	NA	NA	10	0	not significant
GDPD2	c200180.graph_c0_seq34	NA	NA	10	3	not significant
GTF2H4	c201232.graph_c0_seq1	NA	NA	12	0	not significant
HGD	c196459.graph_c2_seq1	NA	NA	15	2	not significant
SSH1B	c192263.graph_c1_seq11	NA	NA	11	7	not significant
SLC2A8	c194552.graph_c1_seq14	NA	NA	7	1	not significant
PIN1	c204282.graph_c0_seq1	NA	NA	15	0	not significant
ZBTB49	c197080.graph_c2_seq42	NA	NA	4	5	not significant
CXORF56	c137775.graph_c0_seq1	NA	NA	16	1	not significant
SEPT5	c157470.graph_c1_seq1	NA	NA	16	0	not significant
FAM174B	c186752.graph_c0_seq1	NA	NA	8	1	not significant
IGSF8	c201722.graph_c1_seq53	NA	NA	14	6	not significant
PLA2G16	c189335.graph_c4_seq2	NA	NA	15	2	not significant
KRT19	c199022.graph_c1_seq57	NA	NA	3	1	not significant
LOC100911774	c180118.graph_c0_seq4	NA	NA	12	0	not significant
VARS	c202396.graph_c3_seq31	NA	NA	14	0	not significant
NME9	c195389.graph_c1_seq19	NA	NA	8	0	not significant
ITFG3	c197287.graph_c1_seq8	NA	NA	13	4	not significant
COLCA2	c194341.graph_c0_seq4	NA	NA	5	10	not significant
WWC2	c194097.graph_c0_seq5	NA	NA	13	4	not significant
LIPC	c178455.graph_c0_seq1	NA	NA	6	0	not significant
WDR53	c187381.graph_c4_seq5	NA	NA	13	3	not significant
TK2	c182973.graph_c0_seq3	NA	NA	5	0	not significant
CPT1A	c107561.graph_c0_seq1	NA	NA	14	2	not significant
NRTN	c209026.graph_c0_seq1	NA	NA	4	0	not significant
TBCK	c196174.graph_c0_seq4	NA	NA	11	7	not significant
DPM1	c178523.graph_c2_seq3	NA	NA	14	0	not significant
TIGD2	c194204.graph_c3_seq1	NA	NA	15	2	not significant
GYPC	c202163.graph_c5_seq1	NA	NA	7	4	not significant
CD93	c194860.graph_c0_seq3	NA	NA	7	2	not significant
ZMYND8	c200723.graph_c0_seq37	NA	NA	11	5	not significant
PRRC2C	c199342.graph_c1_seq12	NA	NA	13	4	not significant
MAT2A	c194587.graph_c3_seq1	NA	NA	16	0	not significant
SIVA1	c179704.graph_c3_seq1	NA	NA	9	1	not significant
PDZK1	c199465.graph_c2_seq24	NA	NA	12	5	not significant
FAM21C	c199372.graph_c0_seq9	NA	NA	7	32	not significant
TSR2	c204214.graph_c0_seq1	NA	NA	14	2	not significant
PTCD2	c187162.graph_c0_seq4	NA	NA	12	3	not significant
NTPCR	c200442.graph_c0_seq3	NA	NA	12	0	not significant
ABHD3	c198510.graph_c0_seq3	NA	NA	15	1	not significant
FAM21C	c199372.graph_c0_seq12	NA	NA	7	32	not significant
TXLNB	c196244.graph_c0_seq2	NA	NA	5	0	not significant
ENDOU	c185481.graph_c0_seq1	NA	NA	12	0	not significant
CDK6	c178177.graph_c0_seq5	NA	NA	11	2	not significant
ADAM15	c199783.graph_c0_seq46	NA	NA	6	2	not significant
ADAM15	c199783.graph_c0_seq15	NA	NA	6	2	not significant
RHBG	c199893.graph_c7_seq4	NA	NA	12	0	not significant
RHBG	c199893.graph_c7_seq8	NA	NA	12	0	not significant
PTHLH	c179670.graph_c0_seq1	NA	NA	7	3	not significant
TES	c171133.graph_c0_seq1	NA	NA	12	1	not significant
PPP1R3F	c170578.graph_c1_seq4	NA	NA	5	0	not significant
PNCK	c170841.graph_c0_seq2	NA	NA	5	4	not significant
PNCK	c170841.graph_c0_seq5	NA	NA	5	4	not significant
KCNJ12	c195582.graph_c2_seq4	NA	NA	12	1	not significant
PHYH	c170044.graph_c0_seq1	NA	NA	13	1	not significant
CHADL	c185771.graph_c1_seq6	NA	NA	4	1	not significant
HTATIP2	c168208.graph_c0_seq2	NA	NA	16	0	not significant
APOC3	c74012.graph_c0_seq1	NA	NA	10	0	not significant
C1ORF109	c193328.graph_c0_seq24	NA	NA	11	1	not significant
CA10	c194378.graph_c0_seq15	NA	NA	13	1	not significant
FAM173B	c190576.graph_c2_seq2	NA	NA	11	1	not significant
PIGT	c200927.graph_c0_seq7	NA	NA	14	3	not significant
SHOC2	c182608.graph_c0_seq8	NA	NA	11	4	not significant
TTI2	c180011.graph_c0_seq2	NA	NA	12	1	not significant
KCNJ16	c168874.graph_c0_seq2	NA	NA	14	3	not significant
ST8SIA4	c162018.graph_c0_seq2	NA	NA	9	2	not significant
C1ORF216	c201239.graph_c1_seq11	NA	NA	14	5	not significant
SRSF6	c175823.graph_c2_seq3	NA	NA	14	1	not significant
C11ORF31	c197248.graph_c6_seq1_PART1	NA	NA	5	0	not significant
PROZ	c198419.graph_c2_seq4	NA	NA	6	0	not significant
EHHADH	c201092.graph_c0_seq8	NA	NA	15	4	not significant
GSTA5	c150573.graph_c0_seq1	NA	NA	14	3	not significant
NXPH1	c163604.graph_c0_seq4	NA	NA	11	1	not significant
CEP170	c193874.graph_c1_seq13	NA	NA	12	6	not significant
AIFM1	c204150.graph_c0_seq1	NA	NA	15	2	not significant
EXOSC8	c192967.graph_c1_seq57	NA	NA	16	2	not significant
CLUAP1	c203282.graph_c0_seq2	NA	NA	3	0	not significant
GGCT	c179626.graph_c1_seq8	NA	NA	16	0	not significant
KIAA1191	c198454.graph_c0_seq4	NA	NA	14	1	not significant
UPRT	c166284.graph_c0_seq1	NA	NA	12	2	not significant
NUDT4B	c178783.graph_c0_seq1	NA	NA	6	2	not significant
SLIRP	c204151.graph_c0_seq1	NA	NA	7	3	not significant
TACC1	c199080.graph_c0_seq13	NA	NA	4	0	not significant
GABRA6	c194361.graph_c10_seq4	NA	NA	13	2	not significant
XPA	c202848.graph_c1_seq16	NA	NA	14	1	not significant
CEP57L1	c198757.graph_c0_seq19	NA	NA	6	4	not significant
NAV1	c199822.graph_c0_seq2	NA	NA	10	2	not significant
TIMP3	c176543.graph_c0_seq1	NA	NA	17	0	not significant
LOC709615	c189998.graph_c1_seq15	NA	NA	12	1	not significant
POLR2M	c170766.graph_c0_seq1	NA	NA	8	2	not significant
RBM25L1	c177052.graph_c0_seq1	NA	NA	14	0	not significant
RBM42	c181782.graph_c0_seq1	NA	NA	14	1	not significant
S100A4	c204053.graph_c0_seq1	NA	NA	16	2	not significant
AGMAT	c200255.graph_c7_seq3	NA	NA	10	2	not significant
CCDC80	c192558.graph_c1_seq2	NA	NA	15	2	not significant
SGTB	c198344.graph_c3_seq24	NA	NA	7	3	not significant
LAMA4	c201681.graph_c0_seq4	NA	NA	12	5	not significant
CALD1_6	c193688.graph_c0_seq2	NA	NA	13	2	not significant
SPRY2	c182989.graph_c0_seq1	NA	NA	15	2	not significant
ACADM	c156534.graph_c0_seq1	NA	NA	13	1	not significant
PON3	c201997.graph_c5_seq84	NA	NA	15	3	not significant
RAB22A	c171116.graph_c0_seq1	NA	NA	13	0	not significant
TECRL	c176050.graph_c0_seq1	NA	NA	10	12	not significant
MTFMT	c196354.graph_c1_seq2	NA	NA	12	0	not significant
RGS4	c173642.graph_c0_seq1	NA	NA	5	2	not significant
GGTA1	c190736.graph_c0_seq9	NA	NA	9	1	not significant
PNPLA4	c190352.graph_c0_seq6	NA	NA	11	1	not significant
TINF2	c197407.graph_c2_seq10	NA	NA	4	7	not significant
PGM2	c190845.graph_c2_seq17	NA	NA	15	1	not significant
RAD52	c193057.graph_c0_seq43	NA	NA	6	7	not significant
TAF1	c188982.graph_c0_seq26	NA	NA	12	2	not significant
TAF1	c188982.graph_c0_seq27	NA	NA	12	2	not significant
GPR19	c193654.graph_c0_seq3	NA	NA	13	3	not significant
FABP4	c199110.graph_c3_seq1	NA	NA	12	2	not significant
LEPREL1	c199065.graph_c1_seq4	NA	NA	13	2	not significant
METTL18	c179662.graph_c1_seq2	NA	NA	11	2	not significant
IMMT	c198478.graph_c1_seq24	NA	NA	14	1	not significant
IMMT	c198478.graph_c1_seq22	NA	NA	14	1	not significant
TSKU	c200996.graph_c0_seq2	NA	NA	12	1	not significant
RRM1	c189571.graph_c0_seq1	NA	NA	14	1	not significant
DKKL1	c164452.graph_c0_seq2	NA	NA	7	1	not significant
LPHN2	c198562.graph_c0_seq31	NA	NA	12	1	not significant
RPP30	c200521.graph_c1_seq7	NA	NA	6	1	not significant
FNTB	c194035.graph_c0_seq6	NA	NA	6	3	not significant
FGA	c204139.graph_c0_seq1	NA	NA	6	7	not significant
ARAP1	c200079.graph_c5_seq95	NA	NA	5	3	not significant
ARAP1	c200079.graph_c5_seq97	NA	NA	5	3	not significant
IL16	c201410.graph_c0_seq8	NA	NA	10	8	not significant
PTPLA	c197476.graph_c2_seq70	NA	NA	11	1	not significant
TMEM209_10	c192653.graph_c1_seq3	NA	NA	14	2	not significant
SLC11A1	c194041.graph_c8_seq9	NA	NA	12	2	not significant
FTO	c198368.graph_c1_seq20	NA	NA	15	0	not significant
LOC102639117	c145691.graph_c0_seq1	NA	NA	6	0	not significant
C15ORF61	c200789.graph_c0_seq1	NA	NA	12	0	not significant
DAP	c166121.graph_c0_seq1	NA	NA	13	1	not significant
OXCT1	c166209.graph_c0_seq1	NA	NA	15	1	not significant
FMO3	c197666.graph_c4_seq5	NA	NA	15	1	not significant
LAGE3_3	c192027.graph_c0_seq2	NA	NA	8	3	not significant
GPLD1	c197760.graph_c0_seq9	NA	NA	9	8	not significant
SLC35E1	c175861.graph_c0_seq3	NA	NA	8	0	not significant
ATRIP	c189851.graph_c0_seq2	NA	NA	11	3	not significant
FILIP1L	c179841.graph_c0_seq3	NA	NA	15	2	not significant
CBWD1	c196778.graph_c4_seq6	NA	NA	15	3	not significant
WDR31	c203353.graph_c0_seq13	NA	NA	9	8	not significant
CCDC88A	c203179.graph_c6_seq6	NA	NA	12	2	not significant
HBQ1	c611796.graph_c0_seq1	NA	NA	6	0	not significant
PGBD1	c194703.graph_c2_seq39	NA	NA	7	1	not significant
RSC1A1	c199173.graph_c0_seq5	NA	NA	6	0	not significant
CTSC	c203374.graph_c4_seq10	NA	NA	8	0	not significant
DNAJB9	c184090.graph_c0_seq2	NA	NA	14	2	not significant
CTSC	c203374.graph_c4_seq1	NA	NA	8	0	not significant
MAP9	c202883.graph_c0_seq2	NA	NA	8	3	not significant
XPNPEP2	c202470.graph_c2_seq17	NA	NA	13	1	not significant
NR1H2	c201617.graph_c0_seq44	NA	NA	13	0	not significant
TSPYL4	c239459.graph_c0_seq1	NA	NA	5	0	not significant
TTC23	c191831.graph_c2_seq6	NA	NA	8	3	not significant
HSDL2	c151131.graph_c0_seq1	NA	NA	13	1	not significant
ANKRD13A	c200785.graph_c7_seq25	NA	NA	11	1	not significant
PPOX	c203306.graph_c4_seq6	NA	NA	10	4	not significant
EIF2AK2	c196913.graph_c2_seq88	NA	NA	5	0	not significant
LOC713975	c200210.graph_c11_seq21	NA	NA	12	3	not significant
NUP50	c198611.graph_c0_seq9	NA	NA	4	3	not significant
ADPRM	c198305.graph_c1_seq2	NA	NA	16	1	not significant
YBX3	c193147.graph_c4_seq1	NA	NA	7	1	not significant
TSPYL1	c200418.graph_c2_seq1	NA	NA	6	2	not significant
PI4KA	c193059.graph_c0_seq14	NA	NA	10	9	not significant
PPP1R37	c189945.graph_c1_seq2	NA	NA	6	1	not significant
FKTN	c197032.graph_c1_seq4	NA	NA	14	1	not significant
CYCS	c199784.graph_c0_seq2	NA	NA	16	1	not significant
SNAPC3	c198423.graph_c5_seq13	NA	NA	13	2	not significant
PCED1B	c194477.graph_c1_seq5	NA	NA	6	1	not significant
SLC36A1	c202861.graph_c0_seq14	NA	NA	14	3	not significant
APP	c193143.graph_c1_seq3	NA	NA	14	1	not significant
CEBPZ	c191832.graph_c1_seq4	NA	NA	15	1	not significant
CPSF3L	c195667.graph_c0_seq8	NA	NA	5	1	not significant
RRP1B	c202759.graph_c1_seq3	NA	NA	6	4	not significant
ARAP1	c200079.graph_c5_seq17	NA	NA	13	4	not significant
C12ORF43	c198899.graph_c1_seq13	NA	NA	6	2	not significant
ICA1	c198617.graph_c2_seq12	NA	NA	16	1	not significant
CCDC53	c153193.graph_c0_seq1	NA	NA	15	1	not significant
MGAT5B	c197299.graph_c0_seq15	NA	NA	12	3	not significant
PARP3	c200020.graph_c0_seq30	NA	NA	7	1	not significant
GALT	c194811.graph_c0_seq67	NA	NA	15	1	not significant
SLC25A4	c204020.graph_c0_seq1	NA	NA	17	1	not significant
ICA1	c198617.graph_c2_seq1	NA	NA	16	1	not significant
YWHAH	c170026.graph_c0_seq1	NA	NA	16	0	not significant
C1QTNF7	c185019.graph_c0_seq1	NA	NA	11	1	not significant
ASB13	c201586.graph_c4_seq3	NA	NA	14	1	not significant
BCOR	c195307.graph_c0_seq10	NA	NA	13	2	not significant
ZW10	c203346.graph_c7_seq6	NA	NA	15	5	not significant
LFNG	c201946.graph_c2_seq16	NA	NA	6	0	not significant
SMLR1_3	c184084.graph_c1_seq2	NA	NA	6	2	not significant
CPSF3L	c195410.graph_c0_seq47	NA	NA	14	1	not significant
PIGO	c199319.graph_c0_seq11	NA	NA	11	13	not significant
COPZ2	c160762.graph_c0_seq1	NA	NA	12	5	not significant
ST3GAL5	c201176.graph_c0_seq4	NA	NA	14	1	not significant
ST3GAL5	c201176.graph_c0_seq2	NA	NA	14	1	not significant
PARG	c183565.graph_c1_seq2	NA	NA	14	3	not significant
LAMP5	c156624.graph_c0_seq3	NA	NA	13	3	not significant
CASP7	c191469.graph_c0_seq7	NA	NA	13	1	not significant
CASP7	c191469.graph_c0_seq1	NA	NA	13	1	not significant
OXR1	c196829.graph_c6_seq4	NA	NA	7	1	not significant
TTI1	c193239.graph_c1_seq40	NA	NA	3	0	not significant
MRAP2	c173019.graph_c0_seq3	NA	NA	13	3	not significant
MMAA	c184134.graph_c1_seq4	NA	NA	15	1	not significant
TMEM39A	c197203.graph_c0_seq3	NA	NA	13	1	not significant
RITA1	c193944.graph_c0_seq3	NA	NA	8	1	not significant
RSL1D1	c158517.graph_c0_seq2	NA	NA	8	2	not significant
CRTC2	c197308.graph_c1_seq13	NA	NA	11	2	not significant
FGGY	c178892.graph_c0_seq7	NA	NA	14	2	not significant
UXS1	c192392.graph_c0_seq9	NA	NA	7	1	not significant
NUDT4B	c172952.graph_c0_seq1	NA	NA	12	1	not significant
C6	c200629.graph_c1_seq20	NA	NA	5	3	not significant
DMPK	c200145.graph_c2_seq5	NA	NA	13	3	not significant
CACNB3	c150762.graph_c0_seq3	NA	NA	13	2	not significant
SLC2A3	c196497.graph_c0_seq13	NA	NA	12	1	not significant
ILF2	c202037.graph_c7_seq2	NA	NA	15	0	not significant
SLIT1	c193782.graph_c0_seq2	NA	NA	12	7	not significant
ASXL1	c199040.graph_c0_seq12	NA	NA	9	1	not significant
VRK1	c194065.graph_c1_seq2	NA	NA	13	1	not significant
HDGFRP2	c175408.graph_c0_seq1	NA	NA	5	8	not significant
TEAD2	c201473.graph_c3_seq17	NA	NA	9	1	not significant
PSMB10	c197125.graph_c1_seq3	NA	NA	11	1	not significant
ABHD1	c201551.graph_c0_seq66	NA	NA	15	1	not significant
C1RB	c196918.graph_c7_seq3	NA	NA	13	2	not significant
LIAS	c183988.graph_c0_seq10	NA	NA	10	1	not significant
LIAS	c183988.graph_c0_seq8	NA	NA	10	1	not significant
HEXA	c198951.graph_c10_seq12	NA	NA	15	1	not significant
FASTKD2	c180779.graph_c0_seq8	NA	NA	7	8	not significant
RAB13	c198681.graph_c6_seq5	NA	NA	15	1	not significant
ODF2A	c199312.graph_c0_seq1	NA	NA	7	2	not significant
STXBP5	c199815.graph_c6_seq18	NA	NA	13	1	not significant
FBXO33	c163349.graph_c0_seq3	NA	NA	10	2	not significant
STXBP5	c199815.graph_c6_seq17	NA	NA	13	1	not significant
MYOC	c172457.graph_c0_seq1	NA	NA	12	3	not significant
GYK	c190483.graph_c1_seq12	NA	NA	14	1	not significant
GYK	c190483.graph_c1_seq22	NA	NA	14	1	not significant
GYK	c190483.graph_c1_seq17	NA	NA	14	1	not significant
GYK	c190483.graph_c1_seq29	NA	NA	14	1	not significant
CRYZL1	c203303.graph_c1_seq54	NA	NA	14	1	not significant
CCNJL	c195175.graph_c0_seq6	NA	NA	4	0	not significant
STX16	c190739.graph_c2_seq27	NA	NA	13	1	not significant
CCT6A	c201794.graph_c10_seq22	NA	NA	14	1	not significant
PLIN3	c190910.graph_c0_seq2	NA	NA	12	2	not significant
TCTN3	c193753.graph_c1_seq2	NA	NA	7	1	not significant
PRSS22	c200495.graph_c1_seq13	NA	NA	3	3	not significant
ANPEP	c196850.graph_c0_seq2	NA	NA	14	1	not significant
CLCN4-2	c185958.graph_c0_seq4	NA	NA	11	1	not significant
LRRC39	c142469.graph_c0_seq2	NA	NA	11	4	not significant
MFSD12	c202850.graph_c0_seq26	NA	NA	7	1	not significant
TM7SF3	c198820.graph_c4_seq28	NA	NA	13	2	not significant
VCP	c179871.graph_c0_seq1	NA	NA	15	0	not significant
MAN2C1	c202946.graph_c2_seq98	NA	NA	12	4	not significant
BPTF	c200170.graph_c0_seq68	NA	NA	10	2	not significant
ANXA11	c182219.graph_c0_seq2	NA	NA	15	2	not significant
ATRIP	c189851.graph_c0_seq8	NA	NA	5	3	not significant
HLA-DRB5	c203913.graph_c2_seq2	NA	NA	8	2	not significant
TROVE2	c150221.graph_c0_seq1	NA	NA	4	0	not significant
INO80B	c160378.graph_c0_seq2	NA	NA	9	1	not significant
SLC45A1	c195265.graph_c0_seq6	NA	NA	6	0	not significant
C15ORF26	c194326.graph_c0_seq7	NA	NA	8	0	not significant
TXNIP	c188403.graph_c0_seq37	NA	NA	16	2	not significant
EFNA2	c177821.graph_c0_seq3	NA	NA	12	2	not significant
C12ORF10	c193230.graph_c2_seq9	NA	NA	15	1	not significant
PIGV	c193195.graph_c0_seq3	NA	NA	14	2	not significant
SLC7A5	c199798.graph_c3_seq13	NA	NA	11	3	not significant
ISG20L2	c198024.graph_c0_seq14	NA	NA	10	1	not significant
C6ORF203	c161792.graph_c0_seq2	NA	NA	16	2	not significant
RNASE4	c163290.graph_c0_seq1	NA	NA	16	2	not significant
PACS2	c200616.graph_c0_seq87	NA	NA	4	0	not significant
PLSCR1	c201902.graph_c1_seq12	NA	NA	12	2	not significant
SMYD4	c196927.graph_c0_seq2	NA	NA	5	1	not significant
KLHL33	c189107.graph_c0_seq10	NA	NA	7	9	not significant
USP33	c193058.graph_c1_seq18	NA	NA	9	1	not significant
INTS6	c197330.graph_c3_seq15	NA	NA	12	2	not significant
DNASE1L1	c189683.graph_c0_seq10	NA	NA	11	1	not significant
ALDH3A2	c195285.graph_c0_seq1	NA	NA	12	3	not significant
MYH9	c202792.graph_c0_seq4	NA	NA	5	3	not significant
ZGC:85866	c183920.graph_c0_seq4	NA	NA	13	1	not significant
NHLRC3	c196245.graph_c2_seq1	NA	NA	13	1	not significant
CD3D	c162910.graph_c0_seq1	NA	NA	8	2	not significant
ZXDC	c194411.graph_c1_seq30	NA	NA	7	10	not significant
C8ORF76	c194781.graph_c1_seq13	NA	NA	9	2	not significant
PIP4K2C	c202756.graph_c3_seq3	NA	NA	5	1	not significant
PIP4K2C	c202756.graph_c3_seq15	NA	NA	5	1	not significant
MRPL9	c200759.graph_c2_seq2	NA	NA	14	2	not significant
MOGS	c183722.graph_c0_seq1	NA	NA	15	1	not significant
STRIP1	c199657.graph_c1_seq18	NA	NA	12	1	not significant
ARMC10	c196708.graph_c1_seq1	NA	NA	14	1	not significant
COLQ	c195542.graph_c0_seq16	NA	NA	11	3	not significant
ACAT1	c203624.graph_c1_seq1	NA	NA	15	1	not significant
PTPN3	c201371.graph_c0_seq2	NA	NA	11	3	not significant
PEX1_12	c199994.graph_c2_seq28	NA	NA	12	3	not significant
SDCBP	c196913.graph_c3_seq1	NA	NA	6	0	not significant
AARS	c193492.graph_c9_seq4	NA	NA	15	1	not significant
DHX29	c201827.graph_c6_seq11	NA	NA	8	3	not significant
PACS2	c200616.graph_c0_seq151	NA	NA	4	0	not significant
ARRDC4	c196294.graph_c0_seq4	NA	NA	11	1	not significant
SEC14L4	c201694.graph_c4_seq31	NA	NA	10	2	not significant
LINGO4	c200130.graph_c0_seq3	NA	NA	12	4	not significant
DIXDC1	c197704.graph_c0_seq38	NA	NA	9	7	not significant
QRSL1	c192509.graph_c5_seq5	NA	NA	12	2	not significant
SLC25A30	c203165.graph_c3_seq5	NA	NA	11	1	not significant
MXD1	c160816.graph_c0_seq1	NA	NA	12	1	not significant
ELF2	c195864.graph_c5_seq9	NA	NA	3	0	not significant
FA2H	c173795.graph_c0_seq1	NA	NA	10	9	not significant
ACOT8	c169270.graph_c0_seq1	NA	NA	15	1	not significant
AGGF1	c146012.graph_c0_seq1	NA	NA	14	1	not significant
RCAN1	c184057.graph_c0_seq1	NA	NA	3	0	not significant
ACY1	c200741.graph_c7_seq31	NA	NA	14	2	not significant
NDUFB10	c182738.graph_c0_seq6	NA	NA	14	1	not significant
PXN	c200514.graph_c0_seq17	NA	NA	11	4	not significant
NECAP1	c194793.graph_c2_seq3	NA	NA	12	1	not significant
LMF2	c197509.graph_c0_seq65	NA	NA	12	2	not significant
ZDHHC14	c195261.graph_c1_seq14	NA	NA	4	1	not significant
SI:CH211-242B18.1	c202856.graph_c3_seq32	NA	NA	6	2	not significant
PRKAA2	c192759.graph_c0_seq2	NA	NA	11	2	not significant
GLMN	c161999.graph_c0_seq4	NA	NA	11	14	not significant
SI:CH211-263M18.3	c180703.graph_c0_seq2	NA	NA	9	3	not significant
PRKCG	c194868.graph_c1_seq1	NA	NA	13	1	not significant
DEGS1	c198831.graph_c2_seq2	NA	NA	16	1	not significant
LRRFIP2	c200555.graph_c5_seq92	NA	NA	3	0	not significant
WSCD2	c198741.graph_c0_seq9	NA	NA	11	4	not significant
GDPD1	c200546.graph_c11_seq10	NA	NA	7	1	not significant
FAM175B	c139087.graph_c0_seq3	NA	NA	15	2	not significant
LONP1	c194298.graph_c4_seq2	NA	NA	6	0	not significant
RCOR1	c183993.graph_c0_seq2	NA	NA	10	1	not significant
NCKIPSD	c184606.graph_c2_seq19	NA	NA	13	2	not significant
IKBIP_8	c196698.graph_c8_seq2	NA	NA	12	17	not significant
GAK	c199211.graph_c3_seq40	NA	NA	10	6	not significant
ZDHHC14	c195261.graph_c1_seq9	NA	NA	4	1	not significant
FMO5	c199523.graph_c8_seq1	NA	NA	12	1	not significant
CACNA2D2	c197646.graph_c0_seq13	NA	NA	4	0	not significant
GCC1	c193343.graph_c0_seq1	NA	NA	14	1	not significant
CEP57L1	c198757.graph_c0_seq6	NA	NA	8	2	not significant
SUN1	c200600.graph_c1_seq40	NA	NA	5	2	not significant
MFAP3	c186097.graph_c1_seq2	NA	NA	13	1	not significant
NUDT22	c201046.graph_c2_seq42	NA	NA	6	1	not significant
RNF4	c198893.graph_c1_seq24	NA	NA	14	3	not significant
CXORF38	c178666.graph_c0_seq1	NA	NA	11	4	not significant
CFH	c176421.graph_c0_seq3	NA	NA	5	4	not significant
CACNA2D2	c197646.graph_c0_seq4	NA	NA	4	0	not significant
ZNF592	c187253.graph_c0_seq1	NA	NA	12	3	not significant
PALMD	c188008.graph_c2_seq2	NA	NA	14	2	not significant
SULT2B1	c173298.graph_c0_seq3	NA	NA	7	2	not significant
MINA	c197345.graph_c0_seq26	NA	NA	13	0	not significant
EPB41L4B	c201954.graph_c0_seq1	NA	NA	9	3	not significant
INO80	c189736.graph_c0_seq3	NA	NA	11	3	not significant
GPKOW	c194952.graph_c0_seq2	NA	NA	13	2	not significant
MAN2B2	c201768.graph_c1_seq54	NA	NA	5	3	not significant
CYP4A11	c199815.graph_c2_seq3	NA	NA	13	1	not significant
TULP3	c202850.graph_c1_seq1	NA	NA	8	1	not significant
WDR75	c193894.graph_c3_seq5	NA	NA	13	2	not significant
RBM45	c201535.graph_c3_seq16	NA	NA	12	2	not significant
IFRD1	c196103.graph_c2_seq1	NA	NA	9	1	not significant
COL6A1	c200768.graph_c4_seq3	NA	NA	12	7	not significant
PKD2	c190164.graph_c0_seq16	NA	NA	14	2	not significant
POSTN	c522111.graph_c0_seq1	NA	NA	3	0	not significant
TNFRSF12A	c175410.graph_c0_seq5	NA	NA	11	1	not significant
C7ORF49	c196247.graph_c0_seq31_PART1	NA	NA	5	1	not significant
SERPINA11	c172426.graph_c0_seq3	NA	NA	11	3	not significant
RNF25	c196960.graph_c3_seq17	NA	NA	14	4	not significant
ZXDC	c194411.graph_c1_seq38	NA	NA	8	11	not significant
GBP7	c202623.graph_c1_seq3	NA	NA	8	3	not significant
FGFR1OP2	c196959.graph_c1_seq5	NA	NA	11	1	not significant
TBC1D4	c190482.graph_c0_seq3	NA	NA	11	4	not significant
CYP2J9	c203868.graph_c2_seq1	NA	NA	12	2	not significant
AGAP_AGAP006802	c195733.graph_c11_seq1	NA	NA	13	4	not significant
CG5026	c185882.graph_c0_seq7	NA	NA	12	1	not significant
DONSON	c203303.graph_c1_seq10	NA	NA	8	1	not significant
UBE2D1	c199394.graph_c2_seq20	NA	NA	13	0	not significant
TMEM45B	c166465.graph_c0_seq1	NA	NA	12	1	not significant
AIMP2	c199575.graph_c5_seq12	NA	NA	13	2	not significant
CDK5	c170341.graph_c2_seq4	NA	NA	16	1	not significant
SORCS1	c197876.graph_c1_seq4	NA	NA	11	0	not significant
VASN	c194066.graph_c0_seq1	NA	NA	12	1	not significant
GUCD1	c202974.graph_c1_seq1	NA	NA	13	1	not significant
P4HB	c156009.graph_c0_seq1	NA	NA	16	1	not significant
KLHL18	c199092.graph_c0_seq5	NA	NA	4	0	not significant
SORCS1	c197876.graph_c1_seq3	NA	NA	11	0	not significant
NOS3	c192215.graph_c0_seq35	NA	NA	11	7	not significant
AGAP_AGAP003131	c200543.graph_c4_seq2	NA	NA	14	2	not significant
MSL3	c192696.graph_c0_seq2	NA	NA	8	3	not significant
ZFPL1	c184067.graph_c1_seq10_PART0	NA	NA	15	1	not significant
SRD5A3	c196852.graph_c0_seq4	NA	NA	12	1	not significant
EXTL2	c184184.graph_c0_seq15	NA	NA	4	0	not significant
LOC717528	c195263.graph_c0_seq19	NA	NA	10	2	not significant
APBB1_8	c192352.graph_c0_seq22	NA	NA	9	4	not significant
NIFK	c185509.graph_c1_seq1	NA	NA	10	1	not significant
IMMT	c198478.graph_c1_seq9	NA	NA	15	1	not significant
APBB1_8	c192352.graph_c0_seq1	NA	NA	9	4	not significant
APBB1_8	c192352.graph_c0_seq20	NA	NA	9	4	not significant
ANAPC1	c200071.graph_c1_seq1	NA	NA	12	1	not significant
HBZ	c111033.graph_c0_seq2	NA	NA	14	1	not significant
CD2BP2	c196138.graph_c1_seq10	NA	NA	16	1	not significant
UNC5B	c192774.graph_c0_seq19	NA	NA	10	6	not significant
TAL2	c196364.graph_c0_seq11	NA	NA	12	1	not significant
ATP9B	c194924.graph_c1_seq7	NA	NA	11	1	not significant
ZMPSTE24	c166756.graph_c0_seq2	NA	NA	12	2	not significant
SDR42E1	c199558.graph_c1_seq9	NA	NA	15	1	not significant
PIGR	c193285.graph_c1_seq2	NA	NA	7	1	not significant
NRROS	c171684.graph_c0_seq2	NA	NA	11	5	not significant
TRMU	c192655.graph_c0_seq35	NA	NA	14	2	not significant
SPP1	c193288.graph_c0_seq1	NA	NA	8	3	not significant
ASPH	c154667.graph_c0_seq2	NA	NA	5	0	not significant
DAB2IP	c195703.graph_c0_seq4	NA	NA	11	2	not significant
PPM1A	c203185.graph_c6_seq4	NA	NA	16	1	not significant
SNX15	c194026.graph_c0_seq16	NA	NA	13	1	not significant
ASPH	c196348.graph_c1_seq10	NA	NA	5	0	not significant
ASPH	c196348.graph_c1_seq21	NA	NA	5	0	not significant
UNC45A	c198011.graph_c6_seq20	NA	NA	14	5	not significant
IDE	c193089.graph_c0_seq2	NA	NA	4	0	not significant
PCBP3	c201251.graph_c3_seq70	NA	NA	13	1	not significant
CEP164	c202085.graph_c0_seq88	NA	NA	6	0	not significant
SLC7A1	c172647.graph_c0_seq3	NA	NA	13	1	not significant
PLEKHA2	c197478.graph_c0_seq1	NA	NA	14	1	not significant
ATG4A	c203005.graph_c0_seq37	NA	NA	3	0	not significant
FTSJ1	c194120.graph_c0_seq54	NA	NA	12	2	not significant
FTSJ1	c194120.graph_c0_seq62	NA	NA	12	2	not significant
POFUT2	c189189.graph_c0_seq8	NA	NA	13	1	not significant
POFUT2	c189189.graph_c0_seq5	NA	NA	13	1	not significant
AMBP	c204088.graph_c0_seq1	NA	NA	15	1	not significant
TMLHE	c191455.graph_c2_seq4	NA	NA	10	3	not significant
CAMK2A	c180685.graph_c1_seq1	NA	NA	15	0	not significant
NOL12	c178715.graph_c0_seq1	NA	NA	16	1	not significant
LOC100424151	c197331.graph_c0_seq38	NA	NA	3	0	not significant
OSTM1	c195844.graph_c1_seq1	NA	NA	12	1	not significant
ZFYVE9	c170291.graph_c0_seq1	NA	NA	11	2	not significant
ZMYND11	c155301.graph_c0_seq7	NA	NA	15	1	not significant
EIF5B	c200772.graph_c7_seq6	NA	NA	12	2	not significant
KLHL2	c190965.graph_c1_seq4	NA	NA	4	0	not significant
CCL13	c180780.graph_c0_seq1	NA	NA	8	1	not significant
ARPP21	c203308.graph_c1_seq18	NA	NA	5	0	not significant
ARPP21	c203308.graph_c1_seq6	NA	NA	4	0	not significant
PIGH	c155210.graph_c0_seq2	NA	NA	6	3	not significant
UNC5B	c192774.graph_c0_seq9	NA	NA	10	5	not significant
ZNHIT6	c177531.graph_c0_seq1	NA	NA	10	1	not significant
LSM14A	c183957.graph_c0_seq2	NA	NA	15	1	not significant
CCNG2	c192382.graph_c0_seq1	NA	NA	12	1	not significant
AKR1D1	c200838.graph_c1_seq19	NA	NA	13	1	not significant
PTCHD1	c142214.graph_c0_seq1	NA	NA	12	1	not significant
AP5M1	c194194.graph_c2_seq3	NA	NA	13	1	not significant
ZRSR2	c182197.graph_c0_seq9	NA	NA	11	1	not significant
SGCA	c187520.graph_c2_seq6	NA	NA	11	6	not significant
RNF148	c157001.graph_c0_seq1	NA	NA	11	1	not significant
HTATIP	c189168.graph_c0_seq24	NA	NA	16	0	not significant
ASTN1	c202898.graph_c0_seq1	NA	NA	13	5	not significant
PLD2	c202606.graph_c0_seq25	NA	NA	12	2	not significant
POGZ	c202728.graph_c1_seq59	NA	NA	12	3	not significant
POGZ	c202728.graph_c1_seq6	NA	NA	12	3	not significant
PRMT3	c192114.graph_c2_seq2	NA	NA	12	1	not significant
CD34	c197937.graph_c0_seq4	NA	NA	3	0	not significant
BRF1	c199091.graph_c3_seq32	NA	NA	10	2	not significant
TRPV4	c192195.graph_c0_seq11	NA	NA	6	1	not significant
TRPV4	c192195.graph_c0_seq10	NA	NA	6	1	not significant
TENM4	c199734.graph_c0_seq4	NA	NA	10	7	not significant
LTN1	c199252.graph_c0_seq10	NA	NA	13	4	not significant
POGZ	c202728.graph_c1_seq3	NA	NA	12	3	not significant
POGZ	c202728.graph_c1_seq33	NA	NA	12	3	not significant
SLC7A3	c189220.graph_c0_seq18	NA	NA	12	4	not significant
MFN1	c188120.graph_c0_seq4	NA	NA	14	2	not significant
NR1D2	c182671.graph_c0_seq7	NA	NA	4	1	not significant
SYT9	c198075.graph_c0_seq1	NA	NA	10	2	not significant
CDC42BPB	c200449.graph_c1_seq4	NA	NA	12	3	not significant
SESN3	c189985.graph_c0_seq1	NA	NA	5	1	not significant
DDX59	c175454.graph_c2_seq8	NA	NA	14	1	not significant
PAMR1	c184054.graph_c1_seq2	NA	NA	14	1	not significant
CIZ1_8	c202321.graph_c2_seq3	NA	NA	3	0	not significant
ISY1-RAB43	c184275.graph_c0_seq2	NA	NA	9	0	not significant
ARHGAP31	c197131.graph_c3_seq2	NA	NA	12	1	not significant
CC2D1B	c200242.graph_c1_seq68	NA	NA	13	3	not significant
CTSB	c200416.graph_c1_seq1	NA	NA	16	1	not significant
FAM81A	c188480.graph_c0_seq4	NA	NA	15	1	not significant
AARS2	c200666.graph_c0_seq16	NA	NA	11	5	not significant
LMOD3	c203360.graph_c13_seq1	NA	NA	12	3	not significant
VPS45	c159625.graph_c0_seq2	NA	NA	12	2	not significant
STRA6	c202167.graph_c5_seq13	NA	NA	7	0	not significant
CCDC92	c169707.graph_c0_seq4	NA	NA	13	1	not significant
WHSC1L1	c192373.graph_c0_seq28	NA	NA	7	2	not significant
ZNF644	c197820.graph_c1_seq13	NA	NA	13	1	not significant
PIBF1	c190517.graph_c1_seq7	NA	NA	11	3	not significant
HDGFRP2	c198102.graph_c12_seq5	NA	NA	4	0	not significant
HADHB	c188343.graph_c0_seq1	NA	NA	15	2	not significant
TMEM74	c205740.graph_c0_seq1	NA	NA	6	1	not significant
TRIP6	c197471.graph_c0_seq38	NA	NA	3	0	not significant
NCOA7	c201608.graph_c2_seq11	NA	NA	4	0	not significant
CPSF7	c183144.graph_c3_seq12	NA	NA	4	0	not significant
ARNT_10	c200418.graph_c5_seq7	NA	NA	13	1	not significant
NKD1	c202726.graph_c1_seq27	NA	NA	13	1	not significant
FAM3A	c200569.graph_c1_seq6	NA	NA	3	0	not significant
DTX2	c197859.graph_c0_seq12	NA	NA	4	0	not significant
ZFR	c182899.graph_c0_seq3	NA	NA	15	1	not significant
PCSK2	c175516.graph_c0_seq1	NA	NA	3	0	not significant
STC2	c191305.graph_c0_seq8	NA	NA	11	1	not significant
CEP85	c189570.graph_c1_seq3	NA	NA	11	1	not significant
SCAF11	c189071.graph_c4_seq8	NA	NA	10	2	not significant
SORCS1	c197876.graph_c1_seq13	NA	NA	11	0	not significant
GCN1L1	c198360.graph_c1_seq19	NA	NA	14	5	not significant
MRC1L1	c187989.graph_c0_seq1	NA	NA	13	6	not significant
ARHGEF25	c202342.graph_c3_seq122	NA	NA	12	3	not significant
MRPS12	c154784.graph_c0_seq1	NA	NA	14	1	not significant
NCOA6_4	c190908.graph_c2_seq5	NA	NA	4	0	not significant
POLR2B	c192903.graph_c1_seq3	NA	NA	4	0	not significant
MAP3K3	c194382.graph_c0_seq1	NA	NA	12	1	not significant
SF3B3	c203062.graph_c3_seq1	NA	NA	12	0	not significant
KCNAB3	c195896.graph_c1_seq80	NA	NA	11	1	not significant
HACE1	c196758.graph_c2_seq18	NA	NA	11	1	not significant
BEAN1	c186469.graph_c0_seq1	NA	NA	8	7	not significant
OSGEP	c196272.graph_c3_seq5	NA	NA	15	3	not significant
RAD1	c157596.graph_c0_seq1	NA	NA	12	0	not significant
TM9SF4	c198001.graph_c3_seq7	NA	NA	15	1	not significant
CTPS1	c185110.graph_c0_seq10	NA	NA	12	0	not significant
SCN5A	c197078.graph_c0_seq19	NA	NA	11	2	not significant
TBK1	c186971.graph_c6_seq2	NA	NA	14	1	not significant
TRAPPC11	c201528.graph_c0_seq5	NA	NA	14	2	not significant
C11ORF30	c200766.graph_c1_seq30	NA	NA	14	0	not significant
PLXNB2	c200771.graph_c5_seq3	NA	NA	13	2	not significant
RFWD3	c195901.graph_c3_seq4	NA	NA	6	1	not significant
NRSN1	c204271.graph_c0_seq1	NA	NA	14	0	not significant
LOC100910540	c172236.graph_c0_seq2	NA	NA	12	1	not significant
RAP1GDS1	c191703.graph_c0_seq2	NA	NA	14	0	not significant
CSNK1D	c196116.graph_c4_seq5	NA	NA	17	0	not significant
CG8461	c204370.graph_c0_seq1	NA	NA	15	0	not significant
POC5	c198266.graph_c7_seq5	NA	NA	4	0	not significant
ART3	c187750.graph_c0_seq2	NA	NA	6	3	not significant
MKL1	c201501.graph_c0_seq20	NA	NA	3	0	not significant
TMEM98	c200267.graph_c10_seq2	NA	NA	16	0	not significant
FMNL2	c195999.graph_c3_seq4	NA	NA	13	1	not significant
KLHL38	c203294.graph_c0_seq16	NA	NA	11	7	not significant
CSTB	c198489.graph_c1_seq1	NA	NA	11	2	not significant
IGF2BP2	c198884.graph_c0_seq15	NA	NA	3	0	not significant
PRKACB	c189319.graph_c1_seq8	NA	NA	15	0	not significant
PSMA7	c204110.graph_c0_seq1	NA	NA	14	0	not significant
RAB30	c199989.graph_c3_seq6	NA	NA	14	0	not significant
SUCO	c194960.graph_c2_seq4	NA	NA	12	1	not significant
SLC46A3	c187507.graph_c0_seq1	NA	NA	9	7	not significant
TTLL12	c202695.graph_c0_seq4	NA	NA	12	1	not significant
SYNC_9	c200579.graph_c4_seq117	NA	NA	9	14	not significant
MMS19L	c201820.graph_c0_seq67	NA	NA	14	1	not significant
GPC3	c202643.graph_c1_seq4	NA	NA	11	4	not significant
UBR5	c202796.graph_c5_seq4	NA	NA	13	0	not significant
H2AFY	c188053.graph_c0_seq4	NA	NA	15	0	not significant
C7ORF50	c197408.graph_c1_seq13	NA	NA	9	3	not significant
SLC41A3	c199206.graph_c0_seq4	NA	NA	12	1	not significant
INTS7	c187322.graph_c0_seq16	NA	NA	13	1	not significant
ENO1	c198198.graph_c0_seq1	NA	NA	13	0	not significant
NAE1	c203255.graph_c4_seq59	NA	NA	13	0	not significant
CXORF36	c190560.graph_c1_seq2	NA	NA	4	0	not significant
MRPL4	c189853.graph_c0_seq9	NA	NA	12	0	not significant
KLF7	c179529.graph_c0_seq1	NA	NA	12	0	not significant
PGAP2	c198349.graph_c4_seq51	NA	NA	3	0	not significant
LRRC8D	c180588.graph_c0_seq1	NA	NA	15	0	not significant
GALNT18	c201726.graph_c1_seq5	NA	NA	13	1	not significant
RNF215	c191179.graph_c0_seq1	NA	NA	10	2	not significant
EBF1	c203873.graph_c1_seq2	NA	NA	11	0	not significant
IGSF1	c192333.graph_c0_seq12	NA	NA	4	0	not significant
NUP107	c175055.graph_c1_seq4	NA	NA	13	0	not significant
ICT1	c176949.graph_c1_seq1	NA	NA	16	0	not significant
POLR2A	c199614.graph_c0_seq2	NA	NA	12	0	not significant
NMRK2	c199497.graph_c5_seq7	NA	NA	4	0	not significant
NPR3_11	c172051.graph_c0_seq1	NA	NA	4	0	not significant
APP	c193143.graph_c1_seq2	NA	NA	5	0	not significant
RASSF8	c174788.graph_c0_seq2	NA	NA	17	0	not significant
ELMO2	c200329.graph_c1_seq73	NA	NA	14	0	not significant
MFGE8	c181439.graph_c1_seq1	NA	NA	16	0	not significant
RASSF8	c174788.graph_c0_seq1	NA	NA	17	0	not significant
FXR1	c191590.graph_c0_seq3	NA	NA	15	0	not significant
IVNS1ABP	c201396.graph_c8_seq3	NA	NA	13	0	not significant
ZNF236	c184330.graph_c0_seq10	NA	NA	11	1	not significant
HLA-DQA1	c194441.graph_c0_seq1	NA	NA	12	0	not significant
LOC100910138	c156103.graph_c0_seq2	NA	NA	9	0	not significant
RFTN2	c181522.graph_c0_seq1	NA	NA	3	57	not significant
ZSWIM5	c179527.graph_c1_seq1	NA	NA	9	4	not significant
RAD23A	c177001.graph_c4_seq2	NA	NA	14	0	not significant
SYNPO2	c196108.graph_c5_seq9	NA	NA	7	0	not significant
URGCP	c194876.graph_c1_seq15	NA	NA	14	0	not significant
U2SURP	c196300.graph_c1_seq20	NA	NA	14	0	not significant
TAC3	c169235.graph_c0_seq1	NA	NA	12	0	not significant
SYNRG	c198909.graph_c0_seq31	NA	NA	10	1	not significant
MAPK14	c187350.graph_c1_seq6	NA	NA	14	0	not significant
ODF2A	c199312.graph_c0_seq25	NA	NA	7	4	not significant
GTPBP4	c198861.graph_c3_seq1	NA	NA	13	0	not significant
ODF2A	c199312.graph_c0_seq53	NA	NA	7	3	not significant
PCGF2	c198344.graph_c3_seq31	NA	NA	14	0	not significant
ODF2A	c199312.graph_c0_seq58	NA	NA	7	3	not significant
PPP4R1	c195042.graph_c0_seq36	NA	NA	11	0	not significant
ODF2A	c199312.graph_c0_seq44	NA	NA	7	3	not significant
CHM	c180477.graph_c2_seq1	NA	NA	12	3	not significant
CRIM1	c175457.graph_c0_seq4	NA	NA	13	0	not significant
INTS7	c187322.graph_c0_seq8	NA	NA	12	1	not significant
GNB2L1	c150859.graph_c0_seq2	NA	NA	15	0	not significant
TOPORS	c187095.graph_c0_seq1	NA	NA	14	0	not significant
LYSMD4	c189401.graph_c0_seq7	NA	NA	3	0	not significant
EHMT1	c198425.graph_c3_seq10	NA	NA	5	0	not significant
SCG2	c155695.graph_c0_seq1	NA	NA	6	0	not significant
ANO5	c194481.graph_c0_seq34	NA	NA	9	4	not significant
CTBP1	c192406.graph_c0_seq17	NA	NA	12	0	not significant
AGAP_AGAP001914	c198102.graph_c12_seq6	NA	NA	16	0	not significant
SLC43A2	c200247.graph_c1_seq4	NA	NA	15	0	not significant
KCNC4	c198559.graph_c0_seq30	NA	NA	11	0	not significant
GPANK1	c198307.graph_c7_seq9	NA	NA	12	0	not significant
LETM1	c201688.graph_c6_seq8	NA	NA	12	0	not significant
LOC709490	c195087.graph_c1_seq5	NA	NA	13	0	not significant
GEMIN4	c199581.graph_c6_seq1	NA	NA	13	0	not significant
ATG16L1	c199705.graph_c0_seq46	NA	NA	12	0	not significant
SLC18B1	c200153.graph_c2_seq40	NA	NA	8	1	not significant
DCTN1	c199957.graph_c0_seq41	NA	NA	14	0	not significant
SC5D	c183773.graph_c1_seq2	NA	NA	14	0	not significant
ATP13A3	c192587.graph_c1_seq5	NA	NA	12	0	not significant
GPD1	c195540.graph_c2_seq20	NA	NA	16	0	not significant
SLC25A26	c196559.graph_c2_seq45	NA	NA	13	0	not significant
PPP1R9A	c198412.graph_c1_seq20	NA	NA	10	1	not significant
SLC16A2	c182771.graph_c0_seq2	NA	NA	14	0	not significant
USP10	c189148.graph_c2_seq4	NA	NA	13	1	not significant
KCTD21	c195919.graph_c1_seq58	NA	NA	17	0	not significant
SMURF2	c189789.graph_c1_seq9	NA	NA	11	0	not significant
HAND2	c183900.graph_c0_seq1	NA	NA	11	0	not significant
MADD	c201617.graph_c0_seq141	NA	NA	5	0	not significant
ABCB10	c196989.graph_c11_seq1	NA	NA	12	0	not significant
DPP10	c198581.graph_c0_seq6	NA	NA	12	3	not significant
SMARCA2	c194208.graph_c1_seq17	NA	NA	12	0	not significant
NRBF2	c201326.graph_c2_seq14	NA	NA	16	0	not significant
FBXO9	c201092.graph_c0_seq32	NA	NA	6	0	not significant
KPNA1	c193261.graph_c0_seq6	NA	NA	14	0	not significant
ZHX1	c202049.graph_c0_seq4	NA	NA	16	0	not significant
NSMAF	c192585.graph_c3_seq11	NA	NA	12	0	not significant
DNAJB14	c187545.graph_c1_seq4	NA	NA	13	0	not significant
WWC3	c192601.graph_c1_seq2	NA	NA	11	0	not significant
PPP4R1	c195042.graph_c0_seq23	NA	NA	11	0	not significant
RSF1	c195312.graph_c0_seq4	NA	NA	14	1	not significant
DYNC1LI2	c180773.graph_c0_seq1	NA	NA	15	0	not significant
MAP2K3	c193336.graph_c3_seq2	NA	NA	13	0	not significant
ETFDH	c224578.graph_c0_seq1	NA	NA	16	0	not significant
TMEM126B	c193875.graph_c0_seq5	NA	NA	5	0	not significant
NDN	c204870.graph_c0_seq1	NA	NA	7	0	not significant
HMGCS2	c193908.graph_c4_seq17	NA	NA	13	1	not significant
CRELD2	c194436.graph_c0_seq6	NA	NA	15	0	not significant
DYNC1H1	c200735.graph_c0_seq3	NA	NA	14	0	not significant
UTP11L	c204292.graph_c0_seq1	NA	NA	16	0	not significant
C16ORF11	c191767.graph_c0_seq8	NA	NA	7	0	not significant
RNASEH2A	c201149.graph_c4_seq9	NA	NA	15	0	not significant
MAP4K3	c202268.graph_c4_seq13	NA	NA	13	0	not significant
STARD3NL	c296373.graph_c0_seq1	NA	NA	15	0	not significant
EML3	c202459.graph_c4_seq6	NA	NA	14	0	not significant
NTL-2	c200773.graph_c4_seq7	NA	NA	16	0	not significant
4922501L14RIK	c202835.graph_c0_seq13	NA	NA	4	0	not significant
LAMB2	c202963.graph_c1_seq20	NA	NA	12	0	not significant
FSD2	c202496.graph_c0_seq23	NA	NA	11	4	not significant
RRAGC	c180666.graph_c0_seq1	NA	NA	13	0	not significant
CG11857	c197946.graph_c7_seq2	NA	NA	16	0	not significant
UBE2T	c143869.graph_c0_seq1	NA	NA	14	0	not significant
TTYH2	c196223.graph_c1_seq5	NA	NA	13	0	not significant
C9ORF72	c188876.graph_c0_seq16	NA	NA	9	0	not significant
MRPL54	c188632.graph_c1_seq5	NA	NA	12	0	not significant
PHF2	c199557.graph_c3_seq3	NA	NA	14	0	not significant
PAK1IP1	c195324.graph_c2_seq8	NA	NA	11	0	not significant
GRIK4	c167390.graph_c0_seq2	NA	NA	11	0	not significant
MAP2K7	c197329.graph_c0_seq1	NA	NA	15	0	not significant
HNF1B	c192163.graph_c0_seq14	NA	NA	13	0	not significant
GRIN1	c193976.graph_c0_seq58	NA	NA	13	0	not significant
LAMA2	c203697.graph_c2_seq30	NA	NA	12	5	not significant
CTBS	c193318.graph_c1_seq2	NA	NA	11	0	not significant
RNF208	c203096.graph_c3_seq77_PART1	NA	NA	13	2	not significant
LDB2	c197529.graph_c0_seq3	NA	NA	16	0	not significant
MIPEP	c170346.graph_c0_seq5	NA	NA	14	0	not significant
ACOX1	c199726.graph_c23_seq5	NA	NA	12	0	not significant
SEMA4D	c198015.graph_c2_seq12	NA	NA	11	4	not significant
GCC2	c193175.graph_c6_seq6	NA	NA	12	0	not significant
SOS2	c198369.graph_c3_seq4	NA	NA	11	0	not significant
RBFOX2	c194110.graph_c2_seq58	NA	NA	13	0	not significant
SHC1	c184006.graph_c0_seq2	NA	NA	13	0	not significant
ZPR1	c201196.graph_c6_seq6	NA	NA	15	0	not significant
MAP1LC3A	c201426.graph_c9_seq2	NA	NA	14	0	not significant
TAOK1	c200713.graph_c16_seq1	NA	NA	14	0	not significant
DNAJA3	c166564.graph_c0_seq2	NA	NA	14	0	not significant
ARGLU1	c201722.graph_c1_seq44	NA	NA	14	0	not significant
LOC100910896	c183847.graph_c0_seq2	NA	NA	10	0	not significant
C7H19ORF26	c194494.graph_c0_seq10	NA	NA	4	0	not significant
TBC1D20	c183952.graph_c0_seq4	NA	NA	16	0	not significant
BRI3	c158833.graph_c0_seq3	NA	NA	12	0	not significant
ST3GAL6	c199450.graph_c4_seq25	NA	NA	10	0	not significant
CHRAC1	c197983.graph_c3_seq4	NA	NA	12	0	not significant
GGCX	c194703.graph_c2_seq32	NA	NA	3	0	not significant
RBBP6	c200577.graph_c1_seq11	NA	NA	14	0	not significant
SEMA7A	c199340.graph_c9_seq1	NA	NA	13	0	not significant
FRG1	c168316.graph_c0_seq3	NA	NA	15	0	not significant
ZNF219	c191019.graph_c0_seq8	NA	NA	11	1	not significant
PSMC5	c165795.graph_c1_seq3	NA	NA	16	0	not significant
ORMDL2	c184026.graph_c0_seq2	NA	NA	15	0	not significant
ZNF691	c172309.graph_c0_seq1	NA	NA	15	0	not significant
MAL	c196813.graph_c8_seq10	NA	NA	17	0	not significant
GNAO1	c203934.graph_c6_seq3	NA	NA	10	0	not significant
CDK16	c201336.graph_c6_seq37	NA	NA	16	0	not significant
DGAT1	c200392.graph_c0_seq73	NA	NA	9	0	not significant
FRS2	c202173.graph_c1_seq23	NA	NA	15	0	not significant
UTP23	c177150.graph_c2_seq6	NA	NA	14	0	not significant
ELP3	c187130.graph_c1_seq3	NA	NA	14	0	not significant
ARMCX4	c197444.graph_c0_seq7	NA	NA	4	0	not significant
DBN1	c190802.graph_c0_seq3	NA	NA	13	1	not significant
ING2	c180852.graph_c0_seq1	NA	NA	16	0	not significant
CTCF	c183888.graph_c2_seq3	NA	NA	13	0	not significant
WDR54	c188232.graph_c0_seq18	NA	NA	15	0	not significant
NEK6	c160827.graph_c1_seq3	NA	NA	15	0	not significant
LDB1	c162157.graph_c0_seq3	NA	NA	14	0	not significant
RABGGTA	c199140.graph_c0_seq5	NA	NA	13	0	not significant
TRAM2	c198240.graph_c0_seq21	NA	NA	10	0	not significant
ETS1	c154828.graph_c0_seq1	NA	NA	12	0	not significant
GPR162	c184525.graph_c0_seq2	NA	NA	13	2	not significant
CENPB_4	c166030.graph_c0_seq1	NA	NA	4	0	not significant
LDB1	c162157.graph_c0_seq4	NA	NA	14	0	not significant
ABCC2	c202108.graph_c1_seq1	NA	NA	13	1	not significant
CPQ	c198833.graph_c2_seq1	NA	NA	14	0	not significant
TSTA3	c198278.graph_c0_seq49	NA	NA	14	0	not significant
PRCP	c178612.graph_c0_seq2	NA	NA	13	0	not significant
TMEM130	c143569.graph_c0_seq2	NA	NA	9	0	not significant
FLNB	c197751.graph_c0_seq11	NA	NA	4	0	not significant
SMARCA2	c194208.graph_c1_seq1	NA	NA	12	0	not significant
CHD7	c199241.graph_c0_seq46	NA	NA	14	1	not significant
KLK10	c202348.graph_c0_seq4	NA	NA	10	0	not significant
NID1	c199886.graph_c2_seq4	NA	NA	13	0	not significant
AGAP_AGAP002110	c199760.graph_c4_seq37	NA	NA	11	0	not significant
MAN2A1	c195047.graph_c0_seq1	NA	NA	13	1	not significant
UBXN2B	c179294.graph_c2_seq5	NA	NA	14	0	not significant
PWP1	c151854.graph_c0_seq2	NA	NA	14	2	not significant
COMMD4	c201691.graph_c10_seq9	NA	NA	16	1	not significant
LRRC16A	c195777.graph_c0_seq11	NA	NA	12	1	not significant
TGFB1	c203256.graph_c6_seq1	NA	NA	14	0	not significant
SLC17A5	c199005.graph_c2_seq5	NA	NA	12	0	not significant
PHC2	c202572.graph_c0_seq15	NA	NA	9	0	not significant
TMPO	c197500.graph_c0_seq5	NA	NA	9	0	not significant
LAMTOR3	c142879.graph_c2_seq2	NA	NA	17	0	not significant
YIPF5	c198369.graph_c6_seq5	NA	NA	16	0	not significant
USNP	c157802.graph_c0_seq1	NA	NA	12	0	not significant
C21ORF91	c198307.graph_c1_seq1	NA	NA	11	0	not significant
NDUFS8	c182479.graph_c0_seq2	NA	NA	16	0	not significant
SAT1	c155942.graph_c0_seq5	NA	NA	16	0	not significant
FGB	c211710.graph_c0_seq1	NA	NA	16	0	not significant
ADI1	c194896.graph_c2_seq2	NA	NA	14	0	not significant
PTBP1	c184011.graph_c0_seq4	NA	NA	14	0	not significant
PPBP	c200029.graph_c1_seq3	NA	NA	5	0	not significant
TMED3	c201644.graph_c0_seq1	NA	NA	15	0	not significant
DAW1	c189645.graph_c0_seq7	NA	NA	11	0	not significant
PDGFRA	c196079.graph_c0_seq1	NA	NA	13	1	not significant
SFMBT1	c195306.graph_c1_seq24	NA	NA	12	0	not significant
VDR	c196560.graph_c5_seq13	NA	NA	14	0	not significant
SLC26A11	c203205.graph_c1_seq43	NA	NA	3	0	not significant
TRAPPC2	c191469.graph_c0_seq15	NA	NA	15	0	not significant
UGT1A9	c202539.graph_c2_seq4	NA	NA	8	0	not significant
RIIAD1	c174177.graph_c1_seq1	NA	NA	15	0	not significant
UGGT1	c202803.graph_c3_seq9	NA	NA	11	0	not significant
NSMCE4A	c187758.graph_c2_seq3	NA	NA	13	0	not significant
AP3S1	c175034.graph_c2_seq2	NA	NA	16	0	not significant
FH	c109737.graph_c0_seq1	NA	NA	16	0	not significant
GNL3L_8	c195538.graph_c1_seq18	NA	NA	14	0	not significant
CTH	c198173.graph_c1_seq5	NA	NA	15	0	not significant
DEDD	c151060.graph_c0_seq3	NA	NA	16	0	not significant
DRAP1	c140517.graph_c2_seq2	NA	NA	16	0	not significant
PABPC4	c189162.graph_c0_seq22	NA	NA	15	0	not significant
LPCAT3	c198325.graph_c0_seq2	NA	NA	12	0	not significant
RBM28	c197756.graph_c1_seq1	NA	NA	14	0	not significant
SLC48A1	c168815.graph_c0_seq1	NA	NA	15	0	not significant
YARS	c201174.graph_c1_seq8	NA	NA	15	0	not significant
SPAG7	c200734.graph_c4_seq14_PART1	NA	NA	16	0	not significant
EEF1D	c184371.graph_c0_seq7	NA	NA	12	0	not significant
SLC47A1	c199820.graph_c2_seq44	NA	NA	9	0	not significant
ILF3	c189087.graph_c0_seq34	NA	NA	13	0	not significant
AOC3	c202274.graph_c0_seq1	NA	NA	5	0	not significant
MPND	c193262.graph_c4_seq71	NA	NA	12	0	not significant
HN1L	c311603.graph_c0_seq1	NA	NA	14	0	not significant
SLMO2	c167922.graph_c0_seq2	NA	NA	15	0	not significant
SORBS1	c201941.graph_c0_seq6	NA	NA	9	0	not significant
VEGFA	c195772.graph_c0_seq12	NA	NA	13	0	not significant
NXPE3	c190624.graph_c0_seq5	NA	NA	13	0	not significant
FLNB	c197751.graph_c0_seq2	NA	NA	4	0	not significant
DLG4	c191207.graph_c1_seq11	NA	NA	15	0	not significant
TRIM63	c193140.graph_c0_seq1	NA	NA	14	0	not significant
EMC10	c170441.graph_c0_seq11	NA	NA	11	0	not significant
GM2A	c137919.graph_c0_seq3	NA	NA	10	0	not significant
ZNF146	c196430.graph_c6_seq30	NA	NA	13	0	not significant
DCLRE1B	c183420.graph_c0_seq3	NA	NA	7	0	not significant
SAR1B	c196228.graph_c1_seq1	NA	NA	15	0	not significant
GAB2	c193814.graph_c1_seq4	NA	NA	13	0	not significant
ALG6	c200111.graph_c0_seq6	NA	NA	12	1	not significant
NDUFB11	c142166.graph_c0_seq1	NA	NA	15	0	not significant
CTSZ	c204118.graph_c0_seq1	NA	NA	16	0	not significant
MRPL49	c231474.graph_c0_seq1	NA	NA	14	0	not significant
SYT1	c173662.graph_c0_seq1	NA	NA	15	0	not significant
LACTB	c200741.graph_c7_seq15	NA	NA	14	0	not significant
FADS2	c196325.graph_c1_seq6	NA	NA	14	0	not significant
MALSU1	c193825.graph_c0_seq4	NA	NA	6	0	not significant
COX7A2L	c196557.graph_c1_seq2	NA	NA	13	0	not significant
PTPLAD1	c196506.graph_c2_seq1	NA	NA	16	0	not significant
CNN3	c170653.graph_c0_seq1	NA	NA	16	0	not significant
ZNF335	c201970.graph_c3_seq26	NA	NA	14	2	not significant
THRB	c195906.graph_c0_seq1	NA	NA	13	0	not significant
PLXNA2	c201584.graph_c4_seq23	NA	NA	12	1	not significant
TRMT61A	c178273.graph_c0_seq2	NA	NA	15	0	not significant
AMD1	c152395.graph_c0_seq1	NA	NA	14	0	not significant
C20ORF27	c199052.graph_c2_seq3	NA	NA	16	0	not significant
TRHDE	c201543.graph_c0_seq8	NA	NA	9	1	not significant
OSTC	c201262.graph_c1_seq2	NA	NA	16	0	not significant
PPP1R9A	c198412.graph_c1_seq5	NA	NA	10	1	not significant
TBCCD1	c199879.graph_c4_seq8	NA	NA	13	1	not significant
XPO1	c179399.graph_c0_seq1	NA	NA	13	0	not significant
UNC50	c198582.graph_c1_seq6	NA	NA	14	0	not significant
PDHB	c165622.graph_c0_seq3	NA	NA	16	0	not significant
ALKBH7	c201013.graph_c1_seq13_PART0	NA	NA	14	0	not significant
NDUFA12	c147184.graph_c0_seq1	NA	NA	15	0	not significant
NOTCH1	c192126.graph_c1_seq18	NA	NA	9	6	not significant
EPG5	c201670.graph_c0_seq7	NA	NA	13	1	not significant
ATP5J2	c139109.graph_c0_seq1	NA	NA	15	0	not significant
NME5	c188876.graph_c0_seq25	NA	NA	13	0	not significant
VEZF1	c183439.graph_c0_seq1	NA	NA	13	0	not significant
MAATS1	c194970.graph_c3_seq23	NA	NA	8	0	not significant
NENF	c201676.graph_c0_seq2	NA	NA	14	0	not significant
CSGALNACT1	c199119.graph_c1_seq1	NA	NA	14	0	not significant
S100A5	c167767.graph_c0_seq7	NA	NA	13	0	not significant
PPP1R3B	c201430.graph_c3_seq1	NA	NA	14	0	not significant
SMDT1	c303083.graph_c0_seq1	NA	NA	14	0	not significant
LOC100910875	c190244.graph_c1_seq1	NA	NA	15	0	not significant
NDUFA5	c229996.graph_c0_seq1	NA	NA	16	0	not significant
FAIM	c181568.graph_c0_seq4	NA	NA	14	0	not significant
RNF114	c175293.graph_c0_seq2	NA	NA	15	0	not significant
RBMX2	c170961.graph_c1_seq1	NA	NA	9	0	not significant
UBE2D3	c199394.graph_c2_seq18	NA	NA	12	0	not significant
C18ORF21	c197955.graph_c1_seq5	NA	NA	12	0	not significant
PITPNC1	c200607.graph_c0_seq4	NA	NA	7	0	not significant
ACOX1	c199726.graph_c23_seq4	NA	NA	12	0	not significant
RNF185	c203065.graph_c4_seq23	NA	NA	15	0	not significant
LRRC57	c168895.graph_c0_seq7	NA	NA	16	0	not significant
EPAS1	c195144.graph_c0_seq1	NA	NA	14	0	not significant
HIVEP2	c201324.graph_c0_seq3	NA	NA	13	2	not significant
SLC46A1	c193156.graph_c0_seq2	NA	NA	12	0	not significant
B3GNT5	c195427.graph_c3_seq20	NA	NA	12	0	not significant
ZNF280D	c202728.graph_c1_seq54	NA	NA	11	0	not significant
LRRC16A	c195777.graph_c0_seq9	NA	NA	12	3	not significant
UBE2WL	c203423.graph_c0_seq2	NA	NA	14	0	not significant
SLC38A9	c194505.graph_c0_seq1	NA	NA	4	0	not significant
LYPLA2	c195680.graph_c2_seq1	NA	NA	15	0	not significant
KCTD4	c179434.graph_c0_seq1	NA	NA	13	0	not significant
POMP	c176462.graph_c0_seq9	NA	NA	14	0	not significant
LYN	c159422.graph_c0_seq1	NA	NA	11	0	not significant
BAG6	c198809.graph_c0_seq43	NA	NA	14	0	not significant
MADD	c201617.graph_c0_seq57	NA	NA	4	0	not significant
DDB1	c198768.graph_c5_seq5	NA	NA	14	0	not significant
APP	c193143.graph_c1_seq1	NA	NA	5	0	not significant
RPS19BP1	c189514.graph_c0_seq6	NA	NA	14	0	not significant
NUDT15	c194631.graph_c0_seq3	NA	NA	13	0	not significant
MTMR2	c200057.graph_c0_seq21	NA	NA	13	1	not significant
SH3BGRL	c204205.graph_c0_seq1	NA	NA	15	0	not significant
UBE2I2	c2607.graph_c0_seq1	NA	NA	16	0	not significant
BLVRB	c204154.graph_c0_seq1	NA	NA	15	0	not significant
QSOX2	c179058.graph_c0_seq5	NA	NA	10	2	not significant
CHCHD7	c200247.graph_c1_seq10	NA	NA	15	0	not significant
PGM3	c196095.graph_c10_seq3	NA	NA	12	0	not significant
CREBL2	c163955.graph_c0_seq1	NA	NA	15	0	not significant
CTU2	c200373.graph_c3_seq30	NA	NA	4	0	not significant
CWF19L1	c176191.graph_c0_seq6	NA	NA	11	0	not significant
RIBC2	c194079.graph_c0_seq8	NA	NA	9	0	not significant
MPC2	c215431.graph_c0_seq1	NA	NA	15	0	not significant
MPP2	c190474.graph_c4_seq14	NA	NA	10	1	not significant
HIST2H2AA3	c187334.graph_c0_seq5	NA	NA	11	0	not significant
TRPT1	c168787.graph_c0_seq9	NA	NA	12	0	not significant
FAM195B	c198349.graph_c3_seq1	NA	NA	17	0	not significant
AGAP_AGAP001939	c176827.graph_c3_seq1	NA	NA	14	0	not significant
LZIC	c198233.graph_c3_seq1	NA	NA	14	0	not significant
GIMAP6	c199528.graph_c0_seq3	NA	NA	5	0	not significant
SMS	c190700.graph_c0_seq10	NA	NA	15	0	not significant
GEM_11	c196840.graph_c0_seq2	NA	NA	12	0	not significant
ITPR1	c196124.graph_c3_seq4	NA	NA	14	0	not significant
BNC1	c158546.graph_c0_seq2	NA	NA	13	2	not significant
MARCKSL1	c204304.graph_c0_seq1	NA	NA	15	0	not significant
CEPT1	c195510.graph_c1_seq8	NA	NA	15	0	not significant
COMMD6	c198808.graph_c0_seq7	NA	NA	14	0	not significant
ARL14EP	c185054.graph_c0_seq5	NA	NA	15	0	not significant
CMTM7	c196480.graph_c0_seq1	NA	NA	13	0	not significant
KIF9	c199462.graph_c3_seq21	NA	NA	3	0	not significant
NPC1	c203767.graph_c0_seq9	NA	NA	14	1	not significant
BTG1	c138505.graph_c0_seq1	NA	NA	17	0	not significant
CAMTA2	c200734.graph_c4_seq14_PART0	NA	NA	6	0	not significant
SAMM50	c199308.graph_c0_seq2	NA	NA	15	0	not significant
WDR45	c196799.graph_c3_seq6	NA	NA	12	0	not significant
ACRBP	c200077.graph_c2_seq6	NA	NA	11	1	not significant
SETD8	c184513.graph_c2_seq1	NA	NA	12	0	not significant
OCIAD2	c163058.graph_c0_seq4	NA	NA	14	0	not significant
NUCB2	c181595.graph_c0_seq1	NA	NA	16	0	not significant
ASPH	c196348.graph_c1_seq4	NA	NA	11	1	not significant
LBH	c545202.graph_c0_seq1	NA	NA	15	0	not significant
PNPLA8	c200447.graph_c0_seq3	NA	NA	14	0	not significant
ITPR1	c196124.graph_c3_seq6	NA	NA	14	0	not significant
ZMYND12	c198688.graph_c3_seq2	NA	NA	10	0	not significant
MCL1	c178263.graph_c0_seq1	NA	NA	5	0	not significant
CORO1C	c202866.graph_c1_seq10	NA	NA	14	0	not significant
ACE2	c184174.graph_c0_seq1	NA	NA	13	0	not significant
ING1	c191944.graph_c0_seq10	NA	NA	15	0	not significant
PDRG1	c545916.graph_c0_seq1	NA	NA	14	0	not significant
PRADC1	c194985.graph_c2_seq1	NA	NA	15	0	not significant
GRIN1	c193976.graph_c0_seq45	NA	NA	13	0	not significant
NIF3L1	c201404.graph_c0_seq113	NA	NA	5	0	not significant
RBM6	c200417.graph_c4_seq47	NA	NA	14	0	not significant
ANO5	c194481.graph_c0_seq18	NA	NA	9	4	not significant
PPFIA1	c199284.graph_c1_seq15	NA	NA	14	0	not significant
GLRX5	c199636.graph_c0_seq7	NA	NA	14	0	not significant
CISH	c200585.graph_c1_seq3	NA	NA	17	0	not significant
TIMM17A	c144296.graph_c0_seq1	NA	NA	16	0	not significant
ZNF385A	c180579.graph_c2_seq4	NA	NA	12	0	not significant
FAM214B	c196675.graph_c0_seq51	NA	NA	13	0	not significant
PAQR9	c197668.graph_c0_seq1	NA	NA	10	0	not significant
DKK3	c180134.graph_c0_seq1	NA	NA	11	0	not significant
FEZ2	c160193.graph_c0_seq1	NA	NA	15	0	not significant
COG3	c203165.graph_c1_seq35	NA	NA	4	0	not significant
FAM60A	c152957.graph_c0_seq1	NA	NA	15	0	not significant
RBM7	c201815.graph_c4_seq1	NA	NA	12	0	not significant
TMEM198	c182443.graph_c0_seq6	NA	NA	10	3	not significant
HNRNPD	c201108.graph_c12_seq9	NA	NA	15	0	not significant
POLR3E	c200977.graph_c4_seq38	NA	NA	9	0	not significant
ZFC3H1	c200225.graph_c1_seq13	NA	NA	12	3	not significant
SRP14_12	c204651.graph_c0_seq1	NA	NA	16	0	not significant
AFAP1L1	c197183.graph_c3_seq11	NA	NA	4	5	not significant
ACSL1	c197285.graph_c1_seq1	NA	NA	15	0	not significant
CHTOP	c197529.graph_c2_seq12	NA	NA	9	0	not significant
PICK1	c187297.graph_c0_seq3	NA	NA	13	0	not significant
THTPA	c199352.graph_c5_seq3	NA	NA	15	0	not significant
GAS8	c198957.graph_c3_seq25	NA	NA	13	0	not significant
ZNF512B	c188706.graph_c0_seq29	NA	NA	13	0	not significant
AFMID	c202436.graph_c1_seq56	NA	NA	9	0	not significant
SLC8A3	c196771.graph_c1_seq15	NA	NA	12	0	not significant
XIAP	c200563.graph_c4_seq22	NA	NA	14	0	not significant
PRKAG1	c194804.graph_c0_seq18	NA	NA	16	0	not significant
ZFAND3	c169388.graph_c0_seq1	NA	NA	13	0	not significant
RCN1	c197154.graph_c1_seq4	NA	NA	16	0	not significant
MIF	c202010.graph_c3_seq1	NA	NA	17	0	not significant
TNRC6C	c194979.graph_c1_seq3	NA	NA	11	0	not significant
PTER	c193749.graph_c2_seq2	NA	NA	14	0	not significant
NEO1	c192976.graph_c0_seq2	NA	NA	14	0	not significant
TIMELESS	c193085.graph_c0_seq11	NA	NA	4	0	not significant
IDH3B	c180916.graph_c0_seq6	NA	NA	15	0	not significant
MFNG	c198108.graph_c1_seq29	NA	NA	9	0	not significant
FNDC3B	c191409.graph_c0_seq2	NA	NA	14	1	not significant
CLIC1	c200359.graph_c0_seq1	NA	NA	16	0	not significant
ALKBH3	c199662.graph_c2_seq5	NA	NA	13	2	not significant
PLAU	c196155.graph_c1_seq22	NA	NA	11	0	not significant
PRKAG1	c194804.graph_c0_seq28	NA	NA	16	0	not significant
PTS	c183875.graph_c0_seq23	NA	NA	14	0	not significant
GALNT13	c178044.graph_c2_seq6	NA	NA	11	0	not significant
CRLS1	c159940.graph_c0_seq1	NA	NA	13	0	not significant
ANXA6	c202322.graph_c3_seq3	NA	NA	16	0	not significant
CENPH	c188754.graph_c2_seq5	NA	NA	7	0	not significant
CDC42BPA	c193387.graph_c1_seq14	NA	NA	12	1	not significant
MED21	c201195.graph_c9_seq1	NA	NA	15	0	not significant
ASB3	c190570.graph_c1_seq23	NA	NA	10	2	not significant
PRICKLE1	c197087.graph_c2_seq1	NA	NA	12	2	not significant
PLEKHA3	c176270.graph_c0_seq3	NA	NA	16	0	not significant
MCTP1	c196806.graph_c0_seq29	NA	NA	12	0	not significant
NLGN3	c196929.graph_c4_seq3	NA	NA	11	0	not significant
GPRASP1	c188717.graph_c0_seq5	NA	NA	5	0	not significant
HSPB8	c191495.graph_c1_seq1	NA	NA	14	0	not significant
PPP2CA	c190942.graph_c0_seq33	NA	NA	16	0	not significant
MED17	c194958.graph_c2_seq1	NA	NA	12	0	not significant
TM2D2	c148959.graph_c0_seq1	NA	NA	16	0	not significant
IER3IP1	c177810.graph_c0_seq1	NA	NA	15	0	not significant
KIAA0513	c201268.graph_c1_seq8	NA	NA	13	0	not significant
F10	c183103.graph_c0_seq2	NA	NA	13	0	not significant
LRRC23	c194669.graph_c0_seq39	NA	NA	12	0	not significant
SPIN4	c159064.graph_c0_seq1	NA	NA	13	0	not significant
CCL24	c141155.graph_c0_seq1	NA	NA	6	0	not significant
KLHDC1	c194397.graph_c0_seq11	NA	NA	11	0	not significant
NDUFA4	c163150.graph_c0_seq1	NA	NA	16	0	not significant
PABPC1L2A	c206125.graph_c0_seq1	NA	NA	11	0	not significant
CG33276	c174767.graph_c0_seq1	NA	NA	16	0	not significant
SSBP4	c193366.graph_c0_seq11	NA	NA	13	0	not significant
UBR3	c197966.graph_c1_seq3	NA	NA	14	1	not significant
TSN	c172811.graph_c0_seq1	NA	NA	15	0	not significant
FAM126B	c190365.graph_c0_seq22	NA	NA	13	0	not significant
SMCHD1	c200913.graph_c1_seq3	NA	NA	13	2	not significant
PTCH1	c197786.graph_c1_seq20	NA	NA	13	0	not significant
E2F4	c157258.graph_c0_seq3	NA	NA	15	0	not significant
C7ORF60	c189908.graph_c0_seq1	NA	NA	13	0	not significant
TRAPPC8	c192099.graph_c5_seq10	NA	NA	14	1	not significant
UGDH	c192805.graph_c0_seq1	NA	NA	13	1	not significant
PDLIM5	c202203.graph_c1_seq23	NA	NA	10	1	not significant
SLC20A1	c197888.graph_c2_seq3	NA	NA	13	0	not significant
TLK1	c196538.graph_c1_seq6	NA	NA	11	0	not significant
RPP25L	c153769.graph_c0_seq3	NA	NA	15	0	not significant
LY6E	c203185.graph_c3_seq1	NA	NA	11	0	not significant
FOXG1	c200243.graph_c5_seq1	NA	NA	12	0	not significant
CPOX	c171433.graph_c0_seq1	NA	NA	12	1	not significant
ACLY	c184121.graph_c0_seq1	NA	NA	12	4	not significant
ARPC5L	c168701.graph_c0_seq2	NA	NA	14	0	not significant
AGPAT2	c198072.graph_c3_seq1	NA	NA	11	0	not significant
LRRTM4	c192863.graph_c1_seq23	NA	NA	13	0	not significant
VIMP	c182517.graph_c0_seq1	NA	NA	15	0	not significant
SUSD4	c200587.graph_c4_seq11	NA	NA	5	0	not significant
UGP2	c178833.graph_c0_seq3	NA	NA	16	0	not significant
NSD1	c195594.graph_c0_seq7	NA	NA	13	2	not significant
BET1L	c189842.graph_c1_seq20	NA	NA	15	0	not significant
MXD4	c203378.graph_c1_seq2	NA	NA	12	1	not significant
ZNF385D	c190298.graph_c0_seq2	NA	NA	10	1	not significant
RIC8B	c202964.graph_c0_seq1	NA	NA	14	1	not significant
PIGM	c207140.graph_c0_seq1	NA	NA	14	0	not significant
SERPINE1	c190267.graph_c0_seq7	NA	NA	12	0	not significant
OPRL1	c168211.graph_c0_seq7	NA	NA	13	0	not significant
PNPT1	c172605.graph_c1_seq2	NA	NA	14	0	not significant
B3GALNT2	c183835.graph_c0_seq9	NA	NA	4	0	not significant
PFDN2	c174760.graph_c0_seq1_PART1	NA	NA	16	0	not significant
GNG13	c156637.graph_c0_seq6	NA	NA	15	0	not significant
SRSF5	c192663.graph_c1_seq5	NA	NA	16	0	not significant
ABCA1	c199381.graph_c1_seq1	NA	NA	13	1	not significant
ANO1	c194434.graph_c4_seq49	NA	NA	12	0	not significant
GSK3B	c197053.graph_c6_seq3	NA	NA	14	0	not significant
MTMR1	c176672.graph_c1_seq11	NA	NA	12	0	not significant
ZGC:56304	c198704.graph_c1_seq4	NA	NA	13	0	not significant
EIF3D	c161665.graph_c0_seq2	NA	NA	15	0	not significant
HOOK1	c195738.graph_c0_seq5	NA	NA	13	0	not significant
CALML4	c167651.graph_c1_seq4	NA	NA	10	0	not significant
INSR	c202058.graph_c0_seq8	NA	NA	12	1	not significant
PDLIM5	c202203.graph_c1_seq10	NA	NA	10	1	not significant
SMIM15	c181763.graph_c0_seq1	NA	NA	17	0	not significant
ZFAND1	c186351.graph_c0_seq13	NA	NA	13	0	not significant
MINOS1	c194695.graph_c0_seq1	NA	NA	15	0	not significant
BCL7C	c151413.graph_c0_seq1	NA	NA	12	0	not significant
CTDP1	c189520.graph_c0_seq7	NA	NA	13	1	not significant
PPA1A	c154709.graph_c0_seq1	NA	NA	12	0	not significant
FAU	c153169.graph_c1_seq1	NA	NA	17	0	not significant
KDM5C	c197953.graph_c0_seq11	NA	NA	11	1	not significant
TMEM220	c201653.graph_c0_seq1	NA	NA	10	0	not significant
SRSF9	c159599.graph_c1_seq2	NA	NA	16	0	not significant
GMPPB	c195692.graph_c0_seq22	NA	NA	15	0	not significant
ISCU	c250847.graph_c0_seq1	NA	NA	15	0	not significant
HCFC1R1	c199821.graph_c4_seq1	NA	NA	14	0	not significant
TNNT2	c166673.graph_c0_seq4	NA	NA	4	0	not significant
C1ORF43	c508578.graph_c0_seq1	NA	NA	3	0	not significant
LRRC20	c195539.graph_c0_seq1	NA	NA	14	0	not significant
GPX3	c177604.graph_c1_seq3	NA	NA	15	0	not significant
MTSS1	c193082.graph_c1_seq14	NA	NA	13	0	not significant
DCTN5	c199016.graph_c1_seq4	NA	NA	16	0	not significant
ZADH2	c154777.graph_c1_seq1	NA	NA	12	0	not significant
PNPLA3_8	c201980.graph_c0_seq10	NA	NA	6	1	not significant
RPL30	c165175.graph_c0_seq1	NA	NA	16	0	not significant
SLC12A3	c203125.graph_c1_seq6	NA	NA	10	1	not significant
KLHL8	c159246.graph_c1_seq2	NA	NA	14	0	not significant
ZMYM6NB	c190712.graph_c0_seq4	NA	NA	8	0	not significant
CDPF1	c191952.graph_c3_seq5	NA	NA	12	0	not significant
MEA1	c201522.graph_c1_seq1	NA	NA	17	0	not significant
SLC1A3	c174633.graph_c0_seq1	NA	NA	14	0	not significant
PLXNA3	c193080.graph_c0_seq8	NA	NA	11	4	not significant
GLTPD1	c180286.graph_c0_seq8	NA	NA	13	0	not significant
STAT2	c192701.graph_c0_seq16	NA	NA	13	0	not significant
GLE1	c189776.graph_c0_seq3	NA	NA	11	2	not significant
GPN2	c200945.graph_c0_seq9	NA	NA	13	0	not significant
SOX6	c201005.graph_c0_seq36	NA	NA	12	0	not significant
PHLPP2	c183934.graph_c0_seq2	NA	NA	13	10	not significant
CG7967	c190185.graph_c0_seq1	NA	NA	13	0	not significant
CLTA	c181165.graph_c0_seq6	NA	NA	15	0	not significant
RRP9	c199382.graph_c2_seq19	NA	NA	14	0	not significant
ITGAV	c203676.graph_c0_seq13	NA	NA	7	2	not significant
C1ORF43	c190417.graph_c0_seq7	NA	NA	4	0	not significant
PPP6R2	c199895.graph_c1_seq122	NA	NA	13	1	not significant
RABGAP1L	c193475.graph_c0_seq1	NA	NA	9	0	not significant
PPP1R17	c173589.graph_c0_seq1	NA	NA	12	0	not significant
RPP14	c197058.graph_c8_seq5	NA	NA	15	0	not significant
ARID2	c181384.graph_c1_seq1	NA	NA	14	0	not significant
LIMCH1	c197868.graph_c1_seq6	NA	NA	15	0	not significant
CCT7	c171708.graph_c0_seq1	NA	NA	3	0	not significant
APLF	c195696.graph_c0_seq9	NA	NA	6	0	not significant
CNOT8	c197699.graph_c2_seq2	NA	NA	12	0	not significant
CTSA	c175823.graph_c0_seq1	NA	NA	16	0	not significant
ST7	c188633.graph_c0_seq6	NA	NA	14	0	not significant
RPAP1	c201120.graph_c9_seq30	NA	NA	11	0	not significant
CENPM	c193013.graph_c0_seq5	NA	NA	10	2	not significant
CHD3	c200029.graph_c2_seq12	NA	NA	14	0	not significant
THAP2	c203650.graph_c12_seq8	NA	NA	14	0	not significant
EFNA4	c179910.graph_c0_seq1	NA	NA	12	0	not significant
CHIC2	c169107.graph_c0_seq1	NA	NA	14	0	not significant
NEDD8	c198228.graph_c2_seq1	NA	NA	16	0	not significant
FKBP2	c199562.graph_c2_seq30	NA	NA	16	0	not significant
CDKN2C	c140550.graph_c1_seq2	NA	NA	15	0	not significant
AGTRAP	c195755.graph_c0_seq1	NA	NA	11	0	not significant
BRD4_6	c184542.graph_c3_seq9	NA	NA	8	0	not significant
TMEM175	c201559.graph_c0_seq36	NA	NA	11	0	not significant
MPZL1	c200976.graph_c3_seq2	NA	NA	4	0	not significant
CSRP2BP	c199497.graph_c3_seq80	NA	NA	9	3	not significant
NUP205	c200648.graph_c3_seq5	NA	NA	13	1	not significant
EXOC5	c155399.graph_c0_seq1	NA	NA	14	1	not significant
INTS1	c201056.graph_c0_seq36	NA	NA	14	1	not significant
HIPK2	c198978.graph_c1_seq2	NA	NA	13	0	not significant
MTMR3	c195977.graph_c0_seq13	NA	NA	14	0	not significant
FAHD2B	c183825.graph_c0_seq5	NA	NA	16	0	not significant
PTPLB	c187860.graph_c0_seq1	NA	NA	14	0	not significant
FICD	c196962.graph_c1_seq1	NA	NA	14	2	not significant
BAK1	c147382.graph_c0_seq2	NA	NA	11	0	not significant
RUFY1	c197708.graph_c1_seq43	NA	NA	13	0	not significant
EXT1	c195434.graph_c2_seq2	NA	NA	15	1	not significant
TMEM43	c201994.graph_c3_seq12	NA	NA	12	0	not significant
RPL28	c204049.graph_c0_seq1	NA	NA	16	0	not significant
CELSR2	c202082.graph_c0_seq32	NA	NA	15	1	not significant
CWC27	c187028.graph_c1_seq1	NA	NA	15	0	not significant
PPP6R3	c191108.graph_c1_seq9	NA	NA	12	1	not significant
SKA2	c168244.graph_c1_seq2	NA	NA	12	0	not significant
C11ORF68	c175093.graph_c0_seq3	NA	NA	15	0	not significant
KIAA0040	c168710.graph_c0_seq1	NA	NA	10	0	not significant
RPP21	c187236.graph_c0_seq4	NA	NA	12	0	not significant
RUVBL2	c196463.graph_c1_seq4	NA	NA	16	0	not significant
ERBB3	c188483.graph_c0_seq8	NA	NA	11	3	not significant
INPP4A	c200284.graph_c0_seq35	NA	NA	14	0	not significant
DCTN1	c199957.graph_c0_seq40	NA	NA	14	0	not significant
CHMP5	c224546.graph_c0_seq1	NA	NA	16	0	not significant
BIN3	c197811.graph_c1_seq10	NA	NA	15	0	not significant
MRPL10	c193973.graph_c6_seq4	NA	NA	4	0	not significant
SMIM12	c158529.graph_c0_seq1	NA	NA	17	0	not significant
CAMK2A	c180685.graph_c1_seq2	NA	NA	15	0	not significant
GADD45G	c169620.graph_c0_seq5	NA	NA	14	0	not significant
STK10	c187024.graph_c0_seq1	NA	NA	12	0	not significant
MRPL40	c139790.graph_c0_seq1	NA	NA	16	0	not significant
PRKD3	c186710.graph_c1_seq1	NA	NA	12	0	not significant
DR1	c174568.graph_c2_seq1	NA	NA	16	0	not significant
TOMM6	c197374.graph_c0_seq37	NA	NA	17	0	not significant
ARPC5	c110816.graph_c0_seq1	NA	NA	15	0	not significant
TAF9B	c197660.graph_c4_seq3	NA	NA	12	0	not significant
SNAPC1	c198872.graph_c7_seq1	NA	NA	16	0	not significant
CACNG6	c172549.graph_c0_seq2	NA	NA	12	0	not significant
GPBP1L1	c201581.graph_c4_seq47	NA	NA	15	0	not significant
DBNL	c197238.graph_c2_seq9	NA	NA	14	0	not significant
COA3	c159668.graph_c0_seq1	NA	NA	15	0	not significant
AFAP1	c197927.graph_c0_seq27	NA	NA	12	3	not significant
SLC29A3	c198466.graph_c0_seq8	NA	NA	14	0	not significant
AGTR1	c176398.graph_c0_seq1	NA	NA	13	0	not significant
EMC1	c196314.graph_c1_seq32	NA	NA	11	1	not significant
GANC	c189874.graph_c1_seq6	NA	NA	12	0	not significant
XDH	c198276.graph_c1_seq2	NA	NA	13	0	not significant
DNAJC15	c184185.graph_c0_seq1	NA	NA	14	0	not significant
RBM26	c189684.graph_c0_seq7	NA	NA	14	0	not significant
NSF	c191016.graph_c3_seq1	NA	NA	15	0	not significant
ACP1	c191134.graph_c1_seq3	NA	NA	14	0	not significant
WDFY1	c192928.graph_c1_seq11	NA	NA	12	0	not significant
RPS4Y1	c198523.graph_c0_seq4	NA	NA	17	0	not significant
WRAP53	c196426.graph_c1_seq40	NA	NA	13	0	not significant
TMEM14A	c194361.graph_c5_seq2	NA	NA	14	0	not significant
CXCL12	c187773.graph_c0_seq1	NA	NA	16	0	not significant
MARK2	c189059.graph_c1_seq17	NA	NA	13	0	not significant
CTNNA2	c183362.graph_c0_seq6	NA	NA	11	0	not significant
GPM6B	c183973.graph_c1_seq6	NA	NA	6	0	not significant
STK24	c197680.graph_c0_seq2	NA	NA	16	0	not significant
HS1BP3	c189945.graph_c0_seq4	NA	NA	13	0	not significant
FAM189A2	c188213.graph_c1_seq2	NA	NA	13	0	not significant
WDR77	c193563.graph_c1_seq5	NA	NA	14	0	not significant
CCDC12	c198561.graph_c2_seq3	NA	NA	15	0	not significant
BOLA2	c178251.graph_c0_seq2	NA	NA	15	0	not significant
SF3B5	c193338.graph_c0_seq1	NA	NA	17	0	not significant
AGAP_AGAP003592	c193418.graph_c0_seq9	NA	NA	15	0	not significant
NANP	c198271.graph_c2_seq6	NA	NA	13	0	not significant
PEX3	c203626.graph_c8_seq1	NA	NA	14	0	not significant
DHRS3	c186049.graph_c3_seq10	NA	NA	14	0	not significant
CGNL1	c198339.graph_c3_seq4	NA	NA	13	3	not significant
CBFA2T2	c191825.graph_c0_seq14	NA	NA	9	0	not significant
MYL12A	c196320.graph_c5_seq5	NA	NA	12	0	not significant
DIXDC1	c197704.graph_c0_seq7	NA	NA	6	0	not significant
ARHGEF12	c191256.graph_c0_seq4	NA	NA	14	1	not significant
TTLL1	c200109.graph_c8_seq5	NA	NA	15	0	not significant
IRS1	c199120.graph_c0_seq2	NA	NA	12	4	not significant
AP4B1	c196584.graph_c1_seq2	NA	NA	10	2	not significant
RBM39B	c193345.graph_c0_seq12	NA	NA	12	0	not significant
RNF38	c192487.graph_c1_seq3	NA	NA	12	0	not significant
PDGFA	c187172.graph_c0_seq10	NA	NA	11	0	not significant
MINK1	c200329.graph_c1_seq30	NA	NA	6	0	not significant
TXLNG	c190322.graph_c0_seq10	NA	NA	3	5	not significant
HIGD1A	c193908.graph_c4_seq11	NA	NA	16	0	not significant
SLC35E3	c155277.graph_c0_seq1	NA	NA	13	0	not significant
SDC2	c187918.graph_c0_seq1	NA	NA	16	0	not significant
TMEM230	c190337.graph_c0_seq11	NA	NA	14	0	not significant
CLASRP	c198196.graph_c4_seq12	NA	NA	4	0	not significant
SLC12A5	c193590.graph_c3_seq77	NA	NA	11	2	not significant
SMAD2	c199620.graph_c0_seq4	NA	NA	13	0	not significant
ANKRD46	c195653.graph_c0_seq9	NA	NA	14	0	not significant
SMC4	c195864.graph_c3_seq7	NA	NA	14	1	not significant
RBM24	c184318.graph_c2_seq6	NA	NA	13	0	not significant
SFT2D1	c178686.graph_c0_seq2	NA	NA	16	0	not significant
RASGEF1B	c194693.graph_c0_seq23	NA	NA	14	0	not significant
GNA15	c178731.graph_c0_seq8	NA	NA	8	0	not significant
MED11	c168676.graph_c0_seq1	NA	NA	16	0	not significant
CG7371	c195253.graph_c2_seq8	NA	NA	14	0	not significant
CXCL12	c187773.graph_c0_seq2	NA	NA	16	0	not significant
FTSJ3	c256308.graph_c0_seq1	NA	NA	12	0	not significant
GADD45GIP1	c189342.graph_c0_seq1	NA	NA	12	0	not significant
EXOC7	c203686.graph_c0_seq71	NA	NA	6	0	not significant
RTN4R	c178450.graph_c0_seq2	NA	NA	11	3	not significant
ATXN7L3	c196567.graph_c8_seq6	NA	NA	15	0	not significant
C11ORF68	c175093.graph_c0_seq1	NA	NA	15	0	not significant
TMEM252	c184469.graph_c0_seq3	NA	NA	8	0	not significant
NDUFA2	c353956.graph_c0_seq1	NA	NA	14	0	not significant
C2ORF47	c203967.graph_c0_seq4	NA	NA	7	0	not significant
TRAF7	c187654.graph_c0_seq15	NA	NA	14	0	not significant
CCDC132	c197186.graph_c0_seq4	NA	NA	11	2	not significant
LRRC28	c197938.graph_c2_seq3	NA	NA	14	0	not significant
TEX264	c202778.graph_c2_seq8	NA	NA	14	0	not significant
SPINT1	c191875.graph_c2_seq7	NA	NA	11	0	not significant
CLTA	c181165.graph_c0_seq2	NA	NA	15	0	not significant
CXXC1	c202992.graph_c1_seq132	NA	NA	9	0	not significant
KCNQ1	c172976.graph_c0_seq2	NA	NA	12	0	not significant
KIF2A	c194900.graph_c5_seq17	NA	NA	14	0	not significant
GABRA2	c178077.graph_c0_seq4	NA	NA	13	0	not significant
ACADS	c189200.graph_c0_seq9	NA	NA	15	1	not significant
PAN2	c202629.graph_c0_seq95	NA	NA	12	1	not significant
PWWP2A	c200883.graph_c5_seq3	NA	NA	6	0	not significant
TMEM88	c149196.graph_c0_seq2	NA	NA	15	0	not significant
MED1	c195021.graph_c0_seq5	NA	NA	13	1	not significant
EXOC1	c196667.graph_c2_seq4	NA	NA	13	1	not significant
CCM2	c197440.graph_c0_seq4	NA	NA	3	0	not significant
CNKSR2	c110005.graph_c0_seq4	NA	NA	13	0	not significant
MTA1	c198094.graph_c0_seq46	NA	NA	10	0	not significant
ARMC7	c178928.graph_c0_seq1	NA	NA	13	1	not significant
SLC8A1	c178271.graph_c0_seq4	NA	NA	13	0	not significant
ARNT_10	c200418.graph_c5_seq37	NA	NA	13	1	not significant
MAP7D1	c183915.graph_c0_seq5	NA	NA	12	0	not significant
IQGAP1	c182945.graph_c1_seq4	NA	NA	14	1	not significant
RIOK2	c200273.graph_c6_seq27	NA	NA	13	0	not significant
USP5	c195964.graph_c0_seq9	NA	NA	14	1	not significant
ADIPOQ	c198536.graph_c3_seq1	NA	NA	10	0	not significant
RUFY3	c198303.graph_c5_seq9	NA	NA	14	0	not significant
NDUFA11	c197963.graph_c4_seq2	NA	NA	12	0	not significant
CLCN3	c189771.graph_c0_seq2	NA	NA	14	0	not significant
VPS39	c193819.graph_c1_seq4	NA	NA	12	0	not significant
PLCD1	c193844.graph_c0_seq3	NA	NA	12	1	not significant
TOMM5	c191379.graph_c1_seq3	NA	NA	15	0	not significant
EVA1A	c196758.graph_c2_seq27	NA	NA	11	0	not significant
TESK1	c182199.graph_c0_seq14	NA	NA	15	0	not significant
PER1	c196165.graph_c0_seq23	NA	NA	14	5	not significant
MYADM	c186764.graph_c0_seq1	NA	NA	13	0	not significant
DNAJC28	c202284.graph_c4_seq2	NA	NA	17	0	not significant
ZNF202	c196886.graph_c0_seq2	NA	NA	3	0	not significant
PREP	c157881.graph_c0_seq1	NA	NA	14	0	not significant
RBPMS_9	c196770.graph_c0_seq2	NA	NA	13	0	not significant
BRINP1	c177098.graph_c0_seq2	NA	NA	12	0	not significant
OS9	c180120.graph_c0_seq3	NA	NA	15	0	not significant
ENAH_5	c163176.graph_c0_seq2	NA	NA	6	1	not significant
PPP2R5B	c198322.graph_c0_seq42_PART0	NA	NA	15	0	not significant
C10ORF11	c199824.graph_c0_seq27	NA	NA	14	0	not significant
HYOU1	c170305.graph_c0_seq3	NA	NA	14	1	not significant
B4GALT1	c182170.graph_c0_seq1	NA	NA	11	0	not significant
UFL1	c198724.graph_c0_seq14	NA	NA	14	0	not significant
CDH2	c183860.graph_c0_seq2	NA	NA	15	1	not significant
MPLKIP	c196510.graph_c0_seq3	NA	NA	14	0	not significant
SMIM24	c190943.graph_c0_seq5	NA	NA	9	0	not significant
CSTF1	c162816.graph_c0_seq1	NA	NA	15	0	not significant
UBE2WL	c203423.graph_c0_seq4	NA	NA	14	0	not significant
HDDC2	c196247.graph_c0_seq16	NA	NA	15	0	not significant
GALK1	c174217.graph_c0_seq7	NA	NA	14	0	not significant
HINT2	c164237.graph_c1_seq1	NA	NA	13	0	not significant
TAF11	c187041.graph_c0_seq3	NA	NA	15	0	not significant
TSPAN18	c190311.graph_c0_seq8	NA	NA	12	0	not significant
MARK2	c189059.graph_c1_seq18	NA	NA	13	0	not significant
SORL1	c177126.graph_c1_seq2	NA	NA	14	0	not significant
INPP4A	c200284.graph_c0_seq29	NA	NA	14	0	not significant
ACSS3	c192047.graph_c0_seq4	NA	NA	13	0	not significant
MAPK10	c175694.graph_c0_seq2	NA	NA	12	0	not significant
ADAM10	c199803.graph_c1_seq1	NA	NA	14	0	not significant
FRYL	c200464.graph_c0_seq27	NA	NA	13	3	not significant
RB1CC1	c192159.graph_c1_seq5	NA	NA	12	0	not significant
FNDC4	c161366.graph_c0_seq3	NA	NA	15	0	not significant
MLLT4	c195861.graph_c0_seq13	NA	NA	12	5	not significant
PKP4	c198953.graph_c3_seq12	NA	NA	15	0	not significant
SUFU	c197326.graph_c0_seq29	NA	NA	11	0	not significant
GIGYF1	c200231.graph_c1_seq84	NA	NA	4	0	not significant
NT5C1A	c202244.graph_c0_seq1	NA	NA	11	0	not significant
SLC52A2	c191819.graph_c0_seq16	NA	NA	11	6	not significant
MRPL57	c183885.graph_c0_seq2	NA	NA	15	0	not significant
TVP23B	c194581.graph_c5_seq1	NA	NA	16	0	not significant
FSTL1	c198875.graph_c0_seq1	NA	NA	14	0	not significant
TOMM70A	c164921.graph_c0_seq1	NA	NA	15	0	not significant
ZCCHC17	c184044.graph_c1_seq1	NA	NA	16	0	not significant
MED19_10	c197147.graph_c2_seq2	NA	NA	14	0	not significant
PCK2	c198898.graph_c7_seq58	NA	NA	12	1	not significant
SELENBP1	c197963.graph_c0_seq12	NA	NA	7	2	not significant
EIF4G3	c194292.graph_c3_seq23	NA	NA	9	0	not significant
ALDH7A1	c199557.graph_c3_seq26	NA	NA	15	0	not significant
MAPT	c199672.graph_c4_seq34	NA	NA	14	1	not significant
CASKIN2	c197630.graph_c0_seq10	NA	NA	12	7	not significant
ENTPD6	c199950.graph_c0_seq5	NA	NA	13	0	not significant
LRRC2	c195466.graph_c5_seq8	NA	NA	10	8	not significant
ISPD	c192052.graph_c1_seq3	NA	NA	8	0	not significant
C4ORF27	c200741.graph_c10_seq1	NA	NA	14	0	not significant
LMO1	c175504.graph_c0_seq8	NA	NA	12	1	not significant
MYPN	c183591.graph_c0_seq1	NA	NA	7	3	not significant
TGM2	c111671.graph_c0_seq1	NA	NA	14	1	not significant
C1QA	c189586.graph_c0_seq1	NA	NA	14	0	not significant
STRADB	c192924.graph_c1_seq5	NA	NA	11	0	not significant
CG17996	c187775.graph_c0_seq1	NA	NA	14	0	not significant
CUL7	c203483.graph_c2_seq3	NA	NA	10	17	not significant
ATF1	c183677.graph_c0_seq14	NA	NA	13	0	not significant
ZNF512	c193285.graph_c0_seq2	NA	NA	5	4	not significant
EHD1	c204394.graph_c0_seq1	NA	NA	11	2	not significant
BAIAP2	c191055.graph_c2_seq3	NA	NA	15	0	not significant
FAM168A	c180533.graph_c0_seq2	NA	NA	12	0	not significant
JSRP1	c188312.graph_c0_seq6	NA	NA	4	1	not significant
QARS_3	c199078.graph_c1_seq67	NA	NA	15	1	not significant
RALGDS	c193018.graph_c0_seq44	NA	NA	11	4	not significant
COL4A3BP	c184143.graph_c0_seq1	NA	NA	12	0	not significant
HYAL1	c179525.graph_c0_seq9	NA	NA	11	0	not significant
SBF2	c193041.graph_c0_seq14	NA	NA	12	3	not significant
GALK2	c194242.graph_c0_seq3	NA	NA	14	0	not significant
CLRN3	c155140.graph_c1_seq1	NA	NA	14	0	not significant
SPATS2L	c199069.graph_c0_seq11	NA	NA	14	0	not significant
TMEM14C	c181924.graph_c3_seq2	NA	NA	15	1	not significant
VMA21	c167572.graph_c0_seq1	NA	NA	16	0	not significant
GNAQ	c204738.graph_c0_seq1	NA	NA	14	0	not significant
PEX19	c201732.graph_c3_seq47	NA	NA	14	0	not significant
NDUFB6	c188917.graph_c1_seq4	NA	NA	9	1	not significant
MINK1	c200329.graph_c1_seq19	NA	NA	6	0	not significant
ATP13A1	c197833.graph_c0_seq3	NA	NA	11	0	not significant
SEPT4	c193484.graph_c2_seq44	NA	NA	3	0	not significant
HNMT	c199753.graph_c0_seq1	NA	NA	16	0	not significant
LSM12A	c204300.graph_c0_seq1	NA	NA	15	0	not significant
PCDH9	c155925.graph_c0_seq1	NA	NA	13	3	not significant
GFM1	c189999.graph_c0_seq1	NA	NA	13	2	not significant
B4GALNT4	c202104.graph_c1_seq55	NA	NA	7	3	not significant
BCL7A	c192428.graph_c1_seq8	NA	NA	13	1	not significant
PSMC6	c161188.graph_c0_seq1	NA	NA	16	0	not significant
ZDHHC1	c196098.graph_c1_seq44	NA	NA	13	0	not significant
RPS6KA4	c191982.graph_c0_seq5	NA	NA	10	2	not significant
NELL2	c176324.graph_c0_seq2	NA	NA	11	6	not significant
ZGC:158640	c201748.graph_c3_seq19	NA	NA	16	0	not significant
ARHGEF3	c182523.graph_c0_seq5	NA	NA	13	0	not significant
ACN9	c180069.graph_c1_seq1	NA	NA	15	0	not significant
KCNIP1	c140992.graph_c0_seq2	NA	NA	12	0	not significant
KIAA2018	c162440.graph_c0_seq2	NA	NA	12	0	not significant
FBXO18	c196914.graph_c2_seq40	NA	NA	14	0	not significant
LHFP	c150752.graph_c0_seq1	NA	NA	15	0	not significant
ERBB2IP	c201782.graph_c3_seq44	NA	NA	13	1	not significant
STX1B	c197505.graph_c1_seq4	NA	NA	15	0	not significant
GGACT	c201027.graph_c0_seq30	NA	NA	10	0	not significant
TOB2	c194673.graph_c0_seq6	NA	NA	16	0	not significant
APPL2	c203369.graph_c7_seq7	NA	NA	9	0	not significant
CHAMP1	c203226.graph_c2_seq2	NA	NA	13	0	not significant
ARHGAP1	c184091.graph_c6_seq1	NA	NA	13	3	not significant
FKBP4	c195888.graph_c0_seq1	NA	NA	15	0	not significant
ADRM1	c148145.graph_c0_seq3	NA	NA	14	1	not significant
ECEL1	c195262.graph_c0_seq6	NA	NA	9	4	not significant
FLRT2	c199820.graph_c2_seq21	NA	NA	15	2	not significant
SNRNP40	c194793.graph_c3_seq6	NA	NA	15	0	not significant
DTNBP1	c176114.graph_c1_seq2	NA	NA	14	1	not significant
DOK4	c200849.graph_c0_seq30	NA	NA	14	0	not significant
TCEA1	c203286.graph_c0_seq1	NA	NA	16	0	not significant
KIF1C	c193401.graph_c1_seq1	NA	NA	15	0	not significant
IL16	c201410.graph_c0_seq13	NA	NA	6	0	not significant
KIAA1468	c193310.graph_c2_seq4	NA	NA	12	1	not significant
PARD6A	c182114.graph_c0_seq4	NA	NA	6	0	not significant
GABARAPL1	c204051.graph_c0_seq1	NA	NA	15	0	not significant
STAMBP	c195377.graph_c4_seq5	NA	NA	16	0	not significant
RNF10	c196843.graph_c12_seq1	NA	NA	16	1	not significant
SERPINB6	c202370.graph_c1_seq1	NA	NA	12	0	not significant
CANT1	c158471.graph_c0_seq6	NA	NA	14	0	not significant
TM2D3	c198085.graph_c0_seq5	NA	NA	15	0	not significant
UNC5C	c203893.graph_c0_seq3	NA	NA	10	4	not significant
PEX11G	c202392.graph_c0_seq6	NA	NA	5	0	not significant
OXNAD1	c198371.graph_c2_seq24	NA	NA	15	0	not significant
MYEOV2	c203447.graph_c1_seq4	NA	NA	15	0	not significant
AHI1	c169432.graph_c0_seq2	NA	NA	9	6	not significant
LOC100535100	c199915.graph_c2_seq15	NA	NA	12	0	not significant
SMARCD1	c198948.graph_c1_seq32	NA	NA	12	0	not significant
NSRP1	c165640.graph_c0_seq3	NA	NA	15	0	not significant
STXBP5L	c193159.graph_c2_seq3	NA	NA	9	4	not significant
CRCP	c191580.graph_c0_seq9	NA	NA	14	0	not significant
CNKSR2	c110005.graph_c0_seq3	NA	NA	12	0	not significant
ASH2L	c192299.graph_c0_seq12	NA	NA	4	0	not significant
RNF165	c182890.graph_c0_seq9	NA	NA	12	0	not significant
OSBPL9	c197556.graph_c2_seq38	NA	NA	15	1	not significant
CNOT7	c175199.graph_c1_seq2	NA	NA	14	0	not significant
PUF60	c76664.graph_c0_seq2	NA	NA	16	0	not significant
CTSS	c144505.graph_c0_seq1	NA	NA	11	1	not significant
AMPH	c199507.graph_c1_seq7	NA	NA	11	3	not significant
GTF2B	c188481.graph_c0_seq4	NA	NA	16	0	not significant
OPTN	c198531.graph_c1_seq1	NA	NA	16	0	not significant
NFE2	c145192.graph_c0_seq2	NA	NA	12	0	not significant
FBXW5	c190881.graph_c0_seq31	NA	NA	12	1	not significant
CAST	c193928.graph_c2_seq15	NA	NA	12	0	not significant
ACTL6B	c193043.graph_c0_seq10	NA	NA	12	0	not significant
OSBPL2	c157308.graph_c0_seq3	NA	NA	13	1	not significant
PAQR5	c200334.graph_c6_seq13	NA	NA	11	0	not significant
LOC712464	c197357.graph_c1_seq2	NA	NA	16	0	not significant
PRKRIP1	c144935.graph_c0_seq1	NA	NA	15	1	not significant
PPT1	c196163.graph_c0_seq1	NA	NA	13	0	not significant
YIPF4	c200583.graph_c1_seq1	NA	NA	14	0	not significant
UCP2	c193628.graph_c5_seq4	NA	NA	14	0	not significant
KIAA0100	c191606.graph_c1_seq2	NA	NA	14	3	not significant
NAA20	c181310.graph_c0_seq1	NA	NA	15	0	not significant
MTURN	c183800.graph_c0_seq1	NA	NA	10	0	not significant
MRPS30	c194286.graph_c1_seq1	NA	NA	12	1	not significant
RPL11	c204628.graph_c0_seq1	NA	NA	17	0	not significant
COPA	c183922.graph_c0_seq1	NA	NA	15	0	not significant
HMG20A	c177723.graph_c1_seq5	NA	NA	15	0	not significant
MAP1A	c188141.graph_c0_seq1	NA	NA	11	39	not significant
BCKDK	c201496.graph_c2_seq30	NA	NA	14	0	not significant
MTFR1L	c188060.graph_c2_seq2	NA	NA	16	0	not significant
CECR5	c157868.graph_c0_seq1	NA	NA	13	1	not significant
TRMT1	c195158.graph_c3_seq43	NA	NA	14	0	not significant
ROPN1L	c175106.graph_c0_seq4	NA	NA	15	0	not significant
[truncated: 6,632 more rows]
