# Supplementary material for: Long-lived rodents reveal signatures of positive selection in genes associated with lifespan
Source: PLoS Genet. 2018 Mar 23;14(3):e1007272. doi: 10.1371/journal.pgen.1007272 (PMC5884551; doi:10.1371/journal.pgen.1007272)
Supplement: S11 Table — (XLSX) [file pgen.1007272.s015.xlsx]

## Sheet: Table
S11 Table. Results on branch 7.
Gene	Transcript	FDR	P.Value	Number.of.species.included	Number.of.Sites.under.positive.Selection	Confirmed as significant in two additional runs
SLC22A6	c202590.graph_c6_seq9	0.01221055	8.195e-05	9	3	confirmed
CCBL1	c194790.graph_c0_seq72	0.0255038333333333	0.0003718	14	1	confirmed
SLC7A2	c196215.graph_c3_seq5	0.0255038333333333	0.0005135	12	6	confirmed
TOR1AIP2	c202631.graph_c3_seq3	0.0290252	0.0007792	7	1	confirmed
GSAP	c202363.graph_c0_seq28	0.0567392	0.001904	8	7	confirmed
CDKN2D	c146068.graph_c0_seq1	0.116319333333333	0.005037	11	1	not significant
C9	c182496.graph_c2_seq1	0.116319333333333	0.005832	7	3	not significant
TXN	c204079.graph_c0_seq1	0.116319333333333	0.006976	16	2	not significant
C20ORF196	c192141.graph_c0_seq4	0.116319333333333	0.008155	5	5	not significant
HLA-A	c203871.graph_c1_seq10	0.116319333333333	0.008973	7	4	not significant
UBXN10	c156336.graph_c0_seq1	0.116319333333333	0.009295	13	2	not significant
PFN1	c165836.graph_c1_seq1	0.116319333333333	0.009368	17	2	not significant
OLFML2B	c187955.graph_c0_seq2	0.120811230498264	0.0105405771575667	12	1	not significant
MRPL28	c176565.graph_c0_seq2	0.170711428571429	0.01604	14	2	not significant
DPYSL4	c191769.graph_c0_seq26	0.175075	0.01805	12	2	not significant
SPRYD7	c200407.graph_c0_seq1	0.175075	0.01935	13	4	not significant
TMEM74	c205740.graph_c0_seq1	0.175075	0.0204	6	3	not significant
HLA-A	c203871.graph_c1_seq5	0.175075	0.02115	6	5	not significant
SPTY2D1	c192996.graph_c1_seq2	0.183348421052632	0.02338	12	5	not significant
HYAL1	c179525.graph_c0_seq9	0.211431	0.02838	11	7	not significant
APOA1	c145496.graph_c0_seq1	0.224919047619048	0.0317	8	17	not significant
FAM114A2	c197530.graph_c0_seq7	0.225802727272727	0.03334	13	1	not significant
ACOX2	c195396.graph_c5_seq4	0.230107826086957	0.03552	11	5	not significant
MOB3A	c198143.graph_c5_seq2	0.242062916666667	0.03899	12	1	not significant
GSTM1	c175314.graph_c0_seq2	0.2519888	0.04228	12	1	not significant
PTGR1	c201368.graph_c2_seq3	0.322871538461538	0.05634	14	10	not significant
APOH	c158851.graph_c2_seq1	0.359255555555556	0.0651	15	2	not significant
HAUS7	c180110.graph_c0_seq6	0.398628214285714	0.07491	7	7	not significant
ZCCHC9	c192080.graph_c1_seq47	0.448541379310345	0.0873	15	2	not significant
POPDC2	c194816.graph_c0_seq6	0.495425	0.09975	10	2	not significant
FAM129A	c198477.graph_c1_seq1	0.520058064516129	0.1082	10	8	not significant
ANKRD2	c156571.graph_c0_seq5	0.52615625	0.113	11	1	not significant
PTPRZ1	c193290.graph_c1_seq2	0.582906060606061	0.1291	4	1	not significant
GGA1	c192429.graph_c0_seq20	0.633688235294118	0.1446	12	3	not significant
TMEM97	c165067.graph_c0_seq4	0.717269444444445	0.1702	12	8	not significant
SUGT1	c190326.graph_c0_seq7	0.717269444444445	0.1733	14	4	not significant
ANGPTL2	c140361.graph_c0_seq1	0.851652631578947	0.2141	13	1	not significant
DHRS4	c149356.graph_c0_seq2	0.851652631578947	0.2172	14	4	not significant
SLC13A1	c183723.graph_c1_seq2	0.866874358974359	0.2269	13	1	not significant
AKR1C4	c164950.graph_c0_seq1	0.929690697674418	0.2505	14	6	not significant
OPTN	c198531.graph_c1_seq1	0.929690697674418	0.2559	16	2	not significant
TMEM126B	c193875.graph_c0_seq5	0.929690697674418	0.2653	5	8	not significant
MIF4GD	c180393.graph_c1_seq13	0.929690697674418	0.2683	14	2	not significant
MIF4GD	c180393.graph_c1_seq19	0.942425	0.2783	14	2	not significant
GATSL3	c176507.graph_c0_seq14	0.978764444444444	0.2956	14	1	not significant
OSCP1	c201083.graph_c2_seq4	1	0.3343	13	5	not significant
LOC743278	c215197.graph_c0_seq1	1	0.3448	16	2	not significant
LRRFIP1	c201360.graph_c1_seq25	1	0.3545	5	7	not significant
LRRFIP1	c201360.graph_c1_seq23	1	0.3572	5	7	not significant
MOXD1	c185570.graph_c1_seq2	1	0.3969	12	5	not significant
LURAP1	c196918.graph_c4_seq2	1	0.3991	11	2	not significant
VBP1	c149378.graph_c0_seq2	1	0.4052	14	6	not significant
TVP23B	c194581.graph_c5_seq1	1	0.4143	16	1	not significant
GEMIN7	c162660.graph_c0_seq5	1	0.4145	11	1	not significant
PSMB5	c204095.graph_c0_seq1	1	0.4172	15	1	not significant
ATPAF2	c176733.graph_c4_seq4	1	0.4345	15	1	not significant
RNF215	c191179.graph_c0_seq1	1	0.4361	10	2	not significant
AGAP_AGAP007063	c200717.graph_c0_seq22	1	0.4378	11	1	not significant
STYXL1	c203858.graph_c0_seq1	1	0.4454	12	1	not significant
LYRM4	c199886.graph_c2_seq9	1	0.4457	15	1	not significant
CXORF38	c178666.graph_c0_seq1	1	0.4486	11	5	not significant
GSTM3	c196545.graph_c4_seq1	1	0.4619	16	3	not significant
SMIM8	c200942.graph_c4_seq1	1	0.4675	15	1	not significant
KIAA0408	c197788.graph_c0_seq10	1	0.4794	5	8	not significant
CSNK1G1	c199759.graph_c2_seq6	1	0.4912	12	1	not significant
SPATA9	c272453.graph_c0_seq1	1	0.5052	5	6	not significant
GPRASP2	c188717.graph_c0_seq23	1	0.5111	8	11	not significant
SH3BGRL3	c204153.graph_c0_seq1	1	0.5259	16	1	not significant
CACNG1	c168096.graph_c0_seq2	1	0.5329	11	1	not significant
GSTK1	c517785.graph_c0_seq1	1	0.534	6	5	not significant
CYB5R4	c201234.graph_c6_seq12	1	0.5406	11	3	not significant
SDHAF2	c187645.graph_c1_seq1	1	0.5497	15	2	not significant
FAM107A	c198260.graph_c7_seq4	1	0.553	14	1	not significant
XAF1	c191949.graph_c1_seq1	1	0.5606	7	4	not significant
KNG2	c199749.graph_c1_seq2	1	0.5661	4	24	not significant
ELP5	c198449.graph_c1_seq6	1	0.5774	11	3	not significant
CCNJL	c195175.graph_c0_seq6	1	0.5838	4	5	not significant
IKBKG	c192700.graph_c0_seq28	1	0.5842	14	1	not significant
AGAP_AGAP006650	c196558.graph_c0_seq2	1	0.5895	14	5	not significant
FKTN	c197032.graph_c1_seq4	1	0.6	14	2	not significant
SLC10A6	c196456.graph_c7_seq12	1	0.6123	6	7	not significant
TIMM10	c628091.graph_c0_seq1	1	0.6263	16	1	not significant
NMRAL1_8	c195159.graph_c3_seq6	1	0.6333	15	2	not significant
LOC102639117	c145691.graph_c0_seq1	1	0.663	6	4	not significant
CIART	c175206.graph_c0_seq12	1	0.6667	8	9	not significant
PUS3	c186359.graph_c0_seq3	1	0.7014	7	2	not significant
IGBP1	c189314.graph_c3_seq7	1	0.7029	14	4	not significant
THTPA	c199352.graph_c5_seq3	1	0.7778	15	3	not significant
PPP1R3F	c170578.graph_c1_seq4	1	0.811	5	2	not significant
ST6GALNAC3	c200177.graph_c0_seq1	1	0.8271	10	2	not significant
C19ORF80	c203243.graph_c1_seq1	1	0.8702	8	6	not significant
VMO1	c139285.graph_c0_seq2	1	0.8791	6	2	not significant
RXRG	c198494.graph_c0_seq2	1	0.8806	9	2	not significant
RNF148	c157001.graph_c0_seq1	1	0.887	11	7	not significant
NCMAP	c201721.graph_c0_seq11	1	0.8995	8	4	not significant
SFRP1	c183908.graph_c0_seq1	1	0.9045	12	2	not significant
C19ORF12	c203403.graph_c2_seq6	1	0.945	13	3	not significant
ABCB1	c203837.graph_c1_seq10	1	0.9501	6	2	not significant
NUP107	c175055.graph_c1_seq4	1	0.9884	13	1	not significant
WDR41	c183932.graph_c1_seq1	1	0.9989	16	2	not significant
FZD6	c199917.graph_c0_seq5	1	1	11	2	not significant
ARMCX4	c197444.graph_c0_seq7	1	1	4	30	not significant
MC1R	c202399.graph_c0_seq1	1	1	11	5	not significant
MAP4	c196998.graph_c1_seq87	1	1	5	15	not significant
GINM1	c178131.graph_c0_seq4	1	1	14	4	not significant
THEM4	c202358.graph_c1_seq8	1	1	8	4	not significant
MPZ	c192686.graph_c0_seq67	1	1	12	2	not significant
NFE2L2	c182942.graph_c0_seq9	1	1	16	3	not significant
4922501L14RIK	c202835.graph_c0_seq13	1	1	4	20	not significant
NFE2L2	c182942.graph_c0_seq10	1	1	16	3	not significant
MAP4	c196998.graph_c1_seq140	1	1	4	12	not significant
PTTG1	c194927.graph_c2_seq3	1	1	12	5	not significant
VNN1	c189222.graph_c1_seq9	1	1	10	2	not significant
DPH1	c198325.graph_c5_seq6	1	1	13	2	not significant
HSD17B10	c181737.graph_c1_seq1	1	1	16	2	not significant
LRRC23	c194669.graph_c0_seq6	1	1	6	5	not significant
CARF	c201674.graph_c0_seq52	1	1	7	4	not significant
PLEKHF1	c198008.graph_c2_seq1	1	1	12	1	not significant
PLA1A	c193653.graph_c3_seq1	1	1	11	1	not significant
DNAJB6	c202329.graph_c1_seq8	1	1	13	5	not significant
TRMU	c192655.graph_c0_seq35	1	1	14	2	not significant
APMAP	c200336.graph_c1_seq1	1	1	14	2	not significant
PTCHD1	c142214.graph_c0_seq1	1	1	12	2	not significant
DUSP19	c201633.graph_c2_seq15	1	1	10	2	not significant
HIGD2A	c291846.graph_c0_seq1	1	1	15	1	not significant
CHL1	c189279.graph_c0_seq7	1	1	11	6	not significant
SPATA5L1	c201470.graph_c1_seq2	1	1	5	4	not significant
LOC100489063	c169047.graph_c0_seq3	1	1	13	4	not significant
C15ORF40	c202866.graph_c6_seq3	1	1	6	3	not significant
EGLN2	c197102.graph_c4_seq12	1	1	16	2	not significant
FASTKD3	c200685.graph_c0_seq6	1	1	9	5	not significant
NOP9	c183391.graph_c0_seq3	1	1	8	3	not significant
ACOT8	c169270.graph_c0_seq1	1	1	15	4	not significant
FAM213A	c175075.graph_c0_seq1	1	1	13	2	not significant
COMMD8	c192099.graph_c1_seq1	1	1	12	3	not significant
CEP19	c178307.graph_c0_seq2	1	1	12	2	not significant
FLYWCH2	c196331.graph_c8_seq2	1	1	7	2	not significant
C9ORF152	c193640.graph_c1_seq17	1	1	7	1	not significant
HCFC1R1	c199821.graph_c4_seq1	1	1	14	2	not significant
FAM3B	c199898.graph_c5_seq9	1	1	11	1	not significant
HN1L	c311603.graph_c0_seq1	1	1	14	2	not significant
CHL1	c189279.graph_c0_seq8	1	1	11	6	not significant
C19ORF57	c195424.graph_c0_seq6	1	1	4	1	not significant
CLUAP1	c200335.graph_c6_seq3	1	1	12	7	not significant
SPEM1	c199272.graph_c0_seq3	1	1	5	5	not significant
CRHR2	c196477.graph_c0_seq1	1	1	11	2	not significant
CCPG1	c203507.graph_c0_seq1	1	1	6	11	not significant
APOE	c187875.graph_c0_seq3	1	1	9	2	not significant
IQCK	c170138.graph_c1_seq4	1	1	10	5	not significant
PTPRN2	c195794.graph_c6_seq23	NA	NA	5	10	not significant
EPHB2	c195671.graph_c1_seq31	NA	NA	11	12	not significant
NRXN2	c195421.graph_c0_seq43	NA	NA	11	1	not significant
DIS3L2	c198205.graph_c4_seq16	NA	NA	3	30	not significant
SI:CH211-263M18.3	c196306.graph_c1_seq26	NA	NA	12	7	not significant
ERI2	c202753.graph_c1_seq61	NA	NA	7	12	not significant
SI:CH211-263M18.3	c196306.graph_c1_seq10	NA	NA	12	7	not significant
SI:CH211-263M18.3	c196306.graph_c1_seq1	NA	NA	12	7	not significant
LAMA3	c202935.graph_c2_seq9	NA	NA	3	65	not significant
C7ORF26	c199221.graph_c1_seq6	NA	NA	15	1	not significant
C530008M17RIK	c198284.graph_c0_seq10	NA	NA	3	35	not significant
HSPB6	c143655.graph_c0_seq1	NA	NA	16	1	not significant
BOD1L1	c190591.graph_c0_seq1	NA	NA	5	5	not significant
PPP1R3A	c201217.graph_c0_seq1	NA	NA	5	9	not significant
HRG	c142303.graph_c0_seq1	NA	NA	6	0	not significant
POLQ	c203117.graph_c3_seq58	NA	NA	6	18	not significant
C14ORF79	c181238.graph_c0_seq2	NA	NA	5	11	not significant
ADAM2	c202868.graph_c1_seq25	NA	NA	3	7	not significant
CLCA6	c194784.graph_c1_seq2	NA	NA	4	3	not significant
CCNB3_6	c195722.graph_c0_seq13	NA	NA	3	36	not significant
NEO1	c192976.graph_c0_seq9	NA	NA	14	2	not significant
NEO1	c192976.graph_c0_seq8	NA	NA	14	2	not significant
NEO1	c192976.graph_c0_seq2	NA	NA	14	2	not significant
PTPN5	c176473.graph_c0_seq5	NA	NA	3	10	not significant
SERPINB4	c169057.graph_c0_seq1	NA	NA	3	0	not significant
GML	c155630.graph_c0_seq1	NA	NA	3	13	not significant
SLC13A5	c192397.graph_c0_seq1	NA	NA	4	5	not significant
SLC46A3	c187507.graph_c0_seq1	NA	NA	9	4	not significant
PIP_7	c187344.graph_c0_seq22	NA	NA	3	6	not significant
ARHGAP20	c198812.graph_c0_seq1	NA	NA	9	0	not significant
HGF	c196588.graph_c0_seq1	NA	NA	5	6	not significant
RNF17	c200095.graph_c3_seq4	NA	NA	9	41	not significant
PRMT3	c192114.graph_c2_seq2	NA	NA	12	3	not significant
KRT14	c199022.graph_c1_seq73	NA	NA	9	6	not significant
LOC101055983	c188187.graph_c1_seq2	NA	NA	3	0	not significant
HNRNPH1	c199893.graph_c0_seq13	NA	NA	10	8	not significant
PLXND1	c201616.graph_c1_seq14	NA	NA	10	5	not significant
CD300C	c200502.graph_c0_seq1	NA	NA	3	23	not significant
TNFRSF9	c182007.graph_c0_seq28	NA	NA	5	5	not significant
OLFML2A	c171811.graph_c0_seq1	NA	NA	7	7	not significant
ITGA4	c193495.graph_c0_seq9	NA	NA	10	13	not significant
EPN3	c187986.graph_c1_seq6	NA	NA	3	6	not significant
LAMB2	c202963.graph_c1_seq20	NA	NA	12	1	not significant
DYX1C1	c200504.graph_c0_seq18	NA	NA	3	11	not significant
PKHD1	c201682.graph_c0_seq1	NA	NA	4	12	not significant
IFFO2	c199492.graph_c2_seq10	NA	NA	7	4	not significant
4933427D14RIK	c199884.graph_c0_seq7	NA	NA	3	0	not significant
PROKR1	c198377.graph_c5_seq2	NA	NA	9	9	not significant
ADAM8	c201039.graph_c0_seq46	NA	NA	4	48	not significant
ZNF445	c199250.graph_c0_seq13	NA	NA	4	11	not significant
REST	c188298.graph_c0_seq4	NA	NA	3	15	not significant
RUFY4	c194840.graph_c0_seq8	NA	NA	4	6	not significant
PSMB8	c201789.graph_c1_seq5	NA	NA	3	0	not significant
COL4A6	c193303.graph_c2_seq10	NA	NA	7	4	not significant
SP2353	c202202.graph_c0_seq3	NA	NA	11	6	not significant
NACA_4	c186432.graph_c0_seq2	NA	NA	3	11	not significant
PKHD1	c201682.graph_c0_seq55	NA	NA	5	9	not significant
SPIDR	c193292.graph_c0_seq12	NA	NA	4	7	not significant
HIP1	c189632.graph_c0_seq1	NA	NA	12	2	not significant
NID1	c199886.graph_c2_seq4	NA	NA	13	2	not significant
CDK5RAP2	c194449.graph_c2_seq5	NA	NA	4	4	not significant
C9ORF84	c190539.graph_c0_seq9	NA	NA	3	0	not significant
NCAPG2	c199779.graph_c1_seq19	NA	NA	10	15	not significant
CCDC169-SOHLH2	c180619.graph_c1_seq2	NA	NA	4	4	not significant
BUB1	c198465.graph_c0_seq4	NA	NA	8	1	not significant
SAYSD1	c188964.graph_c0_seq3	NA	NA	6	6	not significant
PPP2R2C	c191873.graph_c0_seq3	NA	NA	12	0	not significant
PKHD1L1	c203422.graph_c0_seq12	NA	NA	5	9	not significant
HSF4_10	c202940.graph_c0_seq22	NA	NA	8	3	not significant
MS4A13	c154372.graph_c0_seq1	NA	NA	4	7	not significant
KPNA7	c141037.graph_c0_seq1	NA	NA	4	15	not significant
KIAA0947	c193800.graph_c1_seq6	NA	NA	4	21	not significant
LOC100911280	c194591.graph_c0_seq7	NA	NA	3	38	not significant
WTAP	c200175.graph_c1_seq25	NA	NA	3	7	not significant
UHRF1	c197339.graph_c1_seq1	NA	NA	10	6	not significant
UHRF1	c197339.graph_c1_seq4	NA	NA	10	7	not significant
SHD	c189784.graph_c1_seq4	NA	NA	12	1	not significant
LDOC1	c230315.graph_c0_seq1	NA	NA	7	4	not significant
AMER1	c162591.graph_c1_seq1	NA	NA	11	14	not significant
CEP55	c192895.graph_c0_seq4	NA	NA	8	7	not significant
C9ORF84	c190539.graph_c0_seq3	NA	NA	3	0	not significant
COL4A3	c201386.graph_c0_seq59	NA	NA	10	16	not significant
LRRC66	c199709.graph_c3_seq15	NA	NA	4	20	not significant
EPHX3	c202544.graph_c0_seq13	NA	NA	5	8	not significant
OTUD7A	c186425.graph_c0_seq9	NA	NA	8	1	not significant
PICK1	c187297.graph_c0_seq3	NA	NA	13	2	not significant
MMP7	c238624.graph_c0_seq1	NA	NA	5	5	not significant
PCDH1	c200487.graph_c1_seq5	NA	NA	13	5	not significant
PCDH1	c200487.graph_c1_seq1	NA	NA	13	5	not significant
OAZ3	c140267.graph_c0_seq1	NA	NA	7	3	not significant
KIF3B	c203512.graph_c4_seq1	NA	NA	12	2	not significant
REG4	c581748.graph_c0_seq1	NA	NA	3	0	not significant
SPATA20	c197946.graph_c3_seq91	NA	NA	10	11	not significant
CDH19	c197211.graph_c0_seq3	NA	NA	9	4	not significant
LRRC71	c200267.graph_c5_seq22	NA	NA	5	4	not significant
ROCK2	c199855.graph_c6_seq29	NA	NA	13	3	not significant
IGSF6	c186968.graph_c0_seq1	NA	NA	3	6	not significant
TGOLN1	c191281.graph_c0_seq1	NA	NA	4	14	not significant
TCP11	c189471.graph_c0_seq5	NA	NA	3	0	not significant
MSRB2	c180022.graph_c0_seq1	NA	NA	12	1	not significant
TJAP1	c189024.graph_c0_seq38	NA	NA	10	8	not significant
ARID3A	c193029.graph_c0_seq4	NA	NA	10	6	not significant
MAP3K15	c179729.graph_c0_seq2_PART0	NA	NA	5	34	not significant
LAMA3	c202935.graph_c2_seq18	NA	NA	4	8	not significant
PMS1_11	c193251.graph_c0_seq10	NA	NA	9	13	not significant
TDRD6	c163554.graph_c0_seq2	NA	NA	3	22	not significant
LYST	c198866.graph_c1_seq3	NA	NA	10	33	not significant
FBXO39	c168565.graph_c0_seq1	NA	NA	10	6	not significant
CEP164	c202085.graph_c0_seq88	NA	NA	6	17	not significant
PRIMPOL	c200508.graph_c0_seq5	NA	NA	9	4	not significant
ANKRD31	c195722.graph_c0_seq57	NA	NA	3	22	not significant
TRAK2	c198274.graph_c0_seq5	NA	NA	5	5	not significant
ACCSL	c192735.graph_c0_seq36	NA	NA	3	42	not significant
HORMAD2	c176955.graph_c0_seq1	NA	NA	5	29	not significant
CEP85L	c202420.graph_c4_seq6	NA	NA	4	6	not significant
TIFAB	c196521.graph_c1_seq13	NA	NA	3	4	not significant
MAN1A1	c200270.graph_c1_seq18	NA	NA	11	1	not significant
PLEKHA5	c198052.graph_c0_seq63	NA	NA	5	2	not significant
PLEKHA5	c198052.graph_c0_seq31	NA	NA	5	2	not significant
CUL7	c203483.graph_c2_seq3	NA	NA	10	2	not significant
RETN	c199413.graph_c1_seq10	NA	NA	3	2	not significant
GUCA2B	c180964.graph_c2_seq1	NA	NA	5	2	not significant
VSX2	c184426.graph_c0_seq1	NA	NA	4	1	not significant
TTN	c200340.graph_c0_seq5	NA	NA	3	0	not significant
RNF10	c196843.graph_c12_seq1	NA	NA	16	2	not significant
SERPINB1	c196127.graph_c1_seq1	NA	NA	11	1	not significant
PIK3C2G	c198433.graph_c0_seq7	NA	NA	7	5	not significant
SCEL	c202804.graph_c0_seq2	NA	NA	3	0	not significant
PEX16	c195236.graph_c1_seq27	NA	NA	15	6	not significant
ACCS	c202787.graph_c1_seq65	NA	NA	9	9	not significant
TEX15	c187635.graph_c0_seq1	NA	NA	4	12	not significant
4430402I18RIK	c200844.graph_c2_seq91	NA	NA	4	3	not significant
LOC102723996	c198273.graph_c0_seq7	NA	NA	3	11	not significant
PLK1	c198670.graph_c1_seq9	NA	NA	12	1	not significant
AKAP17B	c188577.graph_c0_seq1	NA	NA	3	0	not significant
CASC1	c203604.graph_c0_seq4	NA	NA	4	2	not significant
TACO1	c197682.graph_c3_seq6	NA	NA	12	2	not significant
SFMBT2	c190213.graph_c0_seq3	NA	NA	10	7	not significant
C12ORF50	c180775.graph_c0_seq1	NA	NA	3	0	not significant
AZGP1	c154232.graph_c0_seq1	NA	NA	9	6	not significant
MYO19	c201736.graph_c1_seq96	NA	NA	4	5	not significant
BRSK1	c170268.graph_c1_seq1	NA	NA	12	0	not significant
C18ORF63	c185921.graph_c0_seq2	NA	NA	4	46	not significant
AQPEP	c198516.graph_c0_seq20	NA	NA	5	13	not significant
EFHC1	c185057.graph_c1_seq2	NA	NA	10	6	not significant
DEPDC7	c196456.graph_c5_seq1	NA	NA	13	1	not significant
IMPG2	c203240.graph_c0_seq15	NA	NA	5	24	not significant
CLCA3	c157937.graph_c0_seq1	NA	NA	8	23	not significant
MLH3	c202838.graph_c2_seq7	NA	NA	7	4	not significant
CCDC172	c199625.graph_c1_seq39	NA	NA	7	15	not significant
NEU3	c191601.graph_c0_seq1	NA	NA	7	8	not significant
CCDC160	c169228.graph_c0_seq1	NA	NA	3	21	not significant
KIF20B	c203960.graph_c0_seq6	NA	NA	3	0	not significant
LOC570267	c192826.graph_c1_seq8	NA	NA	9	7	not significant
FASTKD5	c200312.graph_c1_seq2	NA	NA	9	6	not significant
NSF	c191016.graph_c3_seq1	NA	NA	15	0	not significant
AKAP4	c273795.graph_c0_seq1	NA	NA	11	35	not significant
RBM43	c191883.graph_c0_seq2	NA	NA	3	0	not significant
BCMO1	c197599.graph_c4_seq5	NA	NA	11	3	not significant
LCA5	c193028.graph_c2_seq3	NA	NA	7	4	not significant
ERICH5	c198453.graph_c0_seq5	NA	NA	3	5	not significant
PEX16	c195236.graph_c1_seq11	NA	NA	15	6	not significant
ABCC2	c202108.graph_c1_seq1	NA	NA	13	12	not significant
TNFRSF1A	c191122.graph_c1_seq6	NA	NA	5	2	not significant
MLH3	c202838.graph_c2_seq49	NA	NA	6	3	not significant
ATAD5	c200676.graph_c1_seq16	NA	NA	6	8	not significant
SLC23A3	c191991.graph_c1_seq6	NA	NA	11	6	not significant
ZNF667	c203727.graph_c0_seq40	NA	NA	7	4	not significant
CAMSAP3	c189386.graph_c0_seq26	NA	NA	9	3	not significant
LY6G6C	c174690.graph_c1_seq2	NA	NA	11	3	not significant
KMT2E	c199704.graph_c0_seq18	NA	NA	5	1	not significant
GNL3L_8	c195538.graph_c1_seq18	NA	NA	14	5	not significant
FAM217A	c75891.graph_c0_seq1	NA	NA	3	1	not significant
COL1A1	c193083.graph_c0_seq2	NA	NA	10	8	not significant
IL1R1	c192211.graph_c5_seq16	NA	NA	6	4	not significant
ADAMTS7	c203744.graph_c0_seq36	NA	NA	4	143	not significant
PFKL	c196223.graph_c1_seq43	NA	NA	14	1	not significant
ACRV1	c224098.graph_c0_seq1	NA	NA	3	0	not significant
PSRC1	c184257.graph_c0_seq4	NA	NA	3	7	not significant
JAK3	c201337.graph_c0_seq14	NA	NA	8	16	not significant
ATP8B4	c203272.graph_c2_seq25	NA	NA	10	11	not significant
LARP4	c191247.graph_c0_seq9	NA	NA	6	8	not significant
F10	c183103.graph_c0_seq2	NA	NA	13	3	not significant
PIP5KL1	c194089.graph_c0_seq1	NA	NA	7	4	not significant
CCDC67	c188070.graph_c0_seq4	NA	NA	8	11	not significant
SYNM	c195338.graph_c0_seq4	NA	NA	6	4	not significant
PLEKHH1	c197054.graph_c0_seq4	NA	NA	8	24	not significant
HPCAL4	c199606.graph_c2_seq3	NA	NA	11	23	not significant
TMEM156	c168792.graph_c0_seq1	NA	NA	3	0	not significant
CERS4	c176249.graph_c0_seq8	NA	NA	4	8	not significant
RNASE12	c289670.graph_c0_seq1	NA	NA	4	3	not significant
CASC1	c203604.graph_c0_seq42	NA	NA	4	2	not significant
RNASEH1	c184024.graph_c3_seq5	NA	NA	10	4	not significant
CHEK2	c200715.graph_c2_seq16	NA	NA	5	3	not significant
A2M	c181402.graph_c1_seq1	NA	NA	11	9	not significant
IFT172	c200067.graph_c0_seq32	NA	NA	13	6	not significant
LRRFIP1	c201360.graph_c1_seq17	NA	NA	3	20	not significant
FAM154B	c195773.graph_c0_seq7	NA	NA	9	4	not significant
STAB2	c200364.graph_c0_seq60	NA	NA	4	2	not significant
ADAM21	c246791.graph_c0_seq1	NA	NA	5	4	not significant
C3ORF52	c188700.graph_c0_seq4	NA	NA	4	6	not significant
ZDHHC19	c200353.graph_c1_seq2	NA	NA	3	0	not significant
AOX1	c197609.graph_c0_seq15	NA	NA	5	8	not significant
FMN1_7	c180370.graph_c0_seq1	NA	NA	3	13	not significant
AVL9	c202189.graph_c1_seq63	NA	NA	12	0	not significant
E2F8	c180910.graph_c0_seq4	NA	NA	3	2	not significant
VPS9D1	c191461.graph_c0_seq11	NA	NA	4	4	not significant
NPFFR2	c183706.graph_c0_seq2	NA	NA	8	5	not significant
EFCAB4B	c198037.graph_c0_seq72	NA	NA	5	4	not significant
PARP14	c199244.graph_c0_seq10	NA	NA	5	5	not significant
MAP10	c200498.graph_c0_seq1	NA	NA	4	2	not significant
CDC42BPG	c194565.graph_c0_seq3	NA	NA	10	10	not significant
CD93	c194860.graph_c0_seq3	NA	NA	7	2	not significant
RNF168	c175837.graph_c0_seq1	NA	NA	5	5	not significant
DDX60	c203364.graph_c1_seq69	NA	NA	7	7	not significant
MARCH10	c170281.graph_c0_seq7	NA	NA	3	5	not significant
SLCO4A1	c194679.graph_c1_seq9	NA	NA	10	8	not significant
SYTL5	c194354.graph_c1_seq6	NA	NA	9	9	not significant
MRPL21	c201498.graph_c2_seq4	NA	NA	14	4	not significant
CCDC14	c200091.graph_c0_seq7	NA	NA	3	0	not significant
CD79B	c191849.graph_c3_seq5	NA	NA	4	11	not significant
MCTP2	c198182.graph_c0_seq10	NA	NA	9	5	not significant
PAK4	c184055.graph_c1_seq10	NA	NA	11	5	not significant
BIK	c189499.graph_c0_seq6	NA	NA	4	1	not significant
PALB2	c201304.graph_c0_seq6	NA	NA	5	4	not significant
TEX35	c199380.graph_c3_seq10	NA	NA	6	7	not significant
PDE9A	c197361.graph_c1_seq26	NA	NA	13	4	not significant
PDE9A	c197361.graph_c1_seq70	NA	NA	13	4	not significant
SIGLEC1	c197818.graph_c0_seq1	NA	NA	5	7	not significant
CTSB	c200416.graph_c1_seq1	NA	NA	16	1	not significant
TMEM42	c168405.graph_c0_seq2	NA	NA	8	3	not significant
GDAP1L1	c201279.graph_c1_seq8	NA	NA	10	2	not significant
YAE1D1_2	c190586.graph_c2_seq5	NA	NA	11	3	not significant
EPB41L4A	c200891.graph_c0_seq18	NA	NA	10	2	not significant
SLC25A5	c204108.graph_c0_seq1	NA	NA	16	5	not significant
SYTL5	c194354.graph_c1_seq7	NA	NA	9	9	not significant
SLC25A21	c198353.graph_c0_seq3	NA	NA	5	4	not significant
SLC2A8	c194552.graph_c1_seq14	NA	NA	7	5	not significant
ZNF248	c158035.graph_c0_seq2	NA	NA	8	0	not significant
ANO9	c200011.graph_c1_seq62	NA	NA	4	3	not significant
AMER3	c165730.graph_c0_seq3	NA	NA	7	6	not significant
S100A1	c195351.graph_c1_seq7	NA	NA	13	1	not significant
IRGC	c154719.graph_c0_seq1	NA	NA	11	1	not significant
ERCC6L2	c200096.graph_c0_seq46	NA	NA	7	12	not significant
XPC	c198973.graph_c2_seq23	NA	NA	3	16	not significant
RNF43	c192541.graph_c1_seq6	NA	NA	9	1	not significant
TCTN3	c193753.graph_c1_seq2	NA	NA	7	7	not significant
TEX35	c199380.graph_c3_seq8	NA	NA	6	7	not significant
TTC29	c200813.graph_c0_seq9	NA	NA	9	6	not significant
AP5M1	c194194.graph_c2_seq3	NA	NA	13	7	not significant
IRAK2	c198619.graph_c2_seq9	NA	NA	4	8	not significant
MAGEB18	c200564.graph_c0_seq1	NA	NA	3	58	not significant
C8ORF37	c195916.graph_c4_seq1	NA	NA	8	2	not significant
MAP3K13	c192246.graph_c2_seq8	NA	NA	3	1	not significant
TRIM8	c188868.graph_c5_seq1	NA	NA	9	2	not significant
LRRC32	c198281.graph_c0_seq2	NA	NA	3	11	not significant
HENMT1	c199258.graph_c1_seq36	NA	NA	9	3	not significant
HTR2B	c178625.graph_c0_seq1	NA	NA	9	9	not significant
PGAP1	c195177.graph_c1_seq8	NA	NA	11	11	not significant
HEG1	c195390.graph_c6_seq12	NA	NA	5	5	not significant
UGGT1	c202803.graph_c3_seq9	NA	NA	11	5	not significant
MTTP	c198209.graph_c2_seq3	NA	NA	14	4	not significant
EFS_8	c193585.graph_c1_seq16	NA	NA	4	11	not significant
ETAA1	c203341.graph_c0_seq1	NA	NA	4	2	not significant
CENPJ	c199121.graph_c1_seq40	NA	NA	3	0	not significant
LOC712942	c198078.graph_c0_seq6	NA	NA	10	5	not significant
UVSSA	c199188.graph_c1_seq1	NA	NA	7	3	not significant
CD40	c198040.graph_c1_seq7	NA	NA	5	5	not significant
C1QB	c142850.graph_c0_seq1	NA	NA	15	2	not significant
LOC100147913	c202262.graph_c2_seq2	NA	NA	4	3	not significant
IGSF1	c192333.graph_c0_seq15	NA	NA	11	26	not significant
TEKT4	c187224.graph_c0_seq9	NA	NA	10	5	not significant
C5	c187544.graph_c0_seq2	NA	NA	11	7	not significant
MYO9A	c198947.graph_c1_seq13	NA	NA	9	22	not significant
TET1	c201981.graph_c1_seq16	NA	NA	3	11	not significant
GPR98	c203863.graph_c0_seq17	NA	NA	6	12	not significant
TGFBRAP1	c195596.graph_c0_seq14	NA	NA	9	10	not significant
NHSL1	c201388.graph_c0_seq2	NA	NA	9	3	not significant
SHISA6	c200238.graph_c0_seq3	NA	NA	9	2	not significant
PMS1_11	c193251.graph_c0_seq27	NA	NA	4	9	not significant
IGF2R	c169031.graph_c0_seq1	NA	NA	13	5	not significant
BAG2	c189222.graph_c3_seq5	NA	NA	15	1	not significant
ARMC2	c202451.graph_c1_seq40	NA	NA	9	11	not significant
HERC6	c200939.graph_c5_seq7	NA	NA	3	130	not significant
SLC25A26	c196559.graph_c2_seq29	NA	NA	3	0	not significant
ARHGAP22_10	c199778.graph_c0_seq33	NA	NA	8	7	not significant
EVPL	c199416.graph_c0_seq9	NA	NA	10	13	not significant
LRRIQ1	c202582.graph_c0_seq34	NA	NA	4	7	not significant
MMRN1	c203725.graph_c0_seq3	NA	NA	4	12	not significant
LOC799016	c188844.graph_c0_seq13	NA	NA	3	7	not significant
FASTKD1	c200798.graph_c9_seq28	NA	NA	4	36	not significant
RANBP3L	c194488.graph_c0_seq17	NA	NA	5	0	not significant
RANBP3L	c194488.graph_c0_seq1	NA	NA	5	0	not significant
LRRN2	c196674.graph_c0_seq3	NA	NA	13	3	not significant
FASTKD2	c180779.graph_c0_seq8	NA	NA	7	12	not significant
LOC100129924	c195650.graph_c0_seq10	NA	NA	9	3	not significant
SKAP1	c196555.graph_c0_seq12	NA	NA	3	10	not significant
SLAMF8	c198175.graph_c0_seq2	NA	NA	6	7	not significant
PRPS1L1	c155036.graph_c0_seq1	NA	NA	4	4	not significant
SPATA18	c184314.graph_c0_seq3	NA	NA	4	8	not significant
CST8	c183581.graph_c0_seq3	NA	NA	5	0	not significant
C16ORF93	c184675.graph_c1_seq13	NA	NA	9	5	not significant
NHSL1	c201388.graph_c0_seq1	NA	NA	8	3	not significant
BFAR	c194381.graph_c0_seq8	NA	NA	12	3	not significant
FAM221A	c198196.graph_c7_seq3	NA	NA	9	3	not significant
MAP6	c192235.graph_c0_seq29	NA	NA	5	2	not significant
SLAMF7	c191871.graph_c0_seq4	NA	NA	4	6	not significant
ZP4	c157934.graph_c0_seq2	NA	NA	5	3	not significant
MYRIP	c199739.graph_c3_seq9	NA	NA	6	12	not significant
TEX33	c168561.graph_c1_seq4	NA	NA	3	0	not significant
MX1	c202119.graph_c3_seq27	NA	NA	6	4	not significant
LONRF1	c171173.graph_c1_seq4	NA	NA	5	4	not significant
SHROOM1	c181890.graph_c0_seq2	NA	NA	3	9	not significant
GK5	c195948.graph_c1_seq1	NA	NA	6	5	not significant
SH3BP1	c199468.graph_c2_seq23	NA	NA	8	13	not significant
TCTEX1D4	c161788.graph_c0_seq1	NA	NA	4	2	not significant
LOC102635917	c222203.graph_c0_seq1	NA	NA	3	0	not significant
GPR97	c198551.graph_c0_seq13	NA	NA	8	2	not significant
NMRK2	c199497.graph_c5_seq7	NA	NA	4	4	not significant
MAP7	c198883.graph_c0_seq9	NA	NA	9	3	not significant
GBP1	c201902.graph_c1_seq2	NA	NA	6	10	not significant
WBP1L	c175568.graph_c0_seq1	NA	NA	3	12	not significant
AKAP13_9	c200992.graph_c6_seq2	NA	NA	5	4	not significant
S100A13	c195351.graph_c1_seq5	NA	NA	13	3	not significant
ZBBX	c200749.graph_c0_seq12	NA	NA	3	40	not significant
SI:CH211-242B18.1	c202856.graph_c3_seq24	NA	NA	3	17	not significant
SI:CH211-242B18.1	c202856.graph_c3_seq15	NA	NA	3	17	not significant
CRTC2	c197308.graph_c1_seq13	NA	NA	11	3	not significant
CD300E	c177298.graph_c0_seq2	NA	NA	3	0	not significant
TMEM80	c186635.graph_c0_seq4	NA	NA	3	1	not significant
BRCA2_9	c202647.graph_c0_seq22	NA	NA	4	7	not significant
SPA17	c147695.graph_c0_seq1	NA	NA	7	3	not significant
RESP18	c142392.graph_c1_seq1	NA	NA	8	1	not significant
NOS2	c202722.graph_c0_seq34	NA	NA	10	16	not significant
FA2H	c173795.graph_c0_seq1	NA	NA	10	0	not significant
FAT3	c286681.graph_c0_seq1	NA	NA	9	29	not significant
SERPINB12	c193279.graph_c1_seq1	NA	NA	9	3	not significant
TIAM2	c199231.graph_c0_seq27	NA	NA	9	16	not significant
GABRA3	c142119.graph_c0_seq1	NA	NA	13	2	not significant
PPRC1	c201014.graph_c0_seq59	NA	NA	5	15	not significant
MAP7	c198883.graph_c0_seq7	NA	NA	8	1	not significant
DDRGK1	c199016.graph_c0_seq2	NA	NA	14	2	not significant
ZFYVE16	c197660.graph_c1_seq8	NA	NA	5	4	not significant
MTIF3	c183325.graph_c0_seq9	NA	NA	8	0	not significant
PAPL	c192118.graph_c0_seq1	NA	NA	10	7	not significant
LOC100855841	c191678.graph_c0_seq1	NA	NA	15	2	not significant
CASC5	c197247.graph_c0_seq5	NA	NA	5	4	not significant
GM4758	c198086.graph_c0_seq2	NA	NA	4	0	not significant
KIAA1755	c203433.graph_c2_seq20	NA	NA	5	5	not significant
MFSD9	c193041.graph_c0_seq12	NA	NA	5	22	not significant
PPARGC1B	c198839.graph_c0_seq6	NA	NA	3	0	not significant
PIWIL2	c193868.graph_c0_seq11	NA	NA	9	19	not significant
SYCE3	c204604.graph_c0_seq1	NA	NA	14	3	not significant
C5ORF42	c203371.graph_c0_seq22	NA	NA	5	5	not significant
SWSAP1	c190573.graph_c0_seq3	NA	NA	6	0	not significant
TMEM245	c191283.graph_c0_seq1	NA	NA	11	0	not significant
TMEM179	c201197.graph_c0_seq4	NA	NA	11	2	not significant
LAMA4	c201681.graph_c0_seq4	NA	NA	12	6	not significant
GTDC1	c195491.graph_c3_seq9	NA	NA	9	3	not significant
CLEC4F	c202378.graph_c2_seq3	NA	NA	5	0	not significant
PPP2R3A	c153159.graph_c0_seq2	NA	NA	10	1	not significant
PANX1	c181559.graph_c0_seq1	NA	NA	11	1	not significant
GPC2	c194775.graph_c0_seq10	NA	NA	10	4	not significant
CDHR5	c198376.graph_c2_seq9	NA	NA	3	14	not significant
DYX1C1	c200504.graph_c0_seq11	NA	NA	3	2	not significant
SPAG4	c191706.graph_c0_seq13	NA	NA	3	0	not significant
SLC12A8	c195361.graph_c0_seq11	NA	NA	9	6	not significant
C1ORF54	c189206.graph_c0_seq6	NA	NA	3	0	not significant
LACTB2	c199153.graph_c1_seq2	NA	NA	14	3	not significant
GALC	c203007.graph_c2_seq23	NA	NA	6	1	not significant
DENND1B	c201349.graph_c0_seq6	NA	NA	5	11	not significant
TCTN2	c201241.graph_c3_seq46	NA	NA	3	2	not significant
SPINK5	c201376.graph_c4_seq2	NA	NA	3	0	not significant
TOMM40	c142288.graph_c0_seq1	NA	NA	16	1	not significant
SLC13A3	c187795.graph_c0_seq1	NA	NA	14	2	not significant
AJAP1	c194003.graph_c1_seq1	NA	NA	9	6	not significant
HAX1	c198344.graph_c3_seq26	NA	NA	3	0	not significant
LPO	c183828.graph_c1_seq4	NA	NA	4	1	not significant
TMEM29	c196739.graph_c3_seq5	NA	NA	6	0	not significant
KIAA1324	c200173.graph_c5_seq7	NA	NA	8	11	not significant
SHARPIN	c190084.graph_c0_seq14	NA	NA	10	0	not significant
GADL1	c196499.graph_c0_seq5	NA	NA	9	6	not significant
SLC35E1	c175861.graph_c0_seq3	NA	NA	8	1	not significant
CISD2	c183596.graph_c0_seq1	NA	NA	15	0	not significant
ERICH1	c199537.graph_c7_seq6	NA	NA	8	0	not significant
SEPN1	c189918.graph_c0_seq1	NA	NA	10	2	not significant
ADAMTS10	c203437.graph_c3_seq66	NA	NA	9	8	not significant
SPAG1	c190773.graph_c0_seq2	NA	NA	5	19	not significant
MOV10L1	c201275.graph_c0_seq24	NA	NA	10	8	not significant
FAM35A	c198004.graph_c1_seq58	NA	NA	3	23	not significant
ILDR1	c195075.graph_c0_seq7	NA	NA	7	7	not significant
COLQ	c195542.graph_c0_seq4	NA	NA	6	0	not significant
LINGO4	c200130.graph_c0_seq3	NA	NA	12	3	not significant
SPINK5	c201376.graph_c4_seq4	NA	NA	3	0	not significant
FAM175A	c199642.graph_c3_seq5	NA	NA	5	3	not significant
CD200	c178914.graph_c0_seq5	NA	NA	11	5	not significant
CLCN6	c203484.graph_c0_seq38	NA	NA	10	3	not significant
PRR14L	c197124.graph_c0_seq2	NA	NA	3	17	not significant
CLEC1A	c203673.graph_c1_seq4	NA	NA	8	12	not significant
OMA1	c197828.graph_c0_seq31	NA	NA	10	0	not significant
USP31	c202622.graph_c1_seq3	NA	NA	10	5	not significant
FECH	c179667.graph_c0_seq1	NA	NA	13	2	not significant
MYO5C	c203780.graph_c0_seq96	NA	NA	3	20	not significant
MYO7A	c203680.graph_c0_seq112	NA	NA	3	0	not significant
MEIOB	c192539.graph_c0_seq17	NA	NA	9	13	not significant
MEIOB	c192539.graph_c0_seq12	NA	NA	9	13	not significant
ARMCX5	c157055.graph_c0_seq2	NA	NA	6	0	not significant
PLD4	c181201.graph_c0_seq1	NA	NA	5	5	not significant
DEFB22	c218955.graph_c0_seq1	NA	NA	3	16	not significant
DYDC2	c198835.graph_c0_seq17	NA	NA	7	0	not significant
DYDC2	c198835.graph_c0_seq25	NA	NA	7	0	not significant
NFATC1	c195011.graph_c0_seq4	NA	NA	7	5	not significant
CCDC173	c198927.graph_c0_seq3	NA	NA	3	7	not significant
ANKRD2	c156571.graph_c0_seq1	NA	NA	3	3	not significant
TBC1D2	c202630.graph_c0_seq6	NA	NA	4	12	not significant
WBSCR22	c160647.graph_c0_seq2	NA	NA	15	2	not significant
PIWIL4	c159448.graph_c0_seq1	NA	NA	9	1	not significant
GCNT2	c191710.graph_c0_seq3	NA	NA	7	13	not significant
FAM26D	c194830.graph_c0_seq1	NA	NA	5	1	not significant
ZNF410	c193363.graph_c1_seq10	NA	NA	3	10	not significant
GLOD5	c176992.graph_c0_seq2	NA	NA	14	3	not significant
CASP2	c191912.graph_c0_seq12	NA	NA	4	9	not significant
PYCR2	c199853.graph_c5_seq25	NA	NA	15	2	not significant
TMEM52	c182797.graph_c1_seq3	NA	NA	7	0	not significant
MTUS1	c200571.graph_c2_seq6	NA	NA	5	4	not significant
MFSD7	c192672.graph_c0_seq11	NA	NA	5	6	not significant
MTFMT	c196354.graph_c1_seq2	NA	NA	12	0	not significant
MRAP2	c173019.graph_c0_seq3	NA	NA	13	0	not significant
ZNF407	c176516.graph_c0_seq2	NA	NA	9	11	not significant
TBCEL	c184192.graph_c0_seq3	NA	NA	14	2	not significant
MICALCL	c198500.graph_c0_seq4	NA	NA	3	11	not significant
EFCAB9	c170933.graph_c0_seq7	NA	NA	3	0	not significant
ANK2	c202195.graph_c5_seq72	NA	NA	5	5	not significant
SLC47A1	c199820.graph_c2_seq44	NA	NA	9	2	not significant
PRDM15	c198197.graph_c0_seq17	NA	NA	10	2	not significant
EPT1	c176638.graph_c0_seq1	NA	NA	13	1	not significant
TNFSF15	c201525.graph_c1_seq2	NA	NA	3	0	not significant
SI:CH211-263M18.3	c180703.graph_c0_seq2	NA	NA	9	0	not significant
HRASLS	c162247.graph_c0_seq2	NA	NA	14	1	not significant
HSPBP1	c198441.graph_c9_seq21	NA	NA	9	4	not significant
CLEC4D	c187453.graph_c0_seq12	NA	NA	4	0	not significant
ZNF205	c198460.graph_c1_seq23	NA	NA	5	3	not significant
SPP1	c193288.graph_c0_seq1	NA	NA	8	0	not significant
CLEC12A	c190792.graph_c1_seq1	NA	NA	3	6	not significant
ITGA11	c203059.graph_c4_seq8	NA	NA	10	4	not significant
KIF11	c190726.graph_c3_seq3	NA	NA	5	1	not significant
POLR2M	c170766.graph_c0_seq1	NA	NA	8	0	not significant
NDUFB1	c171545.graph_c0_seq1	NA	NA	8	0	not significant
DBNDD1	c168562.graph_c0_seq6	NA	NA	9	0	not significant
USP21	c203306.graph_c4_seq45	NA	NA	13	2	not significant
FANCI	c193840.graph_c0_seq21	NA	NA	10	3	not significant
PPP3CA	c191475.graph_c0_seq2	NA	NA	16	0	not significant
LPAR6	c140619.graph_c0_seq1	NA	NA	13	2	not significant
VCAN	c194707.graph_c0_seq7	NA	NA	3	20	not significant
KIAA1045	c193008.graph_c0_seq1	NA	NA	13	2	not significant
PSAP	c195021.graph_c0_seq1	NA	NA	10	4	not significant
FGD5	c201089.graph_c1_seq53	NA	NA	3	36	not significant
TCEAL5	c151017.graph_c0_seq4	NA	NA	9	0	not significant
LOC488818	c176493.graph_c0_seq1	NA	NA	5	10	not significant
NEDD4A	c202146.graph_c4_seq8	NA	NA	7	3	not significant
SZRD1	c196703.graph_c0_seq1	NA	NA	16	1	not significant
TCEANC	c192135.graph_c0_seq6	NA	NA	6	4	not significant
NMU	c165089.graph_c0_seq3	NA	NA	3	9	not significant
TSPAN33	c197425.graph_c0_seq8	NA	NA	12	2	not significant
INF2	c197493.graph_c0_seq25	NA	NA	3	2	not significant
SZRD1	c182624.graph_c0_seq3	NA	NA	16	1	not significant
TK2	c182973.graph_c0_seq4	NA	NA	7	1	not significant
EMILIN3	c201013.graph_c1_seq18	NA	NA	11	9	not significant
VILL	c201072.graph_c0_seq79	NA	NA	5	12	not significant
GATM	c193962.graph_c0_seq1	NA	NA	14	7	not significant
SP2353	c202202.graph_c0_seq1	NA	NA	4	0	not significant
METTL13	c188206.graph_c1_seq13	NA	NA	9	9	not significant
LOC703515	c184737.graph_c0_seq1	NA	NA	8	1	not significant
DDB2	c182669.graph_c0_seq5	NA	NA	4	3	not significant
LMAN1	c181948.graph_c0_seq1	NA	NA	14	1	not significant
HEXDC	c198655.graph_c4_seq38	NA	NA	9	5	not significant
SPRED1	c188975.graph_c0_seq3	NA	NA	12	0	not significant
SH3BP2	c176242.graph_c0_seq26	NA	NA	3	0	not significant
ZFP41	c202011.graph_c0_seq7	NA	NA	6	0	not significant
CSMD1	c203829.graph_c1_seq7	NA	NA	8	15	not significant
SCP2D1	c237415.graph_c0_seq1	NA	NA	5	0	not significant
TMIE	c195682.graph_c0_seq5	NA	NA	11	1	not significant
EYA2	c192372.graph_c0_seq9	NA	NA	9	10	not significant
MVD	c185851.graph_c0_seq1	NA	NA	9	2	not significant
BRINP2	c186347.graph_c0_seq3	NA	NA	10	4	not significant
C6ORF118	c177854.graph_c0_seq1	NA	NA	5	3	not significant
FABP7	c168780.graph_c0_seq1	NA	NA	16	1	not significant
MCM8	c197739.graph_c0_seq12	NA	NA	10	11	not significant
MON1A	c184097.graph_c0_seq4	NA	NA	14	2	not significant
TPMT	c194522.graph_c1_seq7	NA	NA	12	1	not significant
ADPRM	c198305.graph_c1_seq2	NA	NA	16	1	not significant
GUCY1A2	c194899.graph_c0_seq6	NA	NA	3	3	not significant
FGD6	c203114.graph_c1_seq68	NA	NA	5	1	not significant
C9ORF24	c179588.graph_c0_seq6	NA	NA	6	2	not significant
C21ORF91	c198307.graph_c1_seq1	NA	NA	11	1	not significant
BCAP29	c203369.graph_c5_seq2	NA	NA	13	2	not significant
GRHL2	c191824.graph_c1_seq2	NA	NA	4	4	not significant
ANXA1	c155975.graph_c0_seq1	NA	NA	16	3	not significant
THNSL1	c197303.graph_c0_seq4	NA	NA	14	0	not significant
FAM179A	c201744.graph_c0_seq1	NA	NA	10	35	not significant
SNRNP48	c197914.graph_c3_seq13	NA	NA	13	1	not significant
GALE	c202442.graph_c5_seq45	NA	NA	16	2	not significant
ADCK2	c193698.graph_c2_seq3	NA	NA	5	7	not significant
ZBTB24	c186153.graph_c0_seq3	NA	NA	9	8	not significant
TRIM55	c192542.graph_c0_seq2	NA	NA	9	3	not significant
SH3TC2	c198555.graph_c0_seq41	NA	NA	10	1	not significant
OTUD4	c183887.graph_c0_seq1	NA	NA	13	4	not significant
LRR1	c161881.graph_c0_seq1	NA	NA	9	4	not significant
ZMYND15	c157903.graph_c0_seq3	NA	NA	10	8	not significant
MFSD10	c201170.graph_c0_seq5	NA	NA	9	0	not significant
NSMCE1	c195152.graph_c10_seq29	NA	NA	14	2	not significant
GFAP	c174049.graph_c0_seq10	NA	NA	7	22	not significant
MTUS1	c200571.graph_c2_seq7	NA	NA	5	3	not significant
NIN	c203070.graph_c0_seq28	NA	NA	9	2	not significant
FAM159A	c200450.graph_c1_seq3	NA	NA	4	4	not significant
RPA3	c36306.graph_c0_seq2	NA	NA	17	1	not significant
NPNT	c203123.graph_c0_seq37	NA	NA	6	16	not significant
NPNT	c203123.graph_c0_seq3	NA	NA	6	16	not significant
C1ORF111	c203434.graph_c1_seq9	NA	NA	3	0	not significant
CRYGS	c186175.graph_c0_seq9	NA	NA	11	2	not significant
IL7R	c146637.graph_c0_seq1_PART1	NA	NA	5	3	not significant
CEP57L1	c198757.graph_c0_seq19	NA	NA	6	0	not significant
DTX3L	c197508.graph_c7_seq7	NA	NA	5	11	not significant
NIN	c203070.graph_c0_seq7	NA	NA	9	2	not significant
NPNT	c203123.graph_c0_seq35	NA	NA	6	16	not significant
BBS9	c200837.graph_c1_seq24	NA	NA	4	9	not significant
IL7	c193076.graph_c0_seq6	NA	NA	4	0	not significant
ZFAT	c197906.graph_c1_seq2	NA	NA	10	3	not significant
ZFP655	c202693.graph_c3_seq44	NA	NA	3	1	not significant
SYTL3	c197494.graph_c1_seq16	NA	NA	5	5	not significant
RNF169	c164333.graph_c0_seq1	NA	NA	6	1	not significant
DCAF11	c191330.graph_c2_seq12	NA	NA	16	1	not significant
DCAF11	c191330.graph_c2_seq1	NA	NA	16	1	not significant
ARHGEF1	c196454.graph_c2_seq34	NA	NA	8	9	not significant
NKRF	c174411.graph_c0_seq2	NA	NA	11	2	not significant
GDAP1L1	c588440.graph_c0_seq1	NA	NA	4	0	not significant
LOC100330147	c202173.graph_c1_seq37	NA	NA	9	10	not significant
PIP5KL1	c194089.graph_c0_seq54	NA	NA	3	6	not significant
ATP6V1G3	c159078.graph_c0_seq1	NA	NA	11	0	not significant
ALPP	c202222.graph_c0_seq2	NA	NA	10	5	not significant
CEP170B	c201391.graph_c1_seq10	NA	NA	4	6	not significant
NDOR1	c203096.graph_c3_seq21	NA	NA	4	6	not significant
C16ORF45	c195044.graph_c2_seq1	NA	NA	14	0	not significant
NXPE4	c202784.graph_c0_seq24	NA	NA	6	15	not significant
TTC18	c193293.graph_c0_seq27	NA	NA	9	9	not significant
CASP12	c176217.graph_c0_seq3	NA	NA	5	0	not significant
UQCRQ	c183221.graph_c0_seq4	NA	NA	16	1	not significant
KRT1	c196320.graph_c9_seq1	NA	NA	8	9	not significant
CCDC122	c190446.graph_c0_seq1	NA	NA	7	3	not significant
GNAS	c187548.graph_c0_seq55	NA	NA	17	0	not significant
NASP	c192703.graph_c0_seq1	NA	NA	11	1	not significant
LBP	c180595.graph_c0_seq1	NA	NA	8	6	not significant
SFRS13A	c191130.graph_c1_seq4	NA	NA	3	0	not significant
IQGAP3	c203481.graph_c2_seq60	NA	NA	10	31	not significant
ERLIN1	c203615.graph_c1_seq7	NA	NA	14	1	not significant
ZNF219	c191019.graph_c0_seq8	NA	NA	11	0	not significant
LOC100424151	c197331.graph_c0_seq12	NA	NA	9	6	not significant
HAAO	c199689.graph_c5_seq2	NA	NA	15	1	not significant
CCDC181	c184266.graph_c0_seq5	NA	NA	11	5	not significant
SAMD10	c187012.graph_c0_seq7	NA	NA	11	1	not significant
ZBTB48	c201829.graph_c0_seq43	NA	NA	13	2	not significant
BTBD9	c181340.graph_c0_seq3	NA	NA	14	2	not significant
NTN1	c195348.graph_c0_seq1	NA	NA	9	3	not significant
EPS15L1	c203219.graph_c0_seq52	NA	NA	3	0	not significant
LOC740357	c199387.graph_c7_seq1	NA	NA	14	1	not significant
FYB	c188589.graph_c0_seq6	NA	NA	10	12	not significant
GRIN3B	c196539.graph_c5_seq10	NA	NA	5	1	not significant
CEP170B	c201391.graph_c1_seq17	NA	NA	4	6	not significant
ISYNA1	c151960.graph_c0_seq2	NA	NA	8	3	not significant
ACPL2	c196900.graph_c0_seq2	NA	NA	12	2	not significant
AGBL1	c199407.graph_c0_seq4	NA	NA	9	11	not significant
LOC100505841	c182225.graph_c0_seq2	NA	NA	9	6	not significant
POLR3G	c192009.graph_c0_seq3	NA	NA	12	2	not significant
RAB3IP	c168307.graph_c1_seq4	NA	NA	15	1	not significant
TRIM45	c197849.graph_c1_seq13	NA	NA	7	7	not significant
N4BP2	c202037.graph_c7_seq15	NA	NA	7	1	not significant
CES3	c180476.graph_c0_seq1	NA	NA	7	0	not significant
HIRIP3	c171305.graph_c0_seq4	NA	NA	6	3	not significant
SNAP47	c179165.graph_c0_seq3	NA	NA	8	1	not significant
TRIM55	c192542.graph_c0_seq5	NA	NA	9	4	not significant
KLHL25	c203120.graph_c0_seq6	NA	NA	13	1	not significant
CCNA1	c178466.graph_c1_seq9	NA	NA	10	11	not significant
TRIT1	c201742.graph_c6_seq36	NA	NA	9	7	not significant
THSD7B	c185515.graph_c0_seq1	NA	NA	10	25	not significant
BMP2K	c198994.graph_c1_seq3	NA	NA	3	60	not significant
CDC20	c185108.graph_c0_seq25	NA	NA	14	2	not significant
BDKRB2	c187529.graph_c0_seq3	NA	NA	11	4	not significant
FAM189A1	c202293.graph_c0_seq3	NA	NA	8	12	not significant
MST1R	c201177.graph_c3_seq67	NA	NA	9	5	not significant
CYP4V2	c202891.graph_c1_seq4	NA	NA	11	6	not significant
HINT2	c164237.graph_c1_seq1	NA	NA	13	1	not significant
XAF1	c191949.graph_c1_seq6	NA	NA	6	0	not significant
EREG	c196591.graph_c2_seq19	NA	NA	8	0	not significant
C12ORF73	c195706.graph_c4_seq1	NA	NA	16	1	not significant
PTK6	c196279.graph_c0_seq75	NA	NA	5	6	not significant
TEX13A	c153452.graph_c0_seq1	NA	NA	5	1	not significant
FAM26D	c194830.graph_c0_seq3	NA	NA	3	0	not significant
FMO2	c190270.graph_c1_seq1	NA	NA	13	2	not significant
GCC1	c193343.graph_c0_seq1	NA	NA	14	1	not significant
NMD3	c199855.graph_c4_seq3	NA	NA	14	1	not significant
RPUSD4	c200910.graph_c8_seq29	NA	NA	5	1	not significant
PKDREJ	c200471.graph_c0_seq5	NA	NA	3	0	not significant
SH3KBP1	c173373.graph_c0_seq2	NA	NA	12	1	not significant
SH3KBP1	c173373.graph_c0_seq6	NA	NA	12	1	not significant
LOC101885715	c199021.graph_c0_seq1	NA	NA	7	0	not significant
OR8H2	c203204.graph_c0_seq9	NA	NA	7	10	not significant
STRADB	c192924.graph_c1_seq8	NA	NA	11	1	not significant
C3ORF70	c187527.graph_c0_seq1	NA	NA	11	2	not significant
SLC6A19	c199116.graph_c0_seq8	NA	NA	12	3	not significant
KLHL42	c161663.graph_c0_seq6	NA	NA	10	1	not significant
SLC6A7	c203421.graph_c0_seq16	NA	NA	12	1	not significant
SLCO1B3	c197683.graph_c0_seq3	NA	NA	5	9	not significant
MYCBP	c204310.graph_c0_seq1	NA	NA	16	1	not significant
PLEKHH2	c202642.graph_c2_seq15	NA	NA	10	16	not significant
TNFAIP8L3	c176634.graph_c1_seq3	NA	NA	17	2	not significant
FER1L6	c202502.graph_c0_seq33	NA	NA	9	10	not significant
MCFD2	c180269.graph_c0_seq1	NA	NA	14	1	not significant
SMIM13	c197968.graph_c0_seq2	NA	NA	13	1	not significant
SUCNR1	c171965.graph_c0_seq1	NA	NA	7	5	not significant
HFM1	c200674.graph_c1_seq36	NA	NA	8	10	not significant
UPP1	c201343.graph_c0_seq9	NA	NA	8	8	not significant
NEURL2	c188718.graph_c2_seq2	NA	NA	15	1	not significant
BAIAP2	c191055.graph_c2_seq3	NA	NA	15	1	not significant
ASCC2	c202331.graph_c0_seq8	NA	NA	10	6	not significant
BAIAP2	c191055.graph_c2_seq2	NA	NA	15	1	not significant
BAIAP2	c191055.graph_c2_seq4	NA	NA	15	1	not significant
MYO10_9	c201791.graph_c4_seq24	NA	NA	9	3	not significant
SERTM1	c159736.graph_c0_seq2	NA	NA	15	1	not significant
2900026A02RIK	c202997.graph_c0_seq7	NA	NA	3	6	not significant
STRADB	c192924.graph_c1_seq5	NA	NA	11	0	not significant
SETX	c196659.graph_c3_seq3	NA	NA	5	4	not significant
SPCS2	c178451.graph_c1_seq1	NA	NA	15	1	not significant
FAM53C	c195674.graph_c0_seq4	NA	NA	14	0	not significant
C19ORF59	c167278.graph_c0_seq4	NA	NA	3	12	not significant
CASP2	c191912.graph_c0_seq23	NA	NA	12	1	not significant
C11ORF94	c188425.graph_c0_seq7	NA	NA	3	0	not significant
MAP3K13	c202689.graph_c1_seq19	NA	NA	3	0	not significant
TMEM252	c184469.graph_c0_seq3	NA	NA	8	0	not significant
NPPB_3	c201387.graph_c3_seq1	NA	NA	6	1	not significant
SYCE1	c196921.graph_c1_seq50	NA	NA	7	7	not significant
CHCHD5	c196356.graph_c0_seq17	NA	NA	14	0	not significant
C16ORF62	c201756.graph_c0_seq6	NA	NA	14	1	not significant
BCDIN3D	c191792.graph_c1_seq14	NA	NA	12	0	not significant
CENPH	c188754.graph_c2_seq5	NA	NA	7	0	not significant
CTNS	c202021.graph_c1_seq6	NA	NA	11	0	not significant
RALBP1	c192965.graph_c0_seq2	NA	NA	14	3	not significant
NGDN	c171218.graph_c0_seq4	NA	NA	14	1	not significant
NGDN	c171218.graph_c0_seq3	NA	NA	14	1	not significant
LRRC1	c181480.graph_c0_seq9	NA	NA	11	0	not significant
MED29	c155472.graph_c0_seq1	NA	NA	15	0	not significant
CYP39A1	c190013.graph_c0_seq6	NA	NA	7	5	not significant
DUSP12	c199939.graph_c0_seq9	NA	NA	13	1	not significant
C11ORF52	c183376.graph_c0_seq5	NA	NA	9	1	not significant
MBTPS2	c190700.graph_c0_seq1	NA	NA	11	1	not significant
MRPL54	c188632.graph_c1_seq5	NA	NA	12	0	not significant
MYNN	c182435.graph_c0_seq2	NA	NA	12	4	not significant
SLC31A1	c170605.graph_c0_seq1	NA	NA	13	1	not significant
WASF1	c199867.graph_c2_seq9	NA	NA	15	1	not significant
TRAFD1	c196698.graph_c6_seq7	NA	NA	14	4	not significant
TRAF1	c202980.graph_c3_seq5	NA	NA	3	0	not significant
GPRASP1	c188717.graph_c0_seq5	NA	NA	5	17	not significant
CHPT1	c193182.graph_c2_seq9	NA	NA	4	3	not significant
FAM96B	c196970.graph_c1_seq3	NA	NA	16	1	not significant
DYNC1LI2	c180773.graph_c0_seq1	NA	NA	15	1	not significant
HHAT	c196566.graph_c0_seq3	NA	NA	3	0	not significant
DKK4	c139699.graph_c0_seq3	NA	NA	3	0	not significant
EPHA3	c200582.graph_c0_seq1	NA	NA	10	5	not significant
RNF5	c196574.graph_c0_seq1	NA	NA	16	1	not significant
MYNN	c182435.graph_c0_seq3	NA	NA	12	4	not significant
SLC28A3	c200692.graph_c1_seq34	NA	NA	10	7	not significant
CENPW	c197118.graph_c2_seq3	NA	NA	10	1	not significant
TEX264	c202778.graph_c2_seq8	NA	NA	14	1	not significant
WFIKKN1	c196478.graph_c5_seq7	NA	NA	7	16	not significant
TCF12	c198524.graph_c1_seq3	NA	NA	11	1	not significant
DNAJC24	c179882.graph_c1_seq1	NA	NA	14	0	not significant
AP2M1	c197009.graph_c0_seq1	NA	NA	16	0	not significant
COL11A2	c203413.graph_c3_seq6	NA	NA	10	18	not significant
EXPH5	c202018.graph_c0_seq8	NA	NA	4	5	not significant
LTK	c195754.graph_c0_seq45	NA	NA	3	0	not significant
AMIGO1	c176241.graph_c0_seq1	NA	NA	16	2	not significant
ACP6	c198721.graph_c0_seq8	NA	NA	14	0	not significant
LSMEM1	c157081.graph_c0_seq2	NA	NA	10	0	not significant
DHDDS	c196444.graph_c0_seq1	NA	NA	13	1	not significant
CXCL10	c201070.graph_c1_seq2	NA	NA	9	0	not significant
SPSB3	c189929.graph_c0_seq6	NA	NA	12	1	not significant
DSC1	c177427.graph_c0_seq3	NA	NA	8	17	not significant
SMARCAL1	c199248.graph_c0_seq22	NA	NA	4	4	not significant
CCDC126	c158489.graph_c0_seq1	NA	NA	14	1	not significant
CISD1	c138128.graph_c0_seq1	NA	NA	15	1	not significant
DSC1	c177427.graph_c0_seq4	NA	NA	8	15	not significant
TCF12	c198524.graph_c1_seq4	NA	NA	10	1	not significant
SLC38A11	c175974.graph_c0_seq1	NA	NA	4	0	not significant
SPRY1	c167434.graph_c0_seq1	NA	NA	16	0	not significant
CXORF36	c190560.graph_c1_seq2	NA	NA	4	0	not significant
PRKAR2A	c198970.graph_c1_seq2	NA	NA	15	1	not significant
NRIP3	c139554.graph_c0_seq1	NA	NA	14	1	not significant
MRPS7	c150065.graph_c0_seq1	NA	NA	16	1	not significant
CCL13	c180780.graph_c0_seq1	NA	NA	8	0	not significant
IDH3B	c180916.graph_c0_seq6	NA	NA	15	0	not significant
GHDC	c197708.graph_c2_seq10	NA	NA	3	5	not significant
PLSCR3	c197501.graph_c0_seq4	NA	NA	11	1	not significant
SPIN4	c159064.graph_c0_seq1	NA	NA	13	1	not significant
DTD2	c201032.graph_c0_seq3	NA	NA	12	0	not significant
C14ORF142	c204231.graph_c0_seq1	NA	NA	12	0	not significant
ZFAND5	c199543.graph_c2_seq2	NA	NA	14	1	not significant
UTP20	c203840.graph_c2_seq7	NA	NA	3	13	not significant
USP11	c195359.graph_c1_seq31	NA	NA	12	2	not significant
DAO	c174829.graph_c0_seq3	NA	NA	15	0	not significant
CASC3	c194635.graph_c0_seq18	NA	NA	13	4	not significant
COIL	c185907.graph_c0_seq3	NA	NA	5	17	not significant
ANXA8	c187700.graph_c0_seq1	NA	NA	14	2	not significant
HTR1A	c202014.graph_c0_seq2	NA	NA	12	0	not significant
NAP1L4	c203057.graph_c8_seq1	NA	NA	15	1	not significant
SARS	c139276.graph_c0_seq4	NA	NA	15	1	not significant
ZC3H8	c189654.graph_c0_seq12	NA	NA	12	0	not significant
PIGK	c199582.graph_c0_seq1	NA	NA	16	1	not significant
TFAP2C	c178705.graph_c0_seq2	NA	NA	3	0	not significant
AP1S3	c194822.graph_c0_seq6	NA	NA	12	1	not significant
GAREM	c185434.graph_c0_seq1	NA	NA	15	1	not significant
CCDC112	c199228.graph_c1_seq28	NA	NA	12	1	not significant
HSF2	c203483.graph_c2_seq25	NA	NA	13	4	not significant
CPOX	c171433.graph_c0_seq1	NA	NA	12	0	not significant
ASPRV1	c139606.graph_c0_seq1	NA	NA	5	3	not significant
ARMC12	c200371.graph_c0_seq25	NA	NA	8	5	not significant
CNOT1	c190658.graph_c2_seq19	NA	NA	6	2	not significant
LOC721291	c183841.graph_c1_seq3	NA	NA	12	1	not significant
C9ORF96	c192743.graph_c1_seq28	NA	NA	4	4	not significant
C2ORF76	c202044.graph_c1_seq24	NA	NA	14	1	not significant
ACSL6	c197827.graph_c0_seq2	NA	NA	12	2	not significant
REEP3	c196270.graph_c0_seq33	NA	NA	14	1	not significant
ACSL6	c197827.graph_c0_seq3	NA	NA	12	2	not significant
TLCD2	c176159.graph_c0_seq1	NA	NA	5	4	not significant
OGG1	c194747.graph_c0_seq23	NA	NA	3	0	not significant
SLCO2B1	c201505.graph_c4_seq11	NA	NA	12	4	not significant
LZIC	c198233.graph_c3_seq1	NA	NA	14	0	not significant
OSBPL8	c196160.graph_c1_seq5	NA	NA	12	2	not significant
ANXA7	c198260.graph_c2_seq2	NA	NA	11	0	not significant
LOC100687370	c175564.graph_c0_seq1	NA	NA	12	1	not significant
RFK	c201782.graph_c10_seq3	NA	NA	15	1	not significant
S100A3	c139154.graph_c1_seq1	NA	NA	7	2	not significant
DDX50	c190676.graph_c0_seq31	NA	NA	14	4	not significant
AQP3	c200867.graph_c6_seq23	NA	NA	14	1	not significant
DRAM2	c172657.graph_c1_seq4	NA	NA	14	0	not significant
CKN1	c198773.graph_c0_seq12	NA	NA	14	1	not significant
COL17A1B	c189062.graph_c2_seq1	NA	NA	9	21	not significant
RPAIN	c196485.graph_c0_seq6	NA	NA	8	1	not significant
IFT22	c176432.graph_c0_seq4	NA	NA	14	1	not significant
UQCC1	c187901.graph_c0_seq3	NA	NA	15	1	not significant
OLA1	c177336.graph_c0_seq3	NA	NA	15	1	not significant
STRA6	c202167.graph_c5_seq13	NA	NA	7	4	not significant
C2ORF44	c203323.graph_c2_seq8	NA	NA	3	3	not significant
NIPSNAP3A	c200545.graph_c1_seq2	NA	NA	14	1	not significant
PLAC8	c166882.graph_c0_seq1	NA	NA	15	2	not significant
RXFP1	c194490.graph_c0_seq38	NA	NA	4	1	not significant
HMCES	c192285.graph_c0_seq2	NA	NA	13	0	not significant
SHC3	c186749.graph_c0_seq1	NA	NA	13	1	not significant
MON1A	c184097.graph_c0_seq18	NA	NA	14	1	not significant
LSM10	c183881.graph_c0_seq1	NA	NA	16	1	not significant
CCDC82	c164886.graph_c0_seq3	NA	NA	14	2	not significant
TRMT112	c171874.graph_c0_seq5_PART1	NA	NA	13	1	not significant
LRIT3	c188266.graph_c0_seq2	NA	NA	3	0	not significant
GTF2H4	c201232.graph_c0_seq1	NA	NA	12	1	not significant
SPCS3	c176737.graph_c1_seq2	NA	NA	16	1	not significant
CPSF1	c201350.graph_c0_seq74	NA	NA	13	1	not significant
RNF114	c175293.graph_c0_seq2	NA	NA	15	1	not significant
ZGC:173905	c199251.graph_c5_seq13	NA	NA	11	5	not significant
DIXDC1	c197704.graph_c0_seq38	NA	NA	9	0	not significant
KIAA1377	c193194.graph_c0_seq11	NA	NA	5	47	not significant
GGCT	c179626.graph_c1_seq8	NA	NA	16	1	not significant
NOP16	c178256.graph_c0_seq1	NA	NA	15	1	not significant
TAS2R41	c203606.graph_c0_seq1	NA	NA	5	5	not significant
GPX1	c283240.graph_c0_seq1	NA	NA	8	1	not significant
SLC44A4	c202075.graph_c0_seq38	NA	NA	10	6	not significant
SNX15	c194026.graph_c0_seq15	NA	NA	8	1	not significant
PTPRR	c188634.graph_c0_seq8	NA	NA	11	4	not significant
XCL1	c193379.graph_c1_seq3	NA	NA	3	3	not significant
MBOAT4	c198810.graph_c0_seq8	NA	NA	9	5	not significant
OCIAD1	c189983.graph_c1_seq6	NA	NA	13	1	not significant
GRIK3	c178090.graph_c1_seq3	NA	NA	11	1	not significant
COL11A2	c203413.graph_c3_seq24	NA	NA	10	20	not significant
ACKR3	c160359.graph_c1_seq1	NA	NA	13	1	not significant
LOC722716	c110499.graph_c0_seq1	NA	NA	4	2	not significant
NRGN_4	c199551.graph_c2_seq3	NA	NA	15	1	not significant
MYO19	c201736.graph_c1_seq40	NA	NA	3	0	not significant
CNPY1	c152233.graph_c1_seq2	NA	NA	8	0	not significant
FAM65B	c188288.graph_c0_seq5	NA	NA	9	8	not significant
PIGR	c193285.graph_c1_seq2	NA	NA	7	12	not significant
PNLIPRP2	c199625.graph_c1_seq25	NA	NA	8	17	not significant
SLC22A23	c194997.graph_c0_seq2	NA	NA	8	6	not significant
MYOG	c108086.graph_c0_seq2	NA	NA	11	2	not significant
CYP20A1	c202799.graph_c0_seq3	NA	NA	14	4	not significant
PEG10	c147970.graph_c0_seq1	NA	NA	7	0	not significant
IQSEC2	c195679.graph_c0_seq20	NA	NA	4	0	not significant
FAM122B	c199746.graph_c18_seq21	NA	NA	5	9	not significant
SLC25A39	c194911.graph_c2_seq16	NA	NA	12	2	not significant
NPFF	c160096.graph_c0_seq1	NA	NA	5	0	not significant
LRRC23	c194669.graph_c0_seq39	NA	NA	12	4	not significant
CYB561	c197354.graph_c1_seq14	NA	NA	11	0	not significant
DCP1A	c197988.graph_c0_seq6	NA	NA	12	5	not significant
SLC16A3	c141302.graph_c0_seq2	NA	NA	12	1	not significant
KIAA1462	c197461.graph_c0_seq3	NA	NA	3	1	not significant
C15ORF61	c200789.graph_c0_seq1	NA	NA	12	1	not significant
USH1C_9	c195375.graph_c0_seq17	NA	NA	8	4	not significant
RFX1	c198806.graph_c4_seq5	NA	NA	3	0	not significant
RAPGEF5	c202491.graph_c0_seq32	NA	NA	10	3	not significant
FBXO22	c200874.graph_c0_seq8	NA	NA	13	1	not significant
TMEM132D	c197388.graph_c0_seq7	NA	NA	4	27	not significant
SPHKAP	c202656.graph_c3_seq16	NA	NA	8	15	not significant
SPHKAP	c202656.graph_c3_seq31	NA	NA	8	15	not significant
LOC694817	c202538.graph_c0_seq21	NA	NA	3	0	not significant
ANO3	c199101.graph_c5_seq10	NA	NA	10	1	not significant
IQSEC2	c195679.graph_c0_seq1	NA	NA	10	1	not significant
CD2	c194111.graph_c1_seq7	NA	NA	3	0	not significant
PTGS1	c194160.graph_c0_seq11	NA	NA	12	3	not significant
ERBB4	c202382.graph_c0_seq4	NA	NA	10	5	not significant
TRPC4	c189038.graph_c0_seq12	NA	NA	10	1	not significant
TNFAIP2	c196542.graph_c0_seq13	NA	NA	5	3	not significant
PEG10	c147970.graph_c0_seq2	NA	NA	7	1	not significant
ADAM23	c197893.graph_c0_seq5	NA	NA	14	2	not significant
COL27A1	c199273.graph_c0_seq11	NA	NA	3	0	not significant
MGRN1	c199262.graph_c1_seq5	NA	NA	12	2	not significant
MGRN1	c199262.graph_c1_seq15	NA	NA	12	2	not significant
CG17996	c187775.graph_c0_seq1	NA	NA	14	0	not significant
PRR3	c195428.graph_c4_seq16	NA	NA	6	5	not significant
UAP1L1	c192105.graph_c0_seq25	NA	NA	12	2	not significant
ABCA7	c201519.graph_c4_seq58	NA	NA	9	21	not significant
SLC40A1	c174208.graph_c0_seq1	NA	NA	15	2	not significant
LAGE3_3	c192027.graph_c0_seq2	NA	NA	8	4	not significant
NTF3	c187218.graph_c0_seq3	NA	NA	10	10	not significant
TTLL12	c202695.graph_c0_seq4	NA	NA	12	1	not significant
PSMB10	c197125.graph_c1_seq3	NA	NA	11	2	not significant
CAV2	c177284.graph_c0_seq1	NA	NA	13	0	not significant
S100PBP	c187956.graph_c2_seq3	NA	NA	7	0	not significant
NEIL2	c194061.graph_c2_seq7	NA	NA	4	0	not significant
SKIDA1	c207833.graph_c0_seq1	NA	NA	8	6	not significant
BBIP1	c190805.graph_c0_seq2	NA	NA	15	0	not significant
ERCC1	c184020.graph_c0_seq10	NA	NA	9	1	not significant
STIM1	c201066.graph_c3_seq21	NA	NA	15	2	not significant
C10ORF54	c194203.graph_c0_seq10	NA	NA	15	1	not significant
EFHD2	c170105.graph_c0_seq2	NA	NA	10	1	not significant
ADAL	c201374.graph_c2_seq4	NA	NA	3	1	not significant
RSAD2	c186980.graph_c0_seq4	NA	NA	9	4	not significant
TRIP11	c202781.graph_c4_seq6	NA	NA	15	4	not significant
HBZ	c111033.graph_c0_seq2	NA	NA	14	4	not significant
CKAP2	c197604.graph_c2_seq6	NA	NA	3	0	not significant
ANKRD61	c156011.graph_c0_seq1	NA	NA	4	53	not significant
BRWD3	c191786.graph_c2_seq3	NA	NA	10	12	not significant
RTKN2	c201615.graph_c0_seq1	NA	NA	8	3	not significant
USP5	c195964.graph_c0_seq28	NA	NA	14	1	not significant
C14ORF37	c174700.graph_c0_seq1	NA	NA	3	0	not significant
DIXDC1	c197704.graph_c0_seq10	NA	NA	11	0	not significant
SNX16	c197961.graph_c1_seq2	NA	NA	11	1	not significant
LIMA1	c165714.graph_c0_seq1	NA	NA	7	3	not significant
PRKCE	c190398.graph_c0_seq1	NA	NA	7	0	not significant
SEMA3A	c196431.graph_c0_seq4	NA	NA	10	5	not significant
ITGAE	c202633.graph_c5_seq9	NA	NA	4	4	not significant
PTGS1	c194160.graph_c0_seq17	NA	NA	11	3	not significant
SLC7A3	c189220.graph_c0_seq18	NA	NA	12	2	not significant
HTRA4	c195215.graph_c0_seq43	NA	NA	5	10	not significant
MBNL3	c184863.graph_c0_seq2	NA	NA	7	5	not significant
FAM194A	c192474.graph_c0_seq8	NA	NA	3	0	not significant
EFCAB7	c199126.graph_c6_seq3	NA	NA	11	5	not significant
WDR78	c199703.graph_c0_seq58	NA	NA	10	8	not significant
USP16	c198544.graph_c7_seq22	NA	NA	12	4	not significant
USP5	c195964.graph_c0_seq9	NA	NA	14	1	not significant
GPR52	c110956.graph_c0_seq1	NA	NA	10	4	not significant
CD44	c201799.graph_c1_seq14	NA	NA	3	0	not significant
TET3	c192631.graph_c2_seq3	NA	NA	11	3	not significant
APOC2	c510927.graph_c0_seq1	NA	NA	11	0	not significant
CDC25B	c202053.graph_c6_seq15	NA	NA	10	0	not significant
WFDC2	c170670.graph_c0_seq2	NA	NA	8	0	not significant
C16ORF59	c199284.graph_c3_seq4	NA	NA	4	5	not significant
STK32B	c184446.graph_c0_seq1	NA	NA	10	0	not significant
SGCG	c156043.graph_c0_seq3	NA	NA	13	3	not significant
MASTL	c196158.graph_c1_seq3	NA	NA	8	6	not significant
CLVS2	c189558.graph_c0_seq2	NA	NA	8	0	not significant
PTGS1	c194160.graph_c0_seq22	NA	NA	12	3	not significant
FAM122B	c199746.graph_c18_seq2	NA	NA	5	3	not significant
SENP1	c175830.graph_c0_seq2	NA	NA	13	1	not significant
PRELID2	c199296.graph_c1_seq3	NA	NA	10	1	not significant
MS4A1	c199393.graph_c2_seq5	NA	NA	9	2	not significant
FAXDC2	c197397.graph_c4_seq11	NA	NA	10	1	not significant
PHYH	c170044.graph_c0_seq1	NA	NA	13	2	not significant
NHLRC2	c188329.graph_c0_seq1	NA	NA	10	3	not significant
PNPLA7	c195529.graph_c3_seq70	NA	NA	8	5	not significant
CLNK	c198648.graph_c0_seq2	NA	NA	3	0	not significant
NOXRED1	c181069.graph_c0_seq10	NA	NA	3	0	not significant
PLCH1	c202926.graph_c1_seq38	NA	NA	9	15	not significant
ZGC:173905	c199251.graph_c5_seq3	NA	NA	10	4	not significant
FNBP1	c199870.graph_c0_seq26	NA	NA	7	5	not significant
SCG2	c155695.graph_c0_seq1	NA	NA	6	10	not significant
P2RX1	c184385.graph_c0_seq2	NA	NA	11	4	not significant
BC053749	c200457.graph_c0_seq31	NA	NA	3	0	not significant
CYP8B1	c204190.graph_c0_seq1	NA	NA	9	4	not significant
ECHDC2	c198325.graph_c4_seq1	NA	NA	13	1	not significant
RAB13	c198681.graph_c6_seq5	NA	NA	15	1	not significant
PALD1	c193401.graph_c0_seq10	NA	NA	13	6	not significant
MAP4K2	c182199.graph_c0_seq27	NA	NA	13	3	not significant
LRRC42	c188628.graph_c2_seq4	NA	NA	15	2	not significant
LOC361346	c195954.graph_c1_seq55	NA	NA	3	0	not significant
ACAA2	c166769.graph_c0_seq1	NA	NA	16	2	not significant
C4ORF51	c184511.graph_c0_seq2	NA	NA	3	0	not significant
HS6ST2	c181295.graph_c0_seq1	NA	NA	10	2	not significant
CHST10	c198609.graph_c0_seq1	NA	NA	12	3	not significant
BAIAP3	c201326.graph_c2_seq31	NA	NA	8	11	not significant
SNX14	c192887.graph_c5_seq8	NA	NA	4	2	not significant
NFKB2	c171733.graph_c0_seq1	NA	NA	4	3	not significant
COL28A1_9	c196665.graph_c1_seq12	NA	NA	3	0	not significant
PAOX	c200871.graph_c4_seq49	NA	NA	3	0	not significant
CCDC51	c162034.graph_c0_seq4	NA	NA	13	1	not significant
ZMPSTE24	c166756.graph_c0_seq2	NA	NA	12	2	not significant
USP4	c187355.graph_c0_seq4	NA	NA	10	8	not significant
SDK1	c189414.graph_c0_seq2	NA	NA	10	17	not significant
STX16	c190739.graph_c2_seq27	NA	NA	13	1	not significant
LHX9	c182378.graph_c1_seq1	NA	NA	10	1	not significant
NEK5	c203326.graph_c1_seq148	NA	NA	3	2	not significant
PTP4A3	c188155.graph_c1_seq2	NA	NA	15	1	not significant
TSC22D3	c168822.graph_c0_seq4	NA	NA	9	2	not significant
FBXW8	c198005.graph_c2_seq1	NA	NA	13	2	not significant
MTERF	c193792.graph_c0_seq39	NA	NA	7	9	not significant
L307882	c199829.graph_c3_seq33	NA	NA	15	5	not significant
ZCWPW2	c186117.graph_c0_seq8	NA	NA	4	1	not significant
LOC459382	c198270.graph_c4_seq3	NA	NA	11	3	not significant
C15ORF52	c197923.graph_c0_seq72	NA	NA	3	0	not significant
NEDD1	c202504.graph_c4_seq2	NA	NA	11	1	not significant
ADAMTSL3	c201545.graph_c1_seq3	NA	NA	7	43	not significant
LOC469913	c201981.graph_c1_seq19	NA	NA	12	1	not significant
YIPF7	c198557.graph_c0_seq22	NA	NA	12	3	not significant
DCDC2B	c169480.graph_c1_seq18	NA	NA	4	20	not significant
RNF8	c191392.graph_c3_seq8	NA	NA	12	2	not significant
IKBIP_8	c196698.graph_c8_seq1	NA	NA	12	1	not significant
SLC2A5	c199076.graph_c0_seq1	NA	NA	11	2	not significant
LMOD1	c180541.graph_c0_seq8	NA	NA	3	25	not significant
MPHOSPH9	c200406.graph_c0_seq53	NA	NA	4	12	not significant
RBM44	c194497.graph_c0_seq4	NA	NA	4	3	not significant
TMEM253	c185323.graph_c0_seq7	NA	NA	9	5	not significant
CCDC89	c153565.graph_c0_seq1	NA	NA	11	4	not significant
CNTF	c184299.graph_c0_seq2	NA	NA	11	0	not significant
LDHB	c146182.graph_c0_seq1	NA	NA	16	1	not significant
GATSL2	c183937.graph_c0_seq1	NA	NA	12	0	not significant
THAP4	c192933.graph_c0_seq1	NA	NA	11	1	not significant
ARHGEF25	c202342.graph_c3_seq122	NA	NA	12	5	not significant
COL6A2	c190382.graph_c0_seq2	NA	NA	11	2	not significant
ARHGEF25	c202342.graph_c3_seq5	NA	NA	12	5	not significant
LOC365839	c188898.graph_c1_seq2	NA	NA	15	4	not significant
ANK3	c198870.graph_c2_seq39	NA	NA	5	1	not significant
GNA15	c178731.graph_c0_seq8	NA	NA	8	1	not significant
TEKT2	c198145.graph_c0_seq4	NA	NA	12	0	not significant
S100A5	c167767.graph_c0_seq7	NA	NA	13	2	not significant
GPX4	c145060.graph_c0_seq4	NA	NA	14	3	not significant
AKAP3	c189656.graph_c0_seq5	NA	NA	11	11	not significant
C12ORF56	c198061.graph_c0_seq13	NA	NA	3	59	not significant
C11ORF84	c183972.graph_c0_seq7	NA	NA	13	1	not significant
TFPT	c182999.graph_c0_seq5	NA	NA	11	1	not significant
ARHGAP24	c194151.graph_c1_seq3	NA	NA	11	0	not significant
ERBB4	c202382.graph_c0_seq9	NA	NA	10	5	not significant
ANKRD66	c203328.graph_c2_seq18	NA	NA	5	3	not significant
CEP85	c189570.graph_c1_seq15	NA	NA	10	4	not significant
PRP11	c194055.graph_c1_seq2	NA	NA	4	1	not significant
METTL7A	c200570.graph_c0_seq1	NA	NA	13	8	not significant
CLIC6	c186561.graph_c0_seq3	NA	NA	3	2	not significant
CD82	c179240.graph_c0_seq2	NA	NA	6	3	not significant
ABCC3	c194978.graph_c0_seq26	NA	NA	8	6	not significant
GPT2	c139589.graph_c0_seq1	NA	NA	4	2	not significant
PSMG4	c192543.graph_c1_seq2	NA	NA	15	1	not significant
SERINC3	c184002.graph_c1_seq1	NA	NA	15	1	not significant
SSNA1	c155367.graph_c0_seq2	NA	NA	12	1	not significant
LMBR1	c186797.graph_c1_seq2	NA	NA	9	1	not significant
BTNL9	c199952.graph_c0_seq5	NA	NA	4	5	not significant
ENPP7	c163241.graph_c1_seq1	NA	NA	10	1	not significant
C10ORF12	c184566.graph_c0_seq5	NA	NA	4	4	not significant
CEP57L1	c198757.graph_c0_seq6	NA	NA	8	1	not significant
OSGEP	c196272.graph_c3_seq5	NA	NA	15	2	not significant
C9ORF116	c190059.graph_c0_seq3	NA	NA	10	5	not significant
MYADML2	c179287.graph_c0_seq1	NA	NA	12	3	not significant
B4GALNT2	c196040.graph_c5_seq13	NA	NA	6	8	not significant
EXOC5	c155399.graph_c0_seq1	NA	NA	14	1	not significant
ZHX3	c199102.graph_c8_seq7	NA	NA	15	4	not significant
MAP1LC3A	c201426.graph_c9_seq2	NA	NA	14	1	not significant
IRGM1	c197355.graph_c0_seq3	NA	NA	5	9	not significant
TMEM247	c234886.graph_c0_seq1	NA	NA	3	0	not significant
POLE	c202701.graph_c2_seq20	NA	NA	9	26	not significant
C3ORF17	c192832.graph_c2_seq20	NA	NA	8	8	not significant
MRC2	c201639.graph_c0_seq7	NA	NA	12	2	not significant
MET	c190459.graph_c0_seq2	NA	NA	12	3	not significant
ARFGEF1	c188994.graph_c2_seq1	NA	NA	14	5	not significant
ATXN7L2	c192734.graph_c0_seq38	NA	NA	11	2	not significant
CNNM3	c184012.graph_c0_seq31	NA	NA	3	0	not significant
CDHR5	c198376.graph_c2_seq53	NA	NA	3	0	not significant
CARD14	c203044.graph_c0_seq11	NA	NA	3	7	not significant
SMYD3	c178234.graph_c0_seq1	NA	NA	11	3	not significant
PRCC	c195229.graph_c2_seq1	NA	NA	14	3	not significant
TDRD1	c202646.graph_c2_seq11	NA	NA	9	1	not significant
ACTL7A	c227572.graph_c0_seq1	NA	NA	11	7	not significant
COG3	c203165.graph_c1_seq35	NA	NA	4	3	not significant
DCT	c180193.graph_c0_seq5	NA	NA	9	6	not significant
RNF41	c201980.graph_c0_seq56	NA	NA	15	1	not significant
OPRD1	c153697.graph_c0_seq2	NA	NA	9	2	not significant
SLC5A9	c196147.graph_c0_seq40	NA	NA	9	6	not significant
LHFPL5	c156491.graph_c0_seq3	NA	NA	13	1	not significant
DDC	c167107.graph_c0_seq1	NA	NA	12	2	not significant
APBA2	c190538.graph_c0_seq7	NA	NA	13	0	not significant
IRS4_4	c174295.graph_c0_seq3	NA	NA	10	15	not significant
PDHX	c323440.graph_c0_seq1	NA	NA	9	2	not significant
SIDT1	c198046.graph_c2_seq24	NA	NA	12	4	not significant
TIMD4	c187072.graph_c0_seq7	NA	NA	4	12	not significant
C19ORF66	c196103.graph_c4_seq6	NA	NA	8	0	not significant
CALD1_6	c193688.graph_c0_seq8	NA	NA	5	6	not significant
IARS	c183814.graph_c0_seq2	NA	NA	12	7	not significant
GCNT7	c141802.graph_c1_seq2	NA	NA	4	2	not significant
RBAK	c199625.graph_c1_seq9	NA	NA	12	2	not significant
DUSP18	c195858.graph_c0_seq1	NA	NA	15	1	not significant
INTS6	c197330.graph_c3_seq7	NA	NA	12	3	not significant
TRIM7	c195700.graph_c5_seq28	NA	NA	3	1	not significant
FAM86A	c203220.graph_c0_seq22	NA	NA	10	1	not significant
SYMPK	c195988.graph_c0_seq18	NA	NA	13	1	not significant
PDGFA	c187172.graph_c0_seq10	NA	NA	11	1	not significant
COA7	c167624.graph_c0_seq2	NA	NA	14	3	not significant
DHFR	c191204.graph_c0_seq1	NA	NA	15	0	not significant
SLC2A6	c193368.graph_c0_seq8	NA	NA	4	3	not significant
SLC52A2	c191819.graph_c0_seq16	NA	NA	11	3	not significant
SLC2A6	c193368.graph_c0_seq10	NA	NA	4	3	not significant
MAGEE1	c144312.graph_c0_seq1	NA	NA	6	4	not significant
RIOK1	c197678.graph_c6_seq4	NA	NA	12	0	not significant
NSUN4	c199147.graph_c2_seq5	NA	NA	12	2	not significant
ZNF451	c199497.graph_c5_seq16	NA	NA	11	2	not significant
CEP85	c189570.graph_c1_seq3	NA	NA	11	2	not significant
USP4	c187355.graph_c0_seq10	NA	NA	8	7	not significant
C21ORF2	c188993.graph_c0_seq2	NA	NA	10	4	not significant
TSPYL1	c200418.graph_c2_seq1	NA	NA	6	2	not significant
NPY1	c167298.graph_c0_seq1	NA	NA	15	3	not significant
C18ORF42	c198187.graph_c0_seq1	NA	NA	6	2	not significant
CHAF1B	c172718.graph_c0_seq1	NA	NA	11	0	not significant
SLC27A3	c188376.graph_c0_seq36	NA	NA	4	3	not significant
ABCA5	c195207.graph_c0_seq3	NA	NA	12	2	not significant
KIF26B	c160290.graph_c0_seq1	NA	NA	10	24	not significant
TTC17	c200843.graph_c2_seq6	NA	NA	13	4	not significant
PDZRN3	c191878.graph_c0_seq1	NA	NA	10	3	not significant
BAP1	c202880.graph_c2_seq34	NA	NA	16	2	not significant
OSBPL10	c181774.graph_c0_seq8	NA	NA	6	11	not significant
CRYAB	c204064.graph_c0_seq1	NA	NA	15	1	not significant
PABPC5	c185023.graph_c0_seq1	NA	NA	12	0	not significant
SH3BP2	c176242.graph_c0_seq35	NA	NA	10	7	not significant
POLB	c174512.graph_c0_seq1	NA	NA	13	1	not significant
NFAT5	c173514.graph_c0_seq6	NA	NA	3	0	not significant
HEBP2	c171573.graph_c0_seq3	NA	NA	15	3	not significant
ATP5D	c196750.graph_c2_seq1	NA	NA	14	1	not significant
WDR74	c189388.graph_c0_seq13	NA	NA	11	1	not significant
PPA1A	c154709.graph_c0_seq1	NA	NA	12	2	not significant
ARHGAP12	c200580.graph_c0_seq32	NA	NA	14	1	not significant
ARHGAP12	c200580.graph_c0_seq39	NA	NA	14	1	not significant
ARHGAP12	c200580.graph_c0_seq9	NA	NA	14	1	not significant
FAM160A1	c196764.graph_c0_seq19	NA	NA	5	8	not significant
SMG7	c176288.graph_c1_seq45	NA	NA	13	1	not significant
CASP7	c191469.graph_c0_seq7	NA	NA	13	0	not significant
CASP7	c191469.graph_c0_seq1	NA	NA	13	0	not significant
PIGT	c200927.graph_c0_seq7	NA	NA	14	4	not significant
ARHGAP12	c200580.graph_c0_seq8	NA	NA	14	1	not significant
MBNL3	c184863.graph_c0_seq16	NA	NA	7	4	not significant
PTN	c184091.graph_c3_seq2	NA	NA	15	1	not significant
RNASE6	c190865.graph_c0_seq2	NA	NA	11	1	not significant
NT5C	c199816.graph_c2_seq6	NA	NA	13	2	not significant
PLCH1	c202926.graph_c1_seq16	NA	NA	10	7	not significant
FANCD2	c192963.graph_c5_seq1	NA	NA	12	5	not significant
MAST4_8	c200908.graph_c0_seq11	NA	NA	11	2	not significant
SLCO2B1	c201505.graph_c4_seq48	NA	NA	12	2	not significant
WNT16	c189627.graph_c1_seq4	NA	NA	11	3	not significant
JRK	c203385.graph_c0_seq2	NA	NA	12	2	not significant
CTSV	c186690.graph_c0_seq2	NA	NA	15	1	not significant
IQSEC1	c203532.graph_c0_seq10	NA	NA	10	2	not significant
PRELP	c194043.graph_c0_seq1	NA	NA	13	2	not significant
SUV39H2	c174868.graph_c1_seq3	NA	NA	11	1	not significant
SS18_8	c197517.graph_c1_seq6	NA	NA	13	0	not significant
ZCCHC7	c203280.graph_c1_seq9	NA	NA	15	3	not significant
CPN2	c194091.graph_c1_seq10	NA	NA	7	4	not significant
NEIL1	c194036.graph_c1_seq10	NA	NA	9	1	not significant
M6PR	c199204.graph_c1_seq1	NA	NA	15	0	not significant
ADAMTS3	c200538.graph_c0_seq54	NA	NA	7	10	not significant
TMEM72	c194172.graph_c0_seq4	NA	NA	13	1	not significant
CATSPER4	c184480.graph_c0_seq2	NA	NA	5	13	not significant
RNF40	c201473.graph_c1_seq18	NA	NA	3	0	not significant
SHPK	c190189.graph_c0_seq24	NA	NA	13	1	not significant
CEP112	c201309.graph_c2_seq10	NA	NA	10	5	not significant
KCNQ3	c175430.graph_c0_seq1	NA	NA	9	10	not significant
ATXN1L	c200999.graph_c5_seq76	NA	NA	16	2	not significant
C12ORF65	c166016.graph_c1_seq1	NA	NA	11	1	not significant
THY1	c156406.graph_c0_seq2	NA	NA	17	2	not significant
AP1AR	c202569.graph_c2_seq6	NA	NA	14	2	not significant
SMIM19	c200022.graph_c4_seq2	NA	NA	15	1	not significant
P4HB	c156009.graph_c0_seq1	NA	NA	16	1	not significant
SYAP1	c202284.graph_c9_seq2	NA	NA	14	3	not significant
SLC19A3	c191876.graph_c0_seq13	NA	NA	5	2	not significant
EXTL1	c201166.graph_c0_seq24	NA	NA	10	1	not significant
CGN	c200388.graph_c3_seq22	NA	NA	9	3	not significant
CNPY3	c144929.graph_c1_seq5	NA	NA	16	1	not significant
MAT1A	c187619.graph_c0_seq2	NA	NA	13	2	not significant
SORCS1	c197876.graph_c1_seq3	NA	NA	11	3	not significant
ZADH2	c154777.graph_c1_seq1	NA	NA	12	1	not significant
PPP1R9A	c198412.graph_c1_seq5	NA	NA	10	1	not significant
PPP1R9A	c198412.graph_c1_seq20	NA	NA	10	1	not significant
COPZ2	c160762.graph_c0_seq1	NA	NA	12	3	not significant
PLAA	c196863.graph_c1_seq6	NA	NA	14	1	not significant
KIF5C	c168884.graph_c0_seq1	NA	NA	14	1	not significant
SLC7A13	c190982.graph_c1_seq2	NA	NA	13	2	not significant
OBFC1	c198901.graph_c3_seq25	NA	NA	11	5	not significant
ANO4	c201205.graph_c2_seq20	NA	NA	9	3	not significant
IQCA1	c138123.graph_c0_seq2	NA	NA	3	0	not significant
SP100_3	c194143.graph_c0_seq49	NA	NA	4	3	not significant
CCDC9	c182293.graph_c2_seq14	NA	NA	6	1	not significant
SULT2B1	c173298.graph_c0_seq1	NA	NA	10	1	not significant
MTIF2	c196982.graph_c1_seq39	NA	NA	14	1	not significant
USP39	c194261.graph_c0_seq3	NA	NA	6	1	not significant
TAF1	c188982.graph_c0_seq27	NA	NA	12	5	not significant
T06D8.9	c194692.graph_c0_seq1	NA	NA	7	7	not significant
OSGIN2	c189539.graph_c0_seq5	NA	NA	14	1	not significant
KRCC1	c150072.graph_c0_seq1	NA	NA	11	1	not significant
PDHX	c190515.graph_c0_seq1	NA	NA	13	1	not significant
TBC1D30	c180202.graph_c0_seq6	NA	NA	12	2	not significant
IL17RD	c188828.graph_c0_seq3	NA	NA	10	1	not significant
SKIL	c192740.graph_c0_seq2	NA	NA	11	2	not significant
SDR16C5	c108540.graph_c0_seq1	NA	NA	7	8	not significant
LRRC41	c182403.graph_c0_seq3	NA	NA	14	1	not significant
SERTAD1	c170561.graph_c0_seq1	NA	NA	14	1	not significant
FBXO43	c143743.graph_c0_seq3	NA	NA	6	3	not significant
CKAP5	c184000.graph_c0_seq4	NA	NA	10	20	not significant
LOC714658	c202296.graph_c2_seq38	NA	NA	10	8	not significant
ASXL1	c199040.graph_c0_seq12	NA	NA	9	2	not significant
ETS2	c197050.graph_c0_seq2	NA	NA	14	3	not significant
NCKAP1L	c199640.graph_c0_seq6	NA	NA	3	0	not significant
FAM134B	c195776.graph_c0_seq1	NA	NA	13	2	not significant
NRCAM	c197606.graph_c2_seq25	NA	NA	11	6	not significant
NRCAM	c197606.graph_c2_seq26	NA	NA	11	6	not significant
ARHGAP32	c197131.graph_c3_seq28	NA	NA	12	2	not significant
RSPH1	c200740.graph_c0_seq56	NA	NA	9	3	not significant
NDST1	c200204.graph_c2_seq1	NA	NA	14	1	not significant
KRT31	c185063.graph_c0_seq4	NA	NA	6	2	not significant
ADAMTS19	c202523.graph_c0_seq16	NA	NA	6	16	not significant
PLA2G4F	c199421.graph_c0_seq23	NA	NA	6	12	not significant
VCAN	c194707.graph_c0_seq1	NA	NA	3	0	not significant
TRMT10B	c193505.graph_c5_seq1	NA	NA	15	1	not significant
DAB2IP	c195703.graph_c0_seq4	NA	NA	11	1	not significant
DAB2IP	c195703.graph_c0_seq6	NA	NA	11	1	not significant
COMMD1	c204201.graph_c0_seq1	NA	NA	15	1	not significant
AGPAT3	c190874.graph_c0_seq2	NA	NA	15	7	not significant
CUX2	c184507.graph_c1_seq2	NA	NA	8	9	not significant
WDR53	c187381.graph_c4_seq5	NA	NA	13	2	not significant
WDR62	c201592.graph_c1_seq28	NA	NA	7	12	not significant
VPS13A	c197414.graph_c3_seq2	NA	NA	10	3	not significant
PTER	c193749.graph_c2_seq2	NA	NA	14	1	not significant
ZNF326	c198907.graph_c0_seq3_PART1	NA	NA	11	1	not significant
RCN1	c197154.graph_c1_seq4	NA	NA	16	1	not significant
GRAMD1C	c199731.graph_c1_seq1	NA	NA	7	6	not significant
TTC38	c193050.graph_c4_seq2	NA	NA	12	2	not significant
1500009L16RIK	c193653.graph_c2_seq11	NA	NA	11	1	not significant
BNIPL	c193839.graph_c3_seq5	NA	NA	7	1	not significant
C7ORF57	c200710.graph_c6_seq1	NA	NA	8	4	not significant
C16ORF11	c191767.graph_c0_seq8	NA	NA	7	6	not significant
DGKG	c175215.graph_c1_seq8	NA	NA	10	7	not significant
MATN3	c186788.graph_c0_seq9	NA	NA	6	1	not significant
ZHX2	c198077.graph_c0_seq2	NA	NA	15	2	not significant
WISP1	c200357.graph_c4_seq5	NA	NA	4	13	not significant
VPS13A	c197414.graph_c3_seq5	NA	NA	10	3	not significant
RBFOX2	c194110.graph_c2_seq62	NA	NA	12	2	not significant
LOC100150414	c199664.graph_c0_seq3	NA	NA	10	1	not significant
DBNL	c197238.graph_c2_seq10	NA	NA	15	1	not significant
AKAP1	c183904.graph_c0_seq1	NA	NA	8	3	not significant
ARHGAP24	c194151.graph_c1_seq14	NA	NA	13	1	not significant
EXOSC10	c191724.graph_c1_seq11	NA	NA	5	3	not significant
INTS6	c197330.graph_c3_seq15	NA	NA	12	3	not significant
RASAL1	c199236.graph_c1_seq13	NA	NA	3	0	not significant
SLC39A13	c198348.graph_c2_seq19	NA	NA	11	3	not significant
NRSN2	c188935.graph_c0_seq1	NA	NA	7	3	not significant
SLC13A2	c193340.graph_c1_seq9	NA	NA	14	2	not significant
MARS	c199079.graph_c0_seq6	NA	NA	15	3	not significant
BCL7A	c192428.graph_c1_seq8	NA	NA	13	1	not significant
SVOPA	c187959.graph_c0_seq3	NA	NA	13	2	not significant
CHIN-1	c194301.graph_c2_seq2	NA	NA	11	1	not significant
AADACL4	c176429.graph_c0_seq1	NA	NA	4	1	not significant
COPS6	c197093.graph_c1_seq2	NA	NA	17	0	not significant
UFL1	c198724.graph_c0_seq14	NA	NA	14	2	not significant
CD8A	c153527.graph_c0_seq2	NA	NA	4	5	not significant
CXADR	c184125.graph_c1_seq5	NA	NA	10	1	not significant
OVOL3	c238763.graph_c0_seq1	NA	NA	3	0	not significant
NDUFA11	c197963.graph_c4_seq2	NA	NA	12	1	not significant
EIF4G2	c196244.graph_c5_seq4	NA	NA	17	2	not significant
SLBP	c187740.graph_c0_seq2	NA	NA	13	1	not significant
ASTN1	c202898.graph_c0_seq1	NA	NA	13	3	not significant
FAM134A	c196091.graph_c8_seq1	NA	NA	15	1	not significant
BCO2	c186643.graph_c1_seq29	NA	NA	10	4	not significant
NEIL3	c177250.graph_c0_seq2	NA	NA	10	3	not significant
CDAN1	c198710.graph_c1_seq101	NA	NA	8	11	not significant
MED7	c169223.graph_c0_seq2	NA	NA	17	2	not significant
LOC100364984	c181380.graph_c0_seq20	NA	NA	12	1	not significant
DBNL	c197238.graph_c2_seq9	NA	NA	14	1	not significant
WNK1_8	c195140.graph_c2_seq12	NA	NA	12	2	not significant
NXPE3	c190624.graph_c0_seq5	NA	NA	13	2	not significant
SLC4A5	c199683.graph_c0_seq8	NA	NA	9	7	not significant
CAMLG	c191144.graph_c2_seq2	NA	NA	16	1	not significant
ADAMTS20	c203290.graph_c0_seq36	NA	NA	9	34	not significant
NSMF	c187888.graph_c1_seq4	NA	NA	14	1	not significant
RARRES1	c203617.graph_c9_seq1	NA	NA	7	2	not significant
FILIP1L	c179841.graph_c0_seq3	NA	NA	15	1	not significant
HSPB3	c190632.graph_c0_seq1	NA	NA	13	2	not significant
FEM1A	c183787.graph_c0_seq1	NA	NA	11	2	not significant
ATP11C	c199182.graph_c1_seq38	NA	NA	12	3	not significant
SPATA6	c203689.graph_c1_seq1	NA	NA	11	1	not significant
MEP1B	c201085.graph_c0_seq5	NA	NA	10	4	not significant
PTPN18	c199605.graph_c0_seq5	NA	NA	6	0	not significant
PLD2	c202606.graph_c0_seq133	NA	NA	9	3	not significant
CCDC130	c199106.graph_c0_seq32	NA	NA	9	3	not significant
ZNF704	c198277.graph_c3_seq2	NA	NA	11	2	not significant
ATP11C	c199182.graph_c1_seq56	NA	NA	12	3	not significant
C1ORF94	c166862.graph_c0_seq1	NA	NA	9	24	not significant
XYLB	c197614.graph_c0_seq2	NA	NA	12	1	not significant
GTF2I	c198918.graph_c5_seq12	NA	NA	13	1	not significant
SLC18B1	c200153.graph_c2_seq40	NA	NA	8	1	not significant
GLYCTK	c201494.graph_c2_seq3	NA	NA	14	1	not significant
SND1	c203443.graph_c4_seq1	NA	NA	14	1	not significant
EFTUD1	c183282.graph_c0_seq1	NA	NA	14	3	not significant
LRRFIP1	c201360.graph_c1_seq18	NA	NA	6	2	not significant
PDIA3	c204075.graph_c0_seq1	NA	NA	15	1	not significant
RNF151	c197136.graph_c1_seq6	NA	NA	7	3	not significant
ZNRF3	c193245.graph_c1_seq2	NA	NA	10	5	not significant
KIAA0556	c203215.graph_c3_seq15	NA	NA	4	5	not significant
PEX10	c195218.graph_c2_seq28	NA	NA	11	1	not significant
PEX10	c195218.graph_c2_seq20	NA	NA	11	1	not significant
SCMH1	c192402.graph_c2_seq7	NA	NA	11	3	not significant
SCMH1	c192402.graph_c2_seq11	NA	NA	11	3	not significant
PALMD	c188008.graph_c2_seq2	NA	NA	14	3	not significant
SLC25A46	c193879.graph_c0_seq4	NA	NA	12	1	not significant
RSF1	c195312.graph_c0_seq4	NA	NA	14	4	not significant
SH2D4A	c199043.graph_c0_seq3	NA	NA	3	0	not significant
TRIM6	c203218.graph_c0_seq11	NA	NA	9	7	not significant
GOLM1	c202335.graph_c2_seq33	NA	NA	8	6	not significant
CEP97	c191980.graph_c1_seq1	NA	NA	10	6	not significant
RACGAP1	c168987.graph_c0_seq1	NA	NA	3	0	not significant
SPICE1	c200509.graph_c0_seq32	NA	NA	12	4	not significant
CYGB	c201932.graph_c4_seq2	NA	NA	15	1	not significant
TMPRSS5	c184927.graph_c0_seq19	NA	NA	9	7	not significant
SLC6A15	c190007.graph_c1_seq3	NA	NA	3	4	not significant
PET112	c195470.graph_c0_seq2	NA	NA	13	2	not significant
SERPINF1	c196998.graph_c1_seq132	NA	NA	15	3	not significant
CAP2	c184398.graph_c0_seq3	NA	NA	14	1	not significant
CDK20	c192327.graph_c1_seq18	NA	NA	9	2	not significant
PCDH18	c180340.graph_c0_seq2	NA	NA	11	2	not significant
NRROS	c171684.graph_c0_seq2	NA	NA	11	1	not significant
TMCO7	c198877.graph_c2_seq2	NA	NA	5	6	not significant
ADAM28	c142854.graph_c0_seq3	NA	NA	5	1	not significant
CA13	c200411.graph_c0_seq1	NA	NA	10	3	not significant
C3AR1	c186767.graph_c0_seq2	NA	NA	6	2	not significant
REN	c177191.graph_c0_seq2	NA	NA	11	6	not significant
FAM65A	c201081.graph_c0_seq58	NA	NA	10	8	not significant
TAF1	c188982.graph_c0_seq26	NA	NA	12	4	not significant
C11ORF97	c191168.graph_c0_seq5	NA	NA	4	0	not significant
ALDH4A1	c195905.graph_c0_seq6	NA	NA	14	3	not significant
PDGFD	c192358.graph_c0_seq5	NA	NA	10	3	not significant
METTL10	c174325.graph_c0_seq2	NA	NA	11	4	not significant
DYNC2H1	c199932.graph_c1_seq4	NA	NA	10	55	not significant
DYNC2H1	c199932.graph_c1_seq10	NA	NA	10	55	not significant
MAN2C1	c202946.graph_c2_seq98	NA	NA	12	4	not significant
FBXO40	c167788.graph_c0_seq5	NA	NA	9	8	not significant
ANXA2	c176139.graph_c0_seq1	NA	NA	16	2	not significant
ANO8	c201568.graph_c0_seq32	NA	NA	6	5	not significant
C7H15ORF23	c199960.graph_c3_seq3	NA	NA	6	1	not significant
BRD7	c183883.graph_c0_seq2	NA	NA	12	3	not significant
NAT1	c191033.graph_c0_seq1	NA	NA	12	1	not significant
D2HGDH	c188074.graph_c0_seq3	NA	NA	12	2	not significant
HTATIP2	c168208.graph_c0_seq2	NA	NA	16	1	not significant
BMP3	c201626.graph_c1_seq1	NA	NA	11	2	not significant
NFASC	c202929.graph_c0_seq12	NA	NA	4	1	not significant
STAT4	c186226.graph_c1_seq5	NA	NA	13	2	not significant
TRMT5	c196314.graph_c1_seq46	NA	NA	12	3	not significant
KIF16B	c201914.graph_c0_seq1	NA	NA	9	2	not significant
AKIP1	c202347.graph_c7_seq7	NA	NA	5	2	not significant
ZGC:194895	c203108.graph_c4_seq4	NA	NA	13	1	not significant
LPAR1	c190118.graph_c0_seq1	NA	NA	14	1	not significant
OXCT1	c166209.graph_c0_seq1	NA	NA	15	1	not significant
ABHD14B	c199283.graph_c0_seq11	NA	NA	15	1	not significant
LDHD	c202026.graph_c4_seq13	NA	NA	12	3	not significant
COPRS	c204460.graph_c0_seq1	NA	NA	12	1	not significant
PDGFD	c192358.graph_c0_seq1	NA	NA	10	3	not significant
FCGR3B	c183855.graph_c0_seq1	NA	NA	8	2	not significant
ARID5B	c181974.graph_c0_seq5	NA	NA	12	2	not significant
FCGR3B	c183855.graph_c0_seq2	NA	NA	8	2	not significant
C1QTNF2	c183288.graph_c0_seq3	NA	NA	11	1	not significant
MARC2	c195099.graph_c8_seq2	NA	NA	9	0	not significant
S100A8	c204123.graph_c0_seq1	NA	NA	10	1	not significant
TP53I11	c142238.graph_c0_seq2	NA	NA	15	1	not significant
RERGL	c162453.graph_c1_seq2	NA	NA	11	3	not significant
CTDP1	c189520.graph_c0_seq7	NA	NA	13	2	not significant
PPP6R2	c199895.graph_c1_seq82	NA	NA	13	5	not significant
MANSC1	c203598.graph_c0_seq2	NA	NA	7	3	not significant
STAU2	c181870.graph_c1_seq2	NA	NA	14	1	not significant
CTDP1	c189520.graph_c0_seq4	NA	NA	10	2	not significant
IL1RL1	c195227.graph_c1_seq18	NA	NA	3	5	not significant
DCAF12L2	c183849.graph_c1_seq3	NA	NA	10	6	not significant
MCM3	c175141.graph_c0_seq1	NA	NA	3	0	not significant
C1ORF168	c191918.graph_c0_seq11	NA	NA	3	7	not significant
FLYWCH1	c198851.graph_c0_seq4	NA	NA	3	0	not significant
TMEM27	c204222.graph_c0_seq1	NA	NA	15	1	not significant
PLOD2	c197992.graph_c0_seq5	NA	NA	12	1	not significant
DHX34	c202933.graph_c6_seq42	NA	NA	3	0	not significant
SLC6A15	c190007.graph_c1_seq1	NA	NA	12	2	not significant
ZNF516	c184078.graph_c0_seq10	NA	NA	11	1	not significant
PRRG4	c201838.graph_c3_seq3	NA	NA	5	2	not significant
PPP6R2	c199895.graph_c1_seq122	NA	NA	13	5	not significant
TES	c171133.graph_c0_seq1	NA	NA	12	1	not significant
C1QC	c195688.graph_c1_seq1	NA	NA	13	1	not significant
PPP6R2	c199895.graph_c1_seq99	NA	NA	13	5	not significant
ELL	c196825.graph_c0_seq27	NA	NA	9	12	not significant
C7ORF61	c188756.graph_c0_seq4	NA	NA	3	0	not significant
FAT4	c167195.graph_c0_seq2	NA	NA	9	47	not significant
GART	c199056.graph_c5_seq27	NA	NA	11	2	not significant
KANSL1L	c197805.graph_c3_seq6	NA	NA	4	1	not significant
WDR73	c200713.graph_c8_seq1	NA	NA	10	2	not significant
SUGCT	c187441.graph_c0_seq1	NA	NA	13	3	not significant
CLDN1	c196475.graph_c0_seq1	NA	NA	12	1	not significant
KIAA1549	c202700.graph_c2_seq13	NA	NA	6	0	not significant
WARS2	c176424.graph_c1_seq4	NA	NA	10	1	not significant
IKBIP_8	c196698.graph_c8_seq2	NA	NA	12	2	not significant
DDX26B	c182883.graph_c0_seq9	NA	NA	10	3	not significant
GALNT15	c200987.graph_c0_seq8	NA	NA	11	1	not significant
MPP1	c188734.graph_c1_seq10	NA	NA	11	1	not significant
OR8K5	c203786.graph_c1_seq7	NA	NA	3	0	not significant
COQ4	c192195.graph_c0_seq6	NA	NA	3	0	not significant
PLEKHA2	c197478.graph_c0_seq1	NA	NA	14	2	not significant
ANKRD13A	c200785.graph_c7_seq25	NA	NA	11	2	not significant
YARS	c201174.graph_c1_seq8	NA	NA	15	3	not significant
ANXA11	c182219.graph_c0_seq2	NA	NA	15	4	not significant
CSPP1	c200728.graph_c6_seq1	NA	NA	14	1	not significant
BDH2	c196134.graph_c0_seq14	NA	NA	16	1	not significant
RAB3GAP1	c181129.graph_c1_seq1	NA	NA	13	1	not significant
PIGM	c207140.graph_c0_seq1	NA	NA	14	1	not significant
OLFR710	c199395.graph_c0_seq2	NA	NA	10	3	not significant
RDH12	c196987.graph_c0_seq4	NA	NA	11	1	not significant
KDM4D	c147237.graph_c0_seq1	NA	NA	4	29	not significant
TOE1	c190245.graph_c0_seq24	NA	NA	14	2	not significant
ZFAND4	c196648.graph_c1_seq6	NA	NA	4	0	not significant
TRIM5	c203701.graph_c3_seq12	NA	NA	4	0	not significant
STK11IP	c199031.graph_c0_seq128	NA	NA	4	6	not significant
FBXO42	c190747.graph_c2_seq3	NA	NA	15	3	not significant
SLC22A8	c192240.graph_c0_seq8	NA	NA	13	1	not significant
NISCH	c199382.graph_c2_seq11	NA	NA	13	4	not significant
MTUS2	c197553.graph_c0_seq6	NA	NA	3	0	not significant
MASTL	c196158.graph_c1_seq4	NA	NA	6	0	not significant
HLA-DOA	c177014.graph_c0_seq6	NA	NA	3	0	not significant
SLC22A13	c202535.graph_c0_seq44	NA	NA	8	3	not significant
MAMLD1_5	c185151.graph_c0_seq10	NA	NA	3	0	not significant
SNX5	c200472.graph_c2_seq3	NA	NA	14	1	not significant
ARMCX1	c144272.graph_c0_seq1	NA	NA	9	2	not significant
CLIP1	c195137.graph_c5_seq45	NA	NA	12	3	not significant
CLIP1	c195137.graph_c5_seq64	NA	NA	12	3	not significant
CWC27	c187028.graph_c1_seq1	NA	NA	15	1	not significant
NFASC	c202929.graph_c0_seq22	NA	NA	7	2	not significant
SELENBP1	c197963.graph_c0_seq12	NA	NA	7	3	not significant
CBX6	c195167.graph_c2_seq2	NA	NA	9	2	not significant
LOXL3	c194658.graph_c0_seq38	NA	NA	11	1	not significant
WDR62	c201592.graph_c1_seq3	NA	NA	9	6	not significant
HNF4A	c188685.graph_c1_seq4	NA	NA	12	1	not significant
HNF4A	c188685.graph_c1_seq3	NA	NA	12	1	not significant
GALK2	c194242.graph_c0_seq2	NA	NA	14	3	not significant
ACSL5	c198765.graph_c4_seq1	NA	NA	13	1	not significant
ELOVL3	c175218.graph_c0_seq10	NA	NA	8	3	not significant
USO1	c189666.graph_c0_seq1	NA	NA	14	2	not significant
ZNF335	c201970.graph_c3_seq26	NA	NA	14	2	not significant
NIF3L1	c201404.graph_c0_seq92	NA	NA	11	2	not significant
PARP1	c195015.graph_c2_seq1	NA	NA	15	4	not significant
MTO1	c200603.graph_c0_seq7	NA	NA	11	3	not significant
APOL6	c163490.graph_c2_seq3	NA	NA	3	0	not significant
CD2AP	c201673.graph_c2_seq59	NA	NA	15	1	not significant
NHSL2	c199438.graph_c1_seq2	NA	NA	9	3	not significant
MTRF1L	c199566.graph_c0_seq14	NA	NA	13	1	not significant
CHAC1	c180711.graph_c0_seq1	NA	NA	6	3	not significant
ATF2	c190111.graph_c0_seq2	NA	NA	15	0	not significant
KHK	c202476.graph_c5_seq31	NA	NA	14	1	not significant
MRPL40	c139790.graph_c0_seq1	NA	NA	16	2	not significant
KLHL4	c168839.graph_c0_seq1	NA	NA	10	14	not significant
ECSIT	c183134.graph_c0_seq1	NA	NA	8	1	not significant
MFSD6	c199040.graph_c0_seq2	NA	NA	12	2	not significant
APTX_11	c192746.graph_c0_seq16	NA	NA	10	1	not significant
GLTSCR1L	c170242.graph_c1_seq4	NA	NA	12	2	not significant
HNF4A	c188685.graph_c1_seq5	NA	NA	12	1	not significant
PPP1R15A	c200179.graph_c0_seq1	NA	NA	4	0	not significant
CCR6	c175035.graph_c1_seq2	NA	NA	9	2	not significant
ZGC:86599	c226761.graph_c0_seq1	NA	NA	14	1	not significant
MGST1	c180339.graph_c0_seq3	NA	NA	14	3	not significant
NOS1	c203257.graph_c1_seq7	NA	NA	10	7	not significant
GPR158	c182696.graph_c0_seq1	NA	NA	12	3	not significant
CELSR2	c202082.graph_c0_seq32	NA	NA	15	7	not significant
KRT5	c175690.graph_c0_seq13	NA	NA	10	4	not significant
C11ORF57	c155918.graph_c0_seq2	NA	NA	16	1	not significant
MTMR6	c197732.graph_c9_seq6	NA	NA	12	2	not significant
GALK2	c194242.graph_c0_seq3	NA	NA	14	3	not significant
CXCL17	c164946.graph_c0_seq2	NA	NA	7	3	not significant
SERTAD4	c192318.graph_c0_seq4	NA	NA	11	3	not significant
SUOX	c197151.graph_c4_seq6	NA	NA	16	1	not significant
PAN2	c202629.graph_c0_seq162	NA	NA	12	2	not significant
ZBTB25	c196875.graph_c0_seq1	NA	NA	7	3	not significant
MTMR7	c184115.graph_c0_seq6	NA	NA	11	3	not significant
MSMB	c184487.graph_c0_seq1	NA	NA	3	7	not significant
CCDC71	c202980.graph_c0_seq1	NA	NA	9	2	not significant
HNF4A	c188685.graph_c1_seq1	NA	NA	12	1	not significant
COL4A2	c168744.graph_c0_seq1	NA	NA	10	3	not significant
PTCH2	c202786.graph_c2_seq87	NA	NA	3	0	not significant
HAUS1	c199110.graph_c5_seq4	NA	NA	13	3	not significant
PAN2	c202629.graph_c0_seq95	NA	NA	12	2	not significant
GPBP1	c201581.graph_c4_seq41	NA	NA	9	3	not significant
SCARA3	c189271.graph_c0_seq1	NA	NA	12	7	not significant
PIGA	c189948.graph_c1_seq30	NA	NA	4	8	not significant
VWA8	c195438.graph_c0_seq1	NA	NA	9	3	not significant
ARPC1B	c204129.graph_c0_seq1	NA	NA	14	2	not significant
IYD	c172839.graph_c0_seq5	NA	NA	13	2	not significant
RPRD2	c180601.graph_c0_seq1	NA	NA	12	2	not significant
VRK3	c196745.graph_c1_seq45	NA	NA	12	1	not significant
IVD	c194238.graph_c0_seq1	NA	NA	5	2	not significant
FNDC9	c165658.graph_c0_seq1	NA	NA	12	3	not significant
PPP2R3A	c153159.graph_c0_seq1	NA	NA	10	2	not significant
SOX13	c187234.graph_c1_seq8	NA	NA	12	5	not significant
IL1RL2	c189980.graph_c0_seq21	NA	NA	3	0	not significant
SH3GLB1	c196244.graph_c0_seq6	NA	NA	3	0	not significant
CIPC	c180882.graph_c0_seq2	NA	NA	12	1	not significant
FBXL8	c202940.graph_c0_seq72	NA	NA	10	2	not significant
DPP6	c176382.graph_c0_seq1	NA	NA	13	2	not significant
DPP6	c176382.graph_c0_seq2	NA	NA	13	2	not significant
PADI4	c203174.graph_c4_seq14	NA	NA	3	0	not significant
CYP2J9	c203868.graph_c2_seq1	NA	NA	12	3	not significant
IFT27	c184060.graph_c0_seq8	NA	NA	14	2	not significant
ASPDH	c192189.graph_c1_seq21	NA	NA	12	3	not significant
ELL3	c198819.graph_c1_seq2	NA	NA	6	1	not significant
TMEM62	c193908.graph_c1_seq10	NA	NA	9	0	not significant
DECR2	c200095.graph_c1_seq42	NA	NA	12	1	not significant
RGS18	c198065.graph_c2_seq6	NA	NA	10	1	not significant
MAPK8IP1	c198626.graph_c3_seq48	NA	NA	13	2	not significant
DZIP1	c187664.graph_c0_seq3	NA	NA	7	4	not significant
KIT	c183874.graph_c1_seq2	NA	NA	13	4	not significant
SS18_8	c197517.graph_c1_seq3	NA	NA	12	0	not significant
PPP1R16B	c171838.graph_c0_seq1	NA	NA	11	1	not significant
NKG7	c142908.graph_c0_seq1	NA	NA	10	1	not significant
TPH2	c247228.graph_c0_seq1	NA	NA	10	1	not significant
PLEKHD1	c200285.graph_c0_seq2	NA	NA	10	2	not significant
TUFT1	c195586.graph_c0_seq1	NA	NA	13	2	not significant
TUFT1	c195586.graph_c0_seq9	NA	NA	13	2	not significant
WBP4	c203572.graph_c1_seq3	NA	NA	3	0	not significant
NRCAM	c197606.graph_c2_seq27	NA	NA	11	7	not significant
LOC100909893	c169087.graph_c0_seq2	NA	NA	3	0	not significant
LIPK	c198932.graph_c0_seq16	NA	NA	8	9	not significant
CDK15	c189820.graph_c0_seq7	NA	NA	9	5	not significant
CDK15	c189820.graph_c0_seq1	NA	NA	9	5	not significant
APLF	c195696.graph_c0_seq9	NA	NA	6	4	not significant
ABHD10	c157546.graph_c0_seq1	NA	NA	15	4	not significant
CLCA2	c202406.graph_c0_seq1	NA	NA	8	1	not significant
PVALB	c177791.graph_c1_seq1	NA	NA	15	3	not significant
CREB3L3	c195154.graph_c2_seq16	NA	NA	6	3	not significant
TCF7L1	c184118.graph_c0_seq4	NA	NA	11	3	not significant
NME4	c183781.graph_c0_seq9	NA	NA	14	1	not significant
PLA2G3	c190153.graph_c0_seq7	NA	NA	6	4	not significant
FAM65A	c201081.graph_c0_seq15	NA	NA	10	6	not significant
CHTOP	c197529.graph_c2_seq6	NA	NA	3	0	not significant
MAP3K9	c192821.graph_c0_seq14	NA	NA	9	4	not significant
RALGAPB	c192664.graph_c0_seq1	NA	NA	12	2	not significant
C17ORF104	c179048.graph_c0_seq1	NA	NA	8	1	not significant
AOC3	c202274.graph_c0_seq1	NA	NA	5	3	not significant
EPG5	c201670.graph_c0_seq7	NA	NA	13	4	not significant
SPO11	c176654.graph_c0_seq14	NA	NA	10	4	not significant
RASSF6	c196930.graph_c1_seq44	NA	NA	4	3	not significant
TP53TG5	c313453.graph_c0_seq1	NA	NA	3	3	not significant
CCDC88A	c203179.graph_c6_seq6	NA	NA	12	6	not significant
FAM65A	c201081.graph_c0_seq40	NA	NA	10	6	not significant
FBXO47	c180237.graph_c0_seq6	NA	NA	5	1	not significant
SSMEM1	c190115.graph_c0_seq10	NA	NA	5	5	not significant
NUP155	c171340.graph_c0_seq2	NA	NA	4	2	not significant
RGL	c198450.graph_c6_seq10	NA	NA	12	2	not significant
LOC696036	c191603.graph_c0_seq1	NA	NA	14	2	not significant
PRSS58	c172888.graph_c0_seq12	NA	NA	3	0	not significant
TIMM17B	c200169.graph_c5_seq6	NA	NA	15	1	not significant
LOC100910138	c156103.graph_c0_seq2	NA	NA	9	2	not significant
BRD2	c196752.graph_c1_seq22	NA	NA	15	6	not significant
YBX3	c193147.graph_c4_seq1	NA	NA	7	2	not significant
PHLPP2	c183934.graph_c0_seq2	NA	NA	13	1	not significant
KIF5B	c199173.graph_c0_seq1	NA	NA	15	1	not significant
ARHGEF5	c200661.graph_c1_seq5	NA	NA	5	69	not significant
KATNAL2	c201284.graph_c0_seq59	NA	NA	10	5	not significant
PCK2	c198898.graph_c7_seq58	NA	NA	12	1	not significant
RIC3	c188271.graph_c0_seq1	NA	NA	3	5	not significant
TRIM6	c203218.graph_c0_seq32	NA	NA	9	6	not significant
FNIP1	c195477.graph_c0_seq6	NA	NA	13	2	not significant
FNIP1	c195477.graph_c0_seq9	NA	NA	13	2	not significant
SLC29A1	c198102.graph_c3_seq1	NA	NA	15	1	not significant
ZNF654	c199911.graph_c0_seq4	NA	NA	6	1	not significant
MTX1	c193056.graph_c0_seq1	NA	NA	10	1	not significant
LRRC49	c198600.graph_c1_seq7	NA	NA	14	4	not significant
GDE1	c182731.graph_c0_seq2	NA	NA	15	1	not significant
IGSF1	c192333.graph_c0_seq12	NA	NA	4	6	not significant
LRRC49	c198600.graph_c1_seq8	NA	NA	14	4	not significant
KCTD18	c194416.graph_c0_seq5	NA	NA	3	0	not significant
DDX59	c175454.graph_c2_seq8	NA	NA	14	3	not significant
AQP2	c188679.graph_c0_seq2	NA	NA	15	2	not significant
CENPB_4	c166030.graph_c0_seq1	NA	NA	4	1	not significant
PRPF40A	c192831.graph_c0_seq25	NA	NA	15	1	not significant
LNX2	c195619.graph_c0_seq3	NA	NA	12	2	not significant
NAPRT1	c203619.graph_c4_seq48	NA	NA	7	2	not significant
LSM14A	c183957.graph_c0_seq2	NA	NA	15	1	not significant
TUBB3	c203482.graph_c1_seq9	NA	NA	7	2	not significant
SYNM	c195338.graph_c0_seq8	NA	NA	3	46	not significant
CARS	c175108.graph_c1_seq4	NA	NA	13	1	not significant
FANCG	c197946.graph_c3_seq12	NA	NA	6	2	not significant
BCL9L	c201171.graph_c0_seq29	NA	NA	14	2	not significant
AIRE	c194797.graph_c0_seq17	NA	NA	3	0	not significant
PWP1	c151854.graph_c0_seq2	NA	NA	14	1	not significant
PLCE1	c198382.graph_c0_seq14	NA	NA	10	22	not significant
BLK	c197426.graph_c0_seq10	NA	NA	3	0	not significant
SYDE2	c201011.graph_c2_seq15	NA	NA	6	6	not significant
HEATR6	c198669.graph_c0_seq4	NA	NA	13	2	not significant
MAP3K8	c199408.graph_c2_seq22	NA	NA	10	25	not significant
SYNRG	c198909.graph_c0_seq22	NA	NA	7	2	not significant
SLC9A2	c203558.graph_c2_seq52	NA	NA	11	1	not significant
MRPS31_11	c202228.graph_c4_seq1	NA	NA	7	2	not significant
CCDC36	c175628.graph_c0_seq1	NA	NA	4	31	not significant
FMO3	c197666.graph_c4_seq5	NA	NA	15	2	not significant
FAM160B2	c198270.graph_c3_seq43	NA	NA	13	0	not significant
ENPEP	c193516.graph_c1_seq1	NA	NA	13	1	not significant
SLC41A1	c201474.graph_c1_seq41	NA	NA	14	1	not significant
SBF2	c193041.graph_c0_seq14	NA	NA	12	2	not significant
MYOZ1	c108710.graph_c0_seq1	NA	NA	11	2	not significant
RPUSD4	c200910.graph_c8_seq32	NA	NA	3	0	not significant
MCMBP	c190417.graph_c0_seq5	NA	NA	3	0	not significant
BCL2L11	c190359.graph_c0_seq2	NA	NA	3	0	not significant
LHCGR	c195951.graph_c0_seq8	NA	NA	10	6	not significant
NIN	c203070.graph_c0_seq18	NA	NA	6	14	not significant
ASB6	c181552.graph_c1_seq1	NA	NA	12	1	not significant
C17ORF74	c170397.graph_c0_seq2	NA	NA	5	1	not significant
TBC1D23	c197633.graph_c0_seq3	NA	NA	14	1	not significant
TBC1D23	c197633.graph_c0_seq2	NA	NA	14	1	not significant
ATP13A3	c192587.graph_c1_seq5	NA	NA	12	1	not significant
AGAP2	c180704.graph_c0_seq5	NA	NA	11	1	not significant
ATG2B	c202623.graph_c0_seq6	NA	NA	12	2	not significant
NIN	c203070.graph_c0_seq17	NA	NA	5	0	not significant
ELOVL5	c159672.graph_c0_seq3	NA	NA	15	1	not significant
LOC102724652	c194897.graph_c0_seq1	NA	NA	10	1	not significant
ZSWIM3	c175328.graph_c0_seq3	NA	NA	13	1	not significant
KRT10	c199022.graph_c1_seq43	NA	NA	4	1	not significant
EAF2	c163865.graph_c0_seq2	NA	NA	9	1	not significant
SLC4A1AP	c197262.graph_c2_seq2	NA	NA	13	3	not significant
PRKCSH	c201586.graph_c3_seq1	NA	NA	5	2	not significant
EFHC2	c190918.graph_c2_seq16	NA	NA	9	5	not significant
SPDL1	c203439.graph_c0_seq26	NA	NA	8	1	not significant
BLNK	c192444.graph_c0_seq1	NA	NA	3	0	not significant
CEP78	c198085.graph_c4_seq9	NA	NA	11	2	not significant
TRDN	c200936.graph_c1_seq3	NA	NA	8	5	not significant
AFAP1L1	c197183.graph_c3_seq11	NA	NA	4	4	not significant
EXOC2	c196593.graph_c0_seq16	NA	NA	14	2	not significant
BOC	c200146.graph_c0_seq39	NA	NA	12	5	not significant
PRPF18	c201933.graph_c9_seq1	NA	NA	14	1	not significant
ATP1B1	c202432.graph_c0_seq27	NA	NA	15	2	not significant
MYO16	c202650.graph_c0_seq69	NA	NA	3	25	not significant
GSN	c181693.graph_c0_seq1	NA	NA	16	1	not significant
GSN	c181693.graph_c0_seq2_PART0	NA	NA	16	1	not significant
VAX1	c175636.graph_c0_seq3	NA	NA	3	0	not significant
CCDC39	c195840.graph_c0_seq1	NA	NA	10	13	not significant
DGCR14	c194324.graph_c1_seq3	NA	NA	14	1	not significant
IL13RA1	c204408.graph_c0_seq1	NA	NA	14	2	not significant
COL5A1_7	c199493.graph_c2_seq25	NA	NA	10	8	not significant
NOL10	c198917.graph_c0_seq31	NA	NA	12	4	not significant
SUSD3	c199970.graph_c0_seq1	NA	NA	7	1	not significant
STC2	c191305.graph_c0_seq8	NA	NA	11	2	not significant
VCP	c179871.graph_c0_seq1	NA	NA	15	0	not significant
IL17RC	c202794.graph_c2_seq93	NA	NA	3	2	not significant
SLC35F2	c194611.graph_c1_seq2	NA	NA	12	1	not significant
ADAT1	c198776.graph_c0_seq9	NA	NA	8	7	not significant
KLHL33	c189107.graph_c0_seq10	NA	NA	7	4	not significant
ABCC4	c195889.graph_c0_seq2	NA	NA	11	3	not significant
ATRIP	c189851.graph_c0_seq5	NA	NA	8	3	not significant
WNT10B	c149509.graph_c0_seq2	NA	NA	6	6	not significant
NPY1R	c197792.graph_c0_seq9	NA	NA	11	1	not significant
SCYL1	c201141.graph_c1_seq5	NA	NA	3	0	not significant
SPPL2C	c172129.graph_c0_seq1	NA	NA	8	6	not significant
PPP6R2	c199895.graph_c1_seq62	NA	NA	13	5	not significant
DUSP13	c174571.graph_c0_seq3	NA	NA	3	0	not significant
DUSP13	c174571.graph_c0_seq2	NA	NA	3	0	not significant
UBOX5	c200312.graph_c1_seq23	NA	NA	7	1	not significant
LIG1	c202641.graph_c2_seq11	NA	NA	10	7	not significant
IL13RA2	c201827.graph_c3_seq26	NA	NA	8	1	not significant
MED17	c194958.graph_c2_seq1	NA	NA	12	1	not significant
RANBP3	c199962.graph_c3_seq10	NA	NA	14	1	not significant
DSG3	c196235.graph_c0_seq3	NA	NA	9	0	not significant
SLC46A2	c181305.graph_c0_seq1	NA	NA	10	6	not significant
SFMBT1	c195306.graph_c1_seq24	NA	NA	12	1	not significant
FAM65A	c201081.graph_c0_seq56	NA	NA	10	6	not significant
AHDC1	c192802.graph_c0_seq8	NA	NA	15	2	not significant
MPZL1	c200976.graph_c3_seq1	NA	NA	8	3	not significant
STAB1	c203186.graph_c2_seq69	NA	NA	3	0	not significant
XIRP2	c201755.graph_c0_seq1	NA	NA	7	14	not significant
SNAI1	c184263.graph_c0_seq1	NA	NA	9	4	not significant
NUDCD1	c195527.graph_c1_seq25	NA	NA	11	5	not significant
TOMM70A	c164921.graph_c0_seq1	NA	NA	15	1	not significant
BRD2	c196752.graph_c1_seq13	NA	NA	16	5	not significant
KREMEN1	c200341.graph_c1_seq18	NA	NA	11	5	not significant
ODF3	c265244.graph_c0_seq1	NA	NA	3	0	not significant
ATP9B	c194924.graph_c1_seq7	NA	NA	11	3	not significant
TCTN1	c202748.graph_c0_seq9	NA	NA	11	1	not significant
ARMC4	c202481.graph_c0_seq16	NA	NA	8	1	not significant
ARID4B	c191073.graph_c0_seq19	NA	NA	6	2	not significant
LRRC8D	c180588.graph_c0_seq1	NA	NA	15	2	not significant
CEP131	c199951.graph_c0_seq42	NA	NA	10	17	not significant
LRBA	c199995.graph_c1_seq1	NA	NA	11	4	not significant
SCN3B	c168682.graph_c0_seq2	NA	NA	13	1	not significant
SRPX2	c196370.graph_c0_seq19	NA	NA	11	1	not significant
PI4KB	c201000.graph_c0_seq18	NA	NA	4	7	not significant
PDE4A	c164422.graph_c0_seq1	NA	NA	10	2	not significant
ANK2	c194534.graph_c0_seq24	NA	NA	3	0	not significant
DIO2	c183205.graph_c0_seq3	NA	NA	12	1	not significant
GRIN2A	c167661.graph_c0_seq5	NA	NA	3	0	not significant
FAM207A	c187268.graph_c0_seq3	NA	NA	9	1	not significant
TNR	c182588.graph_c0_seq4	NA	NA	12	7	not significant
CNTNAP1	c192436.graph_c4_seq2	NA	NA	12	3	not significant
IFIH1	c201214.graph_c0_seq4	NA	NA	11	1	not significant
TATDN2	c196593.graph_c0_seq26	NA	NA	8	2	not significant
LOC100535100	c199915.graph_c2_seq26	NA	NA	14	1	not significant
SLC5A9	c196147.graph_c0_seq39	NA	NA	8	3	not significant
SQLE	c200532.graph_c0_seq2	NA	NA	15	3	not significant
CLGN	c184023.graph_c0_seq5	NA	NA	11	6	not significant
RFT1	c194162.graph_c0_seq4	NA	NA	11	1	not significant
BACE2	c191736.graph_c0_seq1	NA	NA	12	2	not significant
TRAM2	c198240.graph_c0_seq21	NA	NA	10	2	not significant
CHD7	c199241.graph_c0_seq46	NA	NA	14	2	not significant
SI:CH211-242B18.1	c202856.graph_c3_seq40	NA	NA	10	5	not significant
L1G0196	c198084.graph_c1_seq31	NA	NA	10	1	not significant
RFX5	c203368.graph_c6_seq6	NA	NA	11	3	not significant
CNPPD1	c200619.graph_c4_seq3	NA	NA	13	1	not significant
CCDC65	c189942.graph_c0_seq3	NA	NA	11	2	not significant
LOC787880	c194127.graph_c0_seq6	NA	NA	11	1	not significant
KIAA0355	c197246.graph_c0_seq18	NA	NA	14	3	not significant
SESN2	c188550.graph_c0_seq1	NA	NA	14	1	not significant
PAPSS2	c190803.graph_c0_seq5	NA	NA	3	0	not significant
ACVR1	c158229.graph_c0_seq4	NA	NA	13	2	not significant
SACM1L	c200678.graph_c1_seq3	NA	NA	13	3	not significant
FSD2	c202496.graph_c0_seq23	NA	NA	11	2	not significant
AACS	c200874.graph_c0_seq15	NA	NA	13	4	not significant
ATG13	c197328.graph_c1_seq37	NA	NA	13	1	not significant
CYP4A11	c199815.graph_c2_seq3	NA	NA	13	2	not significant
FXYD6	c182572.graph_c0_seq1	NA	NA	16	1	not significant
MEDAG	c205105.graph_c0_seq1	NA	NA	10	2	not significant
CYP2B19	c203797.graph_c0_seq3	NA	NA	12	3	not significant
HDHD2	c199270.graph_c2_seq2	NA	NA	15	1	not significant
ATG13	c197328.graph_c1_seq8	NA	NA	13	1	not significant
LOC514194	c195388.graph_c3_seq5	NA	NA	14	3	not significant
PCDHGA11	c202143.graph_c1_seq40	NA	NA	6	2	not significant
PCDHGA11	c202143.graph_c1_seq11	NA	NA	6	2	not significant
FGA	c273479.graph_c0_seq1	NA	NA	8	2	not significant
AKIRIN2	c175101.graph_c1_seq2	NA	NA	13	1	not significant
CERS2	c156979.graph_c0_seq12	NA	NA	16	1	not significant
GRK5	c203122.graph_c1_seq5	NA	NA	14	1	not significant
RABL6	c196609.graph_c2_seq6	NA	NA	11	1	not significant
PCOLCE	c163421.graph_c0_seq6	NA	NA	15	1	not significant
GALNT4	c198603.graph_c0_seq1	NA	NA	10	1	not significant
TLCD1	c187938.graph_c1_seq1	NA	NA	3	0	not significant
NHS	c176620.graph_c0_seq6	NA	NA	11	9	not significant
UBA1	c186155.graph_c1_seq1	NA	NA	16	1	not significant
RIOK3	c201319.graph_c3_seq8	NA	NA	16	1	not significant
RCOR3	c192560.graph_c1_seq12	NA	NA	9	7	not significant
RNF183	c172600.graph_c0_seq5	NA	NA	13	1	not significant
TFPI	c201382.graph_c0_seq31	NA	NA	7	4	not significant
ONECUT1	c192650.graph_c1_seq5	NA	NA	6	0	not significant
ZDHHC20	c184094.graph_c0_seq25	NA	NA	10	4	not significant
APBB1IP	c138875.graph_c0_seq2	NA	NA	7	5	not significant
PTPN1	c197188.graph_c3_seq2	NA	NA	11	2	not significant
EZH1	c202297.graph_c1_seq93	NA	NA	12	3	not significant
RAVER2	c202900.graph_c0_seq8	NA	NA	3	0	not significant
APBB2	c196621.graph_c1_seq20	NA	NA	13	2	not significant
LDLR	c195170.graph_c0_seq2	NA	NA	3	0	not significant
DDX27	c184875.graph_c0_seq1	NA	NA	14	1	not significant
ZW10	c203346.graph_c7_seq6	NA	NA	15	3	not significant
CDK16	c201336.graph_c6_seq37	NA	NA	16	1	not significant
PLK4	c197519.graph_c0_seq23	NA	NA	10	7	not significant
TBC1D14	c199650.graph_c0_seq7	NA	NA	11	2	not significant
JRKL	c183868.graph_c0_seq6	NA	NA	11	1	not significant
RFWD3	c195901.graph_c3_seq4	NA	NA	6	2	not significant
CCNL2	c194514.graph_c1_seq17	NA	NA	3	0	not significant
SSH2	c176644.graph_c0_seq1	NA	NA	10	11	not significant
STXBP2	c188005.graph_c1_seq38	NA	NA	16	1	not significant
STXBP2	c188005.graph_c1_seq21	NA	NA	16	1	not significant
DHRS7B	c201645.graph_c4_seq3	NA	NA	15	3	not significant
FKBP5	c186237.graph_c0_seq6	NA	NA	11	2	not significant
LDLR	c195170.graph_c0_seq11	NA	NA	3	0	not significant
CD164	c176721.graph_c0_seq1	NA	NA	8	2	not significant
SETD7	c183850.graph_c0_seq2	NA	NA	13	1	not significant
LOC787880	c194127.graph_c0_seq15	NA	NA	11	1	not significant
POLD3_11	c177332.graph_c0_seq3	NA	NA	12	1	not significant
QSOX1	c192301.graph_c1_seq6	NA	NA	12	2	not significant
HBB	c40554.graph_c0_seq1	NA	NA	15	1	not significant
MOV10L1	c201275.graph_c0_seq13	NA	NA	3	63	not significant
KCTD19	c162541.graph_c0_seq5	NA	NA	10	13	not significant
PDIA2	c192113.graph_c0_seq8	NA	NA	6	16	not significant
NEDD9	c202486.graph_c5_seq8	NA	NA	4	7	not significant
NEDD9	c202486.graph_c5_seq7	NA	NA	4	7	not significant
LRRC29	c189972.graph_c0_seq16	NA	NA	4	1	not significant
NOS1	c203257.graph_c1_seq3	NA	NA	10	8	not significant
RBL2	c199831.graph_c0_seq2	NA	NA	14	2	not significant
FBXW5	c190881.graph_c0_seq31	NA	NA	12	1	not significant
PTPN1	c197188.graph_c3_seq25	NA	NA	6	1	not significant
FAM209B	c157360.graph_c0_seq3	NA	NA	4	4	not significant
DZIP3	c200628.graph_c1_seq29	NA	NA	10	4	not significant
MYO7B	c202316.graph_c1_seq53	NA	NA	11	6	not significant
LRFN5	c192059.graph_c1_seq5	NA	NA	12	2	not significant
FLOT1	c176534.graph_c0_seq1	NA	NA	12	0	not significant
PHYHD1	c197995.graph_c5_seq29	NA	NA	12	2	not significant
UQCRFS1	c196273.graph_c0_seq1	NA	NA	16	1	not significant
SMC4	c195864.graph_c3_seq7	NA	NA	14	3	not significant
CTNNBL1	c199508.graph_c1_seq1	NA	NA	15	1	not significant
MMP11	c196486.graph_c0_seq12	NA	NA	11	1	not significant
PPAPDC2	c352300.graph_c0_seq1	NA	NA	10	2	not significant
C9ORF156	c183457.graph_c1_seq8	NA	NA	10	2	not significant
PILRA	c191154.graph_c1_seq2	NA	NA	5	3	not significant
RIC3	c188271.graph_c0_seq4	NA	NA	9	2	not significant
LRRC27	c198998.graph_c4_seq38	NA	NA	4	1	not significant
SI:CH211-242B18.1	c202856.graph_c3_seq30	NA	NA	10	4	not significant
TSFM	c201688.graph_c1_seq3	NA	NA	3	0	not significant
USP32	c181586.graph_c0_seq6	NA	NA	13	1	not significant
NBR1	c199441.graph_c8_seq6_PART0	NA	NA	5	0	not significant
TIPARP	c157241.graph_c0_seq2	NA	NA	14	1	not significant
PTGS2	c192400.graph_c0_seq2	NA	NA	10	10	not significant
TRAPPC2	c191469.graph_c0_seq15	NA	NA	15	2	not significant
SH2D3C	c196126.graph_c2_seq12	NA	NA	4	4	not significant
TARS2	c194737.graph_c4_seq32	NA	NA	5	3	not significant
SMYD1	c201539.graph_c0_seq10	NA	NA	11	3	not significant
PSMD5	c155098.graph_c0_seq1	NA	NA	14	3	not significant
SCPEP1	c198447.graph_c0_seq1	NA	NA	14	1	not significant
ACAP2	c183494.graph_c0_seq1	NA	NA	13	2	not significant
TSPYL5	c199140.graph_c4_seq1	NA	NA	5	0	not significant
TKT	c160919.graph_c0_seq1	NA	NA	16	1	not significant
ACAD8	c173720.graph_c0_seq9	NA	NA	15	1	not significant
MCM3	c204966.graph_c0_seq1	NA	NA	3	0	not significant
MAPK1IP1L	c201185.graph_c0_seq1	NA	NA	11	1	not significant
GBA	c178278.graph_c0_seq4	NA	NA	13	2	not significant
SORCS1	c197876.graph_c1_seq4	NA	NA	11	3	not significant
SORCS1	c197876.graph_c1_seq8	NA	NA	11	3	not significant
SORCS1	c197876.graph_c1_seq7	NA	NA	11	3	not significant
ACKR2	c197710.graph_c5_seq2	NA	NA	8	2	not significant
WDR16	c177859.graph_c1_seq4	NA	NA	10	2	not significant
SPATA2	c188170.graph_c0_seq2	NA	NA	14	0	not significant
SORCS1	c197876.graph_c1_seq13	NA	NA	11	3	not significant
DGCR2	c198040.graph_c8_seq3	NA	NA	12	3	not significant
DGCR2	c198040.graph_c8_seq2	NA	NA	12	3	not significant
TENC1	c201207.graph_c3_seq34	NA	NA	12	1	not significant
VAV3	c181781.graph_c0_seq4	NA	NA	10	2	not significant
APBB2	c196621.graph_c1_seq21	NA	NA	13	2	not significant
ITFG3	c197287.graph_c1_seq8	NA	NA	13	3	not significant
F7	c202687.graph_c1_seq127	NA	NA	3	14	not significant
CACYBP	c199829.graph_c2_seq3	NA	NA	3	0	not significant
MSH3	c195409.graph_c4_seq11	NA	NA	7	11	not significant
ATG16L2	c198974.graph_c0_seq47	NA	NA	10	1	not significant
BAG3	c175633.graph_c0_seq1	NA	NA	12	4	not significant
RSC1A1	c199173.graph_c0_seq5	NA	NA	6	0	not significant
GOLGA5	c194839.graph_c2_seq8	NA	NA	14	1	not significant
ADAD1	c157533.graph_c0_seq2	NA	NA	10	41	not significant
AMZ1	c195961.graph_c0_seq7	NA	NA	10	2	not significant
REC8_9	c169141.graph_c0_seq1	NA	NA	3	0	not significant
GEMIN8	c200516.graph_c4_seq14	NA	NA	10	3	not significant
RALY	c177366.graph_c2_seq2	NA	NA	16	0	not significant
NOL12	c178715.graph_c0_seq1	NA	NA	16	1	not significant
EML2	c202220.graph_c0_seq12	NA	NA	5	2	not significant
ACPP	c200793.graph_c2_seq1	NA	NA	9	2	not significant
BOP1	c202826.graph_c0_seq90	NA	NA	10	2	not significant
TEX101	c156673.graph_c0_seq3	NA	NA	3	0	not significant
TEX38	c632946.graph_c0_seq1	NA	NA	6	2	not significant
DNAJC27	c202553.graph_c0_seq19	NA	NA	3	2	not significant
ALDH1L1	c193453.graph_c0_seq2	NA	NA	12	2	not significant
PLK4	c197519.graph_c0_seq14	NA	NA	10	7	not significant
AFG3L2	c190504.graph_c0_seq1	NA	NA	13	1	not significant
DYRK2	c183342.graph_c1_seq1	NA	NA	14	1	not significant
ITGB8	c192075.graph_c1_seq1	NA	NA	11	1	not significant
CDC42EP2	c204589.graph_c0_seq1	NA	NA	15	1	not significant
RBM46	c189916.graph_c0_seq3	NA	NA	12	10	not significant
DHRS7C	c167387.graph_c0_seq2	NA	NA	13	1	not significant
AWAT2	c202037.graph_c4_seq1	NA	NA	11	3	not significant
PCDHAC2	c197824.graph_c2_seq7	NA	NA	10	3	not significant
IGFALS	c197826.graph_c1_seq2	NA	NA	3	0	not significant
RUVBL2	c196463.graph_c1_seq4	NA	NA	16	1	not significant
CCSER2	c193132.graph_c0_seq3	NA	NA	12	4	not significant
TMC5	c202999.graph_c0_seq17	NA	NA	5	3	not significant
IGFALS	c190744.graph_c1_seq10	NA	NA	3	0	not significant
FAM114A1	c198729.graph_c1_seq1	NA	NA	13	1	not significant
TMEM164	c187092.graph_c2_seq1	NA	NA	6	1	not significant
LOC100485350	c199866.graph_c1_seq9	NA	NA	9	2	not significant
POLR3F	c195611.graph_c5_seq15	NA	NA	13	1	not significant
IL20RA	c193259.graph_c0_seq4	NA	NA	4	1	not significant
IL20RA	c193259.graph_c0_seq2	NA	NA	4	1	not significant
EDEM3	c183798.graph_c0_seq1	NA	NA	14	1	not significant
PLOD1	c199653.graph_c6_seq8	NA	NA	14	3	not significant
OSBPL10	c181774.graph_c0_seq1	NA	NA	9	14	not significant
FAM13C	c181530.graph_c0_seq1	NA	NA	3	0	not significant
DOCK9	c193756.graph_c0_seq11	NA	NA	12	1	not significant
PWWP2A	c200883.graph_c5_seq3	NA	NA	6	2	not significant
OSBPL6	c199056.graph_c5_seq65	NA	NA	5	2	not significant
OSBPL6	c199056.graph_c5_seq61	NA	NA	5	2	not significant
GALNT16	c180412.graph_c0_seq1	NA	NA	12	1	not significant
IFRD2	c196721.graph_c1_seq19	NA	NA	14	1	not significant
PIH1D2	c191798.graph_c1_seq6	NA	NA	10	5	not significant
GABRR2	c190870.graph_c1_seq1	NA	NA	8	7	not significant
IRF3	c188868.graph_c1_seq3	NA	NA	10	1	not significant
NEIL1	c194036.graph_c1_seq33	NA	NA	9	1	not significant
NDUFA9	c109264.graph_c0_seq1	NA	NA	15	1	not significant
CANT1	c158471.graph_c0_seq6	NA	NA	14	1	not significant
DLGAP1	c189233.graph_c1_seq4	NA	NA	3	0	not significant
ACTR10	c191256.graph_c0_seq8	NA	NA	15	2	not significant
ERCC5	c194538.graph_c0_seq5	NA	NA	3	0	not significant
LRRC40	c168683.graph_c0_seq2	NA	NA	11	1	not significant
C12ORF10	c193230.graph_c2_seq9	NA	NA	15	3	not significant
IL1B	c190611.graph_c0_seq6	NA	NA	8	4	not significant
XKR9	c186888.graph_c0_seq1	NA	NA	9	3	not significant
ANKRD52	c145869.graph_c0_seq3	NA	NA	13	0	not significant
CAMK2A	c180685.graph_c1_seq1	NA	NA	15	0	not significant
CAMK2A	c180685.graph_c1_seq2	NA	NA	15	0	not significant
LIMCH1	c197868.graph_c1_seq34	NA	NA	13	0	not significant
PLXNA3	c193080.graph_c0_seq8	NA	NA	11	2	not significant
SLC25A33	c190998.graph_c3_seq26	NA	NA	16	1	not significant
ESRP1	c199786.graph_c2_seq6	NA	NA	10	4	not significant
PDK4	c188533.graph_c0_seq9	NA	NA	11	1	not significant
GMNC	c168468.graph_c0_seq2	NA	NA	8	2	not significant
ACPP	c200793.graph_c2_seq13	NA	NA	9	2	not significant
TREM1	c195516.graph_c2_seq1	NA	NA	4	0	not significant
DNTTIP2	c195339.graph_c4_seq7	NA	NA	6	0	not significant
STK36	c203367.graph_c3_seq71	NA	NA	10	0	not significant
FUT8	c178393.graph_c0_seq3	NA	NA	11	1	not significant
GCC2	c193175.graph_c6_seq6	NA	NA	12	2	not significant
PHLDB1	c199792.graph_c0_seq58	NA	NA	7	3	not significant
TENM4	c199734.graph_c0_seq4	NA	NA	10	2	not significant
FILIP1	c144677.graph_c0_seq3	NA	NA	5	6	not significant
RAD51C	c170511.graph_c0_seq1	NA	NA	9	2	not significant
CYBRD1	c196705.graph_c0_seq1	NA	NA	12	1	not significant
FAM25C	c146102.graph_c1_seq1	NA	NA	11	3	not significant
URGCP	c194876.graph_c1_seq15	NA	NA	14	1	not significant
URGCP	c194876.graph_c1_seq9	NA	NA	14	1	not significant
URGCP	c194876.graph_c1_seq24	NA	NA	14	1	not significant
SSTR1	c166024.graph_c0_seq1	NA	NA	12	1	not significant
ZFP295	c185476.graph_c0_seq2	NA	NA	7	2	not significant
YAP1	c190168.graph_c0_seq7	NA	NA	4	0	not significant
GPR56	c198057.graph_c0_seq2	NA	NA	13	2	not significant
CTIF	c192019.graph_c0_seq7	NA	NA	13	1	not significant
C8B	c190564.graph_c0_seq3	NA	NA	12	2	not significant
SLC16A13	c189285.graph_c0_seq4	NA	NA	3	0	not significant
STOML1	c202164.graph_c0_seq19	NA	NA	3	0	not significant
RRP12	c202275.graph_c0_seq1	NA	NA	5	3	not significant
ATRIP	c189851.graph_c0_seq2	NA	NA	11	2	not significant
CEP57	c201604.graph_c3_seq2	NA	NA	4	1	not significant
COL6A2	c190382.graph_c0_seq5	NA	NA	11	3	not significant
MIPOL1	c203775.graph_c0_seq4	NA	NA	9	2	not significant
CTIF	c192019.graph_c0_seq8	NA	NA	13	1	not significant
PTPRR	c188634.graph_c0_seq1	NA	NA	12	1	not significant
[truncated: 8,748 more rows]
