# Supplementary material for: Long-lived rodents reveal signatures of positive selection in genes associated with lifespan
Source: PLoS Genet. 2018 Mar 23;14(3):e1007272. doi: 10.1371/journal.pgen.1007272 (PMC5884551; doi:10.1371/journal.pgen.1007272)
Supplement: S12 Table — (XLSX) [file pgen.1007272.s016.xlsx]

## Sheet: Table
S12 Table. Results on branch 8.
Gene	Transcript	FDR	P.Value	Number.of.species.included	Number.of.Sites.under.positive.Selection	Confirmed as significant in two additional runs
UNC13A	c200804.graph_c1_seq46	0	0	9	35	confirmed
ITPR1	c196124.graph_c3_seq6	0	0	14	74	confirmed
OR51E1	c172470.graph_c0_seq1	0	0	12	19	confirmed
MYH6	c203703.graph_c0_seq2	0	0	9	72	confirmed
ITPR1	c196124.graph_c3_seq4	0	0	14	76	confirmed
ABCA7	c201519.graph_c4_seq58	0	0	9	61	confirmed
ANK2	c202195.graph_c5_seq114	0	0	5	67	confirmed
PACSIN1	c180121.graph_c0_seq2	1.5715325e-12	4.163e-14	12	22	confirmed
ATP2B3	c200188.graph_c0_seq17	8.00971111111111e-09	2.387e-10	11	28	confirmed
HLA-A	c203871.graph_c1_seq5	7.79462e-08	2.581e-09	6	27	confirmed
GCNT2	c191710.graph_c0_seq21	8.34892727272727e-06	3.041e-07	8	11	confirmed
GJB4	c192503.graph_c0_seq1	6.59618333333333e-05	2.621e-06	10	14	confirmed
KRT5	c175690.graph_c0_seq13	0.00107581692307692	4.631e-05	10	7	confirmed
HLA-A	c203871.graph_c1_seq10	0.00209070285714286	9.692e-05	7	10	confirmed
UGT1A9	c202539.graph_c2_seq4	0.00294349333333333	0.0001462	8	10	confirmed
HIC2	c195675.graph_c0_seq2	0.00302755	0.0001604	11	1	confirmed
HCN1	c184543.graph_c0_seq1	0.00328114117647059	0.0001847	10	21	confirmed
TMEM154	c194619.graph_c0_seq8	0.00339491191658774	0.000202345743372779	4	2	confirmed
MAP4	c196998.graph_c1_seq87	0.0146819684210526	0.0009237	5	1	confirmed
CNIH4	c196550.graph_c5_seq2	0.0153897722479966	0.00101919021509911	13	1	confirmed
MAP4	c196998.graph_c1_seq140	0.0174153333333333	0.001211	4	1	confirmed
LY6E	c203185.graph_c3_seq1	0.0184082727272727	0.001341	11	1	confirmed
C17ORF74	c170397.graph_c0_seq2	0.0194986956521739	0.001485	5	4	confirmed
KCNJ16	c168874.graph_c0_seq2	0.06511875	0.005175	14	3	confirmed
NDUFA9	c109264.graph_c0_seq1	0.08338824	0.006903	15	2	confirmed
GPRASP2	c188717.graph_c0_seq23	0.0837353076923077	0.007209	8	10	confirmed
LYZ	c193753.graph_c8_seq1	0.0893248888888889	0.007986	15	7	confirmed
ALKBH7	c201013.graph_c1_seq13_PART0	0.1071345	0.009933	14	1	not significant
CYP2B19	c203797.graph_c0_seq3	0.127985517241379	0.01229	12	5	not significant
TEX15	c187635.graph_c0_seq1	0.279148666666667	0.02773	4	7	not significant
FIGNL1	c190475.graph_c0_seq3	0.369511612903226	0.03793	12	2	not significant
KLHL13	c158819.graph_c0_seq5	0.44545	0.05015	11	2	not significant
KLHL13	c158819.graph_c0_seq3	0.44545	0.05015	11	2	not significant
KLHL13	c158819.graph_c0_seq8	0.44545	0.05015	11	2	not significant
GATA4	c197177.graph_c6_seq5	0.475606857142857	0.05512	5	5	not significant
TTC26	c203539.graph_c3_seq8	0.593933333333333	0.0708	9	5	not significant
EFCAB3	c292274.graph_c0_seq1	0.634852972972973	0.07778	8	4	not significant
CDH19	c197211.graph_c0_seq3	0.937789473684211	0.118	9	1	not significant
FAM58A	c196914.graph_c0_seq9	0.964076923076923	0.1245	13	4	not significant
TTF2	c200391.graph_c0_seq47	0.98603	0.1306	9	2	not significant
CDK5RAP2	c194449.graph_c2_seq5	1	0.1373	4	8	not significant
PAM	c197053.graph_c1_seq6	1	0.1833	16	3	not significant
CSF3R	c201117.graph_c0_seq20	1	0.1906	5	7	not significant
MOGS	c183722.graph_c0_seq1	1	0.2122	15	2	not significant
SLC5A8	c189049.graph_c0_seq2	1	0.2208	11	3	not significant
SERPINB7	c190101.graph_c0_seq2	1	0.2278	10	5	not significant
COL16A1	c201438.graph_c2_seq34	1	0.2438	10	5	not significant
CEP192	c203608.graph_c3_seq67	1	0.2443	5	9	not significant
DHRS4	c149356.graph_c0_seq2	1	0.2454	14	7	not significant
MTMR4	c184033.graph_c0_seq3	1	0.2474	13	2	not significant
LRR1	c161881.graph_c0_seq1	1	0.248	9	2	not significant
MAP3K15	c179729.graph_c0_seq2_PART0	1	0.2486	5	14	not significant
CX3CL1	c201876.graph_c0_seq3	1	0.251	5	8	not significant
PDHA1	c179729.graph_c0_seq2_PART1	1	0.2587	16	2	not significant
RGS5	c187473.graph_c1_seq1	1	0.2623	16	2	not significant
CCDC136	c201199.graph_c1_seq36	1	0.2627	5	4	not significant
SDHAF2	c187645.graph_c1_seq1	1	0.2671	15	2	not significant
OTUD6B	c198793.graph_c0_seq1	1	0.2741	13	2	not significant
CLUAP1	c200335.graph_c6_seq3	1	0.2767	12	7	not significant
RGS1	c195199.graph_c0_seq8	1	0.277	10	1	not significant
IYD	c172839.graph_c0_seq5	1	0.2814	13	1	not significant
DDX50	c190676.graph_c0_seq31	1	0.2821	14	2	not significant
NEDD1	c202504.graph_c4_seq9	1	0.2836	7	2	not significant
SLITRK6	c193169.graph_c0_seq1	1	0.2999	10	1	not significant
CYP4A11	c199815.graph_c2_seq3	1	0.3019	13	6	not significant
IL16	c201410.graph_c0_seq13	1	0.3041	6	3	not significant
ERF	c192211.graph_c4_seq1	1	0.3213	12	1	not significant
DCLRE1A	c195182.graph_c0_seq8	1	0.3213	5	8	not significant
MUM1	c195676.graph_c1_seq19	1	0.3319	7	5	not significant
CCT8L2	c301701.graph_c0_seq1	1	0.3502	5	4	not significant
KIAA0556	c203215.graph_c3_seq15	1	0.3589	4	11	not significant
IL1RAPL2	c299862.graph_c0_seq1	1	0.3593	10	2	not significant
OBFC1	c198901.graph_c3_seq25	1	0.364	11	1	not significant
DACT2	c189067.graph_c0_seq5	1	0.365	5	4	not significant
SLC35E2B	c201032.graph_c9_seq13	1	0.3672	11	2	not significant
CLEC18B	c199386.graph_c2_seq11	1	0.3698	11	4	not significant
DTNBP1	c176114.graph_c1_seq1	1	0.3758	5	1	not significant
KLHDC7A	c203588.graph_c2_seq3	1	0.3822	6	6	not significant
CDK6	c178177.graph_c0_seq5	1	0.3896	11	1	not significant
SIVA1	c179704.graph_c3_seq1	1	0.393	9	1	not significant
MRPL33_8	c204128.graph_c0_seq1	1	0.396	16	1	not significant
RABGGTA	c199140.graph_c0_seq5	1	0.3966	13	1	not significant
DLST	c201441.graph_c7_seq1	1	0.4035	14	1	not significant
SWSAP1	c190573.graph_c0_seq3	1	0.4063	6	1	not significant
FBXO15	c194788.graph_c0_seq11	1	0.4076	5	1	not significant
SLC39A11	c166423.graph_c0_seq2	1	0.4112	13	1	not significant
MINA	c197345.graph_c0_seq26	1	0.4139	13	1	not significant
ZNF750	c142977.graph_c0_seq1	1	0.4151	6	3	not significant
SURF6_11	c171490.graph_c0_seq2	1	0.4196	6	4	not significant
TSPAN5	c192603.graph_c1_seq9	1	0.4207	11	1	not significant
LAPTM4A	c204067.graph_c0_seq1	1	0.421	15	1	not significant
NDFIP1	c139392.graph_c0_seq1	1	0.4219	15	1	not significant
SLC35B1	c174859.graph_c2_seq1	1	0.4221	15	1	not significant
TTC17	c200843.graph_c2_seq6	1	0.4265	13	1	not significant
SFXN2	c202127.graph_c3_seq42	1	0.4271	8	2	not significant
NUDCD1	c195527.graph_c1_seq25	1	0.4281	11	1	not significant
UQCRC2	c153435.graph_c0_seq1	1	0.4282	16	1	not significant
LOC100505841	c182225.graph_c0_seq2	1	0.4312	9	1	not significant
ACP1	c191134.graph_c1_seq3	1	0.4328	14	1	not significant
ZFR	c182899.graph_c0_seq3	1	0.433	15	1	not significant
CSNK1G1	c199759.graph_c2_seq6	1	0.4332	12	1	not significant
DUSP19	c201633.graph_c2_seq15	1	0.434	10	1	not significant
BIVM	c149197.graph_c0_seq2	1	0.4345	11	1	not significant
ATPAF2	c176733.graph_c4_seq4	1	0.4357	15	1	not significant
LOC711145	c196951.graph_c5_seq2	1	0.4358	14	1	not significant
GATAD2A	c204058.graph_c1_seq1	1	0.4362	5	1	not significant
C10ORF35	c166015.graph_c0_seq4	1	0.4363	15	1	not significant
PNPO	c192742.graph_c2_seq12	1	0.4388	14	2	not significant
PC	c144027.graph_c1_seq1	1	0.4417	5	1	not significant
RHPN1	c202789.graph_c0_seq107	1	0.4462	7	1	not significant
RGS7BP	c180221.graph_c0_seq4	1	0.4472	11	1	not significant
ZNF449	c199363.graph_c2_seq2	1	0.4507	10	1	not significant
CALD1_6	c193688.graph_c0_seq8	1	0.4524	5	2	not significant
DECR1	c192571.graph_c0_seq42	1	0.4539	15	1	not significant
AURKAIP1	c198951.graph_c13_seq6	1	0.4554	13	1	not significant
FANCD2OS	c40477.graph_c0_seq2	1	0.4588	10	1	not significant
SSX2IP	c198352.graph_c0_seq3	1	0.4621	14	1	not significant
CCM2	c197440.graph_c0_seq11	1	0.4681	11	3	not significant
R3HCC1L	c190489.graph_c1_seq3	1	0.4689	5	7	not significant
ALS2CR12	c194513.graph_c0_seq4	1	0.469	4	1	not significant
DCAF4	c195519.graph_c0_seq15	1	0.4704	4	1	not significant
FAM169A	c196946.graph_c0_seq17	1	0.4781	4	1	not significant
CDHR1	c196908.graph_c0_seq12	1	0.4788	11	4	not significant
CLCNKB	c201822.graph_c0_seq15	1	0.4821	9	5	not significant
NUP155	c171340.graph_c0_seq2	1	0.4838	4	1	not significant
SPATA22	c190121.graph_c0_seq2	1	0.4876	9	1	not significant
BUB1B	c199506.graph_c0_seq5	1	0.4898	7	4	not significant
DNAJC11	c196315.graph_c0_seq11	1	0.4899	14	1	not significant
C1ORF198	c199016.graph_c5_seq1	1	0.4903	8	1	not significant
RNGTT	c180070.graph_c0_seq2	1	0.4914	10	1	not significant
MIOX	c192596.graph_c0_seq32	1	0.4945	16	1	not significant
SLC22A6	c202590.graph_c6_seq9	1	0.4982	9	1	not significant
STK36	c203367.graph_c3_seq71	1	0.4985	10	4	not significant
CCNB2	c210669.graph_c0_seq1	1	0.5112	10	1	not significant
SYNGR2	c175289.graph_c0_seq1	1	0.5165	14	1	not significant
EME1	c203298.graph_c1_seq19	1	0.5177	5	7	not significant
TICRR	c185661.graph_c0_seq5	1	0.5216	6	8	not significant
VSIG10	c195615.graph_c1_seq18	1	0.5234	6	4	not significant
BDP1	c195242.graph_c0_seq2	1	0.5252	4	5	not significant
TACC3	c197056.graph_c1_seq55	1	0.5317	6	2	not significant
HSDL2	c151131.graph_c0_seq1	1	0.5342	13	4	not significant
HEXDC	c198655.graph_c4_seq38	1	0.5348	9	1	not significant
SLC28A3	c200692.graph_c1_seq34	1	0.539	10	1	not significant
FAM209B	c157360.graph_c0_seq3	1	0.5396	4	1	not significant
FAM83H	c187799.graph_c1_seq1	1	0.542747767968819	9	2	not significant
PTCHD4	c176852.graph_c0_seq1	1	0.5462	10	2	not significant
USPL1	c201845.graph_c1_seq10	1	0.564	6	4	not significant
LYPD1	c202581.graph_c0_seq2	1	0.5722	13	1	not significant
PHTF1	c201971.graph_c0_seq44	1	0.5769	13	1	not significant
RNF17	c200095.graph_c3_seq4	1	0.5798	9	4	not significant
PDXK	c203202.graph_c0_seq2	1	0.58	13	1	not significant
TMEM2	c200591.graph_c3_seq1	1	0.5843	10	1	not significant
FEN1	c161346.graph_c0_seq1	1	0.5995	13	1	not significant
RAMP1	c198194.graph_c8_seq1	1	0.6021	13	1	not significant
FASTKD3	c200685.graph_c0_seq6	1	0.6141	9	7	not significant
CD82	c179240.graph_c0_seq2	1	0.6269	6	1	not significant
FBXO43	c143743.graph_c0_seq3	1	0.6367	6	1	not significant
ERI2	c202753.graph_c1_seq61	1	0.6533	7	2	not significant
ABHD16B	c186177.graph_c0_seq13	1	0.6568	10	1	not significant
ERICH1	c199537.graph_c7_seq6	1	0.6712	8	3	not significant
EME1	c203298.graph_c1_seq1	1	0.6743	4	6	not significant
PALB2	c201304.graph_c0_seq6	1	0.6834	5	3	not significant
KATNB1	c199554.graph_c2_seq6	1	0.6845	14	5	not significant
HPGDS	c185775.graph_c0_seq1	1	0.6849	10	4	not significant
PTK7	c193726.graph_c1_seq5	1	0.695	9	1	not significant
CGREF1	c196401.graph_c0_seq12	1	0.6964	8	3	not significant
DAW1	c189645.graph_c0_seq7	1	0.701	11	7	not significant
RBL2	c199831.graph_c0_seq2	1	0.7051	14	4	not significant
C19ORF66	c196103.graph_c4_seq6	1	0.7101	8	1	not significant
FBXO9	c201092.graph_c0_seq32	1	0.7191	6	1	not significant
MYOT	c198451.graph_c3_seq1	1	0.7245	10	5	not significant
CYSLTR2	c282159.graph_c0_seq1	1	0.7287	5	2	not significant
RIPK1	c200363.graph_c0_seq2	1	0.7337	9	3	not significant
BOLL	c193595.graph_c0_seq4	1	0.7364	8	1	not significant
GGT6	c158175.graph_c0_seq2	1	0.7473	7	2	not significant
RTDR1	c201529.graph_c0_seq4	1	0.7536	10	3	not significant
SLC7A3	c189220.graph_c0_seq18	1	0.7633	12	3	not significant
CASC5	c197247.graph_c0_seq5	1	0.7864	5	8	not significant
OPN3	c179689.graph_c0_seq2	1	0.8039	4	3	not significant
LRRFIP1	c201360.graph_c1_seq23	1	0.806	5	3	not significant
LRRFIP1	c201360.graph_c1_seq25	1	0.8079	5	3	not significant
DCAF12L2	c183849.graph_c1_seq3	1	0.8096	10	4	not significant
TNFRSF1B	c193430.graph_c0_seq7	1	0.8152	4	2	not significant
FASTKD5	c200312.graph_c1_seq2	1	0.8253	9	3	not significant
CCDC67	c188070.graph_c0_seq4	1	0.8306	8	3	not significant
ELOVL5	c159672.graph_c0_seq3	1	0.8341	15	4	not significant
CG6404	c169268.graph_c0_seq3	1	0.8589	14	2	not significant
CD207	c175620.graph_c0_seq12	1	0.8727	5	3	not significant
SUSD1	c198010.graph_c1_seq1	1	0.8747	4	3	not significant
FCER1A	c185342.graph_c0_seq1	1	0.8917	4	3	not significant
ZBTB49	c197080.graph_c2_seq42	1	0.8918	4	1	not significant
SLC20A2	c191975.graph_c0_seq36	1	0.8963	14	3	not significant
TMEM119	c198906.graph_c0_seq1	1	0.9147	6	1	not significant
AMER1	c162591.graph_c1_seq1	1	0.9248	11	3	not significant
NCAPG2	c199779.graph_c1_seq19	1	0.9576	10	2	not significant
CAPN6	c197053.graph_c7_seq10	1	0.9588	10	1	not significant
ANKRD61	c156011.graph_c0_seq1	1	0.9596	4	2	not significant
ACTL7A	c227572.graph_c0_seq1	1	0.9656	11	1	not significant
THUMPD2	c199802.graph_c2_seq52	1	0.9663	4	2	not significant
CRISPLD1	c175300.graph_c1_seq2	1	0.9715	10	3	not significant
PSMA8	c175450.graph_c0_seq2	1	0.9872	10	3	not significant
ACO1	c194453.graph_c1_seq25	1	0.9917	15	2	not significant
PLD2	c202606.graph_c0_seq133	1	0.9977	9	1	not significant
XPNPEP3	c182647.graph_c0_seq4	1	0.9977	9	2	not significant
SLC38A11	c175974.graph_c0_seq3	1	0.998	8	2	not significant
SLC16A5	c179116.graph_c0_seq3	1	0.9989	9	2	not significant
DCC	c199716.graph_c0_seq5	1	0.9989	9	2	not significant
SLC12A5	c193590.graph_c3_seq77	1	1	11	35	not significant
ABCA8A	c202672.graph_c1_seq78	1	1	4	53	not significant
ADAMTS3	c200538.graph_c0_seq54	1	1	7	28	not significant
ATP2B3	c200188.graph_c0_seq41	1	1	11	28	not significant
SOS2	c198369.graph_c3_seq4	1	1	11	35	not significant
AGFG1	c190891.graph_c8_seq13	1	1	15	11	not significant
CLCA6	c194784.graph_c1_seq2	1	1	4	52	not significant
RARG	c196722.graph_c2_seq30	1	1	10	13	not significant
MUC13	c177512.graph_c0_seq8	1	1	4	4	not significant
1700019G17RIK	c189175.graph_c0_seq3	1	1	6	11	not significant
BOD1L1	c190591.graph_c0_seq1	1	1	5	21	not significant
AKAP4	c273795.graph_c0_seq1	1	1	11	6	not significant
TACC2	c203551.graph_c1_seq8	1	1	4	17	not significant
RSC1A1	c199173.graph_c0_seq5	1	1	6	6	not significant
ALMS1	c199945.graph_c2_seq3	1	1	4	13	not significant
CCDC142	c197622.graph_c0_seq3	1	1	6	3	not significant
LOC100359687	c184089.graph_c0_seq2	1	1	15	1	not significant
C2CD3	c196761.graph_c2_seq5	1	1	5	6	not significant
SLC10A3	c177470.graph_c0_seq3	1	1	11	3	not significant
RGS22	c200567.graph_c0_seq8	1	1	6	4	not significant
C9ORF96	c192743.graph_c1_seq28	1	1	4	9	not significant
PBXIP1	c200847.graph_c3_seq20	1	1	7	4	not significant
ATAD5	c200676.graph_c1_seq16	1	1	6	5	not significant
TSR2	c204214.graph_c0_seq1	1	1	14	2	not significant
ARMCX5	c157055.graph_c0_seq2	1	1	6	2	not significant
IGSF1	c192333.graph_c0_seq15	1	1	11	7	not significant
LOC100424151	c197331.graph_c0_seq12	1	1	9	5	not significant
GPR156	c170804.graph_c0_seq7	1	1	8	2	not significant
PTPRR	c188634.graph_c0_seq8	1	1	11	2	not significant
TMEM26	c187390.graph_c0_seq5	1	1	5	2	not significant
KCNE2	c159362.graph_c0_seq1	1	1	11	2	not significant
ZBTB7B	c194722.graph_c0_seq1	1	1	10	1	not significant
SMCO3	c139594.graph_c0_seq1	1	1	11	2	not significant
ACSL1	c197285.graph_c1_seq1	1	1	15	2	not significant
DYDC2	c198835.graph_c0_seq17	1	1	7	1	not significant
FAM166A	c173401.graph_c0_seq3	1	1	10	2	not significant
TXN2	c188510.graph_c1_seq4	1	1	16	2	not significant
SLCO2B1	c201505.graph_c4_seq11	1	1	12	2	not significant
RPRD2	c180601.graph_c0_seq1	1	1	12	2	not significant
GLP2R	c195789.graph_c0_seq1	1	1	9	3	not significant
ZFAND4	c196648.graph_c1_seq6	1	1	4	4	not significant
TMEM14C	c181924.graph_c3_seq2	1	1	15	1	not significant
CYP6A22	c193527.graph_c0_seq3	1	1	9	2	not significant
BNIPL	c193839.graph_c3_seq5	1	1	7	2	not significant
C15ORF38	c202843.graph_c0_seq1	1	1	12	2	not significant
BCL2L14	c161861.graph_c0_seq1	1	1	5	3	not significant
SHISA6	c200238.graph_c0_seq3	1	1	9	1	not significant
ART4	c185944.graph_c0_seq2	1	1	6	2	not significant
FAM122B	c199746.graph_c18_seq21	1	1	5	2	not significant
ZFAT	c197906.graph_c1_seq2	1	1	10	2	not significant
PDHB	c165622.graph_c0_seq3	1	1	16	2	not significant
EPHX2	c200236.graph_c0_seq3	1	1	14	5	not significant
RNF215	c191179.graph_c0_seq1	1	1	10	5	not significant
COBLL1	c198727.graph_c0_seq3	1	1	5	4	not significant
UBXN10	c156336.graph_c0_seq1	1	1	13	1	not significant
ANKLE2	c179361.graph_c0_seq8	1	1	6	2	not significant
RNF222	c93.graph_c0_seq1	1	1	6	1	not significant
PJA1	c204253.graph_c0_seq1	1	1	8	1	not significant
RBM44	c194497.graph_c0_seq4	1	1	4	2	not significant
ITPKB	c194022.graph_c1_seq4	1	1	4	1	not significant
LUM	c182710.graph_c0_seq1	1	1	15	2	not significant
ITGB4	c200058.graph_c0_seq15	1	1	10	1	not significant
POLN	c200184.graph_c0_seq24	1	1	6	2	not significant
PABPC1	c151761.graph_c0_seq1	1	1	16	26	not significant
LOC101885715	c199021.graph_c0_seq1	1	1	7	2	not significant
CCIN	c186244.graph_c0_seq1	1	1	9	3	not significant
CASP1	c187354.graph_c0_seq3	1	1	4	3	not significant
ECM1	c199692.graph_c12_seq3	1	1	6	2	not significant
ADAMTS19	c202523.graph_c0_seq16	1	1	6	1	not significant
MATN3	c186788.graph_c0_seq9	1	1	6	1	not significant
CCL24	c141155.graph_c0_seq1	1	1	6	1	not significant
C16ORF93	c184675.graph_c1_seq13	1	1	9	1	not significant
CBX6	c195167.graph_c2_seq2	1	1	9	3	not significant
ALB	c203997.graph_c0_seq1	1	1	15	3	not significant
ZXDC	c194411.graph_c1_seq30	1	1	7	1	not significant
DTWD1	c198941.graph_c1_seq6	1	1	12	2	not significant
CSF1	c201078.graph_c0_seq1	1	1	5	2	not significant
ITIH3	c183266.graph_c0_seq4	1	1	14	2	not significant
GKN1	c111718.graph_c0_seq1	1	1	4	2	not significant
TRAF3IP2_9	c195081.graph_c0_seq10	1	1	4	1	not significant
MRPL10	c193973.graph_c6_seq2	1	1	11	2	not significant
TMCO7	c198877.graph_c2_seq2	1	1	5	2	not significant
TRIML2	c191995.graph_c0_seq13	1	1	4	2	not significant
CEP57L1	c198757.graph_c0_seq19	1	1	6	2	not significant
DYDC2	c198835.graph_c0_seq25	1	1	7	1	not significant
GPR19	c193654.graph_c0_seq3	1	1	13	2	not significant
CD1D	c203456.graph_c0_seq67	1	1	5	4	not significant
SLC2A12	c179417.graph_c0_seq2	1	1	11	2	not significant
C10ORF107	c192287.graph_c1_seq7	1	1	5	2	not significant
LRRIQ4	c182654.graph_c0_seq1	1	1	4	4	not significant
FSD2	c202496.graph_c0_seq23	1	1	11	3	not significant
MST1	c196907.graph_c0_seq46	1	1	12	1	not significant
MBLAC1	c201000.graph_c4_seq8	1	1	4	2	not significant
KIAA0895	c196795.graph_c0_seq8	1	1	9	2	not significant
OPRD1	c153697.graph_c0_seq2	1	1	9	1	not significant
SIX4A	c191750.graph_c0_seq4	NA	NA	10	29	not significant
ITPR3	c196124.graph_c3_seq25	NA	NA	10	35	not significant
EPHB2	c195671.graph_c1_seq31	NA	NA	11	58	not significant
ITGAM	c203830.graph_c0_seq68	NA	NA	5	77	not significant
SCN5A	c197078.graph_c0_seq2	NA	NA	11	22	not significant
SHANK3	c200818.graph_c1_seq4	NA	NA	7	44	not significant
ITGAM	c203830.graph_c0_seq63	NA	NA	5	77	not significant
PHF8	c199557.graph_c3_seq27	NA	NA	11	54	not significant
SLC6A8	c196205.graph_c1_seq10	NA	NA	14	22	not significant
ATP2B4	c180055.graph_c0_seq1	NA	NA	10	35	not significant
ZSCAN30	c193525.graph_c0_seq7	NA	NA	3	28	not significant
RBAK	c199625.graph_c1_seq9	NA	NA	12	14	not significant
UNC13C	c200804.graph_c1_seq51	NA	NA	5	47	not significant
FADS2	c196325.graph_c1_seq6	NA	NA	14	10	not significant
PLXNA1	c201584.graph_c4_seq6	NA	NA	9	33	not significant
PLXNA3	c193080.graph_c0_seq8	NA	NA	11	21	not significant
ZNF569	c186301.graph_c1_seq4	NA	NA	10	21	not significant
MSH5	c201158.graph_c2_seq71	NA	NA	9	13	not significant
MSH5	c201158.graph_c2_seq111	NA	NA	9	13	not significant
ZNF7	c200718.graph_c1_seq31	NA	NA	4	18	not significant
ZNF689	c195583.graph_c3_seq12	NA	NA	8	11	not significant
FZD7B	c199889.graph_c0_seq3	NA	NA	8	14	not significant
ATP5B	c171549.graph_c0_seq1	NA	NA	16	7	not significant
KCNC4	c198559.graph_c0_seq30	NA	NA	11	6	not significant
KCNC4	c198559.graph_c0_seq71	NA	NA	11	6	not significant
MAPKAPK3	c187252.graph_c1_seq14	NA	NA	10	13	not significant
FXR2	c178293.graph_c0_seq8	NA	NA	15	0	not significant
TRRAP	c190872.graph_c0_seq6	NA	NA	11	3	not significant
AGFG1	c190891.graph_c8_seq1	NA	NA	15	11	not significant
ANK3	c202195.graph_c5_seq22	NA	NA	5	216	not significant
HOXC5	c176183.graph_c0_seq2	NA	NA	11	3	not significant
TTN	c196226.graph_c0_seq2	NA	NA	4	204	not significant
LRRC51	c189590.graph_c0_seq19	NA	NA	10	4	not significant
TLN2	c158674.graph_c1_seq1	NA	NA	10	2	not significant
C10ORF82	c159550.graph_c0_seq2	NA	NA	3	3	not significant
MYH1	c203703.graph_c0_seq9	NA	NA	9	8	not significant
LRCH4	c198786.graph_c0_seq6	NA	NA	12	2	not significant
GRIA3	c205633.graph_c0_seq1	NA	NA	10	15	not significant
ATP2A2	c201026.graph_c2_seq16	NA	NA	14	20	not significant
KCNC1	c198559.graph_c0_seq65	NA	NA	9	13	not significant
FCGBP	c191561.graph_c0_seq1	NA	NA	3	34	not significant
ZNF629	c198065.graph_c3_seq1	NA	NA	3	74	not significant
BTF3L4	c147212.graph_c0_seq1	NA	NA	11	0	not significant
SMARCA2	c194208.graph_c1_seq1	NA	NA	12	0	not significant
SMARCA2	c194208.graph_c1_seq17	NA	NA	12	0	not significant
LOC100536741	c197622.graph_c0_seq1	NA	NA	5	0	not significant
BHMT2	c198198.graph_c1_seq4	NA	NA	8	4	not significant
PHC2	c202572.graph_c0_seq15	NA	NA	9	0	not significant
SLC4A1	c169338.graph_c0_seq5	NA	NA	8	13	not significant
MX1	c202119.graph_c3_seq27	NA	NA	6	15	not significant
PHC2	c202572.graph_c0_seq12	NA	NA	11	1	not significant
KCNAB1	c197040.graph_c0_seq5	NA	NA	12	4	not significant
RAB3D	c198681.graph_c6_seq8	NA	NA	10	31	not significant
CCDC160	c169228.graph_c0_seq1	NA	NA	3	2	not significant
TGM6	c193934.graph_c0_seq16	NA	NA	8	11	not significant
KCNA1	c193852.graph_c0_seq9	NA	NA	14	2	not significant
RTP1_8	c160043.graph_c0_seq2	NA	NA	9	26	not significant
CES2E	c203357.graph_c0_seq2	NA	NA	3	10	not significant
GTF2F1	c175272.graph_c0_seq1	NA	NA	6	1	not significant
BTNL9	c199952.graph_c0_seq5	NA	NA	4	3	not significant
FMO2_2	c203601.graph_c1_seq2	NA	NA	10	20	not significant
OSBPL6	c199056.graph_c5_seq50	NA	NA	3	0	not significant
VPS37B	c202663.graph_c0_seq12	NA	NA	8	6	not significant
TJP3	c201192.graph_c4_seq29	NA	NA	7	25	not significant
TSKS	c191791.graph_c0_seq19	NA	NA	5	11	not significant
ASTN2	c187513.graph_c0_seq3	NA	NA	3	0	not significant
TCTN3	c193753.graph_c1_seq2	NA	NA	7	4	not significant
LOC684327	c201541.graph_c0_seq3	NA	NA	3	14	not significant
PMAIP1_3	c198068.graph_c9_seq1	NA	NA	3	0	not significant
HGF	c196588.graph_c0_seq6	NA	NA	4	7	not significant
IFT172	c200067.graph_c0_seq32	NA	NA	13	3	not significant
FGFR1	c200559.graph_c13_seq31	NA	NA	3	1	not significant
HGF	c196588.graph_c0_seq7	NA	NA	4	7	not significant
PLET1	c206109.graph_c0_seq1	NA	NA	3	3	not significant
ZFP69	c192629.graph_c0_seq5	NA	NA	3	8	not significant
PARVA	c203875.graph_c2_seq16	NA	NA	14	8	not significant
DUSP13	c174571.graph_c0_seq3	NA	NA	3	0	not significant
C10ORF105	c148321.graph_c0_seq1	NA	NA	4	5	not significant
RERE	c201835.graph_c0_seq68	NA	NA	5	10	not significant
TUBB3	c203482.graph_c1_seq9	NA	NA	7	9	not significant
DDX11	c203746.graph_c0_seq33	NA	NA	3	3	not significant
PCDHGA8	c195718.graph_c0_seq1	NA	NA	5	4	not significant
CD101	c191951.graph_c0_seq9	NA	NA	3	17	not significant
SPATA45	c142934.graph_c0_seq1	NA	NA	4	0	not significant
GAS2L1	c175785.graph_c0_seq1	NA	NA	6	6	not significant
FOXS1	c200243.graph_c5_seq9	NA	NA	3	12	not significant
PLEC	c200211.graph_c5_seq98	NA	NA	13	5	not significant
HSF4_10	c202940.graph_c0_seq9	NA	NA	6	5	not significant
LTBP1	c193312.graph_c0_seq2	NA	NA	3	7	not significant
COL23A1	c196507.graph_c1_seq51	NA	NA	7	7	not significant
FIBIN	c207307.graph_c0_seq1	NA	NA	9	1	not significant
CCT3	c183876.graph_c0_seq1	NA	NA	6	1	not significant
FAS_11	c196990.graph_c0_seq1	NA	NA	3	9	not significant
PLIN5	c194689.graph_c0_seq18	NA	NA	3	2	not significant
PCDHB18	c203513.graph_c0_seq56	NA	NA	4	19	not significant
EFCAB4A	c193618.graph_c1_seq10	NA	NA	6	10	not significant
REM1	c192459.graph_c0_seq14	NA	NA	9	6	not significant
LEPRE1	c196628.graph_c0_seq12	NA	NA	12	1	not significant
JSRP1	c188312.graph_c0_seq6	NA	NA	4	3	not significant
DNAH8	c188126.graph_c0_seq3	NA	NA	5	9	not significant
TAF5	c202962.graph_c2_seq58	NA	NA	9	1	not significant
HLCS	c196904.graph_c0_seq3	NA	NA	9	1	not significant
EMR4	c178138.graph_c0_seq4	NA	NA	3	2	not significant
POLR3B	c191017.graph_c0_seq4	NA	NA	6	2	not significant
LAMA3	c202935.graph_c2_seq9	NA	NA	3	4	not significant
ARHGEF19	c200122.graph_c0_seq29	NA	NA	8	10	not significant
RASGEF1C	c189096.graph_c0_seq22	NA	NA	7	32	not significant
ADAMTSL5	c196814.graph_c3_seq15	NA	NA	5	4	not significant
OLFR457	c203835.graph_c0_seq39	NA	NA	6	9	not significant
HNRNPH3	c199962.graph_c9_seq21	NA	NA	13	3	not significant
MLLT4	c195861.graph_c0_seq13	NA	NA	12	3	not significant
ASB14	c198407.graph_c0_seq10	NA	NA	3	0	not significant
TLE1	c200319.graph_c1_seq42	NA	NA	12	1	not significant
AASDH	c196734.graph_c0_seq19	NA	NA	4	10	not significant
MLLT4	c195861.graph_c0_seq43	NA	NA	13	3	not significant
GCGR	c191765.graph_c0_seq16	NA	NA	3	8	not significant
B3GNT3	c203840.graph_c3_seq4	NA	NA	4	7	not significant
DUSP2	c151011.graph_c0_seq2	NA	NA	3	3	not significant
GPR126	c203034.graph_c0_seq7	NA	NA	9	5	not significant
GPR126	c203034.graph_c0_seq2	NA	NA	9	5	not significant
ARHGAP33	c197435.graph_c1_seq67	NA	NA	3	2	not significant
ZMYM5	c196009.graph_c0_seq15	NA	NA	4	11	not significant
PCDHB4	c203513.graph_c0_seq22	NA	NA	4	4	not significant
TM4SF20	c167251.graph_c1_seq1	NA	NA	3	5	not significant
CAPS2	c197251.graph_c2_seq40	NA	NA	4	4	not significant
HSD17B14	c199313.graph_c0_seq70	NA	NA	7	1	not significant
TNIP1	c179431.graph_c0_seq9	NA	NA	3	5	not significant
IRX5	c195947.graph_c0_seq1	NA	NA	8	8	not significant
UNC5B	c192774.graph_c0_seq19	NA	NA	10	2	not significant
GPR126	c203034.graph_c0_seq14	NA	NA	9	6	not significant
UNC5B	c192774.graph_c0_seq9	NA	NA	10	2	not significant
JPH2	c176014.graph_c0_seq2	NA	NA	4	9	not significant
C14ORF119	c271088.graph_c0_seq1	NA	NA	9	14	not significant
INO80	c189736.graph_c0_seq3	NA	NA	11	0	not significant
YWHAB	c189161.graph_c0_seq3	NA	NA	15	0	not significant
C16ORF78	c193528.graph_c0_seq1	NA	NA	5	13	not significant
FAM109A	c196859.graph_c5_seq1	NA	NA	5	3	not significant
PIH1D3	c311776.graph_c0_seq1	NA	NA	3	0	not significant
LTBP3	c198580.graph_c0_seq44	NA	NA	5	3	not significant
NDST4	c200954.graph_c0_seq8	NA	NA	4	6	not significant
ATP1A3	c197341.graph_c3_seq14	NA	NA	11	8	not significant
MYL6	c178021.graph_c0_seq13	NA	NA	15	1	not significant
TDRD3	c199705.graph_c0_seq44	NA	NA	15	1	not significant
SYCP1	c200727.graph_c5_seq14	NA	NA	5	13	not significant
DHCR24	c200546.graph_c2_seq2	NA	NA	15	0	not significant
APOL6	c163490.graph_c2_seq3	NA	NA	3	0	not significant
AOC3	c202274.graph_c0_seq2	NA	NA	8	16	not significant
GNAT1	c153784.graph_c0_seq1	NA	NA	9	1	not significant
C11ORF30	c200766.graph_c1_seq30	NA	NA	14	0	not significant
NTNG2	c184869.graph_c0_seq1	NA	NA	8	0	not significant
DRC1	c155499.graph_c0_seq3	NA	NA	3	0	not significant
ZSCAN29	c196430.graph_c6_seq42	NA	NA	3	6	not significant
FADS3	c196325.graph_c1_seq33	NA	NA	8	26	not significant
TESPA1	c167854.graph_c0_seq1	NA	NA	4	4	not significant
MYBPC3	c196080.graph_c1_seq32	NA	NA	8	29	not significant
DOCK6	c203256.graph_c5_seq34	NA	NA	7	13	not significant
TNS1	c196554.graph_c1_seq33	NA	NA	13	2	not significant
PRRC2C	c199342.graph_c1_seq12	NA	NA	13	4	not significant
GP2	c169787.graph_c0_seq1	NA	NA	5	13	not significant
MYO3A	c189006.graph_c0_seq9	NA	NA	8	3	not significant
TYSND1	c159145.graph_c0_seq1	NA	NA	6	15	not significant
SOX7	c190905.graph_c0_seq1	NA	NA	10	5	not significant
PRAP1	c317909.graph_c0_seq1	NA	NA	3	5	not significant
MOGAT2	c1699.graph_c0_seq1	NA	NA	8	2	not significant
ZNF25	c199197.graph_c1_seq15	NA	NA	7	12	not significant
HAVCR1	c201872.graph_c0_seq24	NA	NA	3	1	not significant
PTGIS	c181366.graph_c0_seq1	NA	NA	7	11	not significant
CCDC30_4	c202602.graph_c0_seq90	NA	NA	3	1	not significant
RPL39	c202751.graph_c12_seq1	NA	NA	16	0	not significant
PCDHB6_5	c203513.graph_c0_seq42	NA	NA	3	9	not significant
LOC560775	c189037.graph_c0_seq1	NA	NA	6	1	not significant
SLC36A1	c202861.graph_c0_seq14	NA	NA	14	15	not significant
NRXN2	c195421.graph_c0_seq43	NA	NA	11	1	not significant
GPRIN1	c197972.graph_c1_seq1	NA	NA	7	0	not significant
MSMP	c163134.graph_c0_seq6	NA	NA	8	3	not significant
TLE2_7	c200319.graph_c1_seq2	NA	NA	8	5	not significant
GRIK3	c178090.graph_c1_seq3	NA	NA	11	0	not significant
NEU4	c166396.graph_c0_seq1	NA	NA	8	7	not significant
ICAM5	c189770.graph_c0_seq4	NA	NA	7	10	not significant
FFAR1	c203428.graph_c1_seq156_PART1	NA	NA	8	5	not significant
CCDC14	c200091.graph_c0_seq7	NA	NA	3	6	not significant
ACSS3	c192047.graph_c0_seq4	NA	NA	13	3	not significant
SERPINI2	c193748.graph_c0_seq3	NA	NA	6	0	not significant
LOC717414	c197831.graph_c4_seq8	NA	NA	5	12	not significant
HLF	c181626.graph_c1_seq3	NA	NA	15	1	not significant
PCDHB15	c203513.graph_c0_seq2	NA	NA	6	6	not significant
LOC706090	c187610.graph_c0_seq2	NA	NA	3	16	not significant
HIF3A	c195720.graph_c1_seq30	NA	NA	3	1	not significant
UBA1	c186155.graph_c1_seq1	NA	NA	16	63	not significant
GPR132	c165093.graph_c0_seq3	NA	NA	3	4	not significant
ZNHIT2	c156564.graph_c0_seq1	NA	NA	9	6	not significant
PCDHB14	c203513.graph_c0_seq24	NA	NA	5	12	not significant
AVIL	c196879.graph_c0_seq9	NA	NA	9	11	not significant
RAD51AP1	c199512.graph_c0_seq13	NA	NA	7	0	not significant
L1G0196	c198084.graph_c1_seq51	NA	NA	4	5	not significant
LRRC16B	c202918.graph_c0_seq130	NA	NA	9	5	not significant
GPR157	c171207.graph_c0_seq1	NA	NA	7	9	not significant
DDX11	c203746.graph_c0_seq49	NA	NA	5	14	not significant
MAP9	c202883.graph_c0_seq2	NA	NA	8	2	not significant
ZNF280B	c180796.graph_c0_seq4	NA	NA	3	5	not significant
IQCF5	c228468.graph_c0_seq1	NA	NA	5	11	not significant
CNOT7	c167503.graph_c0_seq1	NA	NA	3	4	not significant
OTOGL	c179375.graph_c0_seq1	NA	NA	4	3	not significant
DCSTAMP	c192017.graph_c0_seq1	NA	NA	4	4	not significant
AHI1	c169432.graph_c0_seq2	NA	NA	9	4	not significant
DUS3L	c192519.graph_c0_seq1	NA	NA	8	7	not significant
DUS3L	c192519.graph_c0_seq9	NA	NA	8	7	not significant
AHI1	c169432.graph_c0_seq1	NA	NA	9	4	not significant
CEP164	c202085.graph_c0_seq88	NA	NA	6	1	not significant
PPEF1	c198774.graph_c0_seq14	NA	NA	5	5	not significant
USP42	c174923.graph_c0_seq1	NA	NA	3	19	not significant
IRS4_4	c174295.graph_c0_seq3	NA	NA	10	6	not significant
OSBPL6	c199056.graph_c5_seq53	NA	NA	3	2	not significant
GSDMA	c198162.graph_c2_seq25	NA	NA	6	10	not significant
NGFR	c164699.graph_c0_seq1	NA	NA	9	15	not significant
WDR89	c260991.graph_c0_seq1	NA	NA	3	4	not significant
NUDT15	c194631.graph_c0_seq3	NA	NA	13	4	not significant
ARHGEF18	c195158.graph_c6_seq5	NA	NA	5	6	not significant
ZC2HC1C	c202839.graph_c0_seq25	NA	NA	3	0	not significant
CROCC	c199371.graph_c1_seq5	NA	NA	9	12	not significant
ZCCHC12	c155956.graph_c0_seq1	NA	NA	7	3	not significant
NAGPA	c202825.graph_c0_seq30	NA	NA	7	8	not significant
ZIC4	c198616.graph_c1_seq2	NA	NA	6	1	not significant
ZIC4	c198616.graph_c1_seq18	NA	NA	6	1	not significant
FBXO47	c180237.graph_c0_seq6	NA	NA	5	4	not significant
IL2RB	c185238.graph_c0_seq1	NA	NA	4	15	not significant
TEX13A	c153452.graph_c0_seq1	NA	NA	5	0	not significant
AP2B1	c190750.graph_c0_seq6	NA	NA	15	0	not significant
CIZ1_8	c202321.graph_c2_seq3	NA	NA	3	6	not significant
MCF2	c192025.graph_c0_seq23	NA	NA	8	2	not significant
MCF2	c192025.graph_c0_seq31	NA	NA	8	2	not significant
GPR143	c191485.graph_c0_seq10	NA	NA	3	0	not significant
4933427D14RIK	c199884.graph_c0_seq7	NA	NA	3	6	not significant
GPR114	c202405.graph_c0_seq29	NA	NA	3	5	not significant
HSPA12B	c190017.graph_c0_seq13	NA	NA	8	2	not significant
NES	c179661.graph_c0_seq1	NA	NA	5	0	not significant
COBLL1	c198727.graph_c0_seq9	NA	NA	3	1	not significant
DNTTIP2	c195339.graph_c4_seq7	NA	NA	6	4	not significant
CLASP1	c203486.graph_c0_seq23	NA	NA	8	5	not significant
CDH16	c197761.graph_c0_seq30	NA	NA	13	2	not significant
TGOLN1	c191281.graph_c0_seq1	NA	NA	4	0	not significant
CATSPERB	c263542.graph_c0_seq1	NA	NA	5	0	not significant
CIZ1_8	c202321.graph_c2_seq15	NA	NA	3	6	not significant
LRRFIP1	c201360.graph_c1_seq17	NA	NA	3	3	not significant
PTGDR	c187293.graph_c0_seq3	NA	NA	6	3	not significant
C15ORF40	c202866.graph_c6_seq3	NA	NA	6	0	not significant
STBD1	c195912.graph_c1_seq4	NA	NA	8	0	not significant
C11ORF82	c199208.graph_c2_seq8	NA	NA	6	0	not significant
POLG2	c196440.graph_c0_seq7	NA	NA	8	3	not significant
AGAP_AGAP010939	c202782.graph_c6_seq40	NA	NA	9	3	not significant
CNPPD1	c200619.graph_c4_seq3	NA	NA	13	3	not significant
P2RX7	c202816.graph_c2_seq18	NA	NA	5	3	not significant
CIB3	c150959.graph_c0_seq2	NA	NA	9	2	not significant
C15ORF40	c202866.graph_c6_seq6	NA	NA	7	0	not significant
TAP2	c203268.graph_c1_seq3	NA	NA	7	5	not significant
MAPK9	c184405.graph_c1_seq5	NA	NA	13	0	not significant
GIMAP6	c199528.graph_c0_seq3	NA	NA	5	1	not significant
CG13185	c203089.graph_c6_seq10	NA	NA	7	4	not significant
ODAM	c160893.graph_c0_seq1	NA	NA	4	0	not significant
GM4758	c198086.graph_c0_seq2	NA	NA	4	0	not significant
COL9A2	c193470.graph_c0_seq12	NA	NA	11	0	not significant
C14ORF180	c203911.graph_c0_seq7	NA	NA	4	4	not significant
MAP7D2	c202511.graph_c1_seq2	NA	NA	4	0	not significant
DDO	c202289.graph_c2_seq28	NA	NA	7	0	not significant
STK31	c197070.graph_c0_seq7	NA	NA	8	0	not significant
EHD2	c200085.graph_c2_seq9	NA	NA	10	1	not significant
RNF169	c164333.graph_c0_seq1	NA	NA	6	3	not significant
C2CD4C	c145015.graph_c0_seq1	NA	NA	9	2	not significant
GM20267	c291564.graph_c0_seq1	NA	NA	9	1	not significant
STK31	c197070.graph_c0_seq10	NA	NA	7	3	not significant
CDYL	c175484.graph_c0_seq2	NA	NA	12	32	not significant
LOC510604	c201087.graph_c2_seq25	NA	NA	15	3	not significant
CCDC36	c175628.graph_c0_seq1	NA	NA	4	3	not significant
SRD5A1	c200103.graph_c2_seq2	NA	NA	12	3	not significant
IARS	c183814.graph_c0_seq2	NA	NA	12	2	not significant
SEC16B	c201565.graph_c0_seq15	NA	NA	4	2	not significant
TTLL3	c203712.graph_c2_seq30	NA	NA	3	2	not significant
VMAC	c205393.graph_c0_seq1	NA	NA	8	3	not significant
COL2A1	c181872.graph_c0_seq17	NA	NA	9	14	not significant
KIF27	c202186.graph_c5_seq12	NA	NA	4	1	not significant
MYO1G	c203599.graph_c5_seq8	NA	NA	8	3	not significant
RIPPLY2	c201234.graph_c6_seq19	NA	NA	3	0	not significant
TRIM59	c158713.graph_c1_seq2	NA	NA	11	3	not significant
C1ORF174	c185546.graph_c0_seq3	NA	NA	9	0	not significant
SCN1A	c197623.graph_c0_seq23	NA	NA	8	17	not significant
CACNA1E	c175969.graph_c0_seq1	NA	NA	7	12	not significant
ADAM33	c201802.graph_c0_seq32	NA	NA	3	4	not significant
ACR	c180086.graph_c0_seq2	NA	NA	7	3	not significant
NUP93	c191316.graph_c1_seq3	NA	NA	14	3	not significant
POU5F2	c246342.graph_c0_seq1	NA	NA	5	0	not significant
CAPN3	c198542.graph_c4_seq16	NA	NA	3	1	not significant
TELO2	c201353.graph_c5_seq37	NA	NA	7	14	not significant
SPN_7	c192252.graph_c0_seq1	NA	NA	3	0	not significant
SCLT1	c192013.graph_c0_seq14	NA	NA	7	2	not significant
NPPA	c204229.graph_c0_seq1	NA	NA	12	2	not significant
HIST1H3I	c141452.graph_c0_seq1_PART0	NA	NA	3	1	not significant
AK7	c199750.graph_c0_seq9	NA	NA	8	8	not significant
L1G0196	c198084.graph_c1_seq31	NA	NA	10	5	not significant
STX19	c180278.graph_c0_seq4	NA	NA	9	2	not significant
MEP1B	c201085.graph_c0_seq5	NA	NA	10	1	not significant
C16ORF91	c199564.graph_c0_seq1	NA	NA	9	1	not significant
INHA	c162376.graph_c1_seq1	NA	NA	14	3	not significant
OR5AK2	c139610.graph_c0_seq2	NA	NA	4	8	not significant
C6ORF52	c178425.graph_c0_seq1	NA	NA	3	0	not significant
ARSB	c177024.graph_c0_seq1	NA	NA	10	1	not significant
C8ORF88	c184720.graph_c0_seq2	NA	NA	9	0	not significant
LIPT1	c184651.graph_c0_seq6	NA	NA	13	3	not significant
C9ORF152	c193640.graph_c1_seq17	NA	NA	7	1	not significant
PAM	c197053.graph_c1_seq5	NA	NA	16	3	not significant
PAM	c197053.graph_c1_seq2	NA	NA	16	3	not significant
CDKL5	c167226.graph_c0_seq4	NA	NA	12	3	not significant
LZTFL1	c194878.graph_c0_seq4	NA	NA	14	2	not significant
CLEC4D	c187453.graph_c0_seq12	NA	NA	4	0	not significant
CIZ1_8	c202321.graph_c2_seq25	NA	NA	3	3	not significant
GLDN	c202337.graph_c0_seq4	NA	NA	6	0	not significant
MCF2	c192025.graph_c0_seq27	NA	NA	7	2	not significant
C4ORF22	c190096.graph_c0_seq4	NA	NA	10	3	not significant
PLK4	c197519.graph_c0_seq14	NA	NA	10	0	not significant
TNIP1	c179431.graph_c0_seq7	NA	NA	4	2	not significant
NRROS	c171684.graph_c0_seq2	NA	NA	11	2	not significant
ZFP64	c195323.graph_c4_seq4	NA	NA	4	12	not significant
PLA2G4E	c200708.graph_c0_seq56	NA	NA	8	7	not significant
TOR1AIP1	c196041.graph_c0_seq13	NA	NA	4	0	not significant
ZRSR2	c182197.graph_c0_seq9	NA	NA	11	3	not significant
SPTBN2	c191810.graph_c0_seq3	NA	NA	12	2	not significant
EDEM3	c183798.graph_c0_seq1	NA	NA	14	3	not significant
SEC14L5	c203320.graph_c2_seq14	NA	NA	10	1	not significant
GOLM1	c202335.graph_c2_seq33	NA	NA	8	1	not significant
MUM1L1	c177474.graph_c0_seq1	NA	NA	7	2	not significant
TAF1C	c197973.graph_c1_seq12	NA	NA	3	3	not significant
TAF1C	c197973.graph_c1_seq22	NA	NA	3	3	not significant
TAF1C	c197973.graph_c1_seq6	NA	NA	3	3	not significant
TIMMDC1	c202869.graph_c1_seq63	NA	NA	12	0	not significant
AGPAT2	c198072.graph_c3_seq1	NA	NA	11	2	not significant
PRRT3	c183743.graph_c0_seq5	NA	NA	3	4	not significant
FBXL13	c202207.graph_c1_seq71	NA	NA	3	4	not significant
LRRC36	c190876.graph_c0_seq18	NA	NA	8	1	not significant
MFHAS1	c202633.graph_c3_seq4	NA	NA	10	1	not significant
TIAM2	c199231.graph_c0_seq9	NA	NA	5	6	not significant
RCCD1	c200587.graph_c4_seq31	NA	NA	7	6	not significant
TRNT1	c176987.graph_c0_seq3	NA	NA	10	2	not significant
RBM48	c189604.graph_c2_seq2	NA	NA	12	1	not significant
SNAI3	c186096.graph_c0_seq1	NA	NA	3	7	not significant
C9ORF142	c196286.graph_c0_seq34	NA	NA	4	6	not significant
G6PD	c528728.graph_c0_seq1	NA	NA	3	2	not significant
GSG2	c178050.graph_c0_seq2	NA	NA	5	0	not significant
TMEM130	c143569.graph_c0_seq9	NA	NA	7	0	not significant
NAT9	c199311.graph_c0_seq18	NA	NA	10	2	not significant
DNALI1	c188955.graph_c0_seq5	NA	NA	10	2	not significant
SH3GL1	c186924.graph_c0_seq4	NA	NA	14	1	not significant
SH3GL1	c186924.graph_c0_seq5	NA	NA	14	1	not significant
TFEC	c202485.graph_c2_seq9	NA	NA	7	10	not significant
RBM4B	c198762.graph_c0_seq20	NA	NA	14	0	not significant
TMEM130	c143569.graph_c0_seq2	NA	NA	9	0	not significant
RSPO3	c603551.graph_c0_seq1	NA	NA	13	12	not significant
ARHGAP36	c153585.graph_c0_seq1	NA	NA	6	7	not significant
COIL	c185907.graph_c0_seq3	NA	NA	5	2	not significant
NFXL1	c190067.graph_c0_seq2	NA	NA	11	3	not significant
PAG1	c201146.graph_c3_seq1	NA	NA	12	1	not significant
TMEM79	c189344.graph_c0_seq5	NA	NA	8	9	not significant
WDR54	c188232.graph_c0_seq18	NA	NA	15	2	not significant
C20ORF96	c196504.graph_c0_seq32	NA	NA	3	0	not significant
KCNN1	c200962.graph_c0_seq4	NA	NA	5	1	not significant
CARF	c201674.graph_c0_seq52	NA	NA	7	1	not significant
HCFC1	c198552.graph_c0_seq5	NA	NA	3	1	not significant
NRK	c181829.graph_c0_seq5	NA	NA	3	4	not significant
FBXW9	c200175.graph_c2_seq12	NA	NA	3	3	not significant
ATP8B3	c200984.graph_c1_seq32	NA	NA	3	7	not significant
DTX3L	c197508.graph_c7_seq7	NA	NA	5	2	not significant
SH3TC2	c198555.graph_c0_seq41	NA	NA	10	3	not significant
MDGA2	c174384.graph_c0_seq2	NA	NA	9	5	not significant
CD200	c178914.graph_c0_seq5	NA	NA	11	0	not significant
PSRC1	c184257.graph_c0_seq4	NA	NA	3	0	not significant
METTL20	c190347.graph_c0_seq2	NA	NA	9	2	not significant
TSPAN6	c154239.graph_c0_seq1	NA	NA	14	0	not significant
FAM189B	c191746.graph_c0_seq9	NA	NA	3	1	not significant
MYOF	c201113.graph_c0_seq9	NA	NA	10	7	not significant
PSTK	c201368.graph_c7_seq7	NA	NA	4	0	not significant
MYOF	c201113.graph_c0_seq26	NA	NA	10	8	not significant
UROS	c193977.graph_c1_seq26	NA	NA	13	0	not significant
ADAM8	c201039.graph_c0_seq46	NA	NA	4	0	not significant
PIGM	c207140.graph_c0_seq1	NA	NA	14	2	not significant
GCNT7	c141802.graph_c1_seq2	NA	NA	4	0	not significant
C17ORF80	c195769.graph_c0_seq1	NA	NA	5	0	not significant
C6ORF57	c196899.graph_c4_seq5	NA	NA	11	1	not significant
HIAT1	c194886.graph_c2_seq3	NA	NA	14	2	not significant
OVCA2	c198325.graph_c5_seq9	NA	NA	5	4	not significant
CIDEC	c184008.graph_c0_seq3	NA	NA	12	1	not significant
CYP1A2	c191176.graph_c1_seq10	NA	NA	11	7	not significant
SPNS3	c192522.graph_c0_seq1	NA	NA	11	3	not significant
SCFD2	c198006.graph_c0_seq2	NA	NA	10	2	not significant
NXT2	c181869.graph_c1_seq8	NA	NA	11	3	not significant
TTC28	c203103.graph_c1_seq9	NA	NA	10	1	not significant
LRP11	c176664.graph_c0_seq1	NA	NA	10	2	not significant
LAS1L	c174429.graph_c0_seq6	NA	NA	6	2	not significant
HJURP	c186038.graph_c0_seq4	NA	NA	3	5	not significant
SLC2A6	c193368.graph_c0_seq8	NA	NA	4	1	not significant
NOL3	c642211.graph_c0_seq1	NA	NA	3	1	not significant
FAM26D	c194830.graph_c0_seq1	NA	NA	5	0	not significant
SLC2A6	c193368.graph_c0_seq10	NA	NA	4	1	not significant
CUZD1	c203838.graph_c1_seq46	NA	NA	7	0	not significant
EFCC1	c196860.graph_c0_seq7	NA	NA	3	0	not significant
SPPL2A	c188048.graph_c0_seq13	NA	NA	12	2	not significant
SLC38A11	c175974.graph_c0_seq1	NA	NA	4	1	not significant
RTN2	c167049.graph_c0_seq1	NA	NA	9	2	not significant
RTN2	c167049.graph_c0_seq3	NA	NA	9	2	not significant
EFS_8	c193585.graph_c1_seq16	NA	NA	4	0	not significant
BSCL2	c191236.graph_c1_seq24	NA	NA	9	3	not significant
MSMB	c184487.graph_c0_seq1	NA	NA	3	1	not significant
ASIC4	c186696.graph_c1_seq9	NA	NA	8	1	not significant
HECW1	c213121.graph_c0_seq1	NA	NA	8	10	not significant
HPSE	c202249.graph_c0_seq2	NA	NA	9	2	not significant
LOC100912050	c161121.graph_c0_seq1	NA	NA	8	0	not significant
NT5E	c189674.graph_c0_seq3	NA	NA	13	2	not significant
SFXN1	c199082.graph_c0_seq1	NA	NA	15	1	not significant
DYNC2H1	c199932.graph_c1_seq4	NA	NA	10	12	not significant
DYNC2H1	c199932.graph_c1_seq10	NA	NA	10	12	not significant
NOD1	c200528.graph_c2_seq59	NA	NA	8	25	not significant
SPIDR	c193292.graph_c0_seq12	NA	NA	4	0	not significant
TRMT10B	c193505.graph_c5_seq1	NA	NA	15	0	not significant
SH3D19	c194389.graph_c0_seq1	NA	NA	3	0	not significant
C11ORF74	c201312.graph_c1_seq2	NA	NA	7	0	not significant
APLF	c195696.graph_c0_seq9	NA	NA	6	0	not significant
CCDC103	c182333.graph_c0_seq2	NA	NA	7	1	not significant
SNAP47	c179165.graph_c0_seq3	NA	NA	8	0	not significant
ANXA7	c198260.graph_c2_seq1	NA	NA	15	2	not significant
CLNS1A	c194591.graph_c1_seq1	NA	NA	15	2	not significant
SENP1	c175830.graph_c0_seq2	NA	NA	13	2	not significant
FEZ2	c160193.graph_c0_seq1	NA	NA	15	2	not significant
MALSU1	c193825.graph_c0_seq4	NA	NA	6	1	not significant
IRGQ	c138542.graph_c0_seq2	NA	NA	4	0	not significant
CUL9	c194415.graph_c0_seq7	NA	NA	5	20	not significant
CCDC155	c200623.graph_c0_seq33	NA	NA	5	0	not significant
CCDC169-SOHLH2	c180619.graph_c1_seq2	NA	NA	4	1	not significant
SLC38A4	c190105.graph_c1_seq1	NA	NA	12	2	not significant
LAT	c197249.graph_c1_seq11	NA	NA	10	2	not significant
ROS1	c190635.graph_c0_seq2	NA	NA	8	9	not significant
LRRC48	c199358.graph_c0_seq35	NA	NA	4	8	not significant
EMB	c200839.graph_c0_seq1	NA	NA	7	0	not significant
TMEM53	c196800.graph_c2_seq1	NA	NA	15	1	not significant
MPV17L2	c196876.graph_c0_seq6	NA	NA	8	7	not significant
CLDND2	c200331.graph_c1_seq2	NA	NA	3	3	not significant
TOR1AIP1	c196041.graph_c0_seq15	NA	NA	8	1	not significant
NDUFS4	c344.graph_c0_seq2	NA	NA	16	2	not significant
GNL3L_8	c195538.graph_c1_seq18	NA	NA	14	1	not significant
KCNK16	c175748.graph_c0_seq3	NA	NA	8	11	not significant
LIMA1	c165714.graph_c0_seq1	NA	NA	7	0	not significant
LAMA1	c203886.graph_c0_seq41	NA	NA	4	90	not significant
CHEK2	c200715.graph_c2_seq16	NA	NA	5	0	not significant
MAP3K5	c201031.graph_c0_seq18	NA	NA	13	2	not significant
CCNE2	c187238.graph_c0_seq1	NA	NA	11	1	not significant
CERS3	c200669.graph_c3_seq24	NA	NA	6	0	not significant
IGJ	c198040.graph_c4_seq1	NA	NA	11	1	not significant
MAP3K8	c199408.graph_c2_seq22	NA	NA	10	2	not significant
ADTRP	c194412.graph_c0_seq5	NA	NA	9	0	not significant
SWI5	c201331.graph_c1_seq2	NA	NA	4	0	not significant
AKAP17B	c188577.graph_c0_seq1	NA	NA	3	0	not significant
ZNF474	c182225.graph_c0_seq4	NA	NA	4	0	not significant
NEU2	c173100.graph_c0_seq3	NA	NA	3	13	not significant
SEC31A	c198601.graph_c3_seq19	NA	NA	12	2	not significant
CATSPER4	c184480.graph_c0_seq2	NA	NA	5	1	not significant
IL1R2	c167689.graph_c0_seq1	NA	NA	4	0	not significant
FAM189B	c191746.graph_c0_seq2	NA	NA	4	1	not significant
DNAJC12	c195898.graph_c1_seq27	NA	NA	15	2	not significant
SEC31A	c198601.graph_c3_seq13	NA	NA	12	2	not significant
CYB5D1	c180501.graph_c0_seq4	NA	NA	17	2	not significant
SEC31A	c198601.graph_c3_seq29	NA	NA	12	2	not significant
PPRC1	c201014.graph_c0_seq59	NA	NA	5	6	not significant
SGCA	c187520.graph_c2_seq6	NA	NA	11	1	not significant
IQGAP1	c182945.graph_c1_seq4	NA	NA	14	2	not significant
RNF123	c202463.graph_c2_seq53	NA	NA	11	2	not significant
FANCC	c201758.graph_c0_seq6	NA	NA	5	3	not significant
NDUFV3	c203986.graph_c0_seq3	NA	NA	12	0	not significant
MCF2	c192025.graph_c0_seq41	NA	NA	7	1	not significant
C7ORF31	c200998.graph_c0_seq6	NA	NA	11	0	not significant
TMEM134	c184152.graph_c0_seq18	NA	NA	16	0	not significant
NEDD1	c202504.graph_c4_seq2	NA	NA	11	1	not significant
EGFL8	c197659.graph_c0_seq33	NA	NA	5	8	not significant
CEACAM16	c185478.graph_c0_seq5	NA	NA	7	17	not significant
GPR141	c140098.graph_c0_seq1	NA	NA	7	4	not significant
MORC2	c186933.graph_c0_seq4	NA	NA	14	1	not significant
FAM175A	c199642.graph_c3_seq5	NA	NA	5	2	not significant
SIGIRR	c202434.graph_c1_seq35	NA	NA	12	2	not significant
C7ORF62	c159039.graph_c0_seq2	NA	NA	7	1	not significant
ZMYND10	c189188.graph_c0_seq2	NA	NA	12	2	not significant
TMEM232	c203488.graph_c2_seq9	NA	NA	4	3	not significant
IFT20	c199172.graph_c1_seq1	NA	NA	4	2	not significant
TRIM5	c203701.graph_c3_seq12	NA	NA	4	0	not significant
PON1	c140381.graph_c0_seq1	NA	NA	15	1	not significant
CHML	c183757.graph_c0_seq2	NA	NA	11	1	not significant
APBA2	c190538.graph_c0_seq3	NA	NA	13	1	not significant
APBA2	c190538.graph_c0_seq7	NA	NA	13	1	not significant
HSBP1L1	c199135.graph_c7_seq2	NA	NA	9	1	not significant
NSMCE2	c200306.graph_c4_seq2	NA	NA	13	1	not significant
TCTN2	c201241.graph_c3_seq26	NA	NA	3	2	not significant
MILR1	c183272.graph_c0_seq2	NA	NA	4	1	not significant
DYNC2LI1	c192742.graph_c2_seq3	NA	NA	14	2	not significant
MLXIPL	c202853.graph_c4_seq17	NA	NA	6	0	not significant
CA3	c139114.graph_c0_seq1	NA	NA	16	1	not significant
HPRT	c4645.graph_c0_seq1	NA	NA	7	2	not significant
C20ORF96	c196504.graph_c0_seq26	NA	NA	3	3	not significant
EFCAB1	c198126.graph_c0_seq4	NA	NA	10	2	not significant
LOC100360846	c204113.graph_c0_seq1	NA	NA	3	2	not significant
PRRG3	c201475.graph_c4_seq3	NA	NA	11	1	not significant
RFT1	c194162.graph_c0_seq4	NA	NA	11	1	not significant
IL36B	c189262.graph_c0_seq1	NA	NA	4	1	not significant
CCDC89	c153565.graph_c0_seq1	NA	NA	11	0	not significant
GSG1	c191925.graph_c0_seq8	NA	NA	8	0	not significant
TBC1D21	c155773.graph_c0_seq1	NA	NA	10	2	not significant
LGALS7	c158508.graph_c0_seq1	NA	NA	3	10	not significant
MCCC1	c197250.graph_c0_seq3	NA	NA	11	1	not significant
XRCC4	c204969.graph_c0_seq1	NA	NA	11	1	not significant
LOC100911660	c199624.graph_c0_seq18	NA	NA	10	2	not significant
CCDC173	c198927.graph_c0_seq3	NA	NA	3	3	not significant
RITA1	c193944.graph_c0_seq3	NA	NA	8	0	not significant
C1ORF192	c187705.graph_c0_seq3	NA	NA	7	0	not significant
KBTBD4	c197357.graph_c3_seq2	NA	NA	12	1	not significant
LHFPL5	c156491.graph_c0_seq3	NA	NA	13	3	not significant
ITGAV	c203676.graph_c0_seq18	NA	NA	9	1	not significant
XIAP	c200563.graph_c4_seq22	NA	NA	14	2	not significant
SGSM1	c203286.graph_c5_seq26	NA	NA	12	3	not significant
PIK3R2	c196415.graph_c2_seq1	NA	NA	7	2	not significant
SGSM1	c203286.graph_c5_seq6	NA	NA	12	3	not significant
ID4	c190055.graph_c1_seq17	NA	NA	6	2	not significant
C8ORF48	c172215.graph_c1_seq1	NA	NA	3	0	not significant
HPS4	c201295.graph_c1_seq39	NA	NA	4	3	not significant
GABRR2	c190870.graph_c1_seq1	NA	NA	8	2	not significant
GSTM3	c196545.graph_c4_seq1	NA	NA	16	1	not significant
ROCK1	c199297.graph_c0_seq4	NA	NA	15	2	not significant
PLXDC1	c196470.graph_c1_seq16	NA	NA	7	0	not significant
USMG5	c153488.graph_c0_seq1	NA	NA	14	1	not significant
CHEK2	c200715.graph_c2_seq19	NA	NA	9	1	not significant
ZNF598	c200183.graph_c0_seq20	NA	NA	9	0	not significant
PNKP	c199363.graph_c3_seq2	NA	NA	9	5	not significant
C19ORF38	c181937.graph_c0_seq2	NA	NA	5	0	not significant
ADCYAP1	c184681.graph_c0_seq3	NA	NA	9	7	not significant
MLXIPL	c202853.graph_c4_seq16	NA	NA	5	0	not significant
ZNF407	c176516.graph_c0_seq2	NA	NA	9	2	not significant
USP2	c193426.graph_c1_seq19	NA	NA	9	2	not significant
GSTK1	c517785.graph_c0_seq1	NA	NA	6	0	not significant
WDSUB1	c177281.graph_c0_seq5	NA	NA	14	1	not significant
EIF4B	c198783.graph_c1_seq16	NA	NA	16	2	not significant
LDOC1	c230315.graph_c0_seq1	NA	NA	7	0	not significant
MAB21L3	c199465.graph_c2_seq15	NA	NA	4	2	not significant
N4BP2L2	c201844.graph_c0_seq53	NA	NA	7	0	not significant
FDPS	c174934.graph_c0_seq4	NA	NA	10	2	not significant
CEP85	c189570.graph_c1_seq9	NA	NA	8	0	not significant
ARMC12	c200371.graph_c0_seq25	NA	NA	8	2	not significant
LEPR	c193515.graph_c1_seq28	NA	NA	7	4	not significant
LEPR	c193515.graph_c1_seq20	NA	NA	7	4	not significant
CARKD	c201807.graph_c0_seq3	NA	NA	7	0	not significant
PODN	c203662.graph_c0_seq16	NA	NA	10	2	not significant
CSF3R	c201117.graph_c0_seq11	NA	NA	3	0	not significant
CLDN25	c75829.graph_c0_seq1	NA	NA	3	3	not significant
SLC11A1	c194041.graph_c8_seq9	NA	NA	12	1	not significant
METTL7A	c200570.graph_c0_seq1	NA	NA	13	1	not significant
OSGIN2	c189539.graph_c0_seq4	NA	NA	5	0	not significant
TCEANC	c192135.graph_c0_seq6	NA	NA	6	1	not significant
ABCA2	c201519.graph_c4_seq79	NA	NA	13	2	not significant
IFT43	c179347.graph_c0_seq4	NA	NA	14	0	not significant
HLA-DMB	c198862.graph_c0_seq15	NA	NA	8	1	not significant
ABCC6	c200476.graph_c1_seq26	NA	NA	9	19	not significant
CARKD	c201807.graph_c0_seq33	NA	NA	6	0	not significant
CIB4	c197042.graph_c0_seq7	NA	NA	9	0	not significant
SENP7	c196846.graph_c0_seq14	NA	NA	3	0	not significant
REG4	c581748.graph_c0_seq1	NA	NA	3	1	not significant
OS04G0617600	c202869.graph_c1_seq4	NA	NA	4	3	not significant
CHST6	c192357.graph_c1_seq1	NA	NA	7	4	not significant
GPATCH2	c203529.graph_c0_seq17	NA	NA	4	0	not significant
SUGT1	c190326.graph_c0_seq1	NA	NA	4	2	not significant
RANGAP1	c185983.graph_c0_seq4	NA	NA	9	2	not significant
ZNF654	c199911.graph_c0_seq4	NA	NA	6	1	not significant
ST6GALNAC5	c201533.graph_c0_seq4	NA	NA	9	2	not significant
ETAA1	c203341.graph_c0_seq1	NA	NA	4	0	not significant
SENP7	c196846.graph_c0_seq23	NA	NA	3	0	not significant
SLC50A1	c175777.graph_c0_seq4	NA	NA	16	1	not significant
TXNL4A	c202015.graph_c0_seq3	NA	NA	15	0	not significant
TEX12	c186643.graph_c1_seq14	NA	NA	10	6	not significant
MYRF	c201854.graph_c1_seq16	NA	NA	9	3	not significant
G2E3	c193763.graph_c0_seq16	NA	NA	10	1	not significant
OSBPL5	c203187.graph_c0_seq8	NA	NA	10	0	not significant
OSBPL5	c203187.graph_c0_seq2	NA	NA	10	0	not significant
ZNF397	c189026.graph_c0_seq2	NA	NA	3	0	not significant
RSAD2	c186980.graph_c0_seq4	NA	NA	9	0	not significant
MIA3_7	c202393.graph_c3_seq1	NA	NA	3	9	not significant
FAM43A	c175134.graph_c0_seq1	NA	NA	11	2	not significant
PABPN1L	c202552.graph_c2_seq4	NA	NA	6	0	not significant
ECSIT	c138700.graph_c0_seq1	NA	NA	4	0	not significant
KCNH4	c201772.graph_c0_seq5	NA	NA	7	10	not significant
SYDE1	c188161.graph_c0_seq5	NA	NA	8	9	not significant
SOX13	c187234.graph_c1_seq8	NA	NA	12	1	not significant
RREB1	c202248.graph_c4_seq1	NA	NA	8	4	not significant
AK8	c199912.graph_c0_seq4	NA	NA	10	0	not significant
CLU	c189381.graph_c0_seq1	NA	NA	16	2	not significant
ZRANB3	c200897.graph_c0_seq65	NA	NA	5	0	not significant
CLTB	c194387.graph_c0_seq1	NA	NA	14	1	not significant
TFAM	c198694.graph_c0_seq1	NA	NA	9	0	not significant
KLK10	c202348.graph_c0_seq4	NA	NA	10	2	not significant
C11ORF24	c184065.graph_c0_seq1	NA	NA	8	0	not significant
TNFSF8	c177548.graph_c0_seq3	NA	NA	5	0	not significant
MTFR1L	c188060.graph_c2_seq2	NA	NA	16	1	not significant
PROX2	c199089.graph_c4_seq14	NA	NA	3	4	not significant
FGD3	c201975.graph_c1_seq44	NA	NA	5	0	not significant
SURF2	c154228.graph_c0_seq4	NA	NA	9	1	not significant
SURF2	c154228.graph_c0_seq1	NA	NA	9	1	not significant
KIAA0100	c191606.graph_c1_seq2	NA	NA	14	1	not significant
CDK5RAP1	c199007.graph_c0_seq2	NA	NA	10	0	not significant
C9ORF89	c198177.graph_c1_seq12	NA	NA	12	2	not significant
RPS4Y1	c198523.graph_c0_seq4	NA	NA	17	0	not significant
CYB561D2	c185818.graph_c2_seq12	NA	NA	16	0	not significant
FKBP5	c186237.graph_c0_seq1	NA	NA	3	1	not significant
RNF111	c178749.graph_c2_seq2	NA	NA	5	1	not significant
CD3G	c605370.graph_c0_seq1	NA	NA	3	0	not significant
POFUT2	c189189.graph_c0_seq5	NA	NA	13	0	not significant
POFUT2	c189189.graph_c0_seq8	NA	NA	13	0	not significant
RNF111	c178749.graph_c2_seq3	NA	NA	5	1	not significant
COLCA2	c194341.graph_c0_seq4	NA	NA	5	0	not significant
MTPAP	c184131.graph_c1_seq4	NA	NA	9	0	not significant
C19ORF52	c166799.graph_c0_seq1	NA	NA	8	1	not significant
TIFAB	c196521.graph_c1_seq13	NA	NA	3	0	not significant
PDILT	c189074.graph_c0_seq1	NA	NA	4	0	not significant
FAM212A	c160712.graph_c0_seq2	NA	NA	13	1	not significant
SOX15	c209458.graph_c0_seq1	NA	NA	6	0	not significant
APBB3	c201042.graph_c1_seq97	NA	NA	8	3	not significant
BTN1A1	c197134.graph_c4_seq64	NA	NA	4	1	not significant
WASF3	c191211.graph_c0_seq17	NA	NA	14	1	not significant
NOMO3	c187392.graph_c1_seq1	NA	NA	15	0	not significant
IRGC	c154719.graph_c0_seq1	NA	NA	11	2	not significant
CDK2	c174091.graph_c0_seq10	NA	NA	3	1	not significant
TTPAL	c195005.graph_c2_seq9	NA	NA	3	1	not significant
LRRC48	c199358.graph_c0_seq3	NA	NA	7	9	not significant
C20ORF26	c202493.graph_c0_seq46	NA	NA	3	3	not significant
USP16	c198544.graph_c7_seq22	NA	NA	12	1	not significant
SRD5A2	c175003.graph_c0_seq1	NA	NA	3	0	not significant
LALBA	c111070.graph_c0_seq1	NA	NA	3	10	not significant
SYCP3	c168538.graph_c0_seq1	NA	NA	3	2	not significant
MUTYH	c199218.graph_c0_seq85	NA	NA	3	0	not significant
AUP1	c191698.graph_c0_seq6	NA	NA	16	1	not significant
CALML4	c167651.graph_c1_seq4	NA	NA	10	1	not significant
PPP1R3F	c170578.graph_c1_seq4	NA	NA	5	0	not significant
CCDC115	c161757.graph_c0_seq2	NA	NA	10	7	not significant
DRAXIN	c238505.graph_c0_seq1	NA	NA	3	7	not significant
CITED1	c181290.graph_c0_seq2	NA	NA	16	1	not significant
TMEM17	c194793.graph_c4_seq2	NA	NA	14	0	not significant
SLAMF8	c198175.graph_c0_seq2	NA	NA	6	0	not significant
BAG3	c175633.graph_c0_seq1	NA	NA	12	1	not significant
ATRIP	c189851.graph_c0_seq5	NA	NA	8	1	not significant
MAVS	c201065.graph_c9_seq55	NA	NA	5	1	not significant
TESK1	c182199.graph_c0_seq14	NA	NA	15	1	not significant
BCL2L15	c190264.graph_c0_seq20	NA	NA	5	0	not significant
FAM213A	c175075.graph_c0_seq1	NA	NA	13	0	not significant
SPCS1	c202704.graph_c0_seq1	NA	NA	3	2	not significant
C16ORF59	c199284.graph_c3_seq4	NA	NA	4	1	not significant
IRX6	c143755.graph_c0_seq1	NA	NA	3	0	not significant
FCHO1	c203190.graph_c2_seq112	NA	NA	6	5	not significant
HDHD3	c161141.graph_c0_seq2	NA	NA	16	1	not significant
NUDT7	c194016.graph_c1_seq3	NA	NA	6	1	not significant
MUTYH	c199218.graph_c0_seq8_PART0	NA	NA	8	0	not significant
SOX18	c205275.graph_c0_seq1	NA	NA	4	4	not significant
EPSTI1	c186899.graph_c2_seq3	NA	NA	3	14	not significant
MTFMT	c196354.graph_c1_seq2	NA	NA	12	1	not significant
TATDN3	c196379.graph_c2_seq41	NA	NA	3	1	not significant
SLC9B2	c202200.graph_c0_seq25	NA	NA	9	8	not significant
SLC17A5	c199005.graph_c2_seq5	NA	NA	12	1	not significant
RSL1D1	c158517.graph_c0_seq2	NA	NA	8	0	not significant
APRT	c172635.graph_c0_seq14	NA	NA	4	0	not significant
LPCAT1	c193716.graph_c0_seq8	NA	NA	5	15	not significant
PREB	c199910.graph_c1_seq20	NA	NA	6	0	not significant
NOD2	c203752.graph_c1_seq68	NA	NA	10	0	not significant
FBXO42	c190747.graph_c2_seq3	NA	NA	15	0	not significant
SH3YL1	c197633.graph_c2_seq2	NA	NA	13	1	not significant
TAPT1	c194298.graph_c3_seq10	NA	NA	14	2	not significant
FAM53C	c195674.graph_c0_seq4	NA	NA	14	0	not significant
IL4R	c191512.graph_c3_seq6	NA	NA	5	0	not significant
DDIT3	c198617.graph_c0_seq3	NA	NA	14	0	not significant
ZBTB8OS	c180684.graph_c0_seq2	NA	NA	14	1	not significant
TNRC6C	c194979.graph_c1_seq3	NA	NA	11	1	not significant
KTI12	c205115.graph_c0_seq1	NA	NA	11	1	not significant
TNRC6C	c194979.graph_c1_seq1	NA	NA	11	1	not significant
ETFA	c168176.graph_c0_seq4	NA	NA	15	2	not significant
CXCL16	c202108.graph_c2_seq10	NA	NA	4	1	not significant
SUOX	c197151.graph_c4_seq6	NA	NA	16	0	not significant
RNASE6	c190865.graph_c0_seq2	NA	NA	11	1	not significant
MUTYH	c199218.graph_c0_seq89	NA	NA	9	1	not significant
ECHDC2	c198325.graph_c4_seq1	NA	NA	13	1	not significant
SLC35E3	c155277.graph_c0_seq1	NA	NA	13	0	not significant
TMEM55B	c194176.graph_c1_seq5	NA	NA	16	0	not significant
SLC25A30	c203165.graph_c3_seq5	NA	NA	11	1	not significant
TMEM55B	c194176.graph_c1_seq21	NA	NA	16	0	not significant
CISH	c200585.graph_c1_seq4	NA	NA	17	1	not significant
TMEM38B	c174550.graph_c0_seq10	NA	NA	13	0	not significant
BLP	c201487.graph_c2_seq13	NA	NA	12	1	not significant
LOC722716	c110499.graph_c0_seq1	NA	NA	4	0	not significant
HSPBAP1	c193548.graph_c1_seq5	NA	NA	11	0	not significant
AIMP2	c199575.graph_c5_seq12	NA	NA	13	1	not significant
WHSC1	c201700.graph_c0_seq18	NA	NA	3	1	not significant
NCOA6_4	c190908.graph_c2_seq3	NA	NA	4	9	not significant
MTG1	c198326.graph_c1_seq9	NA	NA	9	1	not significant
ATRIP	c189851.graph_c0_seq8	NA	NA	5	0	not significant
IQCB1	c192258.graph_c0_seq5	NA	NA	12	0	not significant
KLRC1	c191833.graph_c0_seq20	NA	NA	3	0	not significant
CISH	c200585.graph_c1_seq3	NA	NA	17	1	not significant
SLC41A3	c199206.graph_c0_seq4	NA	NA	12	0	not significant
1500009L16RIK	c193653.graph_c2_seq11	NA	NA	11	0	not significant
KLHL8	c159246.graph_c1_seq2	NA	NA	14	1	not significant
ALAS2	c198371.graph_c3_seq5	NA	NA	11	1	not significant
DDAH2	c181590.graph_c0_seq1	NA	NA	15	1	not significant
C17ORF100	c175964.graph_c1_seq7	NA	NA	7	0	not significant
PTCHD1	c142214.graph_c0_seq1	NA	NA	12	1	not significant
CLCA2	c202406.graph_c0_seq1	NA	NA	8	3	not significant
ZMYND12	c198688.graph_c3_seq2	NA	NA	10	1	not significant
FNTA	c190493.graph_c2_seq5	NA	NA	14	1	not significant
CACNA2D2	c197646.graph_c0_seq4	NA	NA	4	2	not significant
SLC39A11	c166423.graph_c0_seq1	NA	NA	13	1	not significant
SLC25A43	c175507.graph_c0_seq1	NA	NA	10	1	not significant
RNLS	c193040.graph_c1_seq13	NA	NA	8	0	not significant
PIGA	c189948.graph_c1_seq30	NA	NA	4	1	not significant
NDE1_11	c199655.graph_c0_seq17	NA	NA	11	1	not significant
DEFB22	c218955.graph_c0_seq1	NA	NA	3	0	not significant
SLC44A1	c155649.graph_c0_seq1	NA	NA	16	1	not significant
CENPH	c188754.graph_c2_seq5	NA	NA	7	0	not significant
MRPS14	c177468.graph_c0_seq4	NA	NA	16	1	not significant
GATAD2B	c201179.graph_c6_seq4	NA	NA	11	1	not significant
CMTM6	c164714.graph_c0_seq1	NA	NA	13	1	not significant
TBRG1	c183839.graph_c0_seq24	NA	NA	13	0	not significant
CEP120	c197738.graph_c0_seq8	NA	NA	8	0	not significant
CACNA2D2	c197646.graph_c0_seq13	NA	NA	4	2	not significant
NUP153	c191095.graph_c0_seq18	NA	NA	3	17	not significant
LIN37	c187128.graph_c1_seq23	NA	NA	15	1	not significant
PHRF1	c194411.graph_c0_seq2	NA	NA	7	3	not significant
NUDT14	c156678.graph_c0_seq2	NA	NA	11	0	not significant
NDUFAF7	c199581.graph_c0_seq8	NA	NA	14	1	not significant
WHSC1	c201700.graph_c0_seq24	NA	NA	3	0	not significant
L2K14710	c193809.graph_c2_seq15	NA	NA	13	1	not significant
C1ORF86	c197627.graph_c1_seq5	NA	NA	6	1	not significant
FAM132A	c191565.graph_c0_seq22	NA	NA	10	1	not significant
CAST	c193928.graph_c2_seq5	NA	NA	3	1	not significant
CEP120	c197738.graph_c0_seq4	NA	NA	14	1	not significant
B3GAT3	c202459.graph_c4_seq75_PART0	NA	NA	15	1	not significant
DIXDC1	c197704.graph_c0_seq38	NA	NA	9	1	not significant
NQO1	c204685.graph_c0_seq1	NA	NA	3	0	not significant
ATP5D	c196750.graph_c2_seq1	NA	NA	14	1	not significant
TMEM33	c178429.graph_c0_seq2	NA	NA	15	1	not significant
TIMM50	c198572.graph_c0_seq2	NA	NA	15	1	not significant
DUSP12	c199939.graph_c0_seq9	NA	NA	13	0	not significant
SMIM14	c188812.graph_c0_seq1	NA	NA	16	1	not significant
APOA1	c145496.graph_c0_seq1	NA	NA	8	2	not significant
STAMBP	c195377.graph_c4_seq5	NA	NA	16	1	not significant
C18ORF21	c197955.graph_c1_seq5	NA	NA	12	0	not significant
TNFRSF17	c193236.graph_c0_seq16	NA	NA	5	0	not significant
CCNE1	c167243.graph_c0_seq1	NA	NA	13	1	not significant
CYB5D2	c199965.graph_c4_seq2	NA	NA	10	0	not significant
VOPP1	c187258.graph_c0_seq2	NA	NA	12	1	not significant
ZDHHC16	c198125.graph_c1_seq4	NA	NA	13	1	not significant
ZDHHC16	c198125.graph_c1_seq90	NA	NA	13	1	not significant
LPGAT1	c195797.graph_c0_seq5	NA	NA	12	1	not significant
G6PC2	c276882.graph_c0_seq1	NA	NA	7	1	not significant
AZGP1	c154232.graph_c0_seq1	NA	NA	9	0	not significant
ANKRD49	c183189.graph_c2_seq3	NA	NA	11	1	not significant
ELOVL1	c186219.graph_c0_seq3	NA	NA	14	0	not significant
MTA2	c202459.graph_c4_seq81	NA	NA	14	1	not significant
PIAS1	c181399.graph_c0_seq3	NA	NA	14	1	not significant
DCPS	c197759.graph_c2_seq19	NA	NA	15	1	not significant
DIXDC1	c197704.graph_c0_seq10	NA	NA	11	1	not significant
BMPR1A	c199377.graph_c0_seq1	NA	NA	13	1	not significant
RNF135	c186735.graph_c0_seq6	NA	NA	5	0	not significant
HTR1F	c327944.graph_c0_seq1	NA	NA	10	1	not significant
GIGYF1	c200231.graph_c1_seq84	NA	NA	4	1	not significant
HSD17B7	c198293.graph_c6_seq12	NA	NA	16	1	not significant
CHCHD5	c196356.graph_c0_seq17	NA	NA	14	1	not significant
ADAT1	c198776.graph_c0_seq9	NA	NA	8	0	not significant
TEKT4	c187224.graph_c0_seq9	NA	NA	10	1	not significant
BAG4_11	c193965.graph_c2_seq1	NA	NA	4	4	not significant
KDM5C	c197953.graph_c0_seq11	NA	NA	11	1	not significant
NAA25	c196863.graph_c4_seq1	NA	NA	11	0	not significant
BBS9	c200837.graph_c1_seq20	NA	NA	10	1	not significant
KIAA0226L	c197996.graph_c0_seq31	NA	NA	5	4	not significant
PLCE1	c198382.graph_c0_seq14	NA	NA	10	2	not significant
LY75	c192275.graph_c0_seq16	NA	NA	9	1	not significant
ZBTB37	c192092.graph_c0_seq12	NA	NA	8	1	not significant
GINS4	c192498.graph_c3_seq6	NA	NA	15	1	not significant
CRYZL1	c203303.graph_c1_seq54	NA	NA	14	0	not significant
VRK1	c194065.graph_c1_seq2	NA	NA	13	0	not significant
ACMSD	c196013.graph_c3_seq4	NA	NA	12	1	not significant
ZNF394	c189026.graph_c0_seq7	NA	NA	6	0	not significant
CCBE1	c198796.graph_c0_seq15	NA	NA	10	0	not significant
NCOA4	c195678.graph_c6_seq5	NA	NA	15	0	not significant
RMND1	c196356.graph_c5_seq18	NA	NA	11	0	not significant
TESK2	c192190.graph_c0_seq16	NA	NA	13	1	not significant
GDA	c181403.graph_c0_seq2	NA	NA	15	0	not significant
RESP18	c142392.graph_c1_seq1	NA	NA	8	0	not significant
NIT2	c176820.graph_c1_seq4	NA	NA	14	1	not significant
ZSWIM6_9	c197589.graph_c0_seq4	NA	NA	12	1	not significant
C19ORF80	c203243.graph_c1_seq1	NA	NA	8	0	not significant
C1ORF234	c109692.graph_c0_seq1	NA	NA	3	0	not significant
PLSCR4	c200915.graph_c2_seq20	NA	NA	3	0	not significant
PMCH	c109914.graph_c0_seq1	NA	NA	12	1	not significant
TRIM7	c195700.graph_c5_seq14	NA	NA	7	0	not significant
GLS2	c199163.graph_c0_seq52	NA	NA	11	1	not significant
MRPL32_12	c154079.graph_c0_seq1	NA	NA	15	0	not significant
HSPA13	c187515.graph_c0_seq1	NA	NA	15	1	not significant
ATP5G2	c204052.graph_c0_seq1	NA	NA	13	1	not significant
PTPRA	c160587.graph_c0_seq1	NA	NA	16	1	not significant
SETD3	c141695.graph_c0_seq2	NA	NA	9	1	not significant
CAPN7	c194787.graph_c3_seq2	NA	NA	9	4	not significant
AOS1	c183820.graph_c0_seq1	NA	NA	16	1	not significant
COL15A1	c200109.graph_c4_seq3	NA	NA	3	0	not significant
INSIG1	c182128.graph_c0_seq3	NA	NA	11	1	not significant
NABP1	c197421.graph_c1_seq1	NA	NA	10	1	not significant
MYO5A	c194337.graph_c0_seq4	NA	NA	3	10	not significant
MYO5A	c194337.graph_c0_seq6	NA	NA	3	10	not significant
TTC18	c193293.graph_c0_seq27	NA	NA	9	1	not significant
MAD2L1BP	c188793.graph_c0_seq3	NA	NA	11	0	not significant
PUS7L	c195131.graph_c0_seq10	NA	NA	4	0	not significant
VAMP7	c204530.graph_c0_seq1	NA	NA	14	0	not significant
TOR3A	c170090.graph_c0_seq1	NA	NA	8	1	not significant
TSEN2	c196787.graph_c1_seq2	NA	NA	5	1	not significant
PIP_7	c187344.graph_c0_seq22	NA	NA	3	1	not significant
TOMM34	c179030.graph_c1_seq1	NA	NA	14	0	not significant
R3HCC1L	c190489.graph_c1_seq23	NA	NA	4	1	not significant
IFNGR2	c158068.graph_c0_seq1	NA	NA	10	0	not significant
CYP2W1	c202423.graph_c0_seq5	NA	NA	9	0	not significant
ABHD14B	c199283.graph_c0_seq11	NA	NA	15	1	not significant
MRPS22	c200621.graph_c6_seq5	NA	NA	14	1	not significant
FASLG	c146372.graph_c0_seq3	NA	NA	8	1	not significant
MFSD6	c199040.graph_c0_seq2	NA	NA	12	0	not significant
GCNT4	c189484.graph_c0_seq3	NA	NA	10	1	not significant
RNF168	c175837.graph_c0_seq1	NA	NA	5	0	not significant
MGST2	c200975.graph_c0_seq2	NA	NA	14	0	not significant
GPR160	c196696.graph_c2_seq17	NA	NA	6	0	not significant
PTPRA	c160587.graph_c0_seq5	NA	NA	16	1	not significant
RRM1	c189571.graph_c0_seq1	NA	NA	14	0	not significant
FCHO1	c203190.graph_c2_seq76	NA	NA	7	3	not significant
SLC20A1	c197888.graph_c2_seq3	NA	NA	13	0	not significant
MROH6	c199751.graph_c0_seq7	NA	NA	5	18	not significant
ARL2BP	c200915.graph_c3_seq4	NA	NA	14	1	not significant
AKTIP	c192635.graph_c1_seq4	NA	NA	15	1	not significant
ILVBL	c200609.graph_c0_seq52	NA	NA	15	0	not significant
OCRL	c197264.graph_c1_seq12	NA	NA	13	1	not significant
TPGS2	c197833.graph_c0_seq49	NA	NA	7	0	not significant
FH	c109737.graph_c0_seq1	NA	NA	16	1	not significant
PAFAH2	c183409.graph_c0_seq8	NA	NA	14	1	not significant
SYNJ1	c202113.graph_c2_seq52	NA	NA	12	1	not significant
COMMD4	c201691.graph_c10_seq9	NA	NA	16	0	not significant
OCRL	c197264.graph_c1_seq3	NA	NA	13	1	not significant
EOGT	c199724.graph_c1_seq2	NA	NA	11	1	not significant
SYNJ1	c202113.graph_c2_seq15	NA	NA	12	1	not significant
C2ORF50	c201194.graph_c3_seq2	NA	NA	3	2	not significant
RWDD2B	c194532.graph_c0_seq1	NA	NA	13	0	not significant
POU3F3	c194208.graph_c5_seq10	NA	NA	3	1	not significant
SDHC	c186598.graph_c0_seq1	NA	NA	16	1	not significant
ZBTB40	c201439.graph_c0_seq1	NA	NA	12	1	not significant
SYNJ1	c202113.graph_c2_seq13	NA	NA	12	1	not significant
TACC2	c203551.graph_c1_seq26	NA	NA	4	0	not significant
TMEM219	c187403.graph_c3_seq26	NA	NA	12	0	not significant
DNAJC28	c202284.graph_c4_seq2	NA	NA	17	1	not significant
CLDN16	c155139.graph_c0_seq4	NA	NA	8	0	not significant
GBAS	c189836.graph_c0_seq1	NA	NA	10	1	not significant
RBBP8	c198825.graph_c0_seq5	NA	NA	8	3	not significant
VTI1B	c143092.graph_c0_seq1	NA	NA	16	1	not significant
YAE1D1_2	c190586.graph_c2_seq5	NA	NA	11	0	not significant
AKR1A1	c167622.graph_c0_seq2	NA	NA	15	0	not significant
NF2	c203857.graph_c0_seq47	NA	NA	11	1	not significant
DCAF17	c197463.graph_c3_seq5	NA	NA	9	0	not significant
ITM2A	c204879.graph_c0_seq1	NA	NA	15	1	not significant
TAS2R4	c198917.graph_c0_seq29	NA	NA	4	1	not significant
HSPB3	c190632.graph_c0_seq1	NA	NA	13	1	not significant
CALML4	c167651.graph_c1_seq2	NA	NA	6	1	not significant
LOXL3	c194658.graph_c0_seq38	NA	NA	11	1	not significant
FAM213B	c196753.graph_c0_seq41	NA	NA	11	1	not significant
FARS2	c192460.graph_c0_seq1	NA	NA	13	0	not significant
HEPACAM2	c195206.graph_c1_seq9	NA	NA	10	1	not significant
VIP	c166339.graph_c0_seq1	NA	NA	4	1	not significant
IPCEF1	c138373.graph_c0_seq2	NA	NA	11	0	not significant
PDCD2	c199612.graph_c4_seq2	NA	NA	5	0	not significant
PRKAB1	c196737.graph_c0_seq1	NA	NA	14	1	not significant
MRPL12	c186016.graph_c2_seq2	NA	NA	12	1	not significant
FBXL2	c197993.graph_c0_seq16	NA	NA	11	1	not significant
PAPD5	c200403.graph_c1_seq1	NA	NA	11	1	not significant
C16ORF90	c203282.graph_c0_seq26	NA	NA	7	0	not significant
VCAN	c194707.graph_c0_seq7	NA	NA	3	17	not significant
GNB1L	c192104.graph_c2_seq6	NA	NA	10	0	not significant
LOC718240	c203018.graph_c0_seq4	NA	NA	15	0	not significant
CLCC1	c200517.graph_c3_seq14	NA	NA	4	0	not significant
PRRG1	c191889.graph_c6_seq4	NA	NA	11	1	not significant
NXF1	c201657.graph_c0_seq39	NA	NA	8	1	not significant
TNFRSF11A	c192815.graph_c0_seq3	NA	NA	3	1	not significant
ZDHHC15	c184327.graph_c1_seq4	NA	NA	10	1	not significant
DTX2	c197859.graph_c0_seq12	NA	NA	4	1	not significant
C11ORF97	c191168.graph_c0_seq5	NA	NA	4	1	not significant
TRA2A	c203410.graph_c0_seq1	NA	NA	11	1	not significant
GLA	c200610.graph_c1_seq1	NA	NA	8	0	not significant
CYP3A7	c200664.graph_c0_seq2	NA	NA	5	25	not significant
EIF2AK2	c196913.graph_c2_seq88	NA	NA	5	0	not significant
PLD5	c201651.graph_c0_seq7	NA	NA	11	0	not significant
NPFF	c160096.graph_c0_seq1	NA	NA	5	1	not significant
SP100_3	c194143.graph_c0_seq40	NA	NA	3	1	not significant
FBXL21	c177897.graph_c0_seq5	NA	NA	9	1	not significant
BMP3	c201626.graph_c1_seq1	NA	NA	11	0	not significant
RREB1	c202248.graph_c4_seq7	NA	NA	8	3	not significant
C4ORF22	c190096.graph_c0_seq13	NA	NA	7	0	not significant
AP3B1	c193126.graph_c1_seq2	NA	NA	3	4	not significant
MORC3	c196722.graph_c2_seq6	NA	NA	14	1	not significant
APOA2	c267100.graph_c0_seq1	NA	NA	10	0	not significant
ACOT13	c204164.graph_c0_seq1	NA	NA	3	1	not significant
LACTB	c200741.graph_c7_seq15	NA	NA	14	0	not significant
KBTBD13	c193785.graph_c0_seq1	NA	NA	4	3	not significant
SI:CH211-103A14.5	c156799.graph_c0_seq4	NA	NA	9	1	not significant
SERPINB5	c138933.graph_c0_seq1	NA	NA	10	1	not significant
KIF20B	c203960.graph_c0_seq6	NA	NA	3	7	not significant
APOD	c179900.graph_c0_seq1	NA	NA	11	1	not significant
ETHE1	c177558.graph_c0_seq1	NA	NA	15	1	not significant
CCDC82	c164886.graph_c0_seq3	NA	NA	14	0	not significant
OGN	c184051.graph_c0_seq7	NA	NA	14	0	not significant
CPA6	c144461.graph_c0_seq3	NA	NA	8	0	not significant
AKAP8L	c190156.graph_c0_seq3	NA	NA	15	1	not significant
CCDC112	c199228.graph_c1_seq28	NA	NA	12	0	not significant
HLA-DMA	c201833.graph_c0_seq3	NA	NA	11	0	not significant
GNL3	c201336.graph_c0_seq27	NA	NA	3	1	not significant
CCNT2	c197411.graph_c2_seq1	NA	NA	11	1	not significant
PDDC1	c164137.graph_c0_seq2	NA	NA	13	1	not significant
ADAMTSL2	c191230.graph_c0_seq6	NA	NA	8	8	not significant
LRFN5	c192059.graph_c1_seq5	NA	NA	12	1	not significant
CERKL	c198179.graph_c2_seq12	NA	NA	3	0	not significant
C1ORF158	c156373.graph_c0_seq1	NA	NA	10	1	not significant
PGAP3	c198631.graph_c2_seq9	NA	NA	7	1	not significant
LAT2	c196749.graph_c1_seq17	NA	NA	3	0	not significant
PRKD3	c186710.graph_c1_seq1	NA	NA	12	1	not significant
GRM2	c168438.graph_c0_seq2	NA	NA	5	1	not significant
SLC12A1	c196816.graph_c0_seq11	NA	NA	13	1	not significant
MOCS2	c197371.graph_c0_seq1	NA	NA	3	0	not significant
BBS10	c191917.graph_c0_seq1	NA	NA	7	1	not significant
PLD5	c201651.graph_c0_seq10	NA	NA	11	1	not significant
GMDS	c168886.graph_c0_seq4	NA	NA	15	1	not significant
B4GALT1	c182170.graph_c0_seq1	NA	NA	11	0	not significant
CCDC112	c199228.graph_c1_seq3	NA	NA	3	0	not significant
DDX20	c182475.graph_c1_seq4	NA	NA	14	1	not significant
FCGR2A	c199867.graph_c3_seq4	NA	NA	5	5	not significant
PPP1R7	c174634.graph_c0_seq17	NA	NA	16	1	not significant
SLC34A3	c196167.graph_c0_seq14	NA	NA	12	1	not significant
C8ORF37	c195916.graph_c4_seq1	NA	NA	8	0	not significant
ATG16L2	c198974.graph_c0_seq47	NA	NA	10	1	not significant
SDR16C5	c108540.graph_c0_seq1	NA	NA	7	0	not significant
XKR9	c186888.graph_c0_seq1	NA	NA	9	1	not significant
RBMX2	c170961.graph_c1_seq1	NA	NA	9	0	not significant
TWF1	c197428.graph_c0_seq3	NA	NA	14	1	not significant
MXD1	c160816.graph_c0_seq1	NA	NA	12	1	not significant
MAST4_8	c200908.graph_c0_seq11	NA	NA	11	1	not significant
PAPSS2	c190803.graph_c0_seq5	NA	NA	3	1	not significant
RRP15	c175167.graph_c0_seq3	NA	NA	15	0	not significant
CAPN13	c201714.graph_c0_seq4	NA	NA	3	8	not significant
OTOL1	c311938.graph_c0_seq1	NA	NA	4	12	not significant
DNAH1	c203717.graph_c1_seq170	NA	NA	10	14	not significant
CISD2	c183596.graph_c0_seq1	NA	NA	15	0	not significant
FAR1	c203636.graph_c1_seq9	NA	NA	15	1	not significant
CNST	c200747.graph_c0_seq1	NA	NA	8	0	not significant
FAM122B	c199746.graph_c18_seq2	NA	NA	5	1	not significant
ARL5A	c189017.graph_c0_seq2	NA	NA	14	1	not significant
KRR1	c195717.graph_c1_seq7	NA	NA	14	0	not significant
STAC3	c188021.graph_c0_seq14	NA	NA	13	1	not significant
FAM13B	c200750.graph_c2_seq33	NA	NA	11	1	not significant
SYB	c187784.graph_c0_seq1	NA	NA	13	1	not significant
SYB	c187784.graph_c0_seq3	NA	NA	13	1	not significant
TSSK3	c138185.graph_c0_seq2	NA	NA	10	1	not significant
IL1RN	c171076.graph_c0_seq3	NA	NA	10	0	not significant
UPK2	c302413.graph_c0_seq1	NA	NA	4	1	not significant
PRR5L	c195335.graph_c1_seq19	NA	NA	3	1	not significant
UFL1	c198724.graph_c0_seq14	NA	NA	14	1	not significant
ANKRD37	c180320.graph_c0_seq2	NA	NA	3	0	not significant
METTL25	c191835.graph_c1_seq13	NA	NA	8	1	not significant
PRELP	c194043.graph_c0_seq1	NA	NA	13	1	not significant
EML2	c202220.graph_c0_seq1	NA	NA	8	1	not significant
HOXC4	c192169.graph_c0_seq4	NA	NA	9	1	not significant
EID2B	c192053.graph_c0_seq1	NA	NA	8	1	not significant
FAM181A	c176594.graph_c0_seq1	NA	NA	11	1	not significant
DENND4A	c183990.graph_c2_seq3	NA	NA	11	0	not significant
DENND4A	c183990.graph_c2_seq1	NA	NA	11	0	not significant
BTG1	c138505.graph_c0_seq1	NA	NA	17	1	not significant
AKR7A2	c198908.graph_c1_seq2	NA	NA	9	2	not significant
HDDC3	c184045.graph_c0_seq2	NA	NA	15	1	not significant
OTUD6A	c143882.graph_c0_seq1	NA	NA	3	0	not significant
CCDC103	c182333.graph_c0_seq6	NA	NA	4	1	not significant
PIK3R1	c174874.graph_c0_seq5	NA	NA	11	1	not significant
PIK3R1	c174874.graph_c0_seq14	NA	NA	11	1	not significant
AARS	c193492.graph_c9_seq4	NA	NA	15	2	not significant
MYO1B	c200178.graph_c0_seq3	NA	NA	7	1	not significant
PDGFC	c170375.graph_c0_seq1	NA	NA	10	1	not significant
CREG1	c180144.graph_c0_seq1	NA	NA	5	1	not significant
LMF2	c197509.graph_c0_seq65	NA	NA	12	0	not significant
BTG4	c261329.graph_c0_seq1	NA	NA	7	0	not significant
DNAJA1	c191512.graph_c2_seq5	NA	NA	15	1	not significant
CALD1_6	c193688.graph_c0_seq2	NA	NA	13	3	not significant
LRTM2	c199373.graph_c0_seq2	NA	NA	13	1	not significant
SHKBP1	c203020.graph_c3_seq29	NA	NA	11	0	not significant
RBM7	c201815.graph_c4_seq1	NA	NA	12	1	not significant
LZTFL1	c194878.graph_c0_seq2	NA	NA	6	5	not significant
BC053749	c200457.graph_c0_seq31	NA	NA	3	6	not significant
AGAP_AGAP002110	c199760.graph_c4_seq37	NA	NA	11	0	not significant
DIAPH3	c200227.graph_c0_seq13	NA	NA	6	0	not significant
C20ORF27	c199052.graph_c2_seq3	NA	NA	16	0	not significant
FAM13A	c201920.graph_c2_seq4	NA	NA	13	0	not significant
CG8461	c204370.graph_c0_seq1	NA	NA	15	1	not significant
CHMP2B	c141634.graph_c0_seq1	NA	NA	12	1	not significant
FOXM1	c199366.graph_c0_seq60	NA	NA	9	0	not significant
GPR111	c197637.graph_c0_seq6	NA	NA	8	1	not significant
TIGD4	c168549.graph_c0_seq3	NA	NA	12	1	not significant
LRAT	c200101.graph_c0_seq2	NA	NA	11	1	not significant
ZC3H7A	c197627.graph_c3_seq5	NA	NA	13	0	not significant
CHMP2B	c167574.graph_c0_seq1	NA	NA	3	1	not significant
DNAJC25	c199215.graph_c3_seq20	NA	NA	8	1	not significant
CPA2	c189078.graph_c0_seq12	NA	NA	11	1	not significant
C2ORF73	c197237.graph_c0_seq1	NA	NA	6	1	not significant
NME4	c183781.graph_c0_seq9	NA	NA	14	1	not significant
CHST14	c188183.graph_c0_seq2	NA	NA	11	1	not significant
SLC2A1	c200272.graph_c0_seq5	NA	NA	15	1	not significant
NUSAP1	c167512.graph_c0_seq3	NA	NA	4	0	not significant
GPSM2	c197653.graph_c1_seq3	NA	NA	12	1	not significant
FAM13A	c201920.graph_c2_seq13	NA	NA	7	1	not significant
WDR5B	c195912.graph_c3_seq4	NA	NA	14	1	not significant
SLC35F3	c187202.graph_c0_seq1	NA	NA	11	1	not significant
SPINK4	c295054.graph_c0_seq1	NA	NA	5	7	not significant
PRSS58	c172888.graph_c0_seq12	NA	NA	3	0	not significant
PCDH17	c191692.graph_c0_seq1	NA	NA	10	2	not significant
MAPKAPK2	c187252.graph_c1_seq11	NA	NA	16	1	not significant
SPATA20	c197946.graph_c3_seq91	NA	NA	10	1	not significant
C3ORF83	c166704.graph_c0_seq1	NA	NA	12	0	not significant
LOC100909913	c141177.graph_c1_seq1	NA	NA	10	1	not significant
SORCS2	c201594.graph_c0_seq3	NA	NA	8	7	not significant
PTPN22	c190264.graph_c0_seq10	NA	NA	3	1	not significant
EML2	c202220.graph_c0_seq12	NA	NA	5	1	not significant
CNTN3	c191597.graph_c0_seq5	NA	NA	10	2	not significant
TMEM262	c184067.graph_c1_seq10_PART1	NA	NA	5	0	not significant
SDF4	c179894.graph_c1_seq2	NA	NA	15	1	not significant
IL17F	c197527.graph_c0_seq2	NA	NA	4	0	not significant
GJA5	c200944.graph_c0_seq1	NA	NA	12	0	not significant
GTF2H4	c201232.graph_c0_seq1	NA	NA	12	1	not significant
PGBD1	c194703.graph_c2_seq39	NA	NA	7	0	not significant
KRT1	c196320.graph_c9_seq1	NA	NA	8	1	not significant
FIGLA	c267039.graph_c0_seq1	NA	NA	4	0	not significant
GFM1	c189999.graph_c0_seq1	NA	NA	13	1	not significant
VPS9D1	c191461.graph_c0_seq11	NA	NA	4	0	not significant
TTC14	c197703.graph_c0_seq2	NA	NA	8	1	not significant
FOXM1	c199366.graph_c0_seq18	NA	NA	9	2	not significant
SMEK2	c176259.graph_c0_seq2	NA	NA	12	1	not significant
ARHGAP29	c189845.graph_c0_seq1	NA	NA	14	1	not significant
TMEM41A	c196120.graph_c0_seq2	NA	NA	14	0	not significant
MARC1	c195099.graph_c8_seq1	NA	NA	6	1	not significant
CCL22	c188755.graph_c0_seq1	NA	NA	5	1	not significant
PLD3	c183222.graph_c0_seq4	NA	NA	16	1	not significant
MPZL1	c200976.graph_c3_seq1	NA	NA	8	1	not significant
SNX15	c194026.graph_c0_seq15	NA	NA	8	1	not significant
S100B	c168322.graph_c1_seq1	NA	NA	3	1	not significant
CCM2	c197440.graph_c0_seq13	NA	NA	11	3	not significant
SEC16A	c200407.graph_c2_seq21	NA	NA	5	12	not significant
TRIM6	c203218.graph_c0_seq11	NA	NA	9	1	not significant
SLC25A1A	c197279.graph_c4_seq9	NA	NA	14	1	not significant
XPC	c198973.graph_c2_seq23	NA	NA	3	0	not significant
ADAD1	c157533.graph_c0_seq2	NA	NA	10	0	not significant
KCNK6	c202012.graph_c0_seq1	NA	NA	4	1	not significant
SLC25A1A	c197279.graph_c4_seq4	NA	NA	14	1	not significant
BICD2	c186794.graph_c0_seq2	NA	NA	15	1	not significant
CRELD1	c198227.graph_c3_seq25	NA	NA	13	0	not significant
GOLT1A	c186651.graph_c2_seq2	NA	NA	12	0	not significant
BICD2	c186794.graph_c0_seq1	NA	NA	15	1	not significant
HERPUD1	c199203.graph_c1_seq3	NA	NA	15	4	not significant
GALNT16	c180412.graph_c0_seq1	NA	NA	12	1	not significant
AIFM2	c161488.graph_c0_seq2	NA	NA	13	1	not significant
BOLA2	c178251.graph_c0_seq2	NA	NA	15	1	not significant
FAM188A	c197545.graph_c3_seq2	NA	NA	14	1	not significant
BTBD16	c201977.graph_c1_seq6	NA	NA	6	0	not significant
NDUFB2	c196412.graph_c0_seq1	NA	NA	12	1	not significant
LOC717608	c197240.graph_c2_seq10	NA	NA	10	0	not significant
OSBPL9	c197556.graph_c2_seq38	NA	NA	15	1	not significant
DNAJC2	c191233.graph_c0_seq9	NA	NA	16	1	not significant
TRIM6	c203218.graph_c0_seq32	NA	NA	9	0	not significant
MRO	c202098.graph_c13_seq1	NA	NA	6	7	not significant
MXRA7_4	c199812.graph_c0_seq13	NA	NA	8	1	not significant
C4ORF47	c199919.graph_c0_seq8	NA	NA	11	1	not significant
NKAIN4	c202921.graph_c0_seq1	NA	NA	5	1	not significant
BCAP29	c349858.graph_c0_seq1	NA	NA	4	0	not significant
AP5Z1	c194882.graph_c0_seq11	NA	NA	8	2	not significant
CTU2	c200373.graph_c3_seq40	NA	NA	4	3	not significant
SYNDIG1L	c180336.graph_c1_seq4	NA	NA	12	0	not significant
C9ORF24	c179588.graph_c0_seq6	NA	NA	6	1	not significant
ZNF644	c197820.graph_c1_seq13	NA	NA	13	0	not significant
GPX1	c283240.graph_c0_seq1	NA	NA	8	1	not significant
CDK10	c190174.graph_c0_seq5	NA	NA	12	1	not significant
TRPC6	c194135.graph_c0_seq10	NA	NA	9	0	not significant
CXCL17	c164946.graph_c0_seq2	NA	NA	7	0	not significant
CASP3	c186685.graph_c0_seq2	NA	NA	14	0	not significant
APOBEC4	c187289.graph_c0_seq3	NA	NA	5	0	not significant
NR2C2	c187938.graph_c0_seq1	NA	NA	11	0	not significant
MRPL10	c193973.graph_c6_seq4	NA	NA	4	1	not significant
STAT4	c186226.graph_c1_seq5	NA	NA	13	1	not significant
ZNF8	c174957.graph_c0_seq2	NA	NA	3	1	not significant
ESR2	c201132.graph_c4_seq1	NA	NA	3	1	not significant
FMNL3	c191087.graph_c0_seq2	NA	NA	7	1	not significant
GGCX	c194703.graph_c2_seq10	NA	NA	11	0	not significant
WBSCR27	c195578.graph_c0_seq1	NA	NA	3	0	not significant
KLF6	c177303.graph_c0_seq10	NA	NA	16	1	not significant
MBL2	c203923.graph_c1_seq7	NA	NA	6	0	not significant
BMP2	c158502.graph_c0_seq2	NA	NA	14	1	not significant
LYST	c198866.graph_c1_seq3	NA	NA	10	5	not significant
ZUFSP	c194562.graph_c0_seq4	NA	NA	8	0	not significant
FAM122B	c199746.graph_c18_seq44	NA	NA	3	0	not significant
KRT31	c185063.graph_c0_seq4	NA	NA	6	2	not significant
MRO	c202098.graph_c13_seq4	NA	NA	3	1	not significant
RPS29	c193494.graph_c3_seq3	NA	NA	15	0	not significant
ADAD1	c157533.graph_c0_seq1	NA	NA	9	1	not significant
C1ORF115	c199823.graph_c0_seq1	NA	NA	3	1	not significant
DVL3	c197258.graph_c1_seq36	NA	NA	12	1	not significant
C1ORF111	c203434.graph_c1_seq9	NA	NA	3	0	not significant
C3ORF62	c148941.graph_c1_seq1	NA	NA	4	0	not significant
CTSA	c175823.graph_c0_seq1	NA	NA	16	1	not significant
LGALS12	c202608.graph_c0_seq60	NA	NA	3	0	not significant
LGALS12	c202608.graph_c0_seq44	NA	NA	3	0	not significant
STRADA	c194442.graph_c1_seq15	NA	NA	15	1	not significant
KIF22	c195585.graph_c0_seq1	NA	NA	8	2	not significant
LOC102556141	c183714.graph_c1_seq4	NA	NA	11	0	not significant
OGG1	c194747.graph_c0_seq23	NA	NA	3	1	not significant
DOPEY1	c199847.graph_c1_seq14	NA	NA	11	7	not significant
POM121L12	c273039.graph_c0_seq1	NA	NA	3	1	not significant
DOPEY1	c199847.graph_c1_seq19	NA	NA	11	7	not significant
DUSP13	c169950.graph_c0_seq3	NA	NA	6	0	not significant
GINS2	c190791.graph_c0_seq2	NA	NA	14	1	not significant
CHADL	c185771.graph_c1_seq6	NA	NA	4	1	not significant
RNF112	c186828.graph_c0_seq19	NA	NA	11	1	not significant
SFRP4	c174458.graph_c0_seq1	NA	NA	13	1	not significant
NPM1	c193792.graph_c4_seq2	NA	NA	13	1	not significant
TNF	c186716.graph_c0_seq2	NA	NA	8	1	not significant
MEST	c196517.graph_c3_seq21	NA	NA	7	2	not significant
MIER2	c196232.graph_c0_seq44	NA	NA	12	1	not significant
PAPD5	c200403.graph_c1_seq3	NA	NA	11	1	not significant
C9ORF135	c192078.graph_c0_seq2	NA	NA	6	0	not significant
PRSS53	c192667.graph_c0_seq58	NA	NA	8	7	not significant
ROPN1L	c175106.graph_c0_seq4	NA	NA	15	1	not significant
CBX3	c197550.graph_c2_seq21	NA	NA	10	1	not significant
ANKRD54	c203487.graph_c3_seq5	NA	NA	11	1	not significant
PLK4	c197519.graph_c0_seq23	NA	NA	10	0	not significant
P2RY2	c203556.graph_c1_seq56	NA	NA	13	1	not significant
KIF22	c195585.graph_c0_seq23	NA	NA	8	2	not significant
TMPRSS11BNL	c198404.graph_c0_seq17	NA	NA	7	0	not significant
DARC	c193228.graph_c0_seq1	NA	NA	6	0	not significant
METTL24	c198112.graph_c2_seq75	NA	NA	5	1	not significant
WISP1	c200357.graph_c4_seq5	NA	NA	4	0	not significant
PLCH1	c202926.graph_c1_seq24	NA	NA	4	12	not significant
SNX16	c197961.graph_c1_seq2	NA	NA	11	1	not significant
CAGE1	c196152.graph_c0_seq10	NA	NA	3	2	not significant
RHBG	c199893.graph_c7_seq8	NA	NA	12	1	not significant
RHBG	c199893.graph_c7_seq4	NA	NA	12	1	not significant
RDH14	c150458.graph_c0_seq2	NA	NA	7	7	not significant
C9ORF78	c203046.graph_c2_seq6	NA	NA	14	1	not significant
C17ORF105	c167833.graph_c0_seq2	NA	NA	11	0	not significant
FKTN	c197032.graph_c1_seq4	NA	NA	14	1	not significant
LPPR2	c197392.graph_c5_seq9	NA	NA	9	1	not significant
TGM5	c194654.graph_c0_seq20	NA	NA	4	10	not significant
LY6G6F	c192941.graph_c1_seq14	NA	NA	4	0	not significant
ERCC6	c203378.graph_c0_seq10	NA	NA	10	6	not significant
PTPN5	c176473.graph_c0_seq5	NA	NA	3	0	not significant
ANXA13	c188274.graph_c0_seq1	NA	NA	10	1	not significant
RIC3	c188271.graph_c0_seq1	NA	NA	3	1	not significant
GBP1	c201902.graph_c1_seq2	NA	NA	6	0	not significant
CCL3L3	c187565.graph_c0_seq3	NA	NA	10	0	not significant
UBXN6	c200677.graph_c0_seq70	NA	NA	12	1	not significant
TEX9	c200069.graph_c0_seq23	NA	NA	4	1	not significant
PXN	c200514.graph_c0_seq10	NA	NA	4	2	not significant
MYL7	c148061.graph_c0_seq1	NA	NA	12	1	not significant
TXNDC5	c172540.graph_c0_seq2	NA	NA	11	1	not significant
CTSZ	c204118.graph_c0_seq1	NA	NA	16	1	not significant
NEIL2	c194061.graph_c2_seq7	NA	NA	4	1	not significant
TOP2A	c183510.graph_c1_seq2	NA	NA	7	22	not significant
ING3	c183308.graph_c0_seq3	NA	NA	10	1	not significant
OCLN	c194479.graph_c1_seq4	NA	NA	3	1	not significant
NDC80	c190775.graph_c1_seq4	NA	NA	9	0	not significant
LOC100911951	c195623.graph_c1_seq10	NA	NA	13	1	not significant
RIBC2	c194079.graph_c0_seq8	NA	NA	9	4	not significant
PSMG4	c192543.graph_c1_seq2	NA	NA	15	1	not significant
GJC1	c185043.graph_c4_seq5	NA	NA	13	1	not significant
SLCO4C1	c179465.graph_c0_seq3	NA	NA	9	0	not significant
RAC2	c179606.graph_c1_seq8	NA	NA	14	1	not significant
ARHGEF4	c201690.graph_c1_seq16	NA	NA	13	4	not significant
ADNP2	c189994.graph_c0_seq3	NA	NA	11	0	not significant
PROB1	c193759.graph_c0_seq1	NA	NA	3	1	not significant
SEMA3E	c202617.graph_c0_seq3	NA	NA	9	1	not significant
PDLIM2	c187760.graph_c0_seq2	NA	NA	3	29	not significant
TNNT2	c166673.graph_c0_seq3	NA	NA	12	1	not significant
HGF	c196588.graph_c0_seq1	NA	NA	5	28	not significant
MED8	c169279.graph_c0_seq6	NA	NA	4	3	not significant
APOOL	c181404.graph_c0_seq5	NA	NA	10	4	not significant
YBX3	c193147.graph_c4_seq1	NA	NA	7	0	not significant
CDH15	c188050.graph_c0_seq6	NA	NA	5	1	not significant
CCDC122	c190446.graph_c0_seq1	NA	NA	7	1	not significant
OLFR1247	c179938.graph_c0_seq13	NA	NA	5	53	not significant
NRP1	c203647.graph_c3_seq11	NA	NA	11	1	not significant
GSTT1	c173073.graph_c0_seq2	NA	NA	15	1	not significant
TMTC4	c199969.graph_c5_seq45	NA	NA	11	2	not significant
TDRKH	c165072.graph_c0_seq1	NA	NA	12	3	not significant
TRAIP	c188809.graph_c1_seq1	NA	NA	10	0	not significant
SLC1A7	c198387.graph_c0_seq13	NA	NA	4	1	not significant
CTU2	c200373.graph_c3_seq30	NA	NA	4	4	not significant
PIWIL2	c193868.graph_c0_seq11	NA	NA	9	0	not significant
ZFP295	c185476.graph_c0_seq2	NA	NA	7	0	not significant
PLEKHH2	c202642.graph_c2_seq15	NA	NA	10	2	not significant
CHAD	c201581.graph_c4_seq49	NA	NA	10	1	not significant
TBX19	c197352.graph_c4_seq77	NA	NA	10	0	not significant
VAT1L	c193853.graph_c0_seq1	NA	NA	10	0	not significant
FRA10AC1	c199278.graph_c6_seq62	NA	NA	11	1	not significant
SERPINA1	c192910.graph_c0_seq1	NA	NA	4	4	not significant
DUSP27	c192346.graph_c0_seq1	NA	NA	12	4	not significant
RPL11	c574148.graph_c0_seq1	NA	NA	17	5	not significant
IGSF6	c186968.graph_c0_seq1	NA	NA	3	0	not significant
UBE2L6	c200825.graph_c0_seq6	NA	NA	10	1	not significant
NQO2	c201508.graph_c0_seq16	NA	NA	10	3	not significant
MAATS1	c194970.graph_c3_seq23	NA	NA	8	2	not significant
NID1	c199886.graph_c2_seq4	NA	NA	13	3	not significant
TMEM179	c201197.graph_c0_seq4	NA	NA	11	1	not significant
BIK	c189499.graph_c0_seq6	NA	NA	4	0	not significant
DLGAP2	c186783.graph_c0_seq4	NA	NA	10	1	not significant
CUX2	c184507.graph_c1_seq2	NA	NA	8	0	not significant
LOC100910528	c204392.graph_c0_seq1	NA	NA	4	1	not significant
AGAP_AGAP001914	c198102.graph_c12_seq6	NA	NA	16	2	not significant
SNX33	c202324.graph_c0_seq1	NA	NA	12	0	not significant
WNT5A	c195132.graph_c1_seq1	NA	NA	9	1	not significant
ANKRD66	c203328.graph_c2_seq18	NA	NA	5	1	not significant
NUP62	c191759.graph_c1_seq22	NA	NA	13	0	not significant
LRRIQ1	c202582.graph_c0_seq34	NA	NA	4	2	not significant
PLAC1	c194248.graph_c1_seq3	NA	NA	4	1	not significant
LOC459382	c198270.graph_c4_seq3	NA	NA	11	2	not significant
SCEL	c202804.graph_c0_seq2	NA	NA	3	6	not significant
PCNXL3	c203298.graph_c0_seq59	NA	NA	3	2	not significant
TBC1D16	c201716.graph_c1_seq1	NA	NA	5	1	not significant
ZMYM6NB	c190712.graph_c0_seq4	NA	NA	8	0	not significant
UBXN8	c187325.graph_c0_seq9	NA	NA	12	0	not significant
GRIN2A	c167661.graph_c0_seq5	NA	NA	3	0	not significant
C9ORF9	c198887.graph_c0_seq2	NA	NA	9	1	not significant
EXOC6	c182068.graph_c0_seq2	NA	NA	10	2	not significant
EXOC6	c182068.graph_c0_seq3	NA	NA	10	2	not significant
SLC5A9	c196147.graph_c0_seq39	NA	NA	8	1	not significant
HPD	c183393.graph_c3_seq7	NA	NA	15	1	not significant
IL1RL1	c195227.graph_c1_seq18	NA	NA	3	0	not significant
GPR37L1	c195690.graph_c1_seq1	NA	NA	13	1	not significant
PLCH1	c202926.graph_c1_seq38	NA	NA	9	3	not significant
NMRK2	c199497.graph_c5_seq7	NA	NA	4	0	not significant
CDH22	c189811.graph_c0_seq4	NA	NA	11	1	not significant
HPD	c183393.graph_c3_seq1	NA	NA	15	1	not significant
PTAR1	c195795.graph_c2_seq2	NA	NA	12	0	not significant
AGAP_AGAP003135	c187314.graph_c0_seq7	NA	NA	15	0	not significant
IQCC	c193117.graph_c0_seq14	NA	NA	5	3	not significant
DECR2	c200095.graph_c1_seq42	NA	NA	12	1	not significant
TCL1A	c159992.graph_c0_seq1	NA	NA	5	1	not significant
TAL1	c194458.graph_c1_seq1	NA	NA	3	0	not significant
NEFL	c158781.graph_c0_seq3	NA	NA	13	1	not significant
DNAH7	c202081.graph_c0_seq9	NA	NA	3	11	not significant
NAALADL2	c198472.graph_c0_seq28	NA	NA	8	0	not significant
RPF1	c202784.graph_c0_seq46	NA	NA	3	1	not significant
FBXO39	c168565.graph_c0_seq1	NA	NA	10	1	not significant
PRL.1	c111335.graph_c0_seq1	NA	NA	6	1	not significant
LOC743278	c215197.graph_c0_seq1	NA	NA	16	2	not significant
MON1B	c189610.graph_c0_seq3	NA	NA	10	1	not significant
LRPPRC	c203396.graph_c3_seq1	NA	NA	12	4	not significant
SERINC2	c178803.graph_c0_seq3	NA	NA	14	1	not significant
ATE1	c191524.graph_c0_seq5	NA	NA	12	2	not significant
LOC687183	c201628.graph_c0_seq11	NA	NA	6	0	not significant
PIGT	c200927.graph_c0_seq7	NA	NA	14	2	not significant
AMER3	c165730.graph_c0_seq3	NA	NA	7	1	not significant
ZNRF3	c193245.graph_c1_seq2	NA	NA	10	3	not significant
FBXO46	c201778.graph_c2_seq3	NA	NA	10	1	not significant
FXYD4	c192918.graph_c0_seq3	NA	NA	4	0	not significant
CLN6	c194187.graph_c0_seq8	NA	NA	15	1	not significant
GPR68	c192108.graph_c0_seq1	NA	NA	14	1	not significant
TBKBP1	c183691.graph_c0_seq8	NA	NA	6	1	not significant
SPATS2L	c199069.graph_c0_seq11	NA	NA	14	1	not significant
TTC23	c191831.graph_c2_seq6	NA	NA	8	3	not significant
PLEKHO1	c203355.graph_c2_seq2	NA	NA	15	1	not significant
IRAK1BP1	c174266.graph_c0_seq2	NA	NA	8	9	not significant
SLC35F5	c200133.graph_c3_seq1	NA	NA	12	1	not significant
PER2	c192354.graph_c1_seq2	NA	NA	11	3	not significant
TMEM236	c191755.graph_c0_seq18	NA	NA	10	0	not significant
PTGER3	c198194.graph_c0_seq5	NA	NA	9	0	not significant
PTGER3	c198194.graph_c0_seq8	NA	NA	9	0	not significant
PTGER3	c198194.graph_c0_seq1	NA	NA	9	0	not significant
ITGAV	c203676.graph_c0_seq13	NA	NA	7	1	not significant
CDON_9	c199479.graph_c0_seq7	NA	NA	12	2	not significant
BSN	c197108.graph_c0_seq9	NA	NA	10	1	not significant
SLC36A2	c202861.graph_c0_seq19	NA	NA	8	29	not significant
ERCC6L2	c200096.graph_c0_seq46	NA	NA	7	4	not significant
TDGF1	c186879.graph_c0_seq4	NA	NA	3	1	not significant
CCRL2	c182164.graph_c0_seq3	NA	NA	3	0	not significant
NT5DC3	c194908.graph_c7_seq3	NA	NA	14	1	not significant
NUDT9	c201830.graph_c0_seq4	NA	NA	11	25	not significant
HPDL	c199218.graph_c0_seq8_PART1	NA	NA	7	6	not significant
GCNT1	c175180.graph_c0_seq2	NA	NA	13	3	not significant
DDX11	c203746.graph_c0_seq18	NA	NA	5	8	not significant
C19ORF54	c196374.graph_c1_seq23	NA	NA	12	1	not significant
AIMP1	c194507.graph_c6_seq25	NA	NA	13	1	not significant
MAS1	c175185.graph_c0_seq3	NA	NA	11	1	not significant
LZTS2	c176961.graph_c1_seq1	NA	NA	3	8	not significant
CYP27B1	c157900.graph_c0_seq3	NA	NA	9	1	not significant
INTU	c191900.graph_c1_seq8	NA	NA	7	2	not significant
TFE3	c201820.graph_c1_seq1	NA	NA	13	1	not significant
TBC1D16	c201716.graph_c1_seq14	NA	NA	10	5	not significant
COMMD6	c198808.graph_c0_seq7	NA	NA	14	1	not significant
USP31	c202622.graph_c1_seq3	NA	NA	10	1	not significant
DST	c203065.graph_c4_seq12	NA	NA	5	202	not significant
APOH	c158851.graph_c2_seq1	NA	NA	15	3	not significant
HEPACAM2	c195206.graph_c1_seq1	NA	NA	10	1	not significant
NDUFAF2	c184144.graph_c2_seq4	NA	NA	14	0	not significant
TCAIM	c203955.graph_c0_seq1	NA	NA	3	1	not significant
PRDX6	c160644.graph_c0_seq2	NA	NA	16	0	not significant
CHIT1	c192767.graph_c1_seq4	NA	NA	11	1	not significant
ADCK3	c192061.graph_c0_seq8	NA	NA	14	2	not significant
AKAP3	c189656.graph_c0_seq5	NA	NA	11	2	not significant
BUB1	c198465.graph_c0_seq7	NA	NA	3	3	not significant
LOC728637	c179812.graph_c0_seq1	NA	NA	3	2	not significant
CCDC92	c169707.graph_c0_seq4	NA	NA	13	1	not significant
CDKL1	c189167.graph_c0_seq8	NA	NA	15	1	not significant
EML4	c198923.graph_c0_seq2	NA	NA	8	2	not significant
RANBP10	c197257.graph_c0_seq5	NA	NA	13	0	not significant
CDYL2	c168721.graph_c1_seq1	NA	NA	9	1	not significant
SNRNP35	c270565.graph_c0_seq1	NA	NA	5	0	not significant
KIAA1211L	c192956.graph_c0_seq3	NA	NA	5	3	not significant
STON1	c200023.graph_c0_seq9	NA	NA	12	4	not significant
KDM5C	c197953.graph_c0_seq30	NA	NA	10	1	not significant
GANC	c189874.graph_c1_seq6	NA	NA	12	1	not significant
THSD1	c188163.graph_c0_seq8	NA	NA	3	1	not significant
CCDC9	c182293.graph_c2_seq14	NA	NA	6	1	not significant
PNPLA7	c195529.graph_c3_seq70	NA	NA	8	3	not significant
SPPL2C	c172129.graph_c0_seq1	NA	NA	8	4	not significant
OVOL1	c185871.graph_c0_seq1	NA	NA	11	1	not significant
BUB1	c198465.graph_c0_seq8	NA	NA	8	3	not significant
C1ORF74	c200787.graph_c2_seq138	NA	NA	9	1	not significant
SUV420H2	c187863.graph_c0_seq12	NA	NA	9	3	not significant
PRTG	c179743.graph_c0_seq6	NA	NA	8	2	not significant
GPBP1L1	c201581.graph_c4_seq47	NA	NA	15	1	not significant
TIMD4	c187072.graph_c0_seq7	NA	NA	4	7	not significant
MYO18B	c197321.graph_c0_seq1	NA	NA	10	6	not significant
LBR	c192716.graph_c2_seq3	NA	NA	6	0	not significant
PARVB	c203875.graph_c2_seq2	NA	NA	10	2	not significant
PARVB	c203875.graph_c2_seq4	NA	NA	10	2	not significant
TMEM241	c198480.graph_c3_seq23	NA	NA	11	1	not significant
SMAP1	c196244.graph_c8_seq1	NA	NA	13	1	not significant
PLEKHA7	c202624.graph_c0_seq27	NA	NA	10	2	not significant
IQSEC2	c195679.graph_c0_seq8	NA	NA	10	1	not significant
PDGFRA	c196079.graph_c0_seq1	NA	NA	13	3	not significant
STAT5B	c176001.graph_c0_seq1	NA	NA	10	1	not significant
RD3L	c291988.graph_c0_seq1	NA	NA	9	0	not significant
SLC5A9	c196147.graph_c0_seq40	NA	NA	9	1	not significant
SEMA4F	c191795.graph_c0_seq15	NA	NA	3	3	not significant
ATP8B4	c203272.graph_c2_seq25	NA	NA	10	1	not significant
SLC39A5	c195129.graph_c9_seq37	NA	NA	15	2	not significant
OLFR811	c199839.graph_c0_seq7	NA	NA	7	5	not significant
RELL2	c200549.graph_c1_seq15	NA	NA	12	1	not significant
PRRC2B	c203405.graph_c1_seq13	NA	NA	12	3	not significant
EML5	c198556.graph_c0_seq11	NA	NA	6	19	not significant
PIN1	c204282.graph_c0_seq1	NA	NA	15	0	not significant
TMEM247	c234886.graph_c0_seq1	NA	NA	3	1	not significant
CPNE7	c187431.graph_c0_seq4	NA	NA	7	3	not significant
FAM154A	c266632.graph_c0_seq1	NA	NA	5	7	not significant
TMEM86A	c155903.graph_c0_seq2	NA	NA	12	1	not significant
SP5	c141655.graph_c0_seq2	NA	NA	8	1	not significant
DST	c203065.graph_c4_seq66	NA	NA	4	11	not significant
FAM35A	c198004.graph_c1_seq58	NA	NA	3	6	not significant
TNRC18	c200638.graph_c1_seq70	NA	NA	3	33	not significant
TIMM22	c196216.graph_c1_seq1	NA	NA	15	0	not significant
TONSL	c201219.graph_c0_seq10	NA	NA	10	1	not significant
TANC1	c201660.graph_c0_seq6	NA	NA	12	3	not significant
TANC1	c201660.graph_c0_seq2	NA	NA	12	3	not significant
GTF2E1	c187089.graph_c0_seq3	NA	NA	13	1	not significant
AK6	c197660.graph_c4_seq4	NA	NA	9	2	not significant
FOCAD	c195860.graph_c2_seq2	NA	NA	13	1	not significant
IRG1	c198436.graph_c5_seq42	NA	NA	9	3	not significant
KLHL42	c161663.graph_c0_seq6	NA	NA	10	1	not significant
IKBKAP	c199309.graph_c5_seq17	NA	NA	12	2	not significant
FAM71E1	c195032.graph_c4_seq3	NA	NA	3	4	not significant
RETN	c199413.graph_c1_seq10	NA	NA	3	0	not significant
CRAT	c175262.graph_c0_seq1	NA	NA	12	1	not significant
DLGAP5	c199561.graph_c0_seq2	NA	NA	3	5	not significant
ST6GALNAC1	c194689.graph_c2_seq33	NA	NA	4	2	not significant
GLI1_8	c200688.graph_c0_seq38	NA	NA	8	5	not significant
PDE1A	c200776.graph_c0_seq3	NA	NA	11	2	not significant
SPSB3	c189929.graph_c0_seq6	NA	NA	12	1	not significant
ACPP	c200793.graph_c2_seq1	NA	NA	9	2	not significant
SCN3B	c168682.graph_c0_seq2	NA	NA	13	1	not significant
TBC1D2	c202630.graph_c0_seq6	NA	NA	4	0	not significant
PTCH2	c202786.graph_c2_seq169	NA	NA	4	2	not significant
LOC702143	c179600.graph_c0_seq2	NA	NA	4	2	not significant
GLYCTK	c201494.graph_c2_seq3	NA	NA	14	2	not significant
MYCBPAP	c201118.graph_c0_seq3	NA	NA	4	3	not significant
HOXA6	c198313.graph_c0_seq25	NA	NA	9	1	not significant
PGM3	c196095.graph_c10_seq11	NA	NA	3	6	not significant
HS3ST2	c191287.graph_c1_seq5	NA	NA	3	1	not significant
HNRNPDL	c201108.graph_c12_seq19	NA	NA	14	2	not significant
LINGO2	c178712.graph_c0_seq3	NA	NA	14	2	not significant
WDR19	c200230.graph_c0_seq37	NA	NA	12	1	not significant
ACPP	c200793.graph_c2_seq13	NA	NA	9	2	not significant
TYMP	c201578.graph_c0_seq52	NA	NA	7	13	not significant
PARP2	c199545.graph_c1_seq57	NA	NA	11	1	not significant
NECAP2	c199327.graph_c4_seq5	NA	NA	15	1	not significant
ALDH16A1	c202123.graph_c5_seq36	NA	NA	10	4	not significant
ZNRF3	c193245.graph_c1_seq17	NA	NA	10	3	not significant
APOL7A	c203217.graph_c0_seq7	NA	NA	5	9	not significant
LRWD1	c189886.graph_c0_seq35	NA	NA	9	1	not significant
DHX58	c199896.graph_c4_seq19	NA	NA	7	11	not significant
ATXN7L2	c192734.graph_c0_seq38	NA	NA	11	0	not significant
PPP1R15A	c200179.graph_c0_seq1	NA	NA	4	3	not significant
LOC100652824	c189354.graph_c0_seq4	NA	NA	3	4	not significant
APLP1	c193378.graph_c9_seq1	NA	NA	11	2	not significant
PLEKHG4	c195222.graph_c0_seq48	NA	NA	8	1	not significant
IRF5	c172823.graph_c0_seq5	NA	NA	4	1	not significant
HPS5	c202544.graph_c0_seq169	NA	NA	3	4	not significant
BLOC1S4	c196331.graph_c3_seq1	NA	NA	7	21	not significant
PLEKHG3	c189921.graph_c4_seq1	NA	NA	3	5	not significant
PDSS1	c201277.graph_c0_seq12	NA	NA	10	4	not significant
ARHGEF5	c200661.graph_c1_seq5	NA	NA	5	3	not significant
FABP7	c168780.graph_c0_seq1	NA	NA	16	1	not significant
KIAA1191	c198454.graph_c0_seq4	NA	NA	14	4	not significant
GPRC5D	c246835.graph_c0_seq1	NA	NA	10	2	not significant
STON2	c195973.graph_c0_seq2	NA	NA	11	2	not significant
AKAP12	c198777.graph_c0_seq1	NA	NA	3	6	not significant
PPM1F	c198473.graph_c0_seq9	NA	NA	10	0	not significant
TP53TG5	c313453.graph_c0_seq1	NA	NA	3	0	not significant
MTERF	c193792.graph_c0_seq39	NA	NA	7	0	not significant
AHDC1	c192802.graph_c0_seq8	NA	NA	15	1	not significant
RSAD1	c202692.graph_c6_seq36	NA	NA	4	1	not significant
ADPRHL2	c196024.graph_c0_seq5	NA	NA	13	1	not significant
NFX1	c192633.graph_c0_seq1	NA	NA	10	1	not significant
CYB5R2	c193129.graph_c0_seq6	NA	NA	4	1	not significant
PRKCQ	c190641.graph_c1_seq2	NA	NA	11	1	not significant
DOK1	c191227.graph_c0_seq7	NA	NA	10	2	not significant
PI4KB	c201000.graph_c0_seq18	NA	NA	4	1	not significant
XIRP1	c191267.graph_c0_seq3	NA	NA	9	5	not significant
IRAK4	c184187.graph_c0_seq13	NA	NA	12	1	not significant
C7	c168083.graph_c0_seq2	NA	NA	10	1	not significant
SEPT14	c192809.graph_c1_seq12	NA	NA	6	1	not significant
RTP2	c160043.graph_c0_seq4	NA	NA	7	7	not significant
SLC26A3	c193036.graph_c0_seq15	NA	NA	8	9	not significant
STK10	c187024.graph_c0_seq1	NA	NA	12	1	not significant
HLA-DOB	c203188.graph_c0_seq18	NA	NA	5	2	not significant
ABCC5	c203118.graph_c0_seq13	NA	NA	10	1	not significant
SPG11	c199841.graph_c0_seq10	NA	NA	9	3	not significant
KIF21B	c202640.graph_c0_seq31	NA	NA	12	2	not significant
KIF21B	c202640.graph_c0_seq13	NA	NA	12	2	not significant
KIF21B	c202640.graph_c0_seq5	NA	NA	12	2	not significant
ATP6V1D	c109195.graph_c0_seq1	NA	NA	16	1	not significant
VWA1	c159842.graph_c0_seq2	NA	NA	6	4	not significant
CEP57	c201604.graph_c3_seq1	NA	NA	8	7	not significant
ARL4D	c156326.graph_c0_seq1	NA	NA	9	11	not significant
ARHGAP30	c197468.graph_c0_seq17	NA	NA	9	1	not significant
ARHGAP30	c197468.graph_c0_seq26	NA	NA	9	1	not significant
NCKAP5L	c200190.graph_c2_seq29	NA	NA	11	2	not significant
SPHK1	c194179.graph_c1_seq25	NA	NA	5	2	not significant
TTC37	c203943.graph_c1_seq21	NA	NA	12	3	not significant
APBB2	c196621.graph_c1_seq21	NA	NA	13	2	not significant
APBB2	c196621.graph_c1_seq20	NA	NA	13	2	not significant
SCAF8	c185046.graph_c0_seq1	NA	NA	12	3	not significant
FXYD3	c183958.graph_c1_seq9	NA	NA	12	3	not significant
GTF2I	c504960.graph_c0_seq1	NA	NA	4	0	not significant
MED23	c196712.graph_c1_seq29	NA	NA	11	1	not significant
ANKDD1B	c201647.graph_c4_seq45	NA	NA	6	2	not significant
PON2	c202415.graph_c2_seq18	NA	NA	16	1	not significant
ISG20L2	c198024.graph_c0_seq14	NA	NA	10	1	not significant
RSPH4A	c184531.graph_c0_seq8	NA	NA	5	5	not significant
LRBA	c199995.graph_c1_seq1	NA	NA	11	4	not significant
MAMDC2	c175198.graph_c0_seq1	NA	NA	9	6	not significant
CCDC135	c193611.graph_c0_seq1	NA	NA	10	2	not significant
TRIM36	c201748.graph_c1_seq3	NA	NA	10	1	not significant
ZFC3H1	c200225.graph_c1_seq13	NA	NA	12	4	not significant
MICALL2	c202674.graph_c0_seq16	NA	NA	5	3	not significant
TMCC3	c201569.graph_c3_seq11	NA	NA	12	0	not significant
ANXA11	c182219.graph_c0_seq2	NA	NA	15	1	not significant
SACS	c201796.graph_c0_seq4	NA	NA	10	1	not significant
MOV10L1	c201275.graph_c0_seq1	NA	NA	3	2	not significant
GPR174	c200257.graph_c3_seq1	NA	NA	8	6	not significant
BRD7	c183883.graph_c0_seq2	NA	NA	12	1	not significant
GPR56	c198057.graph_c0_seq2	NA	NA	13	1	not significant
COL7A1	c203620.graph_c1_seq3	NA	NA	10	3	not significant
ANKRD10	c193864.graph_c1_seq21	NA	NA	7	12	not significant
AGBL3	c203033.graph_c0_seq96	NA	NA	4	8	not significant
ENGASE	c193189.graph_c0_seq4	NA	NA	11	0	not significant
FYB	c188589.graph_c0_seq4	NA	NA	10	3	not significant
EPHA3	c200582.graph_c0_seq1	NA	NA	10	2	not significant
STS	c202430.graph_c0_seq10	NA	NA	9	2	not significant
RRP12	c202275.graph_c0_seq1	NA	NA	5	2	not significant
EXPH5	c202018.graph_c0_seq8	NA	NA	4	1	not significant
TENC1	c201207.graph_c3_seq30	NA	NA	12	3	not significant
TENC1	c201207.graph_c3_seq75	NA	NA	12	3	not significant
HN1	c171378.graph_c2_seq1	NA	NA	12	2	not significant
C5ORF42	c203371.graph_c0_seq22	NA	NA	5	5	not significant
MBD4	c198971.graph_c2_seq22	NA	NA	3	2	not significant
MRPS34_11	c162113.graph_c0_seq4	NA	NA	11	1	not significant
MEFV	c202832.graph_c2_seq6	NA	NA	3	2	not significant
KTN1_9	c203667.graph_c1_seq28	NA	NA	5	7	not significant
POLD4	c147747.graph_c0_seq1	NA	NA	16	0	not significant
NODAL	c182115.graph_c0_seq5	NA	NA	10	2	not significant
PDE1A	c200776.graph_c0_seq1	NA	NA	11	2	not significant
RAPH1	c177023.graph_c1_seq8	NA	NA	4	2	not significant
GZMK	c187559.graph_c0_seq3	NA	NA	7	4	not significant
PNPLA3_8	c201980.graph_c0_seq10	NA	NA	6	2	not significant
FAM150A	c188740.graph_c0_seq3	NA	NA	9	1	not significant
CCDC148	c201664.graph_c1_seq8	NA	NA	3	19	not significant
CFL2	c257683.graph_c0_seq1	NA	NA	16	0	not significant
COL4A6	c193303.graph_c2_seq10	NA	NA	7	1	not significant
FAM188B	c199533.graph_c0_seq40	NA	NA	9	2	not significant
CG5087	c195528.graph_c2_seq12	NA	NA	12	1	not significant
RPS6KL1	c201189.graph_c0_seq24	NA	NA	11	1	not significant
LTBP3	c198580.graph_c0_seq37	NA	NA	11	2	not significant
PRSS33	c200086.graph_c1_seq21	NA	NA	9	4	not significant
CD2	c194111.graph_c1_seq7	NA	NA	3	0	not significant
CASC1	c203604.graph_c0_seq4	NA	NA	4	3	not significant
SCYL2	c196530.graph_c0_seq1	NA	NA	13	3	not significant
TBCCD1	c199879.graph_c4_seq8	NA	NA	13	2	not significant
LOC708375	c156670.graph_c0_seq1	NA	NA	9	1	not significant
EPB41L4B	c201954.graph_c0_seq17	NA	NA	6	7	not significant
FYB	c188589.graph_c0_seq6	NA	NA	10	2	not significant
UHRF1BP1L	c195702.graph_c0_seq4	NA	NA	12	1	not significant
OMA1	c197828.graph_c0_seq31	NA	NA	10	1	not significant
IL6ST	c199016.graph_c8_seq2	NA	NA	8	1	not significant
GNB5	c199445.graph_c1_seq30	NA	NA	7	0	not significant
KLF15	c197154.graph_c1_seq14	NA	NA	16	1	not significant
DAZ2	c206958.graph_c0_seq1	NA	NA	9	1	not significant
ALDH1A1	c203559.graph_c1_seq2	NA	NA	15	1	not significant
SNX15	c194026.graph_c0_seq16	NA	NA	13	3	not significant
HABP4	c184091.graph_c11_seq5	NA	NA	7	2	not significant
TAF1	c188982.graph_c0_seq26	NA	NA	12	2	not significant
PEX1_12	c199994.graph_c2_seq28	NA	NA	12	5	not significant
ANKRD35	c200167.graph_c1_seq5	NA	NA	8	1	not significant
ANKRD35	c200167.graph_c1_seq6	NA	NA	8	1	not significant
ARFGAP1	c202974.graph_c2_seq40	NA	NA	13	2	not significant
FCRLA	c189448.graph_c1_seq5	NA	NA	3	2	not significant
PXN	c200514.graph_c0_seq17	NA	NA	11	1	not significant
TAF1	c188982.graph_c0_seq27	NA	NA	12	2	not significant
EXTL2	c184184.graph_c0_seq11	NA	NA	4	1	not significant
TBX4	c177806.graph_c0_seq1	NA	NA	11	1	not significant
FAM120A	c193430.graph_c0_seq5	NA	NA	15	2	not significant
ENDOD1	c191886.graph_c0_seq1	NA	NA	13	2	not significant
TUFT1	c195586.graph_c0_seq9	NA	NA	13	2	not significant
TUFT1	c195586.graph_c0_seq1	NA	NA	13	2	not significant
SEMA4G	c197886.graph_c5_seq19	NA	NA	11	1	not significant
PLEKHH3	c200006.graph_c0_seq57	NA	NA	9	1	not significant
MPDZ	c203073.graph_c2_seq14	NA	NA	3	3	not significant
ZGC:171788	c173010.graph_c0_seq6	NA	NA	14	1	not significant
SLX1B	c196443.graph_c0_seq8	NA	NA	7	3	not significant
GSG1L	c201897.graph_c0_seq3	NA	NA	3	1	not significant
LOC695727	c202139.graph_c1_seq66	NA	NA	3	5	not significant
CYP3A7	c203687.graph_c0_seq3	NA	NA	4	1	not significant
TBK1	c186971.graph_c6_seq2	NA	NA	14	0	not significant
SLC4A7	c194023.graph_c0_seq43	NA	NA	8	2	not significant
ZNF512	c193285.graph_c0_seq2	NA	NA	5	1	not significant
CEP57L1	c198757.graph_c0_seq6	NA	NA	8	1	not significant
LAD1	c201412.graph_c3_seq2	NA	NA	5	7	not significant
MOV10L1	c201275.graph_c0_seq24	NA	NA	10	3	not significant
EHHADH	c201092.graph_c0_seq8	NA	NA	15	1	not significant
CASC1	c203604.graph_c0_seq20	NA	NA	3	2	not significant
NRBP2	c200681.graph_c3_seq49	NA	NA	3	1	not significant
SLX4	c197018.graph_c0_seq12	NA	NA	5	2	not significant
CFI	c183950.graph_c0_seq1	NA	NA	10	2	not significant
SLC26A4	c193605.graph_c0_seq11	NA	NA	9	13	not significant
C21ORF2	c188993.graph_c0_seq2	NA	NA	10	0	not significant
BAIAP3	c201326.graph_c2_seq31	NA	NA	8	2	not significant
TEAD2	c201473.graph_c3_seq2	NA	NA	3	1	not significant
PLIN3	c190910.graph_c0_seq2	NA	NA	12	3	not significant
LPIN1	c203446.graph_c6_seq25	NA	NA	12	1	not significant
AP3B2	c176296.graph_c0_seq1	NA	NA	3	4	not significant
NTRK1	c203112.graph_c1_seq16	NA	NA	9	5	not significant
NTRK1	c203112.graph_c1_seq68	NA	NA	9	4	not significant
GPR89B	c199906.graph_c0_seq15	NA	NA	12	1	not significant
MCAM	c190218.graph_c0_seq12	NA	NA	3	0	not significant
OR2T35	c186287.graph_c0_seq13	NA	NA	3	0	not significant
FAM21C	c199372.graph_c0_seq12	NA	NA	7	3	not significant
WDR73	c200713.graph_c8_seq1	NA	NA	10	2	not significant
MED23	c196712.graph_c1_seq13	NA	NA	11	1	not significant
MED23	c196712.graph_c1_seq7	NA	NA	11	1	not significant
PELI2	c203741.graph_c0_seq1	NA	NA	10	2	not significant
INPPL1	c193755.graph_c1_seq2	NA	NA	5	1	not significant
GOPC	c162869.graph_c0_seq3	NA	NA	12	14	not significant
ERBB2IP	c201782.graph_c3_seq46	NA	NA	13	0	not significant
LIMA1	c165714.graph_c0_seq2	NA	NA	7	2	not significant
FN1A	c203354.graph_c0_seq20	NA	NA	3	1	not significant
MEGF10	c192946.graph_c0_seq4	NA	NA	9	13	not significant
CFD	c201194.graph_c6_seq1	NA	NA	3	2	not significant
BORA	c200784.graph_c0_seq8	NA	NA	5	2	not significant
RPS3A1	c200283.graph_c1_seq13	NA	NA	15	1	not significant
GOPC	c162869.graph_c0_seq1	NA	NA	12	14	not significant
METTL7B	c175161.graph_c0_seq1	NA	NA	15	0	not significant
MARCH10	c170281.graph_c0_seq7	NA	NA	3	3	not significant
EPHB6	c203432.graph_c0_seq110	NA	NA	9	27	not significant
BOC	c200146.graph_c0_seq39	NA	NA	12	1	not significant
SOGA3	c197788.graph_c0_seq28	NA	NA	4	1	not significant
SYTL3	c197494.graph_c1_seq16	NA	NA	5	2	not significant
PDLIM5	c202203.graph_c1_seq16	NA	NA	5	5	not significant
CRYBG3	c200892.graph_c4_seq4	NA	NA	4	0	not significant
NACA_4	c199965.graph_c6_seq3	NA	NA	14	3	not significant
CERK	c199369.graph_c0_seq2	NA	NA	10	2	not significant
CADPS2	c200193.graph_c0_seq2	NA	NA	7	1	not significant
HTR1D	c202014.graph_c0_seq13	NA	NA	10	4	not significant
SYT2	c191859.graph_c0_seq3	NA	NA	13	1	not significant
CBLN2	c180267.graph_c0_seq1	NA	NA	8	1	not significant
NUP153	c191095.graph_c0_seq9	NA	NA	3	7	not significant
AVL9	c202189.graph_c1_seq63	NA	NA	12	3	not significant
NUMBL	c192206.graph_c0_seq3	NA	NA	10	1	not significant
MYOZ3	c197836.graph_c1_seq2	NA	NA	4	9	not significant
FPR2	c194796.graph_c0_seq4	NA	NA	11	3	not significant
LDHC	c201100.graph_c0_seq23	NA	NA	4	4	not significant
MFAP2	c195095.graph_c0_seq5	NA	NA	13	1	not significant
ZNF518A	c201697.graph_c4_seq11	NA	NA	4	2	not significant
HERC3	c203248.graph_c2_seq37	NA	NA	12	2	not significant
KIAA0226	c203032.graph_c0_seq16	NA	NA	10	1	not significant
TMEM50B	c177968.graph_c1_seq10	NA	NA	14	0	not significant
KIAA0226	c203032.graph_c0_seq40	NA	NA	10	1	not significant
DDX26B	c182883.graph_c0_seq9	NA	NA	10	3	not significant
PRICKLE3	c199484.graph_c3_seq28	NA	NA	9	3	not significant
OLFR710	c199395.graph_c0_seq2	NA	NA	10	1	not significant
SDR9C7	c193827.graph_c1_seq13	NA	NA	10	1	not significant
FSTL4	c189193.graph_c0_seq2	NA	NA	11	2	not significant
FAM8A1	c183978.graph_c0_seq3	NA	NA	6	1	not significant
MEX3D	c176016.graph_c0_seq3	NA	NA	3	1	not significant
KCTD20	c196754.graph_c0_seq7	NA	NA	12	1	not significant
PLEKHG4	c195222.graph_c0_seq11	NA	NA	8	2	not significant
SLC44A2	c203617.graph_c5_seq4	NA	NA	15	2	not significant
SLC44A2	c203617.graph_c5_seq13	NA	NA	15	2	not significant
LOC700691	c202003.graph_c1_seq2	NA	NA	13	1	not significant
TARS2	c194737.graph_c4_seq32	NA	NA	5	1	not significant
SEC24A	c203445.graph_c3_seq25	NA	NA	3	2	not significant
DUSP16	c203168.graph_c0_seq2	NA	NA	12	1	not significant
GTPBP8	c188437.graph_c0_seq2	NA	NA	3	0	not significant
PNPLA8	c200447.graph_c0_seq3	NA	NA	14	1	not significant
LOC721291	c183841.graph_c1_seq3	NA	NA	12	2	not significant
CHIN-1	c194301.graph_c2_seq3	NA	NA	6	1	not significant
FTCD	c188985.graph_c0_seq14	NA	NA	3	1	not significant
ADAMTS7	c203744.graph_c0_seq36	NA	NA	4	4	not significant
KNG2	c187395.graph_c0_seq1	NA	NA	7	3	not significant
TRIM47	c192623.graph_c0_seq4	NA	NA	7	10	not significant
TIMELESS	c193085.graph_c0_seq11	NA	NA	4	2	not significant
SETBP1	c199109.graph_c0_seq3	NA	NA	10	3	not significant
LPHN2	c198562.graph_c0_seq31	NA	NA	12	0	not significant
SLURP1	c181118.graph_c0_seq2	NA	NA	8	0	not significant
CA6	c185259.graph_c0_seq1	NA	NA	3	3	not significant
SPIRE1	c199617.graph_c3_seq15	NA	NA	9	1	not significant
PHLDB3	c196451.graph_c2_seq37	NA	NA	7	5	not significant
SUPT6H	c198698.graph_c4_seq3	NA	NA	9	0	not significant
NUP205	c200648.graph_c3_seq5	NA	NA	13	1	not significant
BTK	c194518.graph_c0_seq19	NA	NA	10	1	not significant
ASAP1	c195350.graph_c1_seq19	NA	NA	14	1	not significant
YWHAH	c170026.graph_c0_seq1	NA	NA	16	0	not significant
SDR42E1	c199558.graph_c1_seq9	NA	NA	15	1	not significant
ACCS	c202787.graph_c1_seq65	NA	NA	9	1	not significant
GRTP1	c186987.graph_c0_seq3	NA	NA	10	4	not significant
SERPINB12	c193279.graph_c1_seq1	NA	NA	9	1	not significant
DEK	c170915.graph_c0_seq2	NA	NA	12	0	not significant
EPN3	c187986.graph_c1_seq6	NA	NA	3	3	not significant
MZB1	c147383.graph_c1_seq1	NA	NA	7	3	not significant
SEC14L4	c201694.graph_c4_seq10	NA	NA	11	3	not significant
ALDH18A1	c161369.graph_c0_seq1	NA	NA	12	1	not significant
MFGE8	c181439.graph_c1_seq3	NA	NA	8	2	not significant
SLMO1	c196452.graph_c0_seq9	NA	NA	8	3	not significant
PTPRR	c188634.graph_c0_seq4	NA	NA	10	2	not significant
IL17RE	c189083.graph_c0_seq8	NA	NA	3	3	not significant
IL17RE	c189083.graph_c0_seq14	NA	NA	3	3	not significant
NDUFA12	c147184.graph_c0_seq1	NA	NA	15	1	not significant
MTFR2	c182516.graph_c0_seq6	NA	NA	3	4	not significant
TUBGCP3	c195218.graph_c2_seq42	NA	NA	12	2	not significant
SERPINA12	c168599.graph_c0_seq1	NA	NA	5	3	not significant
CG17556	c229946.graph_c0_seq1	NA	NA	16	4	not significant
CEP78	c198085.graph_c4_seq9	NA	NA	11	3	not significant
ALDH8A1	c200197.graph_c0_seq6	NA	NA	11	3	not significant
RHBG	c199893.graph_c7_seq13	NA	NA	4	2	not significant
NUP37	c195676.graph_c1_seq8	NA	NA	15	1	not significant
FLNB	c197751.graph_c0_seq6	NA	NA	4	1	not significant
CARS	c175108.graph_c1_seq4	NA	NA	13	1	not significant
FAT3	c286681.graph_c0_seq1	NA	NA	9	12	not significant
CEP78	c198085.graph_c4_seq11	NA	NA	11	3	not significant
FERMT2	c191381.graph_c1_seq9	NA	NA	4	0	not significant
COL6A3	c202746.graph_c0_seq19	NA	NA	8	9	not significant
MKL1	c201501.graph_c0_seq20	NA	NA	3	6	not significant
DENND4B	c201586.graph_c2_seq24	NA	NA	7	6	not significant
XIRP2	c201755.graph_c0_seq1	NA	NA	7	4	not significant
FAM135A	c200977.graph_c3_seq20	NA	NA	9	0	not significant
ARFGAP2	c193914.graph_c0_seq3	NA	NA	13	1	not significant
ACP6	c198721.graph_c0_seq8	NA	NA	14	1	not significant
PIWIL1	c200288.graph_c0_seq47	NA	NA	8	0	not significant
SPP1	c193288.graph_c0_seq1	NA	NA	8	2	not significant
CYP4F3	c202988.graph_c0_seq94	NA	NA	7	8	not significant
PROM2	c200448.graph_c0_seq6	NA	NA	10	0	not significant
KCTD18	c194416.graph_c0_seq5	NA	NA	3	1	not significant
RAP1GAP2	c201012.graph_c0_seq6	NA	NA	3	1	not significant
AHRR	c193613.graph_c0_seq2	NA	NA	5	3	not significant
KLRG1	c181770.graph_c0_seq3	NA	NA	3	1	not significant
ANKRD44	c201188.graph_c0_seq8	NA	NA	11	1	not significant
IL1R1	c192211.graph_c5_seq16	NA	NA	6	2	not significant
EXD2	c195072.graph_c3_seq4	NA	NA	11	1	not significant
KATNA1	c195970.graph_c0_seq8	NA	NA	14	2	not significant
ANKFY1	c200071.graph_c0_seq30	NA	NA	11	1	not significant
ATG4C	c200508.graph_c0_seq14	NA	NA	14	1	not significant
IL1RAP	c195639.graph_c0_seq3	NA	NA	5	1	not significant
THSD7B	c185515.graph_c0_seq1	NA	NA	10	4	not significant
GPR98	c203863.graph_c0_seq17	NA	NA	6	31	not significant
[truncated: 10,951 more rows]
