# Supplementary material for: Long-lived rodents reveal signatures of positive selection in genes associated with lifespan
Source: PLoS Genet. 2018 Mar 23;14(3):e1007272. doi: 10.1371/journal.pgen.1007272 (PMC5884551; doi:10.1371/journal.pgen.1007272)
Supplement: S14 Table — (XLSX) [file pgen.1007272.s018.xlsx]

## Sheet: Table
S14 Table. Results on branch 10.
Gene	Transcript	FDR	P.Value	Number.of.species.included	Number.of.Sites.under.positive.Selection	Confirmed as significant in two additional runs
NOTCH3	c198778.graph_c1_seq40	1.99068e-06	1.878e-08	10	24	confirmed
DDX60	c203364.graph_c1_seq69	0.00112430666666667	2.751e-05	7	14	confirmed
CX3CL1	c201876.graph_c0_seq3	0.00112430666666667	3.182e-05	5	10	confirmed
FAM193B_8	c182912.graph_c0_seq9	0.00166622978723404	6.28765957446809e-05	10	1	confirmed
COL6A2	c190382.graph_c0_seq2	0.00363368	0.0001714	11	12	confirmed
DCDC2	c185842.graph_c1_seq1	0.0078122	0.0004422	10	5	confirmed
EPHX2	c200236.graph_c0_seq3	0.00889642857142857	0.0005875	14	5	confirmed
CMTR2	c171139.graph_c0_seq2	0.0167904	0.001557	12	4	confirmed
FPR2	c194796.graph_c0_seq4	0.0167904	0.001704	11	4	confirmed
LOC685596	c165935.graph_c0_seq7	0.0167904	0.001936	14	20	confirmed
S100PBP	c187956.graph_c2_seq3	0.0167904	0.002306	7	8	confirmed
ARL8B	c180872.graph_c1_seq3	0.0167904	0.002537	14	3	confirmed
TFF3	c311497.graph_c0_seq1	0.0167904	0.002722	7	2	confirmed
GOLM1	c202335.graph_c2_seq33	0.0167904	0.002795	8	5	confirmed
GPR157	c171207.graph_c0_seq1	0.0167904	0.002933	7	6	confirmed
FFAR1	c203428.graph_c1_seq156_PART1	0.0167904	0.002996	8	4	confirmed
CFH	c176421.graph_c0_seq1	0.0167904	0.003024	6	5	confirmed
CTSW	c186114.graph_c0_seq3	0.0167904	0.003047	4	8	confirmed
C17ORF105	c167833.graph_c0_seq2	0.0167904	0.003072	11	5	confirmed
SKA1	c195638.graph_c1_seq44	0.0167904	0.003168	10	3	confirmed
ABCB11	c193823.graph_c0_seq1	0.021558380952381	0.004271	12	3	confirmed
CCT8L2	c301701.graph_c0_seq1	0.0274586086956522	0.005733	5	2	confirmed
GATC	c187146.graph_c0_seq7	0.0274586086956522	0.005958	9	2	confirmed
APOM	c203722.graph_c1_seq4	0.0290660833333333	0.006581	12	4	confirmed
TSPAN18	c190311.graph_c0_seq8	0.03121488	0.007362	12	7	confirmed
APCS	c139907.graph_c0_seq1	0.0347965384615385	0.008535	7	4	confirmed
SOD2	c199564.graph_c1_seq1	0.0442928571428571	0.01144	14	1	confirmed
C16ORF78	c193528.graph_c0_seq1	0.0442928571428571	0.0117	5	19	confirmed
POR	c193883.graph_c0_seq2	0.0501687673522661	0.01404	16	1	confirmed
ITPR3	c196124.graph_c3_seq25	0.0501687673522661	0.0141987077412074	10	3	not confirmed
AGER	c190528.graph_c0_seq1	0.0537522580645161	0.01572	13	4	confirmed
LTF	c201047.graph_c2_seq17	0.0549875	0.0166	4	3	confirmed
USP43	c192046.graph_c0_seq5	0.0560327777777778	0.01821	7	12	confirmed
VTI1A	c198114.graph_c0_seq4	0.0560327777777778	0.01835	12	3	confirmed
TTC1	c198161.graph_c3_seq4	0.0560327777777778	0.01874	16	6	confirmed
ENKD1	c195636.graph_c0_seq33	0.0560327777777778	0.01903	9	1	confirmed
SYNGR2	c175289.graph_c0_seq1	0.0612221621621622	0.02137	14	7	confirmed
GPAM	c193870.graph_c0_seq19	0.0695136842105263	0.02492	11	1	confirmed
SCARB1	c191915.graph_c0_seq3	0.0703890476190476	0.02756	10	13	confirmed
C16ORF90	c203282.graph_c0_seq26	0.0703890476190476	0.02757	7	6	confirmed
COMMD10	c200647.graph_c0_seq11	0.0703890476190476	0.02765	15	1	confirmed
ABCC8	c202001.graph_c1_seq21	0.0703890476190476	0.02789	11	6	confirmed
FIGNL1	c190475.graph_c0_seq3	0.0758863636363636	0.03123	12	8	confirmed
LOC712942	c198078.graph_c0_seq6	0.0758863636363636	0.0315	10	10	confirmed
CD40	c198040.graph_c1_seq7	0.0827271111111111	0.03512	5	23	confirmed
MMS19L	c201820.graph_c0_seq67	0.0919665217391304	0.03991	14	9	confirmed
PRR19	c199663.graph_c0_seq5	0.109721276595745	0.04865	9	3	not significant
GPR45	c193198.graph_c0_seq1	0.115410204081633	0.05316	11	5	not significant
ALS2CR12	c194513.graph_c0_seq4	0.115410204081633	0.05335	4	2	not significant
LRIF1	c193409.graph_c2_seq6	0.1163244	0.05487	5	2	not significant
AGAP_AGAP007063	c200717.graph_c0_seq22	0.121006274509804	0.05822	11	6	not significant
C2ORF43	c201896.graph_c0_seq3	0.12658	0.06325	8	34	not significant
PPARD	c194182.graph_c1_seq8	0.12658	0.06329	13	1	not significant
SULT2A1	c176409.graph_c0_seq3	0.128652592592593	0.06554	9	13	not significant
OGFOD1	c199575.graph_c0_seq7	0.131988928571429	0.06915	14	8	not significant
PLA2G3	c190153.graph_c0_seq7	0.131988928571429	0.06973	6	1	not significant
TEX35	c199380.graph_c3_seq10	0.133485614035088	0.07178	6	8	not significant
GALNT15	c200987.graph_c0_seq8	0.13761724137931	0.0753	11	4	not significant
FANCD2OS	c40477.graph_c0_seq2	0.148938983050847	0.0829	10	3	not significant
APOBEC4	c187289.graph_c0_seq3	0.168734333333333	0.09551	5	26	not significant
KIAA0247	c200256.graph_c1_seq3	0.169304590163934	0.09743	14	4	not significant
THPO	c181940.graph_c0_seq6	0.182593548387097	0.1068	10	4	not significant
PIGF	c193392.graph_c1_seq6	0.226638095238095	0.1347	11	3	not significant
SLURP1	c181118.graph_c0_seq2	0.253075	0.1528	8	2	not significant
NDUFA6	c202339.graph_c3_seq5	0.253258461538462	0.1553	15	2	not significant
FTSJ2	c186890.graph_c2_seq7	0.261145454545455	0.1626	15	5	not significant
CRELD2	c194436.graph_c0_seq4	0.262849275362319	0.1678	15	5	not significant
GTPBP1	c193856.graph_c5_seq15	0.262849275362319	0.1708	13	1	not significant
OLFR811	c199839.graph_c0_seq7	0.262849275362319	0.1711	7	8	not significant
CYGB	c201932.graph_c4_seq2	0.270148571428571	0.1784	15	2	not significant
PRSS33	c200086.graph_c1_seq21	0.296358333333333	0.199	9	5	not significant
WDR31	c203353.graph_c0_seq13	0.296358333333333	0.2013	9	2	not significant
FAM162A	c200148.graph_c0_seq1	0.319016438356164	0.2197	15	18	not significant
PDCD1	c174950.graph_c0_seq1	0.348510810810811	0.2433	4	4	not significant
WHSC1L1	c192373.graph_c0_seq45	0.357997333333333	0.2533	14	5	not significant
CCNB2	c210669.graph_c0_seq1	0.363039333380411	0.2636	10	4	not significant
CLIC5	c197338.graph_c0_seq6	0.363039333380411	0.263717251606525	10	1	not significant
C1ORF122	c140650.graph_c0_seq1	0.427397435897436	0.3145	7	2	not significant
MTERFD3	c202083.graph_c1_seq2	0.454860759493671	0.339	8	2	not significant
IGF2	c174130.graph_c1_seq2	0.5349025	0.4037	16	1	not significant
TSC22D1	c211861.graph_c0_seq1	0.578681481481481	0.4422	15	1	not significant
METTL15	c185022.graph_c0_seq5	0.705675609756098	0.5459	5	23	not significant
NPPC	c201502.graph_c1_seq1	0.770096385542169	0.603	9	1	not significant
IDH3B	c180916.graph_c0_seq4	1	1	15	8	not significant
PROM1	c202556.graph_c2_seq7	1	1	5	127	not significant
PROM1	c202556.graph_c2_seq3	1	1	5	126	not significant
PROM1	c202556.graph_c2_seq8	1	1	5	123	not significant
PROM1	c202556.graph_c2_seq5	1	1	5	124	not significant
CYTH3	c176583.graph_c0_seq4	1	1	14	10	not significant
SLC19A1	c181808.graph_c2_seq2	1	1	5	7	not significant
SLC44A5	c199877.graph_c1_seq39	1	1	5	8	not significant
HIRIP3	c171305.graph_c0_seq4	1	1	6	5	not significant
SERINC3	c184002.graph_c1_seq1	1	1	15	12	not significant
CLEC4G	c195866.graph_c3_seq22	1	1	4	7	not significant
FSD2	c202496.graph_c0_seq23	1	1	11	7	not significant
C7H15ORF23	c199960.graph_c3_seq3	1	1	6	12	not significant
DHDH	c186994.graph_c0_seq2	1	1	8	7	not significant
C47E12.7	c195450.graph_c1_seq13	1	1	8	7	not significant
CD69	c179791.graph_c1_seq2	1	1	6	27	not significant
CLDN23	c200163.graph_c1_seq2	1	1	10	5	not significant
SKA3	c201131.graph_c0_seq8	1	1	6	11	not significant
CG31120	c179476.graph_c1_seq8	1	1	13	5	not significant
HIC2	c195675.graph_c0_seq2	1	1	11	6	not significant
VMO1	c139285.graph_c0_seq2	1	1	6	11	not significant
LOC712464	c197357.graph_c1_seq2	1	1	16	2	not significant
C2ORF70	c236857.graph_c0_seq1	1	1	7	1	not significant
PRKAG2	c199637.graph_c8_seq17	NA	NA	8	9	not significant
TMEM55A	c196579.graph_c0_seq3	NA	NA	16	5	not significant
BRCA2_9	c202647.graph_c0_seq22	NA	NA	4	36	not significant
QRFPR	c184052.graph_c0_seq3	NA	NA	10	8	not significant
PPM1F	c198473.graph_c0_seq9	NA	NA	10	38	not significant
CCDC183	c200832.graph_c0_seq23	NA	NA	3	13	not significant
UNC13A	c200804.graph_c1_seq46	NA	NA	9	1	not significant
BPIFB1	c175609.graph_c0_seq2	NA	NA	3	14	not significant
SPDL1	c203439.graph_c0_seq26	NA	NA	8	11	not significant
PRR5	c184707.graph_c0_seq3	NA	NA	8	10	not significant
MSH3	c195409.graph_c4_seq11	NA	NA	7	18	not significant
CDH5	c199549.graph_c0_seq1	NA	NA	13	8	not significant
RBM28	c197756.graph_c1_seq1	NA	NA	14	6	not significant
CD97	c196863.graph_c0_seq7	NA	NA	7	11	not significant
AHSG	c149684.graph_c0_seq1	NA	NA	10	41	not significant
CD97	c196863.graph_c0_seq31	NA	NA	7	13	not significant
TMC6	c202808.graph_c3_seq37	NA	NA	8	10	not significant
SYCP1	c200727.graph_c5_seq14	NA	NA	5	10	not significant
COL6A2	c190382.graph_c0_seq4	NA	NA	11	12	not significant
TMPRSS13	c193543.graph_c0_seq1	NA	NA	11	8	not significant
TMPRSS13	c193543.graph_c0_seq13	NA	NA	11	8	not significant
PHOSPHO1	c168619.graph_c0_seq4	NA	NA	9	2	not significant
AK8	c199912.graph_c0_seq4	NA	NA	10	4	not significant
CMYA5_3	c203132.graph_c0_seq1	NA	NA	4	40	not significant
ITGB1	c199839.graph_c2_seq1	NA	NA	15	14	not significant
PARP14	c199244.graph_c0_seq10	NA	NA	5	30	not significant
SLC38A5	c190675.graph_c0_seq2	NA	NA	11	40	not significant
CISD1	c138128.graph_c0_seq1	NA	NA	15	0	not significant
EMILIN1	c190741.graph_c0_seq6	NA	NA	11	14	not significant
ABCA6	c200773.graph_c7_seq10	NA	NA	5	10	not significant
IFI35	c191240.graph_c0_seq4	NA	NA	6	5	not significant
COL6A2	c190382.graph_c0_seq5	NA	NA	11	11	not significant
IDE	c193089.graph_c0_seq1	NA	NA	14	2	not significant
IFNLR1	c197319.graph_c0_seq23	NA	NA	3	10	not significant
SPAG17	c202754.graph_c2_seq11	NA	NA	7	2	not significant
FAM178B	c176436.graph_c0_seq3	NA	NA	4	7	not significant
VPS13A	c197414.graph_c3_seq5	NA	NA	10	19	not significant
VPS13A	c197414.graph_c3_seq2	NA	NA	10	19	not significant
VPS13A	c197414.graph_c3_seq6	NA	NA	10	19	not significant
GNAO1	c203934.graph_c6_seq3	NA	NA	10	7	not significant
PIP_7	c187344.graph_c0_seq22	NA	NA	3	6	not significant
HN1	c171378.graph_c2_seq1	NA	NA	12	1	not significant
PNKP	c199363.graph_c3_seq2	NA	NA	9	6	not significant
GIMAP7	c194526.graph_c1_seq3	NA	NA	4	2	not significant
PRPF6	c199131.graph_c1_seq5	NA	NA	15	0	not significant
RNF10	c196843.graph_c12_seq1	NA	NA	16	5	not significant
CD300C	c200502.graph_c0_seq1	NA	NA	3	23	not significant
LOXL1	c203271.graph_c3_seq7	NA	NA	8	7	not significant
AADACL2	c186978.graph_c1_seq2	NA	NA	8	6	not significant
FCER1A	c185342.graph_c0_seq1	NA	NA	4	11	not significant
ARMCX4	c197444.graph_c0_seq7	NA	NA	4	23	not significant
COL9A1	c198261.graph_c0_seq16	NA	NA	9	6	not significant
PJA2	c198040.graph_c3_seq2	NA	NA	14	2	not significant
FAM198A	c199356.graph_c0_seq24	NA	NA	3	8	not significant
DUT	c195386.graph_c0_seq1	NA	NA	3	3	not significant
THSD7A	c201859.graph_c0_seq6	NA	NA	12	30	not significant
S1PR3	c193767.graph_c0_seq1	NA	NA	12	3	not significant
SUCNR1	c171965.graph_c0_seq1	NA	NA	7	5	not significant
LAS1L	c174429.graph_c0_seq6	NA	NA	6	2	not significant
MMRN1	c203725.graph_c0_seq3	NA	NA	4	6	not significant
PLXNA2	c201584.graph_c4_seq23	NA	NA	12	6	not significant
KIAA0947	c193800.graph_c1_seq6	NA	NA	4	17	not significant
PADI6	c196064.graph_c0_seq8	NA	NA	6	3	not significant
MYLK4	c198064.graph_c2_seq10	NA	NA	3	7	not significant
TFPI2	c203327.graph_c7_seq2	NA	NA	8	4	not significant
FAM181A	c176594.graph_c0_seq1	NA	NA	11	4	not significant
THEM6	c200398.graph_c2_seq5	NA	NA	10	7	not significant
4933427D14RIK	c199884.graph_c0_seq7	NA	NA	3	8	not significant
ICAM2	c186814.graph_c0_seq7	NA	NA	11	12	not significant
SLCO2B1	c201505.graph_c4_seq48	NA	NA	12	8	not significant
TAF6L	c199298.graph_c3_seq17	NA	NA	7	3	not significant
FRAS1	c203850.graph_c1_seq5	NA	NA	9	45	not significant
TMEM176A	c184106.graph_c0_seq3	NA	NA	9	24	not significant
SKI	c169776.graph_c0_seq3	NA	NA	12	4	not significant
ACRBP	c200077.graph_c2_seq6	NA	NA	11	6	not significant
CPD	c183618.graph_c0_seq1	NA	NA	9	9	not significant
CERS4	c176249.graph_c0_seq8	NA	NA	4	7	not significant
ADA	c190238.graph_c0_seq10	NA	NA	14	8	not significant
FMO2_2	c203601.graph_c1_seq2	NA	NA	10	8	not significant
SI	c203315.graph_c0_seq2	NA	NA	11	5	not significant
ITPKB	c194022.graph_c1_seq4	NA	NA	4	12	not significant
PARP10	c184178.graph_c0_seq30	NA	NA	7	46	not significant
TICAM1	c192171.graph_c0_seq1	NA	NA	3	14	not significant
SLCO2B1	c201505.graph_c4_seq11	NA	NA	12	11	not significant
UBTF	c199441.graph_c4_seq5	NA	NA	15	0	not significant
PGAM2	c156452.graph_c0_seq1	NA	NA	13	3	not significant
LTN1	c199252.graph_c0_seq10	NA	NA	13	14	not significant
ENPP7	c163241.graph_c1_seq1	NA	NA	10	6	not significant
POU3F2	c150426.graph_c0_seq1	NA	NA	7	2	not significant
A2M	c181402.graph_c1_seq1	NA	NA	11	7	not significant
ZNF664-FAM101A	c174956.graph_c0_seq1	NA	NA	3	6	not significant
GPLD1	c197760.graph_c0_seq9	NA	NA	9	16	not significant
PTGES3	c192662.graph_c1_seq1	NA	NA	15	0	not significant
RMDN1	c178009.graph_c0_seq5	NA	NA	15	3	not significant
VWA2	c201461.graph_c0_seq1	NA	NA	9	0	not significant
UNC5CL	c203305.graph_c0_seq20	NA	NA	7	5	not significant
SFT2D1	c178686.graph_c0_seq2	NA	NA	16	1	not significant
4430402I18RIK	c200844.graph_c2_seq91	NA	NA	4	3	not significant
PIEZO1	c196577.graph_c0_seq78	NA	NA	6	27	not significant
TRAM1L1	c183639.graph_c0_seq1	NA	NA	8	6	not significant
ZFAND4	c196648.graph_c1_seq6	NA	NA	4	10	not significant
CENPC	c187973.graph_c0_seq4	NA	NA	6	7	not significant
S1PR4	c148004.graph_c0_seq1	NA	NA	7	24	not significant
TBC1D8	c199189.graph_c6_seq11	NA	NA	12	2	not significant
FBXO17	c180116.graph_c0_seq5	NA	NA	8	1	not significant
AQP1	c184112.graph_c0_seq1	NA	NA	15	3	not significant
EGFL8	c197659.graph_c0_seq33	NA	NA	5	6	not significant
TLR9	c194032.graph_c0_seq2	NA	NA	4	10	not significant
MAVS	c201065.graph_c9_seq55	NA	NA	5	7	not significant
TMEM233	c203163.graph_c4_seq1	NA	NA	8	3	not significant
CPN2	c194091.graph_c1_seq10	NA	NA	7	13	not significant
TTF2	c200391.graph_c0_seq47	NA	NA	9	10	not significant
LOC100911280	c194591.graph_c0_seq7	NA	NA	3	38	not significant
LLGL2	c197542.graph_c0_seq23	NA	NA	11	15	not significant
LLGL2	c197542.graph_c0_seq10	NA	NA	11	15	not significant
GPR110	c202264.graph_c2_seq44	NA	NA	5	18	not significant
CYP11B1	c193608.graph_c0_seq1	NA	NA	7	11	not significant
TCL1A	c159992.graph_c0_seq1	NA	NA	5	8	not significant
SYTL3	c197494.graph_c1_seq8	NA	NA	9	8	not significant
NRAP	c198311.graph_c0_seq2	NA	NA	10	19	not significant
APLF	c195696.graph_c0_seq9	NA	NA	6	22	not significant
ETAA1	c203341.graph_c0_seq1	NA	NA	4	13	not significant
CSPG4	c202338.graph_c3_seq2	NA	NA	10	11	not significant
PHOSPHO1	c168619.graph_c0_seq1	NA	NA	10	1	not significant
TAS2R4	c198917.graph_c0_seq29	NA	NA	4	7	not significant
AMER2	c175066.graph_c0_seq4	NA	NA	7	6	not significant
TOR3A	c170090.graph_c0_seq1	NA	NA	8	3	not significant
KIAA2018	c162440.graph_c0_seq2	NA	NA	12	5	not significant
GPR98	c203863.graph_c0_seq17	NA	NA	6	5	not significant
RUNDC1	c195733.graph_c8_seq9	NA	NA	4	4	not significant
TLR6	c202839.graph_c0_seq27	NA	NA	6	24	not significant
UBOX5	c200312.graph_c1_seq23	NA	NA	7	5	not significant
GORASP1	c190374.graph_c0_seq8	NA	NA	13	3	not significant
DUSP13	c169950.graph_c0_seq3	NA	NA	6	3	not significant
MAP7D1	c183915.graph_c0_seq5	NA	NA	12	6	not significant
ITPR2	c203414.graph_c1_seq2	NA	NA	12	11	not significant
ARSG	c187554.graph_c0_seq12	NA	NA	11	8	not significant
NRAP	c198311.graph_c0_seq4	NA	NA	10	20	not significant
MED24	c203310.graph_c2_seq25	NA	NA	7	1	not significant
MORN5	c186813.graph_c0_seq2	NA	NA	13	1	not significant
JAKMIP1	c203039.graph_c0_seq6	NA	NA	6	3	not significant
LOC717528	c195263.graph_c0_seq19	NA	NA	10	1	not significant
DYDC2	c198835.graph_c0_seq17	NA	NA	7	5	not significant
DYDC2	c198835.graph_c0_seq25	NA	NA	7	5	not significant
HABP4	c184091.graph_c11_seq5	NA	NA	7	5	not significant
CG2316	c202263.graph_c0_seq2	NA	NA	13	11	not significant
NFATC1	c195011.graph_c0_seq5	NA	NA	9	6	not significant
UBOX5	c200312.graph_c1_seq14	NA	NA	11	8	not significant
CTAGE5	c198749.graph_c1_seq3	NA	NA	12	15	not significant
PLA2G7	c195378.graph_c1_seq1	NA	NA	8	19	not significant
PNPLA6	c200279.graph_c0_seq136	NA	NA	9	4	not significant
PNPLA6	c200279.graph_c0_seq113	NA	NA	9	4	not significant
KLHL42	c161663.graph_c0_seq6	NA	NA	10	3	not significant
SYT11	c172033.graph_c1_seq3	NA	NA	12	2	not significant
DNASE2	c147467.graph_c0_seq1	NA	NA	12	6	not significant
LOC459382	c198270.graph_c4_seq3	NA	NA	11	4	not significant
IL27RA	c198550.graph_c2_seq36	NA	NA	4	14	not significant
FAM170B	c198294.graph_c2_seq6	NA	NA	4	6	not significant
CA6	c185259.graph_c0_seq1	NA	NA	3	23	not significant
DENND4C	c183990.graph_c2_seq6	NA	NA	13	3	not significant
FASTKD2	c180779.graph_c0_seq8	NA	NA	7	5	not significant
ILDR1	c195075.graph_c0_seq7	NA	NA	7	12	not significant
KCNJ10	c192014.graph_c0_seq4	NA	NA	14	3	not significant
APOB	c191338.graph_c0_seq7	NA	NA	8	6	not significant
REG4	c581748.graph_c0_seq1	NA	NA	3	5	not significant
PKHD1	c201682.graph_c0_seq1	NA	NA	4	1	not significant
TUFM	c184071.graph_c1_seq1	NA	NA	16	3	not significant
OS9	c180120.graph_c0_seq2	NA	NA	16	5	not significant
ARHGEF17	c199859.graph_c0_seq6	NA	NA	13	9	not significant
TRAPPC11	c201528.graph_c0_seq5	NA	NA	14	1	not significant
STOX1	c189213.graph_c0_seq2	NA	NA	7	13	not significant
MYF5	c147355.graph_c0_seq2	NA	NA	10	2	not significant
PSAPL1	c195763.graph_c0_seq1	NA	NA	4	19	not significant
ALOX12B	c198026.graph_c1_seq33	NA	NA	11	8	not significant
PNPLA6	c200279.graph_c0_seq133	NA	NA	9	5	not significant
STAP2	c196387.graph_c1_seq23	NA	NA	5	6	not significant
SLC34A1	c162194.graph_c0_seq10	NA	NA	15	4	not significant
SLC12A2	c175802.graph_c0_seq1	NA	NA	12	4	not significant
LPCAT1	c193716.graph_c0_seq8	NA	NA	5	15	not significant
TMEM51	c196713.graph_c0_seq8	NA	NA	12	2	not significant
ADAMTSL4	c198101.graph_c1_seq5	NA	NA	3	5	not significant
CTAGE5	c198749.graph_c1_seq4	NA	NA	11	16	not significant
RPGRIP1	c201945.graph_c1_seq93	NA	NA	3	8	not significant
CTAGE5	c198749.graph_c1_seq1	NA	NA	12	16	not significant
NUF2_12	c182381.graph_c0_seq2	NA	NA	10	6	not significant
NEK9	c179712.graph_c0_seq3	NA	NA	10	12	not significant
CASP1	c187354.graph_c0_seq3	NA	NA	4	15	not significant
CRISPLD1	c175300.graph_c1_seq2	NA	NA	10	2	not significant
CTAGE5	c198749.graph_c1_seq5	NA	NA	11	11	not significant
TIFAB	c196521.graph_c1_seq13	NA	NA	3	4	not significant
TBCE	c198088.graph_c0_seq20	NA	NA	14	3	not significant
SLC3A2	c179063.graph_c0_seq1	NA	NA	10	28	not significant
TMUB2	c200341.graph_c1_seq8	NA	NA	10	2	not significant
USP35	c198860.graph_c1_seq21	NA	NA	10	2	not significant
LIG1	c202641.graph_c2_seq11	NA	NA	10	3	not significant
C19ORF53	c196422.graph_c0_seq1	NA	NA	10	3	not significant
MBOAT4	c198810.graph_c0_seq8	NA	NA	9	3	not significant
IL18R1	c192238.graph_c0_seq1	NA	NA	4	11	not significant
EVPL	c199416.graph_c0_seq9	NA	NA	10	10	not significant
TCP11	c189471.graph_c0_seq5	NA	NA	3	7	not significant
DLK2	c194087.graph_c0_seq8	NA	NA	8	4	not significant
SLC29A3	c198466.graph_c0_seq8	NA	NA	14	1	not significant
PWP2	c197060.graph_c0_seq13	NA	NA	13	7	not significant
TMEM9	c186660.graph_c0_seq1	NA	NA	15	4	not significant
HIST1H2BF	c188664.graph_c0_seq4	NA	NA	16	0	not significant
SGOL1	c188852.graph_c0_seq5	NA	NA	4	43	not significant
C6ORF118	c177854.graph_c0_seq1	NA	NA	5	6	not significant
PLD2	c202606.graph_c0_seq133	NA	NA	9	4	not significant
TLR4	c192717.graph_c0_seq2	NA	NA	7	3	not significant
SYAP1	c202284.graph_c9_seq2	NA	NA	14	8	not significant
TNFAIP2	c196542.graph_c0_seq13	NA	NA	5	9	not significant
TLR4	c192717.graph_c0_seq1	NA	NA	7	3	not significant
LAMP1	c170032.graph_c0_seq1	NA	NA	11	7	not significant
ANKRD28	c197846.graph_c0_seq17	NA	NA	7	3	not significant
ZPBP	c152323.graph_c1_seq3	NA	NA	7	3	not significant
LOC100912375	c190287.graph_c0_seq1	NA	NA	15	3	not significant
CG10495	c197201.graph_c7_seq15	NA	NA	12	2	not significant
ALDH4A1	c195905.graph_c0_seq6	NA	NA	14	2	not significant
TBC1D4	c190482.graph_c0_seq3	NA	NA	11	6	not significant
SLX4	c197018.graph_c0_seq12	NA	NA	5	11	not significant
CSF1R	c199399.graph_c0_seq3	NA	NA	14	11	not significant
GRM4	c200043.graph_c0_seq16	NA	NA	8	0	not significant
KPNA7	c141037.graph_c0_seq1	NA	NA	4	73	not significant
CHAC1	c180711.graph_c0_seq1	NA	NA	6	4	not significant
PTPRCAP	c178598.graph_c0_seq27	NA	NA	8	5	not significant
CDC14A	c199034.graph_c0_seq28	NA	NA	11	2	not significant
TEKT4	c187224.graph_c0_seq9	NA	NA	10	9	not significant
LDLRAD3	c202039.graph_c0_seq3	NA	NA	14	3	not significant
BDP1	c195242.graph_c0_seq2	NA	NA	4	9	not significant
ADAMTS3	c200538.graph_c0_seq54	NA	NA	7	27	not significant
ADAM33	c201802.graph_c0_seq32	NA	NA	3	4	not significant
ASPG	c201579.graph_c0_seq18	NA	NA	10	9	not significant
RPA1	c200590.graph_c9_seq3	NA	NA	14	7	not significant
2610528A11RIK	c164461.graph_c0_seq1	NA	NA	6	5	not significant
ARHGEF26	c200318.graph_c0_seq3	NA	NA	9	7	not significant
VGLL4	c192162.graph_c2_seq3	NA	NA	13	2	not significant
VGLL4	c192162.graph_c2_seq1	NA	NA	13	2	not significant
ADAM21	c246791.graph_c0_seq1	NA	NA	5	4	not significant
CHAF1A	c192551.graph_c0_seq24	NA	NA	5	5	not significant
KCNMA1	c198411.graph_c0_seq2	NA	NA	10	0	not significant
NME2	c195456.graph_c3_seq5	NA	NA	12	3	not significant
PCOLCE	c163421.graph_c0_seq6	NA	NA	15	1	not significant
PECAM1	c197928.graph_c2_seq15	NA	NA	9	8	not significant
CGNL1	c198339.graph_c3_seq4	NA	NA	13	22	not significant
SCML4	c192167.graph_c1_seq8	NA	NA	8	1	not significant
CAP2	c184398.graph_c0_seq3	NA	NA	14	5	not significant
CD1D	c203456.graph_c0_seq67	NA	NA	5	6	not significant
CRYBG3	c200892.graph_c4_seq4	NA	NA	4	18	not significant
SIRT3	c181439.graph_c0_seq1	NA	NA	12	3	not significant
MRC1L1	c187989.graph_c0_seq1	NA	NA	13	21	not significant
NSDHL	c175098.graph_c0_seq1	NA	NA	16	4	not significant
NUDC	c179858.graph_c1_seq1	NA	NA	17	3	not significant
MRPL13	c184125.graph_c2_seq1	NA	NA	16	1	not significant
TACC2	c203551.graph_c1_seq26	NA	NA	4	18	not significant
DST	c203065.graph_c4_seq12	NA	NA	5	8	not significant
TMEM169	c193740.graph_c1_seq6	NA	NA	11	3	not significant
FAM154B	c195773.graph_c0_seq7	NA	NA	9	6	not significant
PFN3	c201549.graph_c0_seq1	NA	NA	13	3	not significant
SLC4A5	c199683.graph_c0_seq8	NA	NA	9	6	not significant
MGST3	c204046.graph_c0_seq1	NA	NA	16	1	not significant
DST	c203065.graph_c4_seq66	NA	NA	4	7	not significant
SMYD4	c196927.graph_c0_seq2	NA	NA	5	23	not significant
AADAC	c152193.graph_c0_seq2	NA	NA	8	5	not significant
DDX59	c175454.graph_c2_seq8	NA	NA	14	5	not significant
SPERT	c249850.graph_c0_seq1	NA	NA	5	2	not significant
PGK1	c186253.graph_c2_seq3	NA	NA	15	4	not significant
CNTN3	c191597.graph_c0_seq5	NA	NA	10	9	not significant
LPIN2	c175766.graph_c0_seq1	NA	NA	4	8	not significant
TICRR	c185661.graph_c0_seq5	NA	NA	6	6	not significant
MYO1E	c198993.graph_c1_seq2	NA	NA	12	5	not significant
STK36	c203367.graph_c3_seq71	NA	NA	10	11	not significant
MRPL9	c200759.graph_c2_seq2	NA	NA	14	6	not significant
F5	c190001.graph_c0_seq3	NA	NA	7	2	not significant
MIOX	c192596.graph_c0_seq32	NA	NA	16	7	not significant
NUP93	c191316.graph_c1_seq3	NA	NA	14	1	not significant
SPIDR	c193292.graph_c0_seq12	NA	NA	4	8	not significant
MISP	c202978.graph_c1_seq20	NA	NA	4	8	not significant
MFSD1	c195225.graph_c1_seq12	NA	NA	11	2	not significant
SLC9B2	c202200.graph_c0_seq25	NA	NA	9	5	not significant
AP1S3	c194822.graph_c0_seq6	NA	NA	12	5	not significant
SLC35C1	c194808.graph_c0_seq14	NA	NA	13	3	not significant
SLC35C1	c194808.graph_c0_seq10	NA	NA	13	3	not significant
BORA	c200784.graph_c0_seq8	NA	NA	5	2	not significant
AFF4	c152258.graph_c0_seq1	NA	NA	13	1	not significant
TNFRSF1A	c191122.graph_c1_seq6	NA	NA	5	25	not significant
CAPS2	c197251.graph_c2_seq40	NA	NA	4	8	not significant
DPEP3	c176396.graph_c0_seq1	NA	NA	5	15	not significant
FUT10	c191787.graph_c3_seq10	NA	NA	11	1	not significant
ITGA3	c199338.graph_c2_seq7	NA	NA	14	13	not significant
ASB3	c190570.graph_c1_seq23	NA	NA	10	2	not significant
LOC712942	c198078.graph_c0_seq13	NA	NA	12	3	not significant
GORAB	c177520.graph_c1_seq7	NA	NA	8	4	not significant
SPCS1	c202704.graph_c0_seq1	NA	NA	3	2	not significant
CHEK2	c200715.graph_c2_seq19	NA	NA	9	3	not significant
TM9SF4	c198001.graph_c3_seq7	NA	NA	15	4	not significant
QARS_3	c199078.graph_c1_seq67	NA	NA	15	5	not significant
C18ORF21	c197955.graph_c1_seq5	NA	NA	12	3	not significant
TRIQK	c196630.graph_c0_seq5	NA	NA	13	1	not significant
ZC3HAV1	c198784.graph_c1_seq4	NA	NA	6	4	not significant
GRHL3	c187016.graph_c2_seq1	NA	NA	10	2	not significant
GRHL3	c187016.graph_c2_seq4	NA	NA	10	2	not significant
SCRIB	c157126.graph_c0_seq3	NA	NA	14	5	not significant
CCR4	c297824.graph_c0_seq1	NA	NA	12	9	not significant
SPAG9	c199885.graph_c3_seq18	NA	NA	13	6	not significant
SYTL5	c194354.graph_c1_seq7	NA	NA	9	10	not significant
RNF8	c191392.graph_c3_seq8	NA	NA	12	5	not significant
FOLR1	c197151.graph_c1_seq4	NA	NA	14	1	not significant
SHANK3	c200818.graph_c1_seq4	NA	NA	7	8	not significant
RHBDD1	c196523.graph_c0_seq6	NA	NA	13	9	not significant
SHISA2	c156527.graph_c0_seq2	NA	NA	10	4	not significant
LOC365839	c188898.graph_c1_seq2	NA	NA	15	1	not significant
MLH1	c202620.graph_c4_seq2	NA	NA	12	4	not significant
GZF1	c203194.graph_c0_seq10	NA	NA	8	1	not significant
BRINP3	c184765.graph_c0_seq2	NA	NA	9	1	not significant
ATP2C1	c197969.graph_c2_seq4	NA	NA	12	5	not significant
ATP2C1	c197969.graph_c2_seq5	NA	NA	12	5	not significant
TREX2	c201815.graph_c2_seq25	NA	NA	12	8	not significant
MRPS26_10	c175344.graph_c1_seq4	NA	NA	9	3	not significant
POLH	c194313.graph_c0_seq11	NA	NA	5	4	not significant
SCGB1C1	c275914.graph_c0_seq1	NA	NA	11	2	not significant
NOXA1	c199316.graph_c0_seq97	NA	NA	4	9	not significant
NEDD1	c202504.graph_c4_seq9	NA	NA	7	4	not significant
GMIP	c193683.graph_c1_seq30	NA	NA	8	6	not significant
TACC2	c203551.graph_c1_seq8	NA	NA	4	15	not significant
TEX12	c186643.graph_c1_seq14	NA	NA	10	7	not significant
EHHADH	c201092.graph_c0_seq8	NA	NA	15	12	not significant
SYTL5	c194354.graph_c1_seq6	NA	NA	9	10	not significant
DCLRE1B	c183420.graph_c0_seq3	NA	NA	7	3	not significant
STAP2	c196387.graph_c1_seq15	NA	NA	5	7	not significant
NOC4L	c196871.graph_c0_seq49	NA	NA	14	6	not significant
SACS	c201796.graph_c0_seq4	NA	NA	10	11	not significant
FAM13B	c200750.graph_c2_seq33	NA	NA	11	7	not significant
AQPEP	c198516.graph_c0_seq20	NA	NA	5	9	not significant
XRCC2	c198362.graph_c0_seq4	NA	NA	8	2	not significant
CLMN	c201283.graph_c0_seq3	NA	NA	5	11	not significant
ADCK2	c193698.graph_c2_seq3	NA	NA	5	3	not significant
TTBK2	c181200.graph_c0_seq18	NA	NA	12	11	not significant
LRRIQ4	c182654.graph_c0_seq1	NA	NA	4	8	not significant
SYN3	c202748.graph_c1_seq29	NA	NA	10	3	not significant
ITGA8	c187999.graph_c0_seq2	NA	NA	10	9	not significant
AGXT	c193988.graph_c0_seq3	NA	NA	11	1	not significant
OTOL1	c311938.graph_c0_seq1	NA	NA	4	3	not significant
HIGD2A	c291846.graph_c0_seq1	NA	NA	15	4	not significant
C10ORF54	c194203.graph_c0_seq10	NA	NA	15	3	not significant
FAM102B	c199112.graph_c1_seq11	NA	NA	9	2	not significant
FARS2	c192460.graph_c0_seq1	NA	NA	13	6	not significant
PPP1R12B_4	c196651.graph_c1_seq12	NA	NA	9	7	not significant
NDUFA4	c163150.graph_c0_seq1	NA	NA	16	7	not significant
DCAF12L2	c183849.graph_c1_seq3	NA	NA	10	10	not significant
ENPEP	c193516.graph_c1_seq1	NA	NA	13	13	not significant
C6ORF211	c141307.graph_c0_seq2	NA	NA	11	4	not significant
TUSC2	c157096.graph_c0_seq2	NA	NA	4	7	not significant
TAPBP	c201241.graph_c3_seq2	NA	NA	6	0	not significant
KAT7	c200554.graph_c2_seq1	NA	NA	11	1	not significant
KAT7	c200554.graph_c2_seq10	NA	NA	11	1	not significant
PREX1	c197443.graph_c8_seq7	NA	NA	12	4	not significant
MSH5	c201158.graph_c2_seq71	NA	NA	9	4	not significant
MSH5	c201158.graph_c2_seq111	NA	NA	9	4	not significant
C3	c190901.graph_c0_seq1	NA	NA	14	17	not significant
NEU2	c173100.graph_c0_seq3	NA	NA	3	24	not significant
PGLYRP1	c192278.graph_c0_seq4	NA	NA	10	3	not significant
SLC26A2	c140727.graph_c0_seq3	NA	NA	12	6	not significant
MDGA2	c174384.graph_c0_seq2	NA	NA	9	14	not significant
LIPA	c138245.graph_c0_seq1	NA	NA	16	7	not significant
TEX15	c187635.graph_c0_seq1	NA	NA	4	1	not significant
SI:CH1073-41K10.1	c192650.graph_c1_seq1	NA	NA	8	1	not significant
NXPE3	c190624.graph_c0_seq5	NA	NA	13	2	not significant
IQCF2	c111145.graph_c0_seq1	NA	NA	5	5	not significant
MFSD7	c192672.graph_c0_seq11	NA	NA	5	1	not significant
FBXO46	c201778.graph_c2_seq3	NA	NA	10	7	not significant
VWF	c203861.graph_c3_seq6	NA	NA	10	38	not significant
CKAP5	c184000.graph_c0_seq4	NA	NA	10	9	not significant
SHISA4	c197813.graph_c10_seq1	NA	NA	16	1	not significant
NIF3L1	c201404.graph_c0_seq92	NA	NA	11	3	not significant
NTAN1	c202304.graph_c5_seq20	NA	NA	14	2	not significant
COL8A2	c191000.graph_c0_seq2	NA	NA	11	2	not significant
SEC14L4	c201694.graph_c4_seq31	NA	NA	10	5	not significant
POM121	c196646.graph_c1_seq12	NA	NA	6	3	not significant
CDHR2	c202810.graph_c0_seq24	NA	NA	5	6	not significant
OXNAD1	c198371.graph_c2_seq24	NA	NA	15	2	not significant
MTHFR	c203443.graph_c3_seq24	NA	NA	10	6	not significant
MARCH10	c170281.graph_c0_seq7	NA	NA	3	5	not significant
CPQ	c198833.graph_c2_seq1	NA	NA	14	5	not significant
IMP4	c181277.graph_c0_seq5	NA	NA	14	4	not significant
VPS53	c196975.graph_c1_seq8	NA	NA	13	3	not significant
C1S	c196193.graph_c0_seq2	NA	NA	12	9	not significant
FAM122B	c199746.graph_c18_seq21	NA	NA	5	2	not significant
EXOC1	c196667.graph_c2_seq23	NA	NA	13	2	not significant
EXOC1	c196667.graph_c2_seq4	NA	NA	13	2	not significant
CNTNAP1	c192436.graph_c4_seq2	NA	NA	12	2	not significant
ATP12A	c197341.graph_c3_seq2	NA	NA	9	8	not significant
SLC17A8	c197717.graph_c1_seq14	NA	NA	8	3	not significant
RPH3A	c197099.graph_c2_seq74	NA	NA	10	2	not significant
TMEM2	c200591.graph_c3_seq1	NA	NA	10	6	not significant
BYSL	c188426.graph_c0_seq4	NA	NA	13	2	not significant
SNAPC5	c204989.graph_c0_seq1	NA	NA	14	1	not significant
KIAA1024	c200142.graph_c0_seq6	NA	NA	10	19	not significant
CLCNKB	c201822.graph_c0_seq15	NA	NA	9	11	not significant
RAD1	c157596.graph_c0_seq1	NA	NA	12	2	not significant
VILL	c201072.graph_c0_seq79	NA	NA	5	5	not significant
CTTNBP2NL	c200204.graph_c1_seq1	NA	NA	15	4	not significant
IHH	c183081.graph_c0_seq10	NA	NA	10	3	not significant
ACOX1	c199726.graph_c23_seq4	NA	NA	12	6	not significant
PLEC	c200211.graph_c5_seq74	NA	NA	13	13	not significant
LOC100911548	c141884.graph_c0_seq2	NA	NA	9	5	not significant
ITGAE	c202633.graph_c5_seq9	NA	NA	4	7	not significant
KBTBD3	c183889.graph_c2_seq4	NA	NA	10	3	not significant
TAOK3	c195866.graph_c4_seq1	NA	NA	15	1	not significant
PPP1R21	c198806.graph_c3_seq2	NA	NA	12	5	not significant
TICAM2	c190467.graph_c0_seq6	NA	NA	9	1	not significant
NEDD1	c202504.graph_c4_seq2	NA	NA	11	0	not significant
PLEC	c200211.graph_c5_seq8	NA	NA	13	13	not significant
LIMCH1	c197868.graph_c1_seq6	NA	NA	15	6	not significant
PLEC	c200211.graph_c5_seq84	NA	NA	13	13	not significant
CCDC142	c197622.graph_c0_seq3	NA	NA	6	1	not significant
PLEC	c200211.graph_c5_seq98	NA	NA	13	13	not significant
PDZRN3	c191878.graph_c0_seq1	NA	NA	10	4	not significant
TF	c183179.graph_c0_seq3	NA	NA	10	10	not significant
PTGR1	c201368.graph_c2_seq3	NA	NA	14	4	not significant
COX6B2	c145280.graph_c0_seq2	NA	NA	9	1	not significant
PHF3	c194949.graph_c0_seq6	NA	NA	14	18	not significant
KDM8	c201351.graph_c0_seq14	NA	NA	12	2	not significant
ATP7	c193828.graph_c5_seq1	NA	NA	11	8	not significant
FCGBP	c191561.graph_c0_seq1	NA	NA	3	0	not significant
SDSL	c201691.graph_c13_seq11	NA	NA	9	5	not significant
SPATA5L1	c201470.graph_c1_seq2	NA	NA	5	4	not significant
DNAAF1	c183667.graph_c1_seq15	NA	NA	4	4	not significant
ACADL	c151087.graph_c0_seq1	NA	NA	14	3	not significant
LRRC40	c168683.graph_c0_seq2	NA	NA	11	2	not significant
LRBA	c199995.graph_c1_seq1	NA	NA	11	8	not significant
HEMGN	c175867.graph_c0_seq2	NA	NA	7	10	not significant
OSBPL2	c157308.graph_c0_seq1	NA	NA	13	2	not significant
SDC1	c204327.graph_c0_seq1	NA	NA	5	5	not significant
NCAN	c200826.graph_c1_seq1	NA	NA	4	4	not significant
DPEP1	c196169.graph_c1_seq22	NA	NA	14	5	not significant
BAIAP3	c201326.graph_c2_seq31	NA	NA	8	15	not significant
P2RX3	c199374.graph_c0_seq3	NA	NA	3	6	not significant
AKR1D1	c200838.graph_c1_seq19	NA	NA	13	8	not significant
INTU	c191900.graph_c1_seq8	NA	NA	7	2	not significant
PHYHIPL	c198445.graph_c0_seq1	NA	NA	15	0	not significant
PPARD	c194182.graph_c1_seq3	NA	NA	13	1	not significant
KATNAL2	c201284.graph_c0_seq59	NA	NA	10	2	not significant
ACAP1	c200841.graph_c2_seq23	NA	NA	7	7	not significant
BARX2	c183823.graph_c1_seq1	NA	NA	12	2	not significant
ARHGAP31	c197131.graph_c3_seq2	NA	NA	12	3	not significant
SLC34A2	c197632.graph_c0_seq3	NA	NA	11	19	not significant
FAM107A	c198260.graph_c7_seq4	NA	NA	14	3	not significant
MOGS	c183722.graph_c0_seq1	NA	NA	15	5	not significant
CORO7-PAM16	c201487.graph_c1_seq3	NA	NA	10	8	not significant
EMILIN3	c201013.graph_c1_seq18	NA	NA	11	12	not significant
APEX1	c162935.graph_c0_seq1	NA	NA	17	2	not significant
OLFML1	c195440.graph_c0_seq1	NA	NA	11	12	not significant
PARD3B	c196279.graph_c0_seq74	NA	NA	9	0	not significant
DNAI1	c199972.graph_c0_seq49	NA	NA	10	5	not significant
TMEM156	c168792.graph_c0_seq1	NA	NA	3	6	not significant
LOC699131	c200467.graph_c0_seq1	NA	NA	11	7	not significant
OLFR710	c199395.graph_c0_seq2	NA	NA	10	8	not significant
TXLNB	c196244.graph_c0_seq2	NA	NA	5	5	not significant
TMEM41A	c196120.graph_c0_seq2	NA	NA	14	3	not significant
FBXL13	c202207.graph_c1_seq71	NA	NA	3	74	not significant
LRPPRC	c203396.graph_c3_seq1	NA	NA	12	4	not significant
MYRIP	c199739.graph_c3_seq9	NA	NA	6	6	not significant
LRRC74	c174337.graph_c0_seq5	NA	NA	3	1	not significant
MRRF	c192887.graph_c7_seq1	NA	NA	11	7	not significant
ZBTB2	c168840.graph_c1_seq3	NA	NA	15	2	not significant
COL25A1	c197098.graph_c1_seq95	NA	NA	8	6	not significant
SPARCL1	c202682.graph_c1_seq9	NA	NA	11	6	not significant
TTN	c196226.graph_c0_seq2	NA	NA	4	96	not significant
ACAT2	c143176.graph_c0_seq6	NA	NA	14	7	not significant
RDH12	c196987.graph_c0_seq4	NA	NA	11	3	not significant
TYW1	c196233.graph_c1_seq3	NA	NA	9	7	not significant
TIAM1	c199398.graph_c2_seq25	NA	NA	12	4	not significant
STAB2	c200364.graph_c0_seq60	NA	NA	4	34	not significant
TRDN	c200936.graph_c1_seq3	NA	NA	8	1	not significant
DLC1	c187076.graph_c0_seq10	NA	NA	4	1	not significant
FGR	c200347.graph_c0_seq46	NA	NA	9	3	not significant
CSMD1	c203829.graph_c1_seq7	NA	NA	8	13	not significant
CYP4X1	c184137.graph_c0_seq4	NA	NA	10	2	not significant
SLC2A12	c179417.graph_c0_seq2	NA	NA	11	9	not significant
FAM83C	c200593.graph_c0_seq16	NA	NA	5	1	not significant
GJA5	c200944.graph_c0_seq1	NA	NA	12	7	not significant
SRRM4	c177774.graph_c0_seq6	NA	NA	7	4	not significant
COL6A1	c200768.graph_c4_seq3	NA	NA	12	4	not significant
NREP	c240040.graph_c0_seq1	NA	NA	15	3	not significant
ACOX1	c199726.graph_c23_seq5	NA	NA	12	7	not significant
TAB1	c197194.graph_c1_seq36	NA	NA	13	2	not significant
CD300LF	c202895.graph_c0_seq18	NA	NA	5	6	not significant
CCNA1	c178466.graph_c1_seq9	NA	NA	10	3	not significant
CYP2J9	c203868.graph_c2_seq1	NA	NA	12	1	not significant
XYLB	c197614.graph_c0_seq2	NA	NA	12	9	not significant
SYVN1	c187690.graph_c1_seq6	NA	NA	13	3	not significant
DENND3	c202344.graph_c1_seq17	NA	NA	9	8	not significant
SEC14L4	c201694.graph_c4_seq10	NA	NA	11	4	not significant
SAP30BP	c195852.graph_c1_seq21	NA	NA	15	3	not significant
PAPD4	c197851.graph_c0_seq7	NA	NA	14	9	not significant
FBXL8	c202940.graph_c0_seq72	NA	NA	10	5	not significant
MAPK3	c187884.graph_c0_seq3	NA	NA	16	7	not significant
NOS2	c202722.graph_c0_seq34	NA	NA	10	8	not significant
FKBP5	c186237.graph_c0_seq1	NA	NA	3	3	not significant
SRL	c196773.graph_c0_seq5	NA	NA	8	4	not significant
WDR35	c200481.graph_c0_seq16	NA	NA	12	8	not significant
CXORF23	c194574.graph_c1_seq9	NA	NA	6	2	not significant
CUBN	c202309.graph_c0_seq1	NA	NA	5	1	not significant
COL4A6	c193303.graph_c2_seq10	NA	NA	7	12	not significant
SORL1	c177126.graph_c1_seq2	NA	NA	14	13	not significant
MEGF8	c202775.graph_c1_seq24	NA	NA	10	7	not significant
C1ORF100	c517236.graph_c0_seq1	NA	NA	4	3	not significant
MOXD1	c185570.graph_c1_seq2	NA	NA	12	1	not significant
ODF3B	c201578.graph_c0_seq73	NA	NA	9	10	not significant
CCDC82	c164886.graph_c0_seq3	NA	NA	14	4	not significant
HDHD3	c161141.graph_c0_seq2	NA	NA	16	1	not significant
PKD2	c190164.graph_c0_seq16	NA	NA	14	6	not significant
MEGF8	c202775.graph_c1_seq43	NA	NA	10	6	not significant
BAK1	c147382.graph_c0_seq2	NA	NA	11	22	not significant
FASLG	c146372.graph_c0_seq3	NA	NA	8	4	not significant
ACAD9	c176986.graph_c0_seq1	NA	NA	15	5	not significant
TMX1	c195855.graph_c1_seq2	NA	NA	12	9	not significant
NRXN3	c182260.graph_c0_seq4	NA	NA	8	11	not significant
SBF1	c203065.graph_c5_seq16	NA	NA	13	7	not significant
DCAF11	c191330.graph_c2_seq12	NA	NA	16	3	not significant
DCAF11	c191330.graph_c2_seq1	NA	NA	16	3	not significant
TCF7L1	c184118.graph_c0_seq4	NA	NA	11	8	not significant
NFKB1	c202607.graph_c3_seq13	NA	NA	10	5	not significant
EML6	c200248.graph_c0_seq60	NA	NA	9	10	not significant
SLC6A20	c199441.graph_c9_seq9	NA	NA	14	6	not significant
IL2RB	c185238.graph_c0_seq1	NA	NA	4	2	not significant
TRIM29	c189689.graph_c2_seq11	NA	NA	10	4	not significant
TELO2	c201353.graph_c5_seq37	NA	NA	7	5	not significant
PAQR5	c200334.graph_c6_seq13	NA	NA	11	8	not significant
HPX	c152157.graph_c0_seq1	NA	NA	16	3	not significant
PCDHGC5	c202143.graph_c1_seq22	NA	NA	8	6	not significant
ADAMTS20	c203290.graph_c0_seq36	NA	NA	9	26	not significant
OSBPL2	c157308.graph_c0_seq3	NA	NA	13	2	not significant
DEFB20	c161794.graph_c0_seq2	NA	NA	7	2	not significant
RERE	c201835.graph_c0_seq68	NA	NA	5	5	not significant
SNAI1	c184263.graph_c0_seq1	NA	NA	9	6	not significant
USP30	c200501.graph_c0_seq52	NA	NA	14	3	not significant
TMC2	c197476.graph_c2_seq113	NA	NA	8	1	not significant
SETX	c196659.graph_c3_seq3	NA	NA	5	6	not significant
SLC39A14	c199240.graph_c1_seq5	NA	NA	12	2	not significant
LOC100910875	c190244.graph_c1_seq1	NA	NA	15	2	not significant
NPHS2	c194915.graph_c0_seq1	NA	NA	11	3	not significant
CAMK1	c198275.graph_c5_seq23	NA	NA	15	2	not significant
NYNRIN	c155429.graph_c0_seq4	NA	NA	10	8	not significant
DOCK5	c203605.graph_c0_seq5	NA	NA	11	1	not significant
SGIP1	c203085.graph_c1_seq11	NA	NA	11	4	not significant
HMGCL	c202442.graph_c3_seq16	NA	NA	13	3	not significant
TEX33	c168561.graph_c1_seq4	NA	NA	3	5	not significant
STRIP1	c199657.graph_c1_seq9	NA	NA	6	3	not significant
SFN	c333006.graph_c0_seq1	NA	NA	13	2	not significant
CG6404	c169268.graph_c0_seq3	NA	NA	14	2	not significant
KIAA1731	c199471.graph_c6_seq45	NA	NA	4	7	not significant
SCCPDH	c203106.graph_c3_seq24	NA	NA	14	6	not significant
FAM57B	c193575.graph_c0_seq29	NA	NA	13	1	not significant
BMX	c195360.graph_c1_seq21	NA	NA	10	11	not significant
NPC1	c203767.graph_c0_seq9	NA	NA	14	4	not significant
ZNF518B	c170768.graph_c0_seq1	NA	NA	12	1	not significant
TTC28	c203103.graph_c1_seq9	NA	NA	10	7	not significant
PHYKPL	c201500.graph_c2_seq61	NA	NA	9	7	not significant
TINAGL1	c194451.graph_c1_seq4	NA	NA	14	2	not significant
SPATA6	c203689.graph_c1_seq1	NA	NA	11	5	not significant
GATA1	c267018.graph_c0_seq1	NA	NA	6	4	not significant
FBXL14	c182853.graph_c0_seq1	NA	NA	11	1	not significant
CASR	c175930.graph_c0_seq4	NA	NA	10	11	not significant
GPR84	c40930.graph_c0_seq1	NA	NA	12	6	not significant
CD14	c248938.graph_c0_seq1	NA	NA	5	5	not significant
RFTN2	c181522.graph_c0_seq1	NA	NA	3	8	not significant
ZC3H7A	c197627.graph_c3_seq5	NA	NA	13	5	not significant
C10ORF62	c174078.graph_c0_seq1	NA	NA	4	2	not significant
DNAI2	c199202.graph_c0_seq38	NA	NA	5	8	not significant
CAST	c193928.graph_c2_seq15	NA	NA	12	1	not significant
PGRMC1	c200418.graph_c7_seq1	NA	NA	16	3	not significant
PAN3	c192003.graph_c1_seq28	NA	NA	14	3	not significant
RMI1	c197020.graph_c0_seq37	NA	NA	9	2	not significant
PRRC2B	c203405.graph_c1_seq13	NA	NA	12	14	not significant
MYH6	c203703.graph_c0_seq2	NA	NA	9	5	not significant
LAMA4	c201681.graph_c0_seq4	NA	NA	12	14	not significant
ADRA2B	c200117.graph_c0_seq16	NA	NA	9	4	not significant
HAO2	c193873.graph_c0_seq33	NA	NA	13	7	not significant
AP4E1	c201784.graph_c0_seq5	NA	NA	7	4	not significant
ZYG11A	c192115.graph_c0_seq6	NA	NA	6	36	not significant
AGAP_AGAP002110	c199760.graph_c4_seq37	NA	NA	11	4	not significant
ZBBX	c200749.graph_c0_seq12	NA	NA	3	40	not significant
EPN2	c189699.graph_c2_seq3	NA	NA	13	6	not significant
EPN2	c189699.graph_c2_seq11	NA	NA	13	6	not significant
HERC6	c200939.graph_c5_seq7	NA	NA	3	21	not significant
SYVN1	c187690.graph_c1_seq10	NA	NA	13	3	not significant
IQCB1	c192258.graph_c0_seq5	NA	NA	12	6	not significant
ZNF280C	c188847.graph_c1_seq12	NA	NA	4	34	not significant
PLEKHA4	c199313.graph_c0_seq73	NA	NA	5	15	not significant
ISG20L2	c198024.graph_c0_seq14	NA	NA	10	5	not significant
MAGED1	c190196.graph_c0_seq14	NA	NA	14	34	not significant
LOC706629	c178762.graph_c0_seq1	NA	NA	7	1	not significant
MAPK13	c179518.graph_c1_seq23	NA	NA	10	2	not significant
ARSE	c196500.graph_c0_seq31	NA	NA	4	5	not significant
FLVCR1	c203347.graph_c0_seq1	NA	NA	10	4	not significant
C4A	c202178.graph_c2_seq39	NA	NA	7	5	not significant
GCG	c206907.graph_c0_seq1	NA	NA	8	2	not significant
CCR2	c200997.graph_c0_seq5	NA	NA	6	20	not significant
LYSMD2	c190227.graph_c0_seq2	NA	NA	11	2	not significant
LYSMD2	c190227.graph_c0_seq4	NA	NA	11	2	not significant
LY6G6F	c192941.graph_c1_seq14	NA	NA	4	4	not significant
TMEM62	c193908.graph_c1_seq10	NA	NA	9	2	not significant
OSBP_2	c189256.graph_c0_seq14	NA	NA	10	7	not significant
ARHGEF15_7	c201667.graph_c1_seq13	NA	NA	13	7	not significant
TMEM80	c186635.graph_c0_seq4	NA	NA	3	4	not significant
ABCC3	c194978.graph_c0_seq26	NA	NA	8	3	not significant
TOR1AIP1	c196041.graph_c0_seq15	NA	NA	8	4	not significant
C18ORF8	c196305.graph_c1_seq28	NA	NA	13	2	not significant
NRXN3	c199440.graph_c2_seq10	NA	NA	9	7	not significant
IRAK1BP1	c174266.graph_c0_seq2	NA	NA	8	3	not significant
C11ORF1	c167208.graph_c0_seq4	NA	NA	12	4	not significant
TSKU	c200996.graph_c0_seq2	NA	NA	12	4	not significant
PTGIS	c181366.graph_c0_seq1	NA	NA	7	4	not significant
OBSL1	c198836.graph_c1_seq74	NA	NA	7	8	not significant
ECSIT	c183134.graph_c0_seq1	NA	NA	8	6	not significant
ZDHHC4	c200195.graph_c4_seq5	NA	NA	14	8	not significant
AARS2	c200666.graph_c0_seq16	NA	NA	11	8	not significant
SLC44A4	c202075.graph_c0_seq38	NA	NA	10	5	not significant
MFN1	c188120.graph_c0_seq4	NA	NA	14	3	not significant
ARL10	c203291.graph_c4_seq1	NA	NA	8	3	not significant
MAN1A2	c201370.graph_c0_seq1	NA	NA	12	1	not significant
SMPDL3B	c203368.graph_c4_seq1	NA	NA	11	4	not significant
SCAF8	c185046.graph_c0_seq1	NA	NA	12	6	not significant
TMEM74	c205740.graph_c0_seq1	NA	NA	6	3	not significant
FAM105B	c198651.graph_c1_seq41	NA	NA	12	5	not significant
ANKDD1B	c201647.graph_c4_seq45	NA	NA	6	3	not significant
ASAH1	c198538.graph_c2_seq16	NA	NA	13	2	not significant
ARMC4	c202481.graph_c0_seq16	NA	NA	8	7	not significant
RPL22	c200404.graph_c1_seq18	NA	NA	16	1	not significant
LIPC	c178455.graph_c0_seq1	NA	NA	6	4	not significant
IBTK	c202349.graph_c0_seq3	NA	NA	14	3	not significant
PAQR8	c189185.graph_c1_seq1	NA	NA	12	5	not significant
SLC16A1	c199201.graph_c4_seq24	NA	NA	13	7	not significant
KIF26A	c201151.graph_c0_seq10	NA	NA	8	9	not significant
RIPK1	c200363.graph_c0_seq2	NA	NA	9	9	not significant
CEP85	c189570.graph_c1_seq15	NA	NA	10	6	not significant
GPR115	c196866.graph_c0_seq6	NA	NA	5	3	not significant
CPA6	c144461.graph_c0_seq3	NA	NA	8	3	not significant
NDN	c204870.graph_c0_seq1	NA	NA	7	4	not significant
ITFG3	c197287.graph_c1_seq8	NA	NA	13	5	not significant
NUDT6	c202446.graph_c2_seq32	NA	NA	8	3	not significant
FANCI	c193840.graph_c0_seq21	NA	NA	10	3	not significant
SPATS2L	c199069.graph_c0_seq11	NA	NA	14	3	not significant
OLFM4	c175535.graph_c0_seq3	NA	NA	7	4	not significant
TRAP1	c195921.graph_c2_seq1	NA	NA	14	4	not significant
MARCH8	c199213.graph_c0_seq11	NA	NA	10	3	not significant
HCAR2	c196297.graph_c0_seq1	NA	NA	11	10	not significant
MYBPC2	c202837.graph_c0_seq1	NA	NA	11	7	not significant
KLHL11	c183867.graph_c1_seq1	NA	NA	10	2	not significant
CPA2	c189078.graph_c0_seq12	NA	NA	11	2	not significant
LAMC1	c200618.graph_c0_seq1	NA	NA	14	7	not significant
DHX30	c195117.graph_c0_seq25	NA	NA	13	1	not significant
MEFV	c202832.graph_c2_seq6	NA	NA	3	9	not significant
LOC100129924	c195650.graph_c0_seq10	NA	NA	9	1	not significant
MCM9	c201777.graph_c0_seq25	NA	NA	3	12	not significant
NEU3	c191601.graph_c0_seq1	NA	NA	7	2	not significant
P2RY14	c182327.graph_c0_seq2	NA	NA	10	5	not significant
XIRP1	c191267.graph_c0_seq3	NA	NA	9	22	not significant
TBK1	c186971.graph_c6_seq2	NA	NA	14	0	not significant
SPHK1	c194179.graph_c1_seq25	NA	NA	5	3	not significant
CST8	c183581.graph_c0_seq3	NA	NA	5	1	not significant
LDOC1L	c202800.graph_c0_seq1	NA	NA	14	3	not significant
HOGA1	c174078.graph_c0_seq3	NA	NA	13	3	not significant
MARC2	c195099.graph_c8_seq2	NA	NA	9	2	not significant
TAP2	c203268.graph_c1_seq3	NA	NA	7	16	not significant
APOC3	c74012.graph_c0_seq1	NA	NA	10	16	not significant
DGAT1	c200392.graph_c0_seq73	NA	NA	9	16	not significant
MRPS24	c191842.graph_c2_seq2	NA	NA	12	9	not significant
DHX30	c195117.graph_c0_seq53	NA	NA	13	1	not significant
TCTN1	c202748.graph_c0_seq9	NA	NA	11	3	not significant
RNF186	c179996.graph_c0_seq1	NA	NA	4	2	not significant
C16ORF89	c184391.graph_c0_seq2	NA	NA	5	2	not significant
ITGB3BP	c199086.graph_c0_seq10	NA	NA	8	20	not significant
CNST	c200747.graph_c0_seq1	NA	NA	8	1	not significant
PROZ	c198419.graph_c2_seq4	NA	NA	6	1	not significant
TMEM97	c165067.graph_c0_seq4	NA	NA	12	1	not significant
C4A	c202178.graph_c2_seq41	NA	NA	10	7	not significant
DUSP27	c192346.graph_c0_seq1	NA	NA	12	8	not significant
HAUS4	c197520.graph_c2_seq2	NA	NA	12	9	not significant
RNH1	c184058.graph_c1_seq3	NA	NA	11	13	not significant
SYDE1	c188161.graph_c0_seq5	NA	NA	8	8	not significant
LZTS2	c176961.graph_c1_seq1	NA	NA	3	6	not significant
C5ORF47	c109272.graph_c0_seq2	NA	NA	3	4	not significant
NHLRC2	c188329.graph_c0_seq1	NA	NA	10	10	not significant
LRP2	c202960.graph_c2_seq3	NA	NA	11	9	not significant
DNASE1L3	c182522.graph_c0_seq1	NA	NA	11	3	not significant
CUL9	c194415.graph_c0_seq7	NA	NA	5	13	not significant
ATP6V0D2	c143178.graph_c0_seq1	NA	NA	12	5	not significant
MICALL1	c187720.graph_c0_seq2	NA	NA	11	12	not significant
ATP8A2	c192313.graph_c0_seq3	NA	NA	12	3	not significant
WDR19	c200230.graph_c0_seq37	NA	NA	12	13	not significant
ERN1	c199067.graph_c4_seq21	NA	NA	11	4	not significant
ITGA1	c192524.graph_c2_seq2	NA	NA	13	10	not significant
ZFP295	c185476.graph_c0_seq2	NA	NA	7	9	not significant
CRELD2	c194436.graph_c0_seq6	NA	NA	15	5	not significant
ELMOD3	c201276.graph_c0_seq17	NA	NA	12	6	not significant
PINLYP_4	c167670.graph_c0_seq9	NA	NA	4	5	not significant
CNTN5	c197727.graph_c0_seq1	NA	NA	9	4	not significant
ARHGAP9	c193746.graph_c0_seq22	NA	NA	6	3	not significant
SLC34A2	c196123.graph_c0_seq4	NA	NA	11	22	not significant
ERBB2IP	c201782.graph_c3_seq46	NA	NA	13	9	not significant
DUSP12	c199939.graph_c0_seq9	NA	NA	13	1	not significant
SYT5	c197256.graph_c1_seq8	NA	NA	14	5	not significant
BMPR1B	c202042.graph_c1_seq9	NA	NA	10	1	not significant
HRH2	c201780.graph_c0_seq15	NA	NA	12	5	not significant
BAP1	c202880.graph_c2_seq34	NA	NA	16	6	not significant
EEFSEC	c194039.graph_c0_seq2	NA	NA	9	5	not significant
ERBB2IP	c201782.graph_c3_seq44	NA	NA	13	9	not significant
PPP2R3A	c153159.graph_c0_seq1	NA	NA	10	3	not significant
COX18	c199503.graph_c3_seq1	NA	NA	6	5	not significant
ASB10	c198051.graph_c0_seq8	NA	NA	9	4	not significant
TIMM21	c184043.graph_c0_seq1	NA	NA	9	7	not significant
GNPTAB	c201261.graph_c1_seq16	NA	NA	6	7	not significant
EIF3K	c174735.graph_c0_seq1	NA	NA	14	2	not significant
ZNF667	c203727.graph_c0_seq40	NA	NA	7	7	not significant
AVPR2	c190485.graph_c0_seq16	NA	NA	9	1	not significant
FABP6	c158501.graph_c0_seq6	NA	NA	12	8	not significant
OSM	c177728.graph_c0_seq2	NA	NA	5	3	not significant
LRRC47	c191402.graph_c0_seq4	NA	NA	7	6	not significant
BCAT1	c199087.graph_c0_seq1	NA	NA	9	4	not significant
GPR52	c110956.graph_c0_seq1	NA	NA	10	4	not significant
MRPS22	c200621.graph_c6_seq5	NA	NA	14	3	not significant
MFGE8	c181439.graph_c1_seq3	NA	NA	8	20	not significant
FAM35A	c198004.graph_c1_seq58	NA	NA	3	23	not significant
PIWIL1	c200288.graph_c0_seq30	NA	NA	9	2	not significant
SRD5A1	c200103.graph_c2_seq2	NA	NA	12	4	not significant
GPRASP1	c188717.graph_c0_seq5	NA	NA	5	8	not significant
MICAL1	c200232.graph_c1_seq62	NA	NA	9	5	not significant
HACL1	c200648.graph_c10_seq2	NA	NA	13	6	not significant
HARBI1	c144170.graph_c0_seq2	NA	NA	12	3	not significant
ADAMTS12	c194931.graph_c0_seq2	NA	NA	9	4	not significant
ARHGAP32	c197131.graph_c3_seq28	NA	NA	12	10	not significant
KMT2D	c197130.graph_c1_seq9	NA	NA	9	2	not significant
ZBTB40	c201439.graph_c0_seq1	NA	NA	12	8	not significant
PAPPA2	c197336.graph_c0_seq4	NA	NA	10	20	not significant
NLRC5	c203806.graph_c5_seq93	NA	NA	3	13	not significant
TGIF1	c195116.graph_c1_seq3	NA	NA	4	3	not significant
EFCAB14	c202428.graph_c1_seq2	NA	NA	15	3	not significant
BCL9	c201171.graph_c0_seq18	NA	NA	13	3	not significant
ARMCX5	c157055.graph_c0_seq2	NA	NA	6	10	not significant
SYNPO2L	c202037.graph_c3_seq2	NA	NA	4	5	not significant
TM2D2	c148959.graph_c0_seq1	NA	NA	16	1	not significant
AP4B1	c196584.graph_c1_seq2	NA	NA	10	6	not significant
PFKM	c200656.graph_c2_seq19	NA	NA	16	2	not significant
LPPR2	c197392.graph_c5_seq9	NA	NA	9	3	not significant
ZC3HC1	c198653.graph_c2_seq18	NA	NA	12	1	not significant
NUDT13	c196194.graph_c0_seq38	NA	NA	12	4	not significant
CC2D2A	c203288.graph_c0_seq6	NA	NA	11	15	not significant
TMPRSS11F	c198404.graph_c0_seq20	NA	NA	8	18	not significant
BUB1	c198465.graph_c0_seq4	NA	NA	8	1	not significant
FOCAD	c195860.graph_c2_seq2	NA	NA	13	14	not significant
SERPINA1	c192910.graph_c0_seq1	NA	NA	4	1	not significant
ARHGEF4	c201690.graph_c1_seq16	NA	NA	13	4	not significant
P2RY10	c197063.graph_c2_seq9	NA	NA	9	3	not significant
HBS1L	c180335.graph_c1_seq3	NA	NA	13	3	not significant
QTRT1	c190037.graph_c0_seq4	NA	NA	14	6	not significant
ZFHX2	c167010.graph_c0_seq3	NA	NA	9	11	not significant
SLK	c198290.graph_c2_seq6	NA	NA	13	6	not significant
FDFT1	c188506.graph_c4_seq1	NA	NA	16	4	not significant
GTF2A1	c199330.graph_c3_seq13	NA	NA	14	3	not significant
SYNE3	c202056.graph_c0_seq6	NA	NA	9	8	not significant
IGF2R	c169031.graph_c0_seq1	NA	NA	13	11	not significant
ADAM15	c199783.graph_c0_seq11	NA	NA	7	4	not significant
MYO1A	c201336.graph_c1_seq5	NA	NA	8	12	not significant
NR2C1	c200118.graph_c5_seq6	NA	NA	12	5	not significant
NACC2	c191064.graph_c1_seq7	NA	NA	11	1	not significant
GPR160	c196696.graph_c2_seq17	NA	NA	6	1	not significant
PROX2	c199089.graph_c4_seq14	NA	NA	3	7	not significant
UVSSA	c199188.graph_c1_seq1	NA	NA	7	2	not significant
PLA1A	c193653.graph_c3_seq1	NA	NA	11	6	not significant
CPED1	c201567.graph_c6_seq5	NA	NA	8	3	not significant
KIAA1324	c200173.graph_c5_seq7	NA	NA	8	12	not significant
C19ORF25	c193344.graph_c0_seq3	NA	NA	8	11	not significant
PAG1	c201146.graph_c3_seq1	NA	NA	12	6	not significant
SVIL	c202078.graph_c2_seq24	NA	NA	10	6	not significant
SERPINB11	c201611.graph_c1_seq7	NA	NA	7	8	not significant
MCAT	c201608.graph_c5_seq1	NA	NA	9	3	not significant
GABRQ	c152685.graph_c0_seq3	NA	NA	3	8	not significant
CEP192	c203608.graph_c3_seq67	NA	NA	5	5	not significant
PSMG2	c165771.graph_c0_seq3	NA	NA	14	4	not significant
ITPRIP	c180212.graph_c0_seq3	NA	NA	11	4	not significant
NIN	c203070.graph_c0_seq18	NA	NA	6	5	not significant
GRINA	c262610.graph_c0_seq1	NA	NA	16	7	not significant
TLDC1	c200240.graph_c1_seq13	NA	NA	4	3	not significant
MAP4K2	c182199.graph_c0_seq27	NA	NA	13	6	not significant
ADIPOQ	c198536.graph_c3_seq1	NA	NA	10	5	not significant
COL6A6	c203637.graph_c0_seq11	NA	NA	9	21	not significant
C18ORF42	c198187.graph_c0_seq1	NA	NA	6	3	not significant
ZNF511	c177129.graph_c0_seq10	NA	NA	14	6	not significant
TEX26	c156703.graph_c0_seq3	NA	NA	4	6	not significant
VBP1	c149378.graph_c0_seq2	NA	NA	14	3	not significant
ANKRD34C	c158252.graph_c0_seq1	NA	NA	10	11	not significant
CES2E	c203357.graph_c0_seq2	NA	NA	3	3	not significant
CCDC138	c199336.graph_c0_seq34	NA	NA	7	5	not significant
KNOP1	c192463.graph_c2_seq26	NA	NA	8	10	not significant
PCDH15	c197170.graph_c0_seq4	NA	NA	6	5	not significant
LOC700691	c202003.graph_c1_seq2	NA	NA	13	1	not significant
HAUS1	c199110.graph_c5_seq4	NA	NA	13	13	not significant
EFS_8	c193585.graph_c1_seq16	NA	NA	4	4	not significant
FAM154A	c266632.graph_c0_seq1	NA	NA	5	1	not significant
BANP	c199282.graph_c0_seq3	NA	NA	12	0	not significant
SNAP47	c179165.graph_c0_seq3	NA	NA	8	9	not significant
NFATC2	c197221.graph_c0_seq15	NA	NA	6	6	not significant
SMC1B	c203339.graph_c0_seq1	NA	NA	9	1	not significant
CG15362	c198864.graph_c0_seq2	NA	NA	7	2	not significant
RNF183	c172600.graph_c0_seq5	NA	NA	13	3	not significant
GSTM1	c175314.graph_c0_seq2	NA	NA	12	8	not significant
COL6A3	c202746.graph_c0_seq19	NA	NA	8	38	not significant
ITPA	c198227.graph_c2_seq18	NA	NA	6	1	not significant
UBE2Q2	c192586.graph_c0_seq6	NA	NA	16	2	not significant
GABBR1	c203141.graph_c2_seq5	NA	NA	13	2	not significant
PIGW	c148529.graph_c0_seq1	NA	NA	13	4	not significant
NFATC2	c197221.graph_c0_seq8	NA	NA	6	6	not significant
MADD	c201617.graph_c0_seq41	NA	NA	9	8	not significant
MSLN	c197216.graph_c1_seq25	NA	NA	5	4	not significant
USNP	c157802.graph_c0_seq1	NA	NA	12	1	not significant
KIF24	c185170.graph_c0_seq5	NA	NA	6	3	not significant
MADD	c201617.graph_c0_seq96	NA	NA	9	8	not significant
ANAPC7	c195117.graph_c2_seq1	NA	NA	8	1	not significant
PRAM1	c200292.graph_c0_seq23	NA	NA	4	29	not significant
HIVEP3	c200716.graph_c2_seq13	NA	NA	10	1	not significant
NARS	c196898.graph_c1_seq1	NA	NA	15	6	not significant
EFTUD2	c165066.graph_c1_seq4	NA	NA	15	1	not significant
TMBIM4	c195511.graph_c3_seq1	NA	NA	15	6	not significant
CXCR6	c193888.graph_c1_seq1	NA	NA	6	55	not significant
C10ORF107	c192287.graph_c1_seq7	NA	NA	5	20	not significant
CTDP1	c189520.graph_c0_seq4	NA	NA	10	7	not significant
IL1R2	c167689.graph_c0_seq1	NA	NA	4	11	not significant
FZR1	c200713.graph_c11_seq2	NA	NA	11	1	not significant
WT1	c187985.graph_c0_seq4	NA	NA	4	4	not significant
NID1	c199886.graph_c2_seq4	NA	NA	13	10	not significant
RCC1	c198011.graph_c5_seq27	NA	NA	10	2	not significant
RCC1	c198011.graph_c5_seq30	NA	NA	10	2	not significant
COX6B1	c211971.graph_c0_seq1	NA	NA	15	6	not significant
PRC1	c192613.graph_c0_seq26	NA	NA	9	2	not significant
PRC1	c192613.graph_c0_seq27	NA	NA	9	2	not significant
AKR1B1	c312139.graph_c0_seq1	NA	NA	16	4	not significant
SPTY2D1	c192996.graph_c1_seq2	NA	NA	12	1	not significant
TOMM22	c197123.graph_c1_seq2	NA	NA	16	2	not significant
LOC514194	c195388.graph_c3_seq5	NA	NA	14	22	not significant
SEPT9	c196053.graph_c0_seq11	NA	NA	8	6	not significant
PDE8A	c188859.graph_c1_seq4	NA	NA	7	10	not significant
ARL13B	c196560.graph_c3_seq2	NA	NA	15	4	not significant
KCTD7	c198443.graph_c0_seq1	NA	NA	11	3	not significant
GNAT3	c180931.graph_c0_seq13	NA	NA	9	2	not significant
PSMD2	c207722.graph_c0_seq1	NA	NA	12	0	not significant
DZIP3	c200628.graph_c1_seq29	NA	NA	10	12	not significant
MADD	c201617.graph_c0_seq154	NA	NA	9	8	not significant
MADD	c201617.graph_c0_seq25	NA	NA	9	8	not significant
TMEM132D	c197388.graph_c0_seq7	NA	NA	4	22	not significant
FZD6	c199917.graph_c0_seq5	NA	NA	11	5	not significant
MYPOP	c169809.graph_c0_seq2	NA	NA	8	4	not significant
NCAPG2	c199779.graph_c1_seq19	NA	NA	10	8	not significant
COL17A1B	c189062.graph_c2_seq1	NA	NA	9	11	not significant
OSBP	c195105.graph_c1_seq6	NA	NA	13	2	not significant
CLN8	c192478.graph_c1_seq3	NA	NA	15	5	not significant
NCAPG	c199626.graph_c0_seq8	NA	NA	10	1	not significant
TTYH2	c196223.graph_c1_seq5	NA	NA	13	2	not significant
RDH14	c150458.graph_c0_seq2	NA	NA	7	6	not significant
LRRC8C	c167724.graph_c0_seq2	NA	NA	12	3	not significant
RREB1	c202248.graph_c4_seq1	NA	NA	8	6	not significant
PPFIBP1	c196184.graph_c0_seq8	NA	NA	11	8	not significant
FRYL	c200464.graph_c0_seq27	NA	NA	13	15	not significant
CTDP1	c189520.graph_c0_seq7	NA	NA	13	6	not significant
NOD1	c200528.graph_c2_seq59	NA	NA	8	11	not significant
TRIM36	c201748.graph_c1_seq3	NA	NA	10	11	not significant
RADIL	c198095.graph_c1_seq18	NA	NA	8	3	not significant
SELP_10	c202532.graph_c3_seq12	NA	NA	9	2	not significant
TAS1R2	c191405.graph_c0_seq9	NA	NA	4	6	not significant
GIPC2	c200932.graph_c2_seq2	NA	NA	12	4	not significant
GP2	c169787.graph_c0_seq1	NA	NA	5	5	not significant
LAD1	c201412.graph_c3_seq2	NA	NA	5	5	not significant
C11ORF53	c166335.graph_c0_seq1	NA	NA	3	1	not significant
GOT2	c193838.graph_c2_seq2	NA	NA	16	2	not significant
ELMOD1	c167358.graph_c0_seq6	NA	NA	14	5	not significant
LOC721291	c183841.graph_c1_seq3	NA	NA	12	7	not significant
RGS14	c196412.graph_c2_seq47	NA	NA	11	5	not significant
CYP2D22	c198690.graph_c2_seq47	NA	NA	7	5	not significant
C12ORF43	c198899.graph_c1_seq13	NA	NA	6	5	not significant
PPFIBP1	c196184.graph_c0_seq34	NA	NA	11	8	not significant
PPFIBP1	c196184.graph_c0_seq36	NA	NA	11	8	not significant
WDSUB1	c177281.graph_c0_seq5	NA	NA	14	6	not significant
DLK1	c187987.graph_c1_seq1	NA	NA	8	4	not significant
AGAP_AGAP006770	c191863.graph_c0_seq5	NA	NA	4	2	not significant
PALD1	c193401.graph_c0_seq10	NA	NA	13	7	not significant
RREB1	c202248.graph_c4_seq7	NA	NA	8	5	not significant
C2ORF73	c197237.graph_c0_seq1	NA	NA	6	1	not significant
ZCWPW2	c186117.graph_c0_seq8	NA	NA	4	4	not significant
CAB39	c187800.graph_c0_seq1	NA	NA	14	3	not significant
ECM1	c199692.graph_c12_seq3	NA	NA	6	3	not significant
GTF3C6	c188726.graph_c3_seq3	NA	NA	10	1	not significant
SYNJ1	c202113.graph_c2_seq52	NA	NA	12	6	not significant
PARP3	c200020.graph_c0_seq30	NA	NA	7	5	not significant
SUCO	c194960.graph_c2_seq4	NA	NA	12	8	not significant
HS6ST3	c181685.graph_c0_seq1	NA	NA	10	8	not significant
CLEC12A	c190792.graph_c1_seq1	NA	NA	3	6	not significant
DNAJC28	c202284.graph_c4_seq2	NA	NA	17	2	not significant
N4BP2	c202037.graph_c7_seq15	NA	NA	7	38	not significant
METTL4	c177860.graph_c0_seq4	NA	NA	6	3	not significant
SFRP1	c183908.graph_c0_seq1	NA	NA	12	2	not significant
TCEB3	c148777.graph_c0_seq1	NA	NA	10	3	not significant
FAT3	c286681.graph_c0_seq1	NA	NA	9	34	not significant
DCTN2	c174938.graph_c1_seq2	NA	NA	16	4	not significant
PHF11	c199446.graph_c6_seq5	NA	NA	9	2	not significant
SCN1B	c183967.graph_c1_seq1	NA	NA	16	1	not significant
C1ORF74	c200787.graph_c2_seq138	NA	NA	9	4	not significant
OXR1	c196829.graph_c6_seq21	NA	NA	12	7	not significant
OXR1	c196829.graph_c6_seq10	NA	NA	12	7	not significant
TMEM231	c202619.graph_c2_seq38	NA	NA	9	3	not significant
LRRC28	c197938.graph_c2_seq3	NA	NA	14	3	not significant
HERC1	c200456.graph_c1_seq9	NA	NA	12	13	not significant
PRND	c200231.graph_c2_seq1	NA	NA	9	9	not significant
PCSK9	c193297.graph_c0_seq9	NA	NA	5	4	not significant
RHBDD2	c154530.graph_c0_seq1	NA	NA	14	7	not significant
NCMAP	c201721.graph_c0_seq11	NA	NA	8	2	not significant
PNPLA7	c195529.graph_c3_seq70	NA	NA	8	3	not significant
CWH43	c198772.graph_c0_seq20	NA	NA	9	11	not significant
RCN1	c197154.graph_c1_seq4	NA	NA	16	4	not significant
EIF2D	c203900.graph_c2_seq15	NA	NA	9	8	not significant
ZRSR2	c182197.graph_c0_seq9	NA	NA	11	3	not significant
SYNJ1	c202113.graph_c2_seq15	NA	NA	12	6	not significant
RRP15	c175167.graph_c0_seq3	NA	NA	15	2	not significant
CD163	c189620.graph_c0_seq4	NA	NA	5	5	not significant
AGAP_AGAP006072	c199133.graph_c0_seq10	NA	NA	4	3	not significant
GPR83	c170327.graph_c1_seq1	NA	NA	12	34	not significant
FBXL18	c194364.graph_c0_seq1	NA	NA	12	2	not significant
CIDEB_9	c178549.graph_c0_seq1	NA	NA	13	1	not significant
CR2	c192125.graph_c1_seq29	NA	NA	6	9	not significant
SLC2A10	c197936.graph_c1_seq16	NA	NA	10	5	not significant
TMEM43	c201994.graph_c3_seq12	NA	NA	12	5	not significant
SLC10A4	c143945.graph_c0_seq2	NA	NA	10	7	not significant
NTN4	c183223.graph_c0_seq1	NA	NA	14	4	not significant
CDKL2	c197491.graph_c2_seq8	NA	NA	10	3	not significant
MPDU1	c197545.graph_c6_seq43	NA	NA	15	4	not significant
LAMA5	c200614.graph_c1_seq23	NA	NA	9	40	not significant
ZWINT	c170199.graph_c0_seq2	NA	NA	6	1	not significant
LZTFL1	c194878.graph_c0_seq4	NA	NA	14	1	not significant
PEX5L	c202902.graph_c0_seq7	NA	NA	11	3	not significant
BANP	c199282.graph_c0_seq25	NA	NA	12	0	not significant
EIF2D	c203900.graph_c2_seq26	NA	NA	9	5	not significant
COBLL1	c198727.graph_c0_seq3	NA	NA	5	2	not significant
COL5A1_7	c199493.graph_c2_seq25	NA	NA	10	4	not significant
SLC34A3	c196167.graph_c0_seq14	NA	NA	12	6	not significant
TXNL4A	c202015.graph_c0_seq3	NA	NA	15	0	not significant
PLS1	c196214.graph_c1_seq10	NA	NA	10	2	not significant
SLC22A5	c203825.graph_c1_seq31	NA	NA	6	6	not significant
GJB4	c192503.graph_c0_seq1	NA	NA	10	7	not significant
SELENBP1	c197963.graph_c0_seq4	NA	NA	12	9	not significant
WDR83	c199690.graph_c1_seq39	NA	NA	11	3	not significant
TMC7	c200141.graph_c1_seq6	NA	NA	10	7	not significant
RNF26	c204607.graph_c0_seq1	NA	NA	13	6	not significant
CCDC110	c200630.graph_c2_seq1	NA	NA	4	4	not significant
CEP112	c201309.graph_c2_seq10	NA	NA	10	19	not significant
ZNHIT6	c177531.graph_c0_seq1	NA	NA	10	9	not significant
CDK5R2	c184107.graph_c0_seq2	NA	NA	7	4	not significant
IFIT1B	c188543.graph_c0_seq1	NA	NA	8	3	not significant
SHF	c195680.graph_c0_seq9	NA	NA	9	2	not significant
PCDHGA3	c202143.graph_c1_seq3	NA	NA	6	14	not significant
OR8H2	c203204.graph_c0_seq9	NA	NA	7	4	not significant
LRTM1	c191100.graph_c0_seq3	NA	NA	4	3	not significant
CNPY3	c144929.graph_c1_seq5	NA	NA	16	3	not significant
DIAP1	c187315.graph_c1_seq3	NA	NA	9	7	not significant
CDKL1	c189167.graph_c0_seq8	NA	NA	15	6	not significant
ITGAV	c203676.graph_c0_seq18	NA	NA	9	10	not significant
PRL.1	c111335.graph_c0_seq1	NA	NA	6	6	not significant
SLC2A2	c200219.graph_c0_seq1	NA	NA	11	4	not significant
EDN2	c144467.graph_c0_seq2	NA	NA	7	2	not significant
DCP1B	c197034.graph_c1_seq41	NA	NA	8	2	not significant
ZSWIM2	c167318.graph_c0_seq5	NA	NA	4	4	not significant
ACPL2	c196900.graph_c0_seq2	NA	NA	12	9	not significant
DCTN2	c174938.graph_c1_seq3	NA	NA	16	5	not significant
SLC15A3	c198671.graph_c3_seq6	NA	NA	5	8	not significant
GRN	c195677.graph_c0_seq6	NA	NA	7	6	not significant
SLC35C2	c197047.graph_c0_seq45	NA	NA	10	2	not significant
CCDC9	c182293.graph_c2_seq14	NA	NA	6	11	not significant
ADAM28	c142854.graph_c0_seq3	NA	NA	5	3	not significant
TP53I11	c142238.graph_c0_seq2	NA	NA	15	3	not significant
LMTK3	c196163.graph_c1_seq23	NA	NA	9	7	not significant
SUPT16H	c196091.graph_c7_seq1	NA	NA	14	2	not significant
STC2	c191305.graph_c0_seq8	NA	NA	11	31	not significant
DLST	c201441.graph_c7_seq1	NA	NA	14	10	not significant
MRPL46	c174364.graph_c1_seq2	NA	NA	13	9	not significant
BLM	c199752.graph_c2_seq7	NA	NA	10	12	not significant
PBXIP1	c200847.graph_c3_seq20	NA	NA	7	1	not significant
AKAP4	c273795.graph_c0_seq1	NA	NA	11	2	not significant
AOX1	c197609.graph_c0_seq15	NA	NA	5	10	not significant
NDUFB3	c146873.graph_c0_seq2	NA	NA	15	1	not significant
CYP2D22	c198690.graph_c2_seq14	NA	NA	8	5	not significant
BDH2	c196134.graph_c0_seq14	NA	NA	16	3	not significant
SLC16A9	c201495.graph_c1_seq5	NA	NA	15	2	not significant
CLCN2	c198425.graph_c5_seq26	NA	NA	6	2	not significant
ALOXE3	c200205.graph_c0_seq22	NA	NA	10	4	not significant
MTERF	c193792.graph_c0_seq39	NA	NA	7	1	not significant
IL6ST	c199016.graph_c8_seq2	NA	NA	8	10	not significant
LRRC16B	c202918.graph_c0_seq130	NA	NA	9	4	not significant
EXOC3L1	c202126.graph_c2_seq16	NA	NA	10	37	not significant
PRODH2	c200543.graph_c6_seq18	NA	NA	13	5	not significant
SERPINB13	c142517.graph_c0_seq1	NA	NA	7	4	not significant
MTIF2	c196982.graph_c1_seq39	NA	NA	14	8	not significant
EBAG9	c200211.graph_c2_seq1	NA	NA	15	4	not significant
ZFYVE9	c170291.graph_c0_seq1	NA	NA	11	8	not significant
MYRF	c201854.graph_c1_seq16	NA	NA	9	1	not significant
BTBD16	c201977.graph_c1_seq6	NA	NA	6	1	not significant
SDHB	c196228.graph_c2_seq4	NA	NA	16	1	not significant
DRAM1	c199352.graph_c1_seq12	NA	NA	10	3	not significant
CCDC51	c162034.graph_c0_seq4	NA	NA	13	1	not significant
MRPL20	c204125.graph_c0_seq1	NA	NA	15	2	not significant
DGKZ	c184108.graph_c0_seq2	NA	NA	13	2	not significant
CLEC1B	c180126.graph_c0_seq3	NA	NA	8	1	not significant
TTC25	c199397.graph_c7_seq5	NA	NA	4	2	not significant
CCDC71	c202980.graph_c0_seq1	NA	NA	9	1	not significant
MADD	c201617.graph_c0_seq105	NA	NA	10	3	not significant
CD248	c200516.graph_c2_seq1	NA	NA	7	3	not significant
LYRM1	c187294.graph_c0_seq4	NA	NA	16	8	not significant
CEP44	c200022.graph_c0_seq4	NA	NA	6	12	not significant
B3GALT5	c179705.graph_c0_seq4	NA	NA	10	5	not significant
B3GALT5	c179705.graph_c0_seq3	NA	NA	10	5	not significant
SOX9	c202615.graph_c5_seq8	NA	NA	9	1	not significant
ENG	c200995.graph_c9_seq6	NA	NA	6	2	not significant
SPAG9	c199885.graph_c3_seq19	NA	NA	13	6	not significant
MOGS	c151642.graph_c0_seq2	NA	NA	8	10	not significant
R3HCC1L	c190489.graph_c1_seq3	NA	NA	5	4	not significant
ZNF205	c198460.graph_c1_seq23	NA	NA	5	17	not significant
SPAG9	c199885.graph_c3_seq50	NA	NA	13	6	not significant
NECAB1	c138099.graph_c0_seq1	NA	NA	11	4	not significant
F2RL1	c195625.graph_c5_seq15	NA	NA	11	4	not significant
PDE8A	c188859.graph_c1_seq3	NA	NA	7	7	not significant
MAPKAPK3	c187252.graph_c1_seq14	NA	NA	10	2	not significant
SPINT1	c191875.graph_c2_seq7	NA	NA	11	10	not significant
PWP1	c151854.graph_c0_seq2	NA	NA	14	10	not significant
CCR6	c175035.graph_c1_seq2	NA	NA	9	4	not significant
SP2	c186585.graph_c0_seq5	NA	NA	9	1	not significant
PBLD	c203572.graph_c0_seq3	NA	NA	13	6	not significant
GTF2H3	c197317.graph_c0_seq3	NA	NA	13	8	not significant
SCNN1G	c189582.graph_c1_seq2	NA	NA	11	6	not significant
ATP9A	c198698.graph_c0_seq1	NA	NA	13	1	not significant
GLYCTK	c201494.graph_c2_seq3	NA	NA	14	12	not significant
MGLL	c192424.graph_c0_seq2	NA	NA	11	3	not significant
MXRA7_4	c199812.graph_c0_seq5	NA	NA	7	3	not significant
MAST2	c202439.graph_c0_seq75	NA	NA	11	15	not significant
ARHGAP28	c201216.graph_c0_seq1	NA	NA	10	13	not significant
AGXT2	c199940.graph_c0_seq3	NA	NA	12	7	not significant
CSHL1	c203996.graph_c0_seq1	NA	NA	10	20	not significant
TLN1	c145218.graph_c0_seq6	NA	NA	14	9	not significant
DUSP14	c156203.graph_c0_seq1	NA	NA	16	1	not significant
TRIM59	c158713.graph_c1_seq2	NA	NA	11	17	not significant
SLC13A2	c193340.graph_c1_seq9	NA	NA	14	20	not significant
IRGQ	c138542.graph_c0_seq2	NA	NA	4	6	not significant
C6ORF203	c161792.graph_c0_seq2	NA	NA	16	0	not significant
NEK4_11	c203609.graph_c2_seq7	NA	NA	4	3	not significant
CCDC88B	c201772.graph_c2_seq9	NA	NA	8	10	not significant
NEU1	c183942.graph_c0_seq4	NA	NA	13	1	not significant
LOC100150414	c199664.graph_c0_seq11	NA	NA	4	1	not significant
ESM1	c196330.graph_c0_seq2	NA	NA	11	1	not significant
PHLPP1	c199343.graph_c1_seq1	NA	NA	12	8	not significant
ARG	c177434.graph_c0_seq1	NA	NA	12	2	not significant
AGAP_AGAP006072	c199133.graph_c0_seq2	NA	NA	13	4	not significant
UAP1	c191133.graph_c0_seq2	NA	NA	16	8	not significant
B3GALTL	c187692.graph_c0_seq9	NA	NA	10	5	not significant
NEK11	c186345.graph_c0_seq5	NA	NA	6	3	not significant
CCDC50	c193503.graph_c1_seq3	NA	NA	6	2	not significant
SLC22A8	c192240.graph_c0_seq8	NA	NA	13	10	not significant
CD22	c203428.graph_c1_seq156_PART0	NA	NA	4	4	not significant
SKIV2L2	c172659.graph_c0_seq1	NA	NA	14	3	not significant
UTRN	c203769.graph_c2_seq8	NA	NA	12	20	not significant
RXFP1	c194490.graph_c0_seq38	NA	NA	4	1	not significant
LTB4R	c143933.graph_c0_seq1	NA	NA	5	5	not significant
SCARF2	c195400.graph_c0_seq18	NA	NA	7	7	not significant
APOA4	c204233.graph_c0_seq1	NA	NA	9	2	not significant
CDH20	c189089.graph_c1_seq5	NA	NA	12	4	not significant
USP11	c195359.graph_c1_seq31	NA	NA	12	8	not significant
GHDC	c197708.graph_c2_seq10	NA	NA	3	5	not significant
POLR2E	c191387.graph_c4_seq5	NA	NA	16	1	not significant
SGSM3	c199900.graph_c3_seq35	NA	NA	14	4	not significant
POLR3B	c191017.graph_c0_seq4	NA	NA	6	2	not significant
AAAS	c189984.graph_c0_seq2	NA	NA	10	7	not significant
MYO7B	c202316.graph_c1_seq53	NA	NA	11	7	not significant
SCAMP3	c197899.graph_c0_seq4	NA	NA	14	6	not significant
CNTNAP4	c202194.graph_c0_seq50	NA	NA	9	16	not significant
CALR3	c167160.graph_c1_seq1	NA	NA	9	1	not significant
SYNGAP1	c196645.graph_c5_seq13	NA	NA	8	3	not significant
MRPS15	c199930.graph_c9_seq9	NA	NA	11	5	not significant
EFTUD1	c183282.graph_c0_seq1	NA	NA	14	5	not significant
CCDC19	c194711.graph_c0_seq65	NA	NA	11	7	not significant
FASTKD3	c200685.graph_c0_seq6	NA	NA	9	3	not significant
TLR3	c141391.graph_c0_seq2	NA	NA	11	7	not significant
NANOS3	c156616.graph_c0_seq1	NA	NA	6	2	not significant
CAGE1	c196152.graph_c0_seq10	NA	NA	3	3	not significant
ABHD14A	c200741.graph_c7_seq25	NA	NA	17	4	not significant
IDI1	c159964.graph_c0_seq1	NA	NA	11	3	not significant
CSNK1G2	c180927.graph_c0_seq2	NA	NA	13	2	not significant
CNR2	c184772.graph_c0_seq3	NA	NA	11	3	not significant
VWA8	c195438.graph_c0_seq1	NA	NA	9	6	not significant
ALAS2	c198371.graph_c3_seq5	NA	NA	11	5	not significant
NLRX1	c194406.graph_c0_seq14	NA	NA	10	9	not significant
TBC1D31	c194255.graph_c0_seq11	NA	NA	10	16	not significant
TRIM6-TRIM34	c202756.graph_c6_seq31	NA	NA	5	5	not significant
SEMA4D	c198015.graph_c2_seq12	NA	NA	11	10	not significant
CCDC109B	c196307.graph_c0_seq2	NA	NA	5	2	not significant
SNAI3	c186096.graph_c0_seq1	NA	NA	3	4	not significant
DECR1	c192571.graph_c0_seq42	NA	NA	15	1	not significant
SLC4A3	c197771.graph_c0_seq42	NA	NA	10	7	not significant
BROX	c196962.graph_c0_seq16	NA	NA	15	5	not significant
NXT2	c181869.graph_c1_seq8	NA	NA	11	4	not significant
GIMAP1-GIMAP5	c201997.graph_c9_seq3	NA	NA	3	6	not significant
DHX29	c201827.graph_c6_seq11	NA	NA	8	11	not significant
RBM48	c189604.graph_c2_seq2	NA	NA	12	5	not significant
LAMB3	c200787.graph_c2_seq113	NA	NA	10	15	not significant
DDA1	c191527.graph_c0_seq1	NA	NA	14	0	not significant
ATP1B4	c176054.graph_c0_seq2	NA	NA	12	5	not significant
GGCT	c179626.graph_c1_seq8	NA	NA	16	3	not significant
MROH9	c200004.graph_c2_seq21	NA	NA	4	112	not significant
TRPM4	c201817.graph_c0_seq18	NA	NA	9	10	not significant
KIF23	c199989.graph_c3_seq14	NA	NA	9	7	not significant
PREPL	c163983.graph_c0_seq1	NA	NA	14	14	not significant
ALDH3B1	c189529.graph_c0_seq1	NA	NA	14	4	not significant
FEZ2	c160193.graph_c0_seq1	NA	NA	15	5	not significant
HTR3B	c195915.graph_c3_seq13	NA	NA	10	4	not significant
KIAA0391	c188136.graph_c1_seq4	NA	NA	7	2	not significant
LRRC19	c181877.graph_c0_seq5	NA	NA	8	1	not significant
MET	c190459.graph_c0_seq2	NA	NA	12	90	not significant
F12	c172922.graph_c0_seq1	NA	NA	11	9	not significant
XCL1	c193379.graph_c1_seq3	NA	NA	3	3	not significant
NISCH	c199382.graph_c2_seq11	NA	NA	13	7	not significant
HSD11B1	c195105.graph_c0_seq1	NA	NA	15	10	not significant
HNMT	c199753.graph_c0_seq1	NA	NA	16	14	not significant
PTPN6	c202646.graph_c1_seq36	NA	NA	13	4	not significant
PTPN6	c202646.graph_c1_seq8	NA	NA	13	4	not significant
PTPRB	c195695.graph_c0_seq2	NA	NA	11	22	not significant
LIMD2	c177155.graph_c0_seq2	NA	NA	16	1	not significant
SPTB	c203020.graph_c3_seq33	NA	NA	12	13	not significant
CYBRD1	c196705.graph_c0_seq1	NA	NA	12	8	not significant
TEX35	c199380.graph_c3_seq8	NA	NA	6	6	not significant
MGMT	c156153.graph_c0_seq1	NA	NA	10	5	not significant
CAV1	c143230.graph_c0_seq2	NA	NA	14	3	not significant
MTFR1L	c188060.graph_c2_seq2	NA	NA	16	1	not significant
RPS12	c200621.graph_c1_seq2	NA	NA	16	0	not significant
ERC2	c179540.graph_c0_seq5	NA	NA	11	3	not significant
MOBP	c190696.graph_c0_seq3	NA	NA	14	3	not significant
IL17B	c179949.graph_c1_seq12	NA	NA	10	3	not significant
CACNB4	c194125.graph_c0_seq22	NA	NA	13	2	not significant
CACNB4	c194125.graph_c0_seq6	NA	NA	13	2	not significant
DDHD2	c199746.graph_c18_seq6	NA	NA	11	10	not significant
FYN	c140795.graph_c0_seq4	NA	NA	14	1	not significant
TATDN2	c196593.graph_c0_seq26	NA	NA	8	2	not significant
ALKBH4	c187461.graph_c0_seq13	NA	NA	9	5	not significant
PSMB7	c204096.graph_c0_seq1	NA	NA	16	2	not significant
SPTB	c203020.graph_c3_seq48	NA	NA	12	13	not significant
APLP1	c193378.graph_c9_seq1	NA	NA	11	3	not significant
TDRKH	c165072.graph_c0_seq1	NA	NA	12	7	not significant
KIAA0226	c203032.graph_c0_seq40	NA	NA	10	9	not significant
WNT10B	c149509.graph_c0_seq2	NA	NA	6	3	not significant
AP5Z1	c194882.graph_c0_seq11	NA	NA	8	6	not significant
KCNH4	c201772.graph_c0_seq5	NA	NA	7	11	not significant
RWDD1	c191307.graph_c0_seq1	NA	NA	14	7	not significant
FITM2	c146644.graph_c0_seq1	NA	NA	15	3	not significant
NUDT2	c177691.graph_c0_seq5	NA	NA	14	5	not significant
MUM1L1	c177474.graph_c0_seq1	NA	NA	7	63	not significant
PRLR	c202093.graph_c0_seq2	NA	NA	5	2	not significant
C15ORF43	c161730.graph_c0_seq4	NA	NA	9	8	not significant
DPP7	c203110.graph_c1_seq24	NA	NA	11	13	not significant
LOC714658	c202296.graph_c2_seq38	NA	NA	10	22	not significant
LRRC8E	c198950.graph_c1_seq5	NA	NA	10	4	not significant
ELOVL3	c175218.graph_c0_seq10	NA	NA	8	2	not significant
KIAA0226	c203032.graph_c0_seq16	NA	NA	10	9	not significant
GPRIN2	c201955.graph_c0_seq4	NA	NA	7	2	not significant
CCDC110	c190466.graph_c0_seq6	NA	NA	4	3	not significant
MYOF	c201113.graph_c0_seq9	NA	NA	10	15	not significant
CACNA1S	c199992.graph_c0_seq4	NA	NA	11	10	not significant
BBOX1	c192556.graph_c0_seq7	NA	NA	13	3	not significant
WNK2	c144616.graph_c0_seq1	NA	NA	10	5	not significant
ESR2	c201132.graph_c4_seq4	NA	NA	9	3	not significant
ACAA2	c166769.graph_c0_seq1	NA	NA	16	6	not significant
SBDS	c163820.graph_c0_seq1	NA	NA	15	1	not significant
CYP27A1	c204180.graph_c0_seq1	NA	NA	15	5	not significant
GPR114	c202405.graph_c0_seq29	NA	NA	3	1	not significant
MYOF	c201113.graph_c0_seq26	NA	NA	10	15	not significant
TNIP3	c202042.graph_c1_seq5	NA	NA	6	1	not significant
IZUMO4	c192028.graph_c0_seq8	NA	NA	4	2	not significant
CTNS	c202021.graph_c1_seq6	NA	NA	11	13	not significant
GAPDH	c75855.graph_c0_seq1	NA	NA	13	2	not significant
ACN9	c180069.graph_c1_seq1	NA	NA	15	4	not significant
CLIP1	c195137.graph_c5_seq64	NA	NA	12	21	not significant
IL22RA1	c198250.graph_c1_seq1	NA	NA	4	7	not significant
SPOPL	c193191.graph_c3_seq9	NA	NA	14	4	not significant
CLIP1	c195137.graph_c5_seq45	NA	NA	12	21	not significant
MAN1A1	c200270.graph_c1_seq18	NA	NA	11	4	not significant
PKDREJ	c200471.graph_c0_seq5	NA	NA	3	14	not significant
CATSPER2	c185160.graph_c0_seq26	NA	NA	5	1	not significant
LRRIQ1	c202582.graph_c0_seq34	NA	NA	4	0	not significant
UFSP2	c192729.graph_c0_seq3	NA	NA	14	4	not significant
DDX43	c73163.graph_c0_seq1	NA	NA	10	4	not significant
PARPBP	c169088.graph_c0_seq1	NA	NA	3	4	not significant
DOC2B	c201006.graph_c0_seq1	NA	NA	13	1	not significant
AKR1C4	c164950.graph_c0_seq1	NA	NA	14	7	not significant
CXCL10	c201070.graph_c1_seq2	NA	NA	9	3	not significant
HSD17B6	c193827.graph_c1_seq6	NA	NA	11	2	not significant
KLF16	c185281.graph_c0_seq3	NA	NA	3	1	not significant
TAGLN2	c139308.graph_c0_seq1	NA	NA	16	0	not significant
ABHD4	c161618.graph_c1_seq2	NA	NA	15	0	not significant
SLCO2A1	c199711.graph_c2_seq6	NA	NA	12	11	not significant
SYNGR1A	c199114.graph_c1_seq4	NA	NA	10	1	not significant
TCP11L1	c192384.graph_c1_seq23	NA	NA	14	2	not significant
KIAA1324L	c200772.graph_c7_seq2	NA	NA	11	9	not significant
FSIP1	c190897.graph_c0_seq8	NA	NA	5	2	not significant
KLF9	c183877.graph_c0_seq1	NA	NA	13	0	not significant
GRM5	c157856.graph_c0_seq3	NA	NA	10	1	not significant
GRM5	c157856.graph_c0_seq6	NA	NA	10	1	not significant
NTPCR	c200442.graph_c0_seq3	NA	NA	12	6	not significant
ADH1C	c201985.graph_c0_seq1	NA	NA	15	6	not significant
PSPN	c201013.graph_c1_seq13_PART1	NA	NA	7	4	not significant
PEX5L	c202902.graph_c0_seq18	NA	NA	11	3	not significant
LOC102640679	c153937.graph_c0_seq2	NA	NA	13	5	not significant
KIAA0556	c203215.graph_c3_seq15	NA	NA	4	5	not significant
AIFM3	c203485.graph_c0_seq149	NA	NA	11	3	not significant
NDUFS6	c230385.graph_c0_seq1	NA	NA	15	1	not significant
METTL23	c182919.graph_c1_seq3	NA	NA	14	4	not significant
RTCB	c201604.graph_c6_seq1	NA	NA	15	1	not significant
LYPD5	c178674.graph_c1_seq1	NA	NA	5	2	not significant
RAD54L	c202562.graph_c1_seq25	NA	NA	11	5	not significant
LRR1	c161881.graph_c0_seq1	NA	NA	9	7	not significant
PHLDB3	c196451.graph_c2_seq37	NA	NA	7	1	not significant
RASGRP4	c198097.graph_c0_seq52	NA	NA	4	24	not significant
PAM	c197053.graph_c1_seq6	NA	NA	16	16	not significant
HCFC1R1	c199821.graph_c4_seq1	NA	NA	14	9	not significant
MKKS	c192876.graph_c0_seq2	NA	NA	14	1	not significant
PEAR1	c202137.graph_c1_seq49	NA	NA	8	12	not significant
RSPO1	c193328.graph_c0_seq22	NA	NA	11	4	not significant
RSPO1	c193328.graph_c0_seq17	NA	NA	11	4	not significant
VRK2	c194831.graph_c1_seq13	NA	NA	6	1	not significant
HRSP12	c229867.graph_c0_seq1	NA	NA	15	3	not significant
WDR18	c191930.graph_c0_seq3	NA	NA	5	2	not significant
SUGCT	c187441.graph_c0_seq1	NA	NA	13	15	not significant
IGSF3	c196957.graph_c0_seq2	NA	NA	10	7	not significant
IGSF3	c196957.graph_c0_seq10	NA	NA	10	7	not significant
ST3GAL3	c192659.graph_c0_seq3	NA	NA	14	1	not significant
ST3GAL3	c192659.graph_c0_seq28	NA	NA	14	1	not significant
TSPAN8	c172063.graph_c0_seq1	NA	NA	12	3	not significant
EIF3H	c155926.graph_c0_seq1	NA	NA	16	1	not significant
TMEM139	c157235.graph_c0_seq4	NA	NA	7	2	not significant
LYPD3	c178855.graph_c0_seq2	NA	NA	9	4	not significant
CARF	c201674.graph_c0_seq52	NA	NA	7	9	not significant
FBXO25	c197320.graph_c0_seq12	NA	NA	12	3	not significant
MAN2B1	c190444.graph_c0_seq1	NA	NA	13	6	not significant
NTS	c163458.graph_c0_seq1	NA	NA	11	4	not significant
ANKRD2	c156571.graph_c0_seq5	NA	NA	11	6	not significant
TRPM4	c201817.graph_c0_seq31	NA	NA	9	14	not significant
ASCC1	c194163.graph_c1_seq4	NA	NA	13	5	not significant
ANO9	c200011.graph_c1_seq62	NA	NA	4	2	not significant
DNMT1	c197539.graph_c1_seq15	NA	NA	9	6	not significant
GCC2	c193175.graph_c6_seq6	NA	NA	12	22	not significant
ATG2B	c202623.graph_c0_seq6	NA	NA	12	22	not significant
PIH1D2	c191798.graph_c1_seq6	NA	NA	10	8	not significant
LHX3	c183485.graph_c0_seq11	NA	NA	9	2	not significant
ACER1	c187657.graph_c0_seq14	NA	NA	6	8	not significant
RESP18	c142392.graph_c1_seq1	NA	NA	8	3	not significant
SFRP2	c204416.graph_c0_seq1	NA	NA	14	3	not significant
FAM204A	c177793.graph_c0_seq1	NA	NA	16	3	not significant
C1ORF174	c185546.graph_c0_seq3	NA	NA	9	4	not significant
PLAG1	c194964.graph_c10_seq8	NA	NA	14	4	not significant
STRA8	c160238.graph_c0_seq3	NA	NA	4	5	not significant
CTCFL	c187038.graph_c0_seq3	NA	NA	3	4	not significant
AHI1	c169432.graph_c0_seq1	NA	NA	9	2	not significant
AHI1	c169432.graph_c0_seq2	NA	NA	9	2	not significant
C14ORF105	c185003.graph_c0_seq19	NA	NA	6	1	not significant
PLA2G2C	c203714.graph_c0_seq25	NA	NA	3	1	not significant
GRIN1	c193976.graph_c0_seq58	NA	NA	13	0	not significant
RRP8	c198834.graph_c7_seq26	NA	NA	8	4	not significant
DAB2	c197568.graph_c0_seq2	NA	NA	4	2	not significant
MESDC2	c198636.graph_c2_seq1	NA	NA	15	2	not significant
LOC713975	c200210.graph_c11_seq21	NA	NA	12	2	not significant
LAMA2	c203697.graph_c2_seq30	NA	NA	12	10	not significant
TRMT10A	c200573.graph_c0_seq11	NA	NA	11	2	not significant
CACNG1	c168096.graph_c0_seq2	NA	NA	11	2	not significant
WDR60	c189815.graph_c0_seq4	NA	NA	6	3	not significant
LAMA2	c203697.graph_c2_seq31	NA	NA	12	10	not significant
FBXO25	c197320.graph_c0_seq5	NA	NA	12	3	not significant
ROPN1L	c175106.graph_c0_seq4	NA	NA	15	4	not significant
HSPBAP1	c193548.graph_c1_seq5	NA	NA	11	9	not significant
PAM	c197053.graph_c1_seq2	NA	NA	16	15	not significant
SLC35E2B	c201032.graph_c9_seq13	NA	NA	11	7	not significant
POU5F2	c246342.graph_c0_seq1	NA	NA	5	0	not significant
PRKAG3	c189478.graph_c1_seq5	NA	NA	11	6	not significant
C5	c187544.graph_c0_seq2	NA	NA	11	1	not significant
GPC5	c200921.graph_c0_seq5	NA	NA	10	15	not significant
PAM	c197053.graph_c1_seq5	NA	NA	16	15	not significant
HLCS	c196904.graph_c0_seq3	NA	NA	9	2	not significant
USP44	c192211.graph_c5_seq5	NA	NA	8	3	not significant
CABYR	c202847.graph_c1_seq16	NA	NA	8	8	not significant
UNC5C	c203893.graph_c0_seq3	NA	NA	10	4	not significant
SERPINB12	c193279.graph_c1_seq1	NA	NA	9	9	not significant
PDCD6IP	c182704.graph_c0_seq1	NA	NA	14	6	not significant
ATOH1	c182991.graph_c0_seq1	NA	NA	8	6	not significant
NMRAL1_8	c195159.graph_c3_seq6	NA	NA	15	4	not significant
LOC102724023	c345477.graph_c0_seq1	NA	NA	14	7	not significant
PDCD6IP	c182704.graph_c0_seq2	NA	NA	14	6	not significant
TSC22D3	c168822.graph_c0_seq4	NA	NA	9	5	not significant
AACS	c200874.graph_c0_seq15	NA	NA	13	3	not significant
SYNGR4	c176498.graph_c0_seq2	NA	NA	8	6	not significant
KCNH3	c200689.graph_c0_seq63	NA	NA	13	3	not significant
ZFP295	c185476.graph_c0_seq1	NA	NA	8	5	not significant
CCBL2	c198969.graph_c2_seq31	NA	NA	14	7	not significant
SLC38A4	c190105.graph_c1_seq1	NA	NA	12	5	not significant
WDR52	c181210.graph_c0_seq3	NA	NA	4	2	not significant
NEIL3	c177250.graph_c0_seq2	NA	NA	10	8	not significant
S100A11	c250896.graph_c0_seq1	NA	NA	13	1	not significant
FTL	c203998.graph_c0_seq1	NA	NA	17	11	not significant
C9ORF96	c192743.graph_c1_seq28	NA	NA	4	2	not significant
RASA4	c201674.graph_c0_seq56	NA	NA	6	7	not significant
MROH6	c199751.graph_c0_seq7	NA	NA	5	16	not significant
TNFRSF1B	c193430.graph_c0_seq7	NA	NA	4	5	not significant
SAMM50	c199308.graph_c0_seq2	NA	NA	15	1	not significant
CEP170B	c201391.graph_c1_seq17	NA	NA	4	3	not significant
SYNRG	c198909.graph_c0_seq6	NA	NA	10	8	not significant
TCN2	c168771.graph_c0_seq1	NA	NA	16	1	not significant
NKAIN4	c202921.graph_c0_seq1	NA	NA	5	5	not significant
CREB3L3	c195154.graph_c2_seq16	NA	NA	6	3	not significant
SYNRG	c198909.graph_c0_seq4	NA	NA	10	8	not significant
LACTB2	c199153.graph_c1_seq2	NA	NA	14	4	not significant
POLA2	c196133.graph_c0_seq20	NA	NA	13	8	not significant
CARD9	c203332.graph_c0_seq60	NA	NA	10	5	not significant
SYNRG	c198909.graph_c0_seq31	NA	NA	10	8	not significant
ITIH4	c190480.graph_c0_seq4	NA	NA	4	4	not significant
ETFDH	c224578.graph_c0_seq1	NA	NA	16	3	not significant
DAB2	c197568.graph_c0_seq7	NA	NA	3	2	not significant
HK1	c183926.graph_c0_seq3	NA	NA	14	4	not significant
KCND3	c194407.graph_c0_seq4	NA	NA	13	2	not significant
NCOA2	c191684.graph_c2_seq1	NA	NA	14	28	not significant
ANPEP	c196850.graph_c0_seq2	NA	NA	14	9	not significant
SLC2A9	c201831.graph_c0_seq10	NA	NA	9	7	not significant
LRRC59	c204247.graph_c0_seq1	NA	NA	16	2	not significant
ADCY10	c199468.graph_c1_seq44	NA	NA	4	59	not significant
CABYR	c202847.graph_c1_seq17	NA	NA	8	12	not significant
TP73	c152502.graph_c0_seq1	NA	NA	3	1	not significant
TMEM205	c204112.graph_c0_seq1	NA	NA	15	4	not significant
TPT1	c199189.graph_c3_seq5	NA	NA	17	20	not significant
TMEM14A	c194361.graph_c5_seq2	NA	NA	14	1	not significant
ABCA12	c198565.graph_c1_seq4	NA	NA	10	18	not significant
ADM2	c182566.graph_c1_seq1	NA	NA	5	3	not significant
MYPN	c183591.graph_c0_seq1	NA	NA	7	8	not significant
BTG4	c261329.graph_c0_seq1	NA	NA	7	1	not significant
CSTB	c198489.graph_c1_seq1	NA	NA	11	1	not significant
ZC3H11A	c196807.graph_c1_seq3_PART1	NA	NA	15	7	not significant
GLYR1	c202635.graph_c1_seq75	NA	NA	15	1	not significant
FAT1	c201851.graph_c0_seq17	NA	NA	12	49	not significant
XYLT1	c203291.graph_c0_seq9	NA	NA	11	6	not significant
WHAMM	c192477.graph_c8_seq14	NA	NA	8	10	not significant
B2M	c150811.graph_c0_seq2	NA	NA	12	6	not significant
SERPINB8	c200144.graph_c0_seq10	NA	NA	8	10	not significant
AAMP	c168601.graph_c1_seq1	NA	NA	16	1	not significant
C1ORF131	c201581.graph_c4_seq16	NA	NA	10	7	not significant
MAPK6	c184164.graph_c0_seq3	NA	NA	15	2	not significant
LOXL3	c194658.graph_c0_seq38	NA	NA	11	3	not significant
LEF1	c201613.graph_c0_seq9	NA	NA	10	1	not significant
KCND3	c194407.graph_c0_seq1	NA	NA	13	2	not significant
DIAP1	c187315.graph_c1_seq2	NA	NA	9	6	not significant
CEP170B	c201391.graph_c1_seq10	NA	NA	4	3	not significant
DTHD1	c201296.graph_c0_seq12	NA	NA	9	0	not significant
KIAA1324L	c200772.graph_c7_seq13	NA	NA	10	8	not significant
OTUD5A	c191684.graph_c1_seq15	NA	NA	14	1	not significant
BAIAP2	c191055.graph_c2_seq3	NA	NA	15	1	not significant
SUSD2	c201549.graph_c1_seq14	NA	NA	13	12	not significant
H6PD	c188283.graph_c1_seq5	NA	NA	12	11	not significant
CCL13	c180780.graph_c0_seq1	NA	NA	8	2	not significant
FXYD2	c198590.graph_c0_seq4	NA	NA	13	4	not significant
HMGCS1	c177789.graph_c0_seq1	NA	NA	14	5	not significant
CFL2	c257683.graph_c0_seq1	NA	NA	16	0	not significant
SLC2A9	c201831.graph_c0_seq47	NA	NA	7	10	not significant
ERI2	c202753.graph_c1_seq61	NA	NA	7	44	not significant
MORC3	c196722.graph_c2_seq6	NA	NA	14	8	not significant
ART5	c193439.graph_c1_seq12	NA	NA	10	3	not significant
RPL3L	c183330.graph_c0_seq2	NA	NA	8	3	not significant
WDR3	c198009.graph_c0_seq5	NA	NA	13	7	not significant
ATP8B3	c200984.graph_c1_seq32	NA	NA	3	6	not significant
SARM1	c201540.graph_c0_seq1	NA	NA	8	10	not significant
RNF112	c186828.graph_c0_seq19	NA	NA	11	12	not significant
CMTM8	c202168.graph_c7_seq43	NA	NA	13	1	not significant
ISY1-RAB43	c184275.graph_c0_seq2	NA	NA	9	0	not significant
H13	c191672.graph_c2_seq14	NA	NA	14	2	not significant
UNC45B	c199597.graph_c0_seq2	NA	NA	12	4	not significant
GSPT1	c199377.graph_c1_seq1	NA	NA	11	1	not significant
ANKDD1A	c201303.graph_c1_seq97	NA	NA	3	2	not significant
HEXDC	c198655.graph_c4_seq38	NA	NA	9	8	not significant
SBK2	c172714.graph_c1_seq3	NA	NA	11	8	not significant
MCTP2	c198182.graph_c0_seq10	NA	NA	9	8	not significant
WNK3_8	c186619.graph_c0_seq8	NA	NA	9	0	not significant
OPRD1	c153697.graph_c0_seq2	NA	NA	9	2	not significant
NT5E	c189674.graph_c0_seq3	NA	NA	13	8	not significant
KDM3B	c202145.graph_c1_seq13	NA	NA	14	10	not significant
C3ORF17	c192832.graph_c2_seq20	NA	NA	8	1	not significant
FBN1	c203026.graph_c6_seq12	NA	NA	10	9	not significant
SORBS1	c201941.graph_c0_seq30	NA	NA	10	5	not significant
EXOSC5	c173434.graph_c0_seq1	NA	NA	16	1	not significant
IL17RD	c188828.graph_c0_seq3	NA	NA	10	1	not significant
ILVBL	c200609.graph_c0_seq52	NA	NA	15	3	not significant
MYOZ3	c197836.graph_c1_seq2	NA	NA	4	1	not significant
SMC4	c195864.graph_c3_seq7	NA	NA	14	20	not significant
FAM179A	c201744.graph_c0_seq1	NA	NA	10	1	not significant
PLA2R1	c203086.graph_c1_seq19	NA	NA	8	0	not significant
LOC100361008	c204061.graph_c0_seq1	NA	NA	12	1	not significant
BST1	c200175.graph_c1_seq16	NA	NA	13	2	not significant
PTPLAD1	c196506.graph_c2_seq1	NA	NA	16	3	not significant
SLC23A3	c191991.graph_c1_seq6	NA	NA	11	6	not significant
ITIH3	c183266.graph_c0_seq4	NA	NA	14	15	not significant
REM2	c189191.graph_c0_seq8	NA	NA	11	3	not significant
DEDD	c151060.graph_c0_seq3	NA	NA	16	1	not significant
PTGER2	c179658.graph_c0_seq3	NA	NA	6	11	not significant
DSG1	c186843.graph_c0_seq1	NA	NA	8	10	not significant
PFN4	c192085.graph_c1_seq5	NA	NA	9	3	not significant
ZNF436	c190026.graph_c0_seq9	NA	NA	15	1	not significant
TEX261	c196325.graph_c0_seq1	NA	NA	14	1	not significant
DCSTAMP	c192017.graph_c0_seq1	NA	NA	4	24	not significant
KIFC3	c189490.graph_c0_seq45	NA	NA	9	15	not significant
SLC50A1	c175777.graph_c0_seq4	NA	NA	16	1	not significant
LHCGR	c195951.graph_c0_seq8	NA	NA	10	9	not significant
SOAT2	c198488.graph_c0_seq26	NA	NA	9	4	not significant
DPH3	c196428.graph_c8_seq5	NA	NA	8	1	not significant
IL1RAP	c195639.graph_c0_seq6	NA	NA	9	5	not significant
RHBDL2	c199761.graph_c4_seq4	NA	NA	10	2	not significant
MYBPC1	c202837.graph_c0_seq4	NA	NA	11	4	not significant
GLMN	c161999.graph_c0_seq4	NA	NA	11	6	not significant
INSR	c202058.graph_c0_seq14	NA	NA	12	3	not significant
NEK1	c202764.graph_c2_seq6	NA	NA	10	5	not significant
CDCA4	c77810.graph_c0_seq1	NA	NA	10	3	not significant
SSTR2	c174334.graph_c0_seq2	NA	NA	15	2	not significant
COL14A1	c198770.graph_c0_seq3	NA	NA	10	23	not significant
INSR	c202058.graph_c0_seq8	NA	NA	12	3	not significant
CALCR	c163923.graph_c0_seq1	NA	NA	9	13	not significant
KCNA10	c343558.graph_c0_seq1	NA	NA	8	3	not significant
SMG7	c176288.graph_c1_seq40	NA	NA	13	8	not significant
SYTL2	c197861.graph_c2_seq15	NA	NA	5	22	not significant
TTC38	c193050.graph_c4_seq2	NA	NA	12	5	not significant
MYBPC1	c202837.graph_c0_seq7	NA	NA	11	4	not significant
CGGBP1	c167748.graph_c0_seq2	NA	NA	17	1	not significant
ZNF598	c200183.graph_c0_seq20	NA	NA	9	6	not significant
MYBPC1	c202837.graph_c0_seq3	NA	NA	11	4	not significant
RNASEH1	c184024.graph_c3_seq5	NA	NA	10	1	not significant
ADCY10	c199468.graph_c1_seq29	NA	NA	4	62	not significant
KIF2A	c194900.graph_c5_seq11	NA	NA	14	1	not significant
MYBPC1	c202837.graph_c0_seq5	NA	NA	11	4	not significant
SHD	c189784.graph_c1_seq4	NA	NA	12	3	not significant
TMEM50B	c177968.graph_c1_seq10	NA	NA	14	0	not significant
TRIM63	c193140.graph_c0_seq1	NA	NA	14	3	not significant
WNT2	c193948.graph_c1_seq9	NA	NA	11	2	not significant
KCTD9	c159988.graph_c0_seq2	NA	NA	13	1	not significant
NDUFAF1	c183601.graph_c4_seq2	NA	NA	11	8	not significant
EXTL1	c201166.graph_c0_seq24	NA	NA	10	1	not significant
NSMCE4A	c187758.graph_c2_seq3	NA	NA	13	6	not significant
LOC100911515	c204060.graph_c0_seq1	NA	NA	14	1	not significant
LMCD1	c197242.graph_c0_seq3	NA	NA	12	2	not significant
CEP55	c192895.graph_c0_seq4	NA	NA	8	0	not significant
C10ORF2	c177125.graph_c0_seq11	NA	NA	8	5	not significant
NTHL1	c196481.graph_c5_seq5	NA	NA	13	3	not significant
FGF22	c145584.graph_c0_seq1	NA	NA	9	2	not significant
TRMT10B	c193505.graph_c5_seq1	NA	NA	15	1	not significant
MORN3	c197187.graph_c1_seq14	NA	NA	11	5	not significant
MORC2	c186933.graph_c0_seq4	NA	NA	14	8	not significant
STX11	c192305.graph_c0_seq2	NA	NA	11	6	not significant
ZNF467	c192234.graph_c1_seq8	NA	NA	9	6	not significant
PPP1R17	c173589.graph_c0_seq1	NA	NA	12	1	not significant
UFC1	c152015.graph_c0_seq2	NA	NA	16	1	not significant
TLR1	c202839.graph_c0_seq4	NA	NA	6	1	not significant
C4ORF47	c199919.graph_c0_seq8	NA	NA	11	3	not significant
SORBS1	c201941.graph_c0_seq17	NA	NA	10	3	not significant
SMIM13	c197968.graph_c0_seq2	NA	NA	13	2	not significant
ITPR1	c196124.graph_c3_seq4	NA	NA	14	6	not significant
S100A16	c290279.graph_c0_seq1	NA	NA	17	1	not significant
SLC39A4	c191780.graph_c0_seq4	NA	NA	10	6	not significant
LGALS2	c158811.graph_c0_seq1	NA	NA	8	15	not significant
SPSB3	c189929.graph_c0_seq6	NA	NA	12	2	not significant
TBC1D22B	c196463.graph_c7_seq2	NA	NA	13	3	not significant
FBXL2	c197993.graph_c0_seq16	NA	NA	11	3	not significant
ZGC:158640	c201748.graph_c3_seq19	NA	NA	16	1	not significant
ADSS	c197441.graph_c4_seq1	NA	NA	16	2	not significant
LAMA1	c203886.graph_c0_seq41	NA	NA	4	85	not significant
EXOSC3	c189207.graph_c1_seq7	NA	NA	14	1	not significant
SLC16A2	c182771.graph_c0_seq2	NA	NA	14	2	not significant
GNL3L_8	c195538.graph_c1_seq18	NA	NA	14	7	not significant
CEP152	c203253.graph_c0_seq41	NA	NA	3	9	not significant
POU1F1	c142403.graph_c0_seq2	NA	NA	10	3	not significant
ITPR1	c196124.graph_c3_seq6	NA	NA	14	6	not significant
TBATA	c171369.graph_c0_seq6	NA	NA	4	2	not significant
MTF1	c199609.graph_c0_seq9	NA	NA	13	2	not significant
ENPP1	c195374.graph_c0_seq5	NA	NA	10	6	not significant
STXBP5	c199815.graph_c6_seq18	NA	NA	13	5	not significant
KIF27	c202186.graph_c5_seq12	NA	NA	4	8	not significant
PQLC1	c195801.graph_c0_seq6	NA	NA	13	2	not significant
HOXC4	c192169.graph_c0_seq4	NA	NA	9	0	not significant
ENOX1	c188039.graph_c0_seq3	NA	NA	13	2	not significant
TSSC1	c198025.graph_c0_seq3	NA	NA	14	2	not significant
SULT2B1	c173298.graph_c0_seq3	NA	NA	7	6	not significant
STXBP5	c199815.graph_c6_seq17	NA	NA	13	5	not significant
RFWD2	c186573.graph_c1_seq8	NA	NA	12	1	not significant
TRIM38	c199096.graph_c0_seq34	NA	NA	4	1	not significant
ATOH7	c220378.graph_c0_seq1	NA	NA	7	1	not significant
COL16A1	c201438.graph_c2_seq34	NA	NA	10	13	not significant
CHTF18	c200385.graph_c1_seq1	NA	NA	9	6	not significant
PARD3B	c196279.graph_c0_seq55	NA	NA	10	6	not significant
MS4A13	c154372.graph_c0_seq1	NA	NA	4	3	not significant
KMO	c183779.graph_c0_seq9	NA	NA	13	0	not significant
ADAM15	c199783.graph_c0_seq46	NA	NA	6	5	not significant
ADAM15	c199783.graph_c0_seq15	NA	NA	6	5	not significant
LRRC7	c201746.graph_c0_seq15	NA	NA	9	7	not significant
SPEM1	c199272.graph_c0_seq3	NA	NA	5	2	not significant
SEC31A	c198601.graph_c3_seq29	NA	NA	12	8	not significant
DLG2	c195050.graph_c2_seq13	NA	NA	9	1	not significant
TMEM14C	c181924.graph_c3_seq2	NA	NA	15	1	not significant
AKTIP	c192635.graph_c1_seq4	NA	NA	15	1	not significant
NUDCD1	c195527.graph_c1_seq25	NA	NA	11	8	not significant
LOC100909893	c169087.graph_c0_seq2	NA	NA	3	0	not significant
PTER	c193749.graph_c2_seq2	NA	NA	14	2	not significant
POU1F1	c142403.graph_c0_seq1	NA	NA	9	2	not significant
CSTL1	c278000.graph_c0_seq1	NA	NA	5	14	not significant
DYNC1I2B	c189278.graph_c0_seq6	NA	NA	13	2	not significant
ETV6	c177341.graph_c0_seq1	NA	NA	14	2	not significant
MPPE1	c203176.graph_c2_seq68	NA	NA	4	16	not significant
EDARADD	c187208.graph_c1_seq1	NA	NA	11	2	not significant
SORBS1	c201941.graph_c0_seq6	NA	NA	9	4	not significant
GEMIN8	c200516.graph_c4_seq14	NA	NA	10	1	not significant
TBC1D30	c180202.graph_c0_seq6	NA	NA	12	8	not significant
SPINT2	c141775.graph_c0_seq1	NA	NA	12	1	not significant
BAIAP2L1	c199563.graph_c1_seq3	NA	NA	9	15	not significant
CLDN10	c189120.graph_c0_seq6	NA	NA	13	3	not significant
COMMD6	c198808.graph_c0_seq7	NA	NA	14	2	not significant
C16ORF52	c175765.graph_c0_seq2	NA	NA	14	1	not significant
FAM103A1	c197550.graph_c2_seq38	NA	NA	17	2	not significant
IDH3B	c180916.graph_c0_seq6	NA	NA	15	2	not significant
C10ORF71	c155222.graph_c0_seq1	NA	NA	5	2	not significant
SLC6A6	c195732.graph_c0_seq10	NA	NA	12	3	not significant
ZBTB48	c201829.graph_c0_seq43	NA	NA	13	6	not significant
STEAP4	c200223.graph_c0_seq1	NA	NA	13	5	not significant
ITGA10	c203191.graph_c2_seq45	NA	NA	5	0	not significant
CDK9	c203366.graph_c1_seq4	NA	NA	15	2	not significant
MAFK	c197109.graph_c7_seq14	NA	NA	16	0	not significant
RNF169	c164333.graph_c0_seq1	NA	NA	6	0	not significant
H2AFY2	c196296.graph_c1_seq19	NA	NA	13	1	not significant
STX16	c190739.graph_c2_seq27	NA	NA	13	3	not significant
TRAPPC2L	c201587.graph_c0_seq9	NA	NA	14	1	not significant
KIAA1161	c204558.graph_c0_seq1	NA	NA	15	4	not significant
SEMA4F	c191795.graph_c0_seq9	NA	NA	8	14	not significant
ATP8B4	c203272.graph_c2_seq25	NA	NA	10	11	not significant
MED18	c160315.graph_c0_seq1	NA	NA	16	4	not significant
MIER1	c175743.graph_c0_seq3	NA	NA	12	9	not significant
EHMT1	c198425.graph_c3_seq4	NA	NA	6	1	not significant
S1PR1	c184079.graph_c0_seq1	NA	NA	16	8	not significant
B3GNT6	c195026.graph_c6_seq1	NA	NA	7	3	not significant
CLEC11A	c190761.graph_c0_seq2	NA	NA	8	3	not significant
ASPH	c196348.graph_c1_seq4	NA	NA	11	2	not significant
SLC26A3	c193036.graph_c0_seq15	NA	NA	8	6	not significant
OTUD5A	c191684.graph_c1_seq13	NA	NA	14	2	not significant
TRIM55	c192542.graph_c0_seq4	NA	NA	10	3	not significant
RNASE12	c289670.graph_c0_seq1	NA	NA	4	12	not significant
B4GALT5	c190875.graph_c0_seq1	NA	NA	13	2	not significant
LHX4	c188696.graph_c0_seq1	NA	NA	9	2	not significant
ZSWIM1	c175328.graph_c0_seq1	NA	NA	15	9	not significant
CRYZL1	c203303.graph_c1_seq54	NA	NA	14	1	not significant
FAM69B	c193639.graph_c0_seq3	NA	NA	9	4	not significant
SYCE3	c204604.graph_c0_seq1	NA	NA	14	1	not significant
SLC8B1	c199914.graph_c0_seq23	NA	NA	9	3	not significant
PKNOX2	c180257.graph_c0_seq4	NA	NA	12	1	not significant
URGCP	c194876.graph_c1_seq9	NA	NA	14	9	not significant
TRAF5	c194101.graph_c3_seq8	NA	NA	13	5	not significant
THUMPD2	c199802.graph_c2_seq52	NA	NA	4	4	not significant
CFI	c183950.graph_c0_seq1	NA	NA	10	8	not significant
GPR149	c196466.graph_c0_seq1	NA	NA	7	22	not significant
ALG6	c200111.graph_c0_seq6	NA	NA	12	6	not significant
VIMP	c182517.graph_c0_seq1	NA	NA	15	1	not significant
TBC1D10C	c198745.graph_c1_seq36	NA	NA	6	8	not significant
NCOA5	c183797.graph_c0_seq4	NA	NA	14	2	not significant
ASPH	c196348.graph_c1_seq14	NA	NA	11	2	not significant
KIF2C	c151128.graph_c0_seq4	NA	NA	10	28	not significant
TMEM242	c199220.graph_c0_seq2	NA	NA	16	1	not significant
SH2D3C	c196126.graph_c2_seq38	NA	NA	9	4	not significant
SH2D3C	c196126.graph_c2_seq11	NA	NA	9	4	not significant
VAT1L	c193853.graph_c0_seq1	NA	NA	10	3	not significant
AMY2A	c198612.graph_c1_seq1	NA	NA	13	2	not significant
CYP2R1	c195916.graph_c2_seq4	NA	NA	12	6	not significant
VAMP4	c201983.graph_c2_seq5	NA	NA	16	1	not significant
NUBPL	c203627.graph_c5_seq7	NA	NA	9	1	not significant
DIAPH3	c200227.graph_c0_seq6	NA	NA	10	16	not significant
PSMB9	c192281.graph_c0_seq9	NA	NA	15	8	not significant
CAPZB	c192670.graph_c1_seq1	NA	NA	16	1	not significant
POLD3_11	c177332.graph_c0_seq3	NA	NA	12	7	not significant
MUS81	c199159.graph_c0_seq52	NA	NA	13	5	not significant
A4GALT	c194072.graph_c0_seq1	NA	NA	6	7	not significant
PYROXD1	c198195.graph_c4_seq21	NA	NA	11	3	not significant
A4GNT	c201182.graph_c0_seq2	NA	NA	7	4	not significant
ACSS3	c192047.graph_c0_seq4	NA	NA	13	5	not significant
SUMO2	c190469.graph_c5_seq3	NA	NA	13	0	not significant
CDC123	c199537.graph_c1_seq1	NA	NA	16	2	not significant
LOC100535100	c199915.graph_c2_seq15	NA	NA	12	2	not significant
BBS2	c195665.graph_c2_seq11	NA	NA	11	7	not significant
HIBCH	c199267.graph_c0_seq27	NA	NA	13	2	not significant
PRELID2	c199296.graph_c1_seq3	NA	NA	10	10	not significant
TXNDC17	c155201.graph_c1_seq1	NA	NA	14	1	not significant
TAF1C	c197973.graph_c1_seq12	NA	NA	3	3	not significant
TAF1C	c197973.graph_c1_seq22	NA	NA	3	3	not significant
TAF1C	c197973.graph_c1_seq6	NA	NA	3	3	not significant
CHMP5	c224546.graph_c0_seq1	NA	NA	16	1	not significant
CSAD	c198484.graph_c3_seq86	NA	NA	14	4	not significant
ACBD4	c195407.graph_c1_seq43	NA	NA	9	1	not significant
ABCC1	c202366.graph_c1_seq7	NA	NA	11	6	not significant
ADCY5	c189449.graph_c0_seq5	NA	NA	6	0	not significant
MFSD9	c193041.graph_c0_seq12	NA	NA	5	2	not significant
PRMT3	c192114.graph_c2_seq2	NA	NA	12	4	not significant
ORC1_13	c195304.graph_c0_seq22	NA	NA	8	7	not significant
SI:DKEY-83K24.4	c187976.graph_c0_seq4	NA	NA	11	1	not significant
SI:DKEY-83K24.4	c187976.graph_c0_seq1	NA	NA	11	1	not significant
CFDP1	c171648.graph_c0_seq3	NA	NA	16	2	not significant
ANKIB1	c201325.graph_c0_seq4	NA	NA	14	11	not significant
SLC17A6	c208130.graph_c0_seq1	NA	NA	8	2	not significant
ABLIM3	c184101.graph_c2_seq22	NA	NA	16	2	not significant
SESN1	c187519.graph_c2_seq1	NA	NA	13	1	not significant
C11ORF52	c183376.graph_c0_seq5	NA	NA	9	9	not significant
CA13	c200411.graph_c0_seq1	NA	NA	10	3	not significant
LRRC52	c322597.graph_c0_seq1	NA	NA	4	6	not significant
TRIM55	c192542.graph_c0_seq5	NA	NA	9	7	not significant
LPXN	c196864.graph_c0_seq3	NA	NA	11	3	not significant
SOX6	c201005.graph_c0_seq35	NA	NA	12	3	not significant
MRPS27	c186715.graph_c1_seq2	NA	NA	13	9	not significant
OTUD6B	c198793.graph_c0_seq1	NA	NA	13	2	not significant
GCC1	c193343.graph_c0_seq1	NA	NA	14	4	not significant
LRFN1	c197883.graph_c1_seq3	NA	NA	12	2	not significant
C5ORF28	c195306.graph_c1_seq9	NA	NA	12	5	not significant
RNF148	c157001.graph_c0_seq1	NA	NA	11	13	not significant
TCP11L2	c202524.graph_c0_seq9	NA	NA	13	4	not significant
RBM41	c190655.graph_c0_seq13	NA	NA	10	4	not significant
DPM1	c178523.graph_c2_seq3	NA	NA	14	1	not significant
PCED1A	c190262.graph_c0_seq22	NA	NA	10	3	not significant
FAM110A	c201804.graph_c0_seq5	NA	NA	10	5	not significant
VTN	c204156.graph_c0_seq1	NA	NA	15	5	not significant
RBM41	c190655.graph_c0_seq8	NA	NA	10	4	not significant
RAD51AP1	c199512.graph_c0_seq13	NA	NA	7	1	not significant
LOC469913	c201981.graph_c1_seq19	NA	NA	12	6	not significant
KCNJ1	c195625.graph_c3_seq8	NA	NA	13	4	not significant
MTRF1L	c199566.graph_c0_seq14	NA	NA	13	12	not significant
RBFOX2	c194110.graph_c2_seq62	NA	NA	12	1	not significant
HMOX2	c199465.graph_c2_seq17	NA	NA	16	4	not significant
UBR5	c202796.graph_c5_seq4	NA	NA	13	5	not significant
SOX6	c201005.graph_c0_seq10	NA	NA	12	3	not significant
MSR1	c195288.graph_c0_seq5	NA	NA	6	1	not significant
LDBR	c199608.graph_c9_seq10	NA	NA	12	10	not significant
HSD17B1	c146127.graph_c0_seq2	NA	NA	5	12	not significant
OSTF1	c219869.graph_c0_seq1	NA	NA	16	1	not significant
DIAPH3	c200227.graph_c0_seq18	NA	NA	10	17	not significant
SLC28A1	c202471.graph_c2_seq48	NA	NA	9	3	not significant
SEC31A	c198601.graph_c3_seq19	NA	NA	12	9	not significant
ECI2	c202484.graph_c1_seq24	NA	NA	10	15	not significant
PRADC1	c194985.graph_c2_seq1	NA	NA	15	4	not significant
SLC7A6OS	c154939.graph_c0_seq1	NA	NA	14	1	not significant
SEC31A	c198601.graph_c3_seq13	NA	NA	12	9	not significant
SOX6	c201005.graph_c0_seq36	NA	NA	12	3	not significant
SLC33A1	c187427.graph_c0_seq1	NA	NA	14	3	not significant
SREK1	c203061.graph_c1_seq22	NA	NA	7	1	not significant
ANKRD42	c188226.graph_c0_seq2	NA	NA	9	1	not significant
HEYL	c176745.graph_c0_seq1	NA	NA	10	6	not significant
LIPN	c197244.graph_c0_seq24	NA	NA	9	3	not significant
TMEM8	c196161.graph_c1_seq2	NA	NA	11	2	not significant
C9ORF156	c183457.graph_c1_seq8	NA	NA	10	0	not significant
SERPINA7	c205376.graph_c0_seq1	NA	NA	12	24	not significant
CEP85	c189570.graph_c1_seq3	NA	NA	11	3	not significant
ARL15	c174370.graph_c1_seq6	NA	NA	12	1	not significant
KCTD1	c202173.graph_c1_seq6	NA	NA	8	2	not significant
PTTG1IP	c158263.graph_c0_seq1	NA	NA	15	7	not significant
LOC100493171	c183373.graph_c0_seq2	NA	NA	13	9	not significant
OVCA2	c198325.graph_c5_seq9	NA	NA	5	3	not significant
POSTN	c192270.graph_c0_seq11	NA	NA	11	2	not significant
KCTD1	c202173.graph_c1_seq40	NA	NA	10	1	not significant
SLC6A15	c190007.graph_c1_seq1	NA	NA	12	10	not significant
FAM86A	c203220.graph_c0_seq22	NA	NA	10	5	not significant
RWDD3	c198696.graph_c0_seq25	NA	NA	13	3	not significant
MAP2K5	c184840.graph_c0_seq3	NA	NA	13	2	not significant
TMEM27	c204222.graph_c0_seq1	NA	NA	15	2	not significant
FANCG	c197946.graph_c3_seq12	NA	NA	6	0	not significant
CHRNA1	c183674.graph_c0_seq1	NA	NA	10	1	not significant
CIITA	c203029.graph_c1_seq55	NA	NA	5	15	not significant
ERCC3	c199074.graph_c0_seq18	NA	NA	15	3	not significant
DHFR	c191204.graph_c0_seq1	NA	NA	15	4	not significant
SLC46A1	c193156.graph_c0_seq2	NA	NA	12	3	not significant
METTL8	c192250.graph_c0_seq21	NA	NA	9	8	not significant
CDH17	c200128.graph_c0_seq2	NA	NA	10	2	not significant
DPF3	c175603.graph_c0_seq3	NA	NA	12	1	not significant
ESR1	c195833.graph_c0_seq3	NA	NA	10	5	not significant
PGBD5	c192550.graph_c10_seq13	NA	NA	12	2	not significant
PANX1	c181559.graph_c0_seq1	NA	NA	11	3	not significant
SLC41A3	c199206.graph_c0_seq4	NA	NA	12	5	not significant
EMP1	c353109.graph_c0_seq1	NA	NA	14	1	not significant
KIT	c183874.graph_c1_seq2	NA	NA	13	3	not significant
POLR3GLA	c197430.graph_c0_seq24	NA	NA	15	0	not significant
STRN4	c190560.graph_c0_seq1	NA	NA	15	3	not significant
GMNN	c185095.graph_c0_seq7	NA	NA	10	6	not significant
SLC44A5	c199877.graph_c1_seq32	NA	NA	5	1	not significant
CSF1	c201078.graph_c0_seq1	NA	NA	5	0	not significant
SNX29	c200131.graph_c0_seq3	NA	NA	10	5	not significant
KIF2A	c194900.graph_c5_seq17	NA	NA	14	1	not significant
VCP	c179871.graph_c0_seq1	NA	NA	15	0	not significant
CHPT1	c193182.graph_c2_seq9	NA	NA	4	28	not significant
PTPN18	c199605.graph_c0_seq5	NA	NA	6	6	not significant
MTTP	c198209.graph_c2_seq3	NA	NA	14	5	not significant
HTATIP2	c168208.graph_c0_seq2	NA	NA	16	10	not significant
PPAPDC2	c352300.graph_c0_seq1	NA	NA	10	3	not significant
MELK	c185635.graph_c0_seq3	NA	NA	10	7	not significant
ZPR1	c201196.graph_c6_seq6	NA	NA	15	7	not significant
TMEM247	c234886.graph_c0_seq1	NA	NA	3	1	not significant
CYTIP	c201018.graph_c3_seq8	NA	NA	11	5	not significant
CCL24	c141155.graph_c0_seq1	NA	NA	6	1	not significant
MRPS18C	c200729.graph_c1_seq1	NA	NA	15	3	not significant
ACADM	c156534.graph_c0_seq1	NA	NA	13	2	not significant
NDEL1	c189915.graph_c0_seq1	NA	NA	13	1	not significant
NDEL1	c189915.graph_c0_seq3	NA	NA	13	1	not significant
TCEAL8	c178725.graph_c1_seq1	NA	NA	15	1	not significant
ABCC5	c203118.graph_c0_seq13	NA	NA	10	2	not significant
NAMPT	c191434.graph_c2_seq1	NA	NA	15	1	not significant
MELK	c185635.graph_c0_seq2	NA	NA	10	6	not significant
PHRF1	c194411.graph_c0_seq2	NA	NA	7	1	not significant
MEIS2	c194640.graph_c3_seq28	NA	NA	9	2	not significant
MEIS2	c194640.graph_c3_seq33	NA	NA	9	2	not significant
RGS17	c187577.graph_c0_seq1	NA	NA	10	2	not significant
ABCC4	c195889.graph_c0_seq2	NA	NA	11	20	not significant
CRTC2	c197308.graph_c1_seq13	NA	NA	11	5	not significant
DNAJC21	c186889.graph_c2_seq2	NA	NA	15	4	not significant
TRAF3IP2_9	c195081.graph_c0_seq2	NA	NA	13	3	not significant
NME4	c183781.graph_c0_seq9	NA	NA	14	2	not significant
INO80	c189736.graph_c0_seq3	NA	NA	11	1	not significant
DFFA	c180553.graph_c0_seq4	NA	NA	9	8	not significant
USH1C_9	c195375.graph_c0_seq17	NA	NA	8	3	not significant
SCLT1	c192013.graph_c0_seq14	NA	NA	7	1	not significant
IL13RA1	c204408.graph_c0_seq1	NA	NA	14	0	not significant
OXLD1	c180437.graph_c0_seq1	NA	NA	10	1	not significant
NUP160	c201925.graph_c3_seq45	NA	NA	10	11	not significant
ADCYAP1R1	c191799.graph_c0_seq8	NA	NA	11	0	not significant
POM121L12	c273039.graph_c0_seq1	NA	NA	3	0	not significant
WDR7	c189269.graph_c0_seq4	NA	NA	12	5	not significant
FAM134A	c196091.graph_c8_seq1	NA	NA	15	3	not significant
C16ORF93	c184675.graph_c1_seq13	NA	NA	9	0	not significant
TMEM35	c196187.graph_c7_seq13	NA	NA	12	1	not significant
SPNS1	c199099.graph_c1_seq41	NA	NA	10	3	not significant
RNF7	c183971.graph_c0_seq1	NA	NA	16	15	not significant
UPF3B	c192130.graph_c0_seq10	NA	NA	14	4	not significant
ITPRIPL2	c186105.graph_c0_seq1	NA	NA	8	8	not significant
YIPF1	c187313.graph_c1_seq1	NA	NA	15	2	not significant
CALB2	c140965.graph_c0_seq2	NA	NA	14	1	not significant
FNDC3B	c191409.graph_c0_seq2	NA	NA	14	6	not significant
FAM159B	c187028.graph_c0_seq4	NA	NA	10	7	not significant
KIF2A	c194900.graph_c5_seq29	NA	NA	14	1	not significant
CLEC1A	c203673.graph_c1_seq4	NA	NA	8	1	not significant
SLC39A7	c202591.graph_c0_seq7	NA	NA	15	3	not significant
FAN1	c201195.graph_c3_seq20	NA	NA	9	0	not significant
CARD9	c203332.graph_c0_seq105	NA	NA	9	8	not significant
KCNJ3	c190301.graph_c0_seq1	NA	NA	10	1	not significant
C9ORF116	c190059.graph_c0_seq3	NA	NA	10	2	not significant
SGMS2	c161020.graph_c0_seq1	NA	NA	11	1	not significant
ATAD2	c193777.graph_c1_seq2	NA	NA	10	14	not significant
ATAD2B	c198409.graph_c3_seq10	NA	NA	11	3	not significant
NEO1	c192976.graph_c0_seq8	NA	NA	14	4	not significant
TLE2_7	c200319.graph_c1_seq59	NA	NA	8	3	not significant
XPO7	c201491.graph_c2_seq5	NA	NA	14	0	not significant
NHLRC3	c196245.graph_c2_seq1	NA	NA	13	6	not significant
C19ORF47	c197049.graph_c2_seq12	NA	NA	13	4	not significant
GFM2	c196368.graph_c1_seq41	NA	NA	10	10	not significant
PQBP-1.2	c183935.graph_c0_seq3	NA	NA	14	0	not significant
ANKRD40	c181387.graph_c0_seq1	NA	NA	14	7	not significant
FZD3	c191800.graph_c0_seq1	NA	NA	12	1	not significant
PPP2R5C	c199741.graph_c3_seq3	NA	NA	12	2	not significant
ROBO2	c202611.graph_c2_seq19	NA	NA	13	4	not significant
STRADB	c192924.graph_c1_seq8	NA	NA	11	9	not significant
STXBP1	c195450.graph_c5_seq1	NA	NA	15	0	not significant
IFITM5	c197134.graph_c4_seq25	NA	NA	11	1	not significant
IQGAP2	c182059.graph_c0_seq1	NA	NA	15	8	not significant
CELSR2	c202082.graph_c0_seq32	NA	NA	15	3	not significant
HERC3	c203248.graph_c2_seq17	NA	NA	12	4	not significant
SUPT3H	c202008.graph_c1_seq4	NA	NA	9	4	not significant
ATP5D	c196750.graph_c2_seq1	NA	NA	14	2	not significant
HSPB3	c190632.graph_c0_seq1	NA	NA	13	1	not significant
DPH5	c200772.graph_c7_seq10	NA	NA	12	7	not significant
ZNF569	c186301.graph_c1_seq4	NA	NA	10	4	not significant
ARL11	c185634.graph_c0_seq1	NA	NA	12	8	not significant
ALOXE3	c200205.graph_c0_seq43	NA	NA	10	4	not significant
DUSP1	c179251.graph_c0_seq5	NA	NA	15	1	not significant
RBM26	c189684.graph_c0_seq7	NA	NA	14	1	not significant
EID2B	c192053.graph_c0_seq1	NA	NA	8	2	not significant
PDS5A	c184891.graph_c0_seq6	NA	NA	11	2	not significant
ISL1	c181489.graph_c1_seq3	NA	NA	10	2	not significant
CLPTM1L	c194926.graph_c2_seq25	NA	NA	13	2	not significant
ARNT_10	c200418.graph_c5_seq7	NA	NA	13	4	not significant
WWP2	c185328.graph_c0_seq6	NA	NA	5	0	not significant
MKNK1	c201307.graph_c0_seq43	NA	NA	14	4	not significant
CCDC101	c203510.graph_c3_seq5	NA	NA	15	0	not significant
PRSS12	c191820.graph_c2_seq2	NA	NA	8	8	not significant
KCNC4	c198559.graph_c0_seq71	NA	NA	11	0	not significant
PNPLA3_8	c201980.graph_c0_seq10	NA	NA	6	0	not significant
ATP5G2	c204052.graph_c0_seq1	NA	NA	13	1	not significant
NIPBL	c192074.graph_c2_seq2	NA	NA	8	1	not significant
SPTLC2	c201155.graph_c1_seq1	NA	NA	14	1	not significant
ZGC:171788	c173010.graph_c0_seq6	NA	NA	14	0	not significant
PRSS27	c183404.graph_c0_seq6	NA	NA	4	9	not significant
CRYAB	c204064.graph_c0_seq1	NA	NA	15	0	not significant
ABCB7	c196247.graph_c0_seq54	NA	NA	11	1	not significant
GDPD2	c200180.graph_c0_seq34	NA	NA	10	0	not significant
FDX1L	c188553.graph_c0_seq8	NA	NA	10	1	not significant
SMC1A	c183111.graph_c0_seq1	NA	NA	14	0	not significant
RECQL	c195593.graph_c0_seq3	NA	NA	10	5	not significant
CDAN1	c198710.graph_c1_seq101	NA	NA	8	0	not significant
MGST2	c200975.graph_c0_seq2	NA	NA	14	1	not significant
COG8	c202431.graph_c0_seq5	NA	NA	14	8	not significant
FXR1	c191590.graph_c0_seq2	NA	NA	15	0	not significant
MRPS34_11	c162113.graph_c0_seq4	NA	NA	11	2	not significant
GORASP2	c195637.graph_c0_seq1	NA	NA	15	2	not significant
TADA1	c194940.graph_c9_seq5	NA	NA	15	1	not significant
HPSE	c202249.graph_c0_seq2	NA	NA	9	6	not significant
C14ORF119	c271088.graph_c0_seq1	NA	NA	9	0	not significant
COL13A1	c198977.graph_c0_seq23	NA	NA	7	5	not significant
CASKIN2	c197630.graph_c0_seq10	NA	NA	12	2	not significant
CDH13	c194318.graph_c0_seq1	NA	NA	4	3	not significant
TEC	c200270.graph_c1_seq10	NA	NA	12	3	not significant
PKN1	c200375.graph_c2_seq6	NA	NA	14	2	not significant
DENND4A	c183990.graph_c2_seq3	NA	NA	11	6	not significant
GDNF	c186970.graph_c0_seq4	NA	NA	12	1	not significant
MAP4K3	c202268.graph_c4_seq20	NA	NA	13	3	not significant
GLTSCR1L	c170242.graph_c1_seq4	NA	NA	12	8	not significant
MYO18A	c198384.graph_c2_seq58	NA	NA	11	7	not significant
USP47	c192974.graph_c0_seq3	NA	NA	14	1	not significant
PLD3	c183222.graph_c0_seq4	NA	NA	16	3	not significant
RPS19BP1	c189514.graph_c0_seq6	NA	NA	14	0	not significant
PROKR1	c198377.graph_c5_seq2	NA	NA	9	3	not significant
BCL2L1	c186669.graph_c0_seq5	NA	NA	15	1	not significant
ZNF513	c182536.graph_c0_seq1	NA	NA	13	4	not significant
DDX20	c182475.graph_c1_seq4	NA	NA	14	4	not significant
MST1	c196907.graph_c0_seq46	NA	NA	12	1	not significant
DNM3	c192440.graph_c0_seq11	NA	NA	10	1	not significant
GRIN1	c193976.graph_c0_seq35	NA	NA	13	0	not significant
SCN4A	c194245.graph_c0_seq5	NA	NA	3	2	not significant
ATP6V0A1	c201635.graph_c3_seq1	NA	NA	15	0	not significant
MMACHC	c183594.graph_c4_seq2	NA	NA	16	1	not significant
TMEM57	c195794.graph_c6_seq32	NA	NA	14	0	not significant
KNTC1	c202740.graph_c0_seq19	NA	NA	9	1	not significant
NRXN2	c195421.graph_c0_seq43	NA	NA	11	0	not significant
PDHX	c190515.graph_c0_seq1	NA	NA	13	6	not significant
HOOK2	c200758.graph_c0_seq96	NA	NA	9	3	not significant
BSN	c197108.graph_c0_seq9	NA	NA	10	14	not significant
PLCB3	c194695.graph_c1_seq10	NA	NA	10	4	not significant
UBE2L6	c200825.graph_c0_seq6	NA	NA	10	2	not significant
HMGCR	c198898.graph_c5_seq7	NA	NA	13	4	not significant
TIPIN	c183860.graph_c0_seq1	NA	NA	11	3	not significant
CWF19L1	c176191.graph_c0_seq6	NA	NA	11	2	not significant
KMT2A	c200358.graph_c4_seq8	NA	NA	11	10	not significant
FAM65A	c201081.graph_c0_seq15	NA	NA	10	3	not significant
FEM1C	c164616.graph_c1_seq2	NA	NA	12	0	not significant
EIF2S2	c156486.graph_c1_seq2	NA	NA	16	2	not significant
CYP4B1	c199611.graph_c2_seq3	NA	NA	15	6	not significant
CNKSR2	c110005.graph_c0_seq3	NA	NA	12	1	not significant
DKK2	c189671.graph_c0_seq2	NA	NA	13	1	not significant
ITIH2	c183255.graph_c2_seq1	NA	NA	12	5	not significant
AWAT1	c171930.graph_c0_seq3	NA	NA	9	1	not significant
CALCOCO1	c187829.graph_c0_seq4	NA	NA	14	1	not significant
HTR2A	c301658.graph_c0_seq1	NA	NA	10	2	not significant
PIGK	c199582.graph_c0_seq1	NA	NA	16	0	not significant
GRAMD1B	c200439.graph_c3_seq23	NA	NA	14	0	not significant
MCM8	c197739.graph_c0_seq12	NA	NA	10	4	not significant
POLR2A	c199614.graph_c0_seq2	NA	NA	12	0	not significant
FCER2	c189899.graph_c0_seq3	NA	NA	5	6	not significant
LIMCH1	c197868.graph_c1_seq10	NA	NA	15	6	not significant
FCER2	c189899.graph_c0_seq6	NA	NA	5	6	not significant
RLTPR	c203361.graph_c0_seq14	NA	NA	9	10	not significant
TCF3	c200090.graph_c0_seq2	NA	NA	9	6	not significant
UROS	c193977.graph_c1_seq26	NA	NA	13	0	not significant
MTMR3	c195977.graph_c0_seq6	NA	NA	14	0	not significant
NFE2L2	c182942.graph_c0_seq9	NA	NA	16	1	not significant
SPATA22	c190121.graph_c0_seq2	NA	NA	9	0	not significant
FAM208B	c201260.graph_c1_seq3	NA	NA	5	0	not significant
CHM	c180477.graph_c2_seq1	NA	NA	12	3	not significant
TMEM135	c190668.graph_c1_seq5	NA	NA	14	3	not significant
DNM3	c192440.graph_c0_seq10	NA	NA	10	1	not significant
BCAR1	c197172.graph_c0_seq2	NA	NA	11	6	not significant
ABCC2	c202108.graph_c1_seq1	NA	NA	13	4	not significant
ALPK3	c203223.graph_c2_seq5	NA	NA	6	0	not significant
B4GALT3	c180471.graph_c0_seq10	NA	NA	15	2	not significant
XPOT	c193920.graph_c2_seq5	NA	NA	13	0	not significant
BICD1	c194254.graph_c3_seq5	NA	NA	12	1	not significant
ADAMTS19	c202523.graph_c0_seq16	NA	NA	6	9	not significant
SYNPO2	c196108.graph_c5_seq9	NA	NA	7	1	not significant
PLEKHH2	c202642.graph_c2_seq15	NA	NA	10	8	not significant
DGCR2	c198040.graph_c8_seq3	NA	NA	12	3	not significant
DNM3	c192440.graph_c0_seq5	NA	NA	10	1	not significant
FNIP1	c195477.graph_c0_seq6	NA	NA	13	3	not significant
PPFIA1	c199284.graph_c1_seq15	NA	NA	14	1	not significant
SMTN	c201759.graph_c0_seq18	NA	NA	11	2	not significant
GATAD2B	c201179.graph_c6_seq4	NA	NA	11	0	not significant
NT5DC1	c190295.graph_c2_seq5	NA	NA	13	3	not significant
MST1R	c201177.graph_c3_seq67	NA	NA	9	0	not significant
HNRNPLL	c191474.graph_c1_seq2	NA	NA	15	0	not significant
[truncated: 8,359 more rows]
