# Supplementary material for: Long-lived rodents reveal signatures of positive selection in genes associated with lifespan
Source: PLoS Genet. 2018 Mar 23;14(3):e1007272. doi: 10.1371/journal.pgen.1007272 (PMC5884551; doi:10.1371/journal.pgen.1007272)
Supplement: S15 Table — (XLSX) [file pgen.1007272.s019.xlsx]

## Sheet: Table
S15 Table. Results on branch 11.
Gene	Transcript	FDR	P.Value	Number.of.species.included	Number.of.Sites.under.positive.Selection	Confirmed as significant in two additional runs
DAPK3	c193839.graph_c0_seq1	0.000406525	2.323e-06	12	7	confirmed
FFAR2	c182746.graph_c0_seq6	0.002261	2.584e-05	9	7	confirmed
SLC4A2	c190342.graph_c1_seq1	0.0091525	0.000183958852010422	13	2	confirmed
PAM	c197053.graph_c1_seq6	0.0091525	0.0002204	16	9	confirmed
PAM	c197053.graph_c1_seq2	0.0091525	0.0003128	16	9	confirmed
PAM	c197053.graph_c1_seq5	0.0091525	0.0003138	16	9	confirmed
ECI2	c202484.graph_c1_seq24	0.012341	0.0005126	10	7	confirmed
VAMP3	c167764.graph_c0_seq2	0.012341	0.0005937	14	2	confirmed
LAMP2	c200785.graph_c6_seq2	0.012341	0.0006913	11	13	confirmed
THEM6	c200398.graph_c2_seq5	0.012341	0.0007052	10	4	confirmed
PMEL	c177362.graph_c0_seq8	0.0132252272727273	0.0008313	7	7	confirmed
CXCR2	c194730.graph_c0_seq2	0.0142625	0.000978	11	5	confirmed
SLC46A1	c193156.graph_c0_seq2	0.0182134615384615	0.001353	12	9	confirmed
PRPF38B	c199220.graph_c0_seq6	0.0197166666666667	0.001649	14	2	confirmed
SIM1	c193480.graph_c0_seq8	0.0197166666666667	0.00169	8	5	confirmed
C3ORF17	c192832.graph_c2_seq20	0.0297808823529412	0.002846	8	9	confirmed
HDHD1	c197736.graph_c0_seq1	0.0297808823529412	0.002893	7	3	confirmed
SARDH	c194593.graph_c0_seq24	0.0477361111111111	0.00491	11	2	confirmed
TRNT1	c176987.graph_c0_seq3	0.0479375	0.005323	10	9	confirmed
HEATR1	c197127.graph_c1_seq30	0.0479375	0.005493	11	7	confirmed
B3GALT5	c179705.graph_c0_seq3	0.0479375	0.005793	10	10	not confirmed
FAM25C	c146102.graph_c1_seq1	0.0479375	0.006125	11	2	confirmed
COX14	c187558.graph_c0_seq1	0.0479375	0.006658	15	1	confirmed
PSMG1	c200286.graph_c8_seq6	0.0479375	0.00669	12	3	confirmed
C1QC	c195688.graph_c1_seq1	0.0479375	0.007557	13	4	confirmed
CDCA5	c179957.graph_c0_seq2	0.0479375	0.00758037967738396	8	1	confirmed
AAGAB	c203763.graph_c1_seq12	0.0479375	0.00766625620432284	13	4	confirmed
ARSB	c177024.graph_c0_seq1	0.0479375	0.00767	10	4	confirmed
CDH12	c178381.graph_c0_seq1	0.0493208333333333	0.008444	7	6	confirmed
LIPA	c138245.graph_c0_seq1	0.0493208333333333	0.008455	16	8	confirmed
AMHR2	c195064.graph_c0_seq24	0.0513991935483871	0.009105	7	3	confirmed
LTB4R2	c176480.graph_c0_seq1	0.05317265625	0.009723	9	8	confirmed
GTDC1	c195491.graph_c3_seq9	0.0587045454545455	0.01107	9	5	not confirmed
MRPL57	c183885.graph_c0_seq2	0.0613295454545454	0.01292	15	2	not confirmed
LGALS4	c197024.graph_c4_seq4	0.0613295454545454	0.01308	8	5	confirmed
DAP	c166121.graph_c0_seq1	0.0613295454545454	0.01337	13	1	confirmed
HIGD1A	c193908.graph_c4_seq11	0.0613295454545454	0.0135117818751335	16	1	confirmed
SLURP1	c181118.graph_c0_seq2	0.0613295454545454	0.01378	8	3	confirmed
C2ORF40	c147305.graph_c0_seq2	0.0613295454545454	0.01384	11	5	not confirmed
LOC100489063	c169047.graph_c0_seq3	0.0613295454545454	0.01413	13	5	confirmed
DCUN1D2	c201038.graph_c0_seq10	0.0613295454545454	0.01456	12	4	confirmed
MARVELD1	c198987.graph_c3_seq2	0.0613295454545454	0.01516	11	3	confirmed
RAB3IP	c168307.graph_c1_seq4	0.0613295454545454	0.01535	15	7	confirmed
SLC25A44	c178551.graph_c0_seq2	0.0613295454545454	0.01542	14	2	confirmed
FAM127C	c202278.graph_c2_seq11	0.0641532131773016	0.01655	11	2	confirmed
MSMP	c163134.graph_c0_seq6	0.0641532131773016	0.0168631303208907	8	1	confirmed
POGK	c192388.graph_c0_seq5	0.0663510638297872	0.01782	15	2	confirmed
MRPL15	c295393.graph_c0_seq1	0.0681428571428571	0.01897	13	2	confirmed
HMGCL	c202442.graph_c3_seq16	0.0681428571428571	0.01908	13	3	confirmed
COMTD1	c192035.graph_c0_seq3	0.068565	0.01959	8	9	confirmed
MAP7	c198883.graph_c0_seq9	0.0696971153846154	0.0204274536575119	9	1	confirmed
TMEM216	c161359.graph_c0_seq1	0.0696971153846154	0.02071	10	2	confirmed
PSMB4	c159341.graph_c0_seq1	0.081061320754717	0.02455	16	3	confirmed
CENPU	c195534.graph_c2_seq15	0.088375	0.02727	6	8	confirmed
PPFIBP1	c196184.graph_c0_seq34	0.0916875	0.02934	11	7	confirmed
PPFIBP1	c196184.graph_c0_seq36	0.0916875	0.02934	11	7	confirmed
BDKRB2	c187529.graph_c0_seq3	0.0917543103448276	0.03	11	4	confirmed
GPRC5D	c246835.graph_c0_seq1	0.0917543103448276	0.03041	10	4	confirmed
SNX1	c202408.graph_c0_seq9	0.109360169491525	0.03687	14	6	not significant
PLEKHF1	c198008.graph_c2_seq1	0.113545833333333	0.03893	12	1	not significant
RRP8	c198834.graph_c7_seq26	0.125435483870968	0.04428	8	6	not significant
TMEM141	c193074.graph_c1_seq1	0.125435483870968	0.04444	12	4	not significant
DARS2	c192076.graph_c0_seq2	0.129194444444444	0.04651	9	5	not significant
ZCCHC12	c155956.graph_c0_seq1	0.130297794117647	0.04843	7	8	not significant
PRR5	c184707.graph_c0_seq3	0.130297794117647	0.0492	8	1	not significant
RHBG	c199893.graph_c7_seq8	0.130297794117647	0.05014	12	4	not significant
MECR	c200064.graph_c0_seq3	0.130297794117647	0.05051	14	5	not significant
RHBG	c199893.graph_c7_seq4	0.130297794117647	0.05063	12	4	not significant
PIK3CG	c180777.graph_c0_seq5	0.140586227379191	0.055431141080938	11	2	not significant
PIH1D1	c192033.graph_c0_seq15	0.142883802816901	0.05792	16	6	not significant
PFN4	c192085.graph_c1_seq5	0.142883802816901	0.05797	9	2	not significant
DCTN3	c203519.graph_c1_seq6	0.151545138888889	0.06235	16	2	not significant
STIP1	c152722.graph_c0_seq3	0.158003424657534	0.06591	16	1	not significant
LIFR	c200963.graph_c0_seq2	0.163199324324324	0.06901	10	1	not significant
GANC	c189874.graph_c1_seq6	0.170426666666667	0.07304	12	1	not significant
PRR5	c184707.graph_c0_seq1	0.178292763157895	0.07743	7	2	not significant
ABCC6	c200476.graph_c1_seq26	0.179231012658228	0.07951	9	30	not significant
AKR1C4	c164950.graph_c0_seq1	0.179231012658228	0.07992	14	5	not significant
AMY2A	c198612.graph_c1_seq1	0.179231012658228	0.08091	13	4	not significant
CWC25	c196471.graph_c0_seq3	0.184471875	0.08433	9	5	not significant
SPATA22	c190121.graph_c0_seq2	0.188654320987654	0.08732	9	18	not significant
EXOC3L2	c194196.graph_c0_seq5	0.192756097560976	0.09032	4	2	not significant
C17ORF105	c167833.graph_c0_seq2	0.19775	0.09379	11	9	not significant
PFN3	c201549.graph_c0_seq1	0.201929411764706	0.09766	13	4	not significant
CLCNKB	c201822.graph_c0_seq15	0.201929411764706	0.09808	9	3	not significant
SCN1A	c197623.graph_c0_seq23	0.229310344827586	0.112819898165936	8	4	not significant
CDK15	c189820.graph_c0_seq7	0.229310344827586	0.114	9	5	not significant
PDK4	c188533.graph_c0_seq9	0.236846590909091	0.1191	11	5	not significant
MXD1	c160816.graph_c0_seq1	0.242443820224719	0.1233	12	3	not significant
ANGPTL1	c195277.graph_c3_seq1	0.244222222222222	0.1256	12	4	not significant
CCDC112	c199228.graph_c1_seq28	0.245961538461538	0.1279	12	4	not significant
LEAP2	c199126.graph_c5_seq3	0.246902173913043	0.1298	14	1	not significant
PLA2G2F	c178791.graph_c0_seq4	0.251962365591398	0.1339	7	2	not significant
DLST	c201441.graph_c7_seq1	0.257101063829787	0.1381	14	3	not significant
FABP9	c37478.graph_c0_seq1	0.271710526315789	0.1475	5	6	not significant
ZBTB24	c186153.graph_c0_seq3	0.275078125	0.1509	9	3	not significant
GPR141	c140098.graph_c0_seq1	0.283969072164948	0.1574	7	3	not significant
PARVB	c203875.graph_c2_seq2	0.295178571428571	0.1653	10	2	not significant
HSD17B14	c199313.graph_c0_seq70	0.330555555555556	0.187	7	1	not significant
ARHGAP15	c186498.graph_c0_seq1	0.341462782812531	0.195121590178589	10	5	not significant
SI:CH73-105M5.1	c183429.graph_c0_seq1	0.348787128712871	0.2013	11	1	not significant
THEMIS	c167236.graph_c0_seq3	0.350857843137255	0.2045	9	2	not significant
FABP7	c168780.graph_c0_seq1	0.356796116504854	0.21	16	2	not significant
CLN8	c192478.graph_c1_seq3	0.357572115384615	0.2125	15	2	not significant
THOP1	c198449.graph_c0_seq11	0.370666666666667	0.2224	13	6	not significant
CG7967	c190185.graph_c0_seq1	0.379056603773585	0.2296	13	5	not significant
VKORC1	c179922.graph_c1_seq1	0.391705607476636	0.2395	11	8	not significant
TRMT12	c201718.graph_c1_seq2	0.416435185185185	0.257	11	6	not significant
MATN3	c186788.graph_c0_seq9	0.437018348623853	0.2722	6	4	not significant
PDHX	c323440.graph_c0_seq1	0.45027027027027	0.2836	9	3	not significant
DLX5	c230976.graph_c0_seq1	0.45027027027027	0.2856	11	3	not significant
POLN	c200184.graph_c0_seq24	0.477789608401417	0.305785349376907	6	3	not significant
SLC39A14	c199240.graph_c1_seq5	0.485336916715281	0.3159	12	4	not significant
MYBL2	c176736.graph_c0_seq3	0.485336916715281	0.316162334317383	9	4	not significant
HRASLS	c162247.graph_c0_seq2	0.659673913043478	0.4335	14	15	not significant
NKG7	c142908.graph_c0_seq1	0.796021250715267	0.527648371902691	10	2	not significant
TOMM7_9	c204115.graph_c0_seq1	0.88517094017094	0.5918	14	1	not significant
CYB5D1	c180501.graph_c0_seq4	0.982394820727708	0.662414793404969	17	5	not significant
GMNN	c185095.graph_c0_seq7	0.994411764705882	0.6762	10	2	not significant
FBLN1	c185048.graph_c0_seq4	1	0.729421076662342	10	3	not significant
FAM179A	c201744.graph_c0_seq1	1	0.774466779372294	10	3	not significant
BBS10	c191917.graph_c0_seq1	1	0.925341164279577	7	4	not significant
ANXA2	c176139.graph_c0_seq1	1	0.9641	16	2	not significant
SLC26A7	c201406.graph_c0_seq41	1	1	10	19	not significant
SGCD	c189611.graph_c0_seq1	1	1	10	10	not significant
SPTLC3	c160892.graph_c0_seq3	1	1	7	16	not significant
CCDC151	c188546.graph_c0_seq6	1	1	6	19	not significant
LAMP2	c200785.graph_c6_seq3	1	1	12	11	not significant
CCDC3	c158867.graph_c0_seq1	1	1	7	4	not significant
WDFY4	c201372.graph_c4_seq31	1	1	9	51	not significant
SCAF11	c189071.graph_c4_seq8	1	1	10	10	not significant
FANCC	c201758.graph_c0_seq6	1	1	5	13	not significant
ATAD5	c200676.graph_c1_seq16	1	1	6	26	not significant
ZGC:165507	c198507.graph_c1_seq4	1	1	10	7	not significant
C2ORF73	c197237.graph_c0_seq1	1	1	6	21	not significant
EXTL1	c201166.graph_c0_seq24	1	1	10	4	not significant
ORC1_13	c195304.graph_c0_seq22	1	1	8	8	not significant
DZIP3	c200628.graph_c1_seq29	1	1	10	9	not significant
TOP2A	c183510.graph_c1_seq2	1	1	7	14	not significant
MYRIP	c199739.graph_c3_seq9	1	1	6	11	not significant
USP2	c193426.graph_c1_seq19	1	1	9	9	not significant
SREK1	c203061.graph_c1_seq14	1	1	12	8	not significant
C1ORF106	c188581.graph_c0_seq6	1	1	7	11	not significant
C19ORF10	c201980.graph_c0_seq96	1	1	12	2	not significant
MYBBP1A	c167173.graph_c0_seq3	1	1	11	14	not significant
PLEKHH2	c202642.graph_c2_seq15	1	1	10	3	not significant
OSBPL3	c157095.graph_c0_seq1	1	1	13	5	not significant
C5ORF49	c194146.graph_c0_seq2	1	1	4	7	not significant
EFCAB3	c292274.graph_c0_seq1	1	1	8	21	not significant
MCCC1	c197250.graph_c0_seq3	1	1	11	6	not significant
SLC19A1	c181808.graph_c2_seq2	1	1	5	5	not significant
CC2D1A	c195352.graph_c1_seq6	1	1	11	10	not significant
CTSB	c200416.graph_c1_seq1	1	1	16	3	not significant
GGT6	c158175.graph_c0_seq2	1	1	7	4	not significant
IL25	c198427.graph_c0_seq2	1	1	9	16	not significant
ARMC10	c196708.graph_c1_seq1	1	1	14	7	not significant
SERPINB11	c201611.graph_c1_seq7	1	1	7	3	not significant
FAM175A	c199642.graph_c3_seq5	1	1	5	3	not significant
SIPA1	c193945.graph_c0_seq3	1	1	8	19	not significant
TMEM181	c197731.graph_c1_seq3	1	1	13	3	not significant
C8ORF59	c155325.graph_c0_seq1	1	1	12	7	not significant
CLEC1A	c203673.graph_c1_seq4	1	1	8	5	not significant
CHCHD2	c156843.graph_c0_seq2	1	1	13	13	not significant
DCLRE1C	c198062.graph_c0_seq5	1	1	10	10	not significant
ZP3	c205718.graph_c0_seq1	1	1	6	6	not significant
DDX60	c203364.graph_c1_seq69	1	1	7	5	not significant
DUS3L	c192519.graph_c0_seq9	1	1	8	3	not significant
DUS3L	c192519.graph_c0_seq1	1	1	8	3	not significant
SBSN	c191418.graph_c0_seq5	1	1	5	9	not significant
BGLAP	c172791.graph_c0_seq2	1	1	9	6	not significant
ZFP655	c202693.graph_c3_seq7	1	1	8	16	not significant
FNDC3A	c198019.graph_c1_seq1	1	1	13	5	not significant
CTXN1	c205271.graph_c0_seq1	1	1	10	3	not significant
COMMD8	c192099.graph_c1_seq1	1	1	12	5	not significant
ADI1	c194896.graph_c2_seq2	1	1	14	1	not significant
ULK4	c200009.graph_c3_seq24	NA	NA	8	40	not significant
IFT122	c199923.graph_c0_seq26	NA	NA	13	10	not significant
FXR2	c178293.graph_c0_seq8	NA	NA	15	2	not significant
ATR	c200160.graph_c0_seq4	NA	NA	9	48	not significant
MAGED2	c172031.graph_c0_seq2	NA	NA	10	9	not significant
DSG3	c196235.graph_c0_seq3	NA	NA	9	7	not significant
JAG2	c187277.graph_c0_seq62	NA	NA	10	7	not significant
JAG2	c187277.graph_c0_seq55	NA	NA	10	7	not significant
EFCAB7	c199126.graph_c6_seq3	NA	NA	11	4	not significant
USP16	c198544.graph_c7_seq22	NA	NA	12	13	not significant
FUOM	c165014.graph_c0_seq4	NA	NA	15	6	not significant
SLC7A8	c203603.graph_c4_seq1	NA	NA	5	6	not significant
MXD3	c190178.graph_c0_seq5	NA	NA	8	3	not significant
CLASP2	c199135.graph_c4_seq82	NA	NA	13	3	not significant
MXD3	c190178.graph_c0_seq12	NA	NA	9	3	not significant
ST3GAL6	c199450.graph_c4_seq25	NA	NA	10	21	not significant
ANLN	c193930.graph_c0_seq1	NA	NA	11	10	not significant
CDH19	c197211.graph_c0_seq3	NA	NA	9	7	not significant
FDPS	c174934.graph_c0_seq4	NA	NA	10	5	not significant
RUFY3	c198303.graph_c5_seq9	NA	NA	14	2	not significant
BRPF3	c183802.graph_c0_seq1	NA	NA	14	17	not significant
DPH1	c198325.graph_c5_seq6	NA	NA	13	9	not significant
AGAP_AGAP003131	c200543.graph_c4_seq2	NA	NA	14	4	not significant
ARHGAP12	c200580.graph_c0_seq32	NA	NA	14	3	not significant
ARHGAP12	c200580.graph_c0_seq39	NA	NA	14	3	not significant
ARHGAP12	c200580.graph_c0_seq9	NA	NA	14	3	not significant
ARHGAP12	c200580.graph_c0_seq8	NA	NA	14	3	not significant
ANO1	c194434.graph_c4_seq49	NA	NA	12	3	not significant
SLC39A4	c191780.graph_c0_seq1	NA	NA	7	4	not significant
C4A	c202178.graph_c2_seq41	NA	NA	10	23	not significant
PCDH7	c200032.graph_c1_seq3	NA	NA	11	3	not significant
PCDH7	c200032.graph_c1_seq6	NA	NA	11	3	not significant
RBM28	c197756.graph_c1_seq1	NA	NA	14	15	not significant
GJB3	c192503.graph_c0_seq4	NA	NA	11	6	not significant
EFS_8	c193585.graph_c1_seq1	NA	NA	7	7	not significant
XIRP1	c191267.graph_c0_seq3	NA	NA	9	17	not significant
MEI1	c203008.graph_c1_seq35	NA	NA	9	5	not significant
POU2AF1	c196043.graph_c0_seq24	NA	NA	9	5	not significant
SMCHD1	c200913.graph_c1_seq3	NA	NA	13	18	not significant
MBD1_7	c202992.graph_c1_seq45	NA	NA	11	1	not significant
PLEC	c200211.graph_c5_seq98	NA	NA	13	5	not significant
RPA1	c200590.graph_c9_seq3	NA	NA	14	7	not significant
RAB3D	c198681.graph_c6_seq8	NA	NA	10	3	not significant
LRRN1	c176109.graph_c0_seq2	NA	NA	13	9	not significant
ABCA2	c201519.graph_c4_seq79	NA	NA	13	7	not significant
TAF1B	c187027.graph_c0_seq1	NA	NA	12	5	not significant
ZMPSTE24	c166756.graph_c0_seq2	NA	NA	12	6	not significant
ITPKB	c194022.graph_c1_seq4	NA	NA	4	30	not significant
OBSL1	c198836.graph_c1_seq74	NA	NA	7	3	not significant
ITGA3	c199338.graph_c2_seq7	NA	NA	14	12	not significant
EEF2	c151620.graph_c0_seq1	NA	NA	16	1	not significant
C4A	c202178.graph_c2_seq39	NA	NA	7	13	not significant
DOLK	c172030.graph_c0_seq1	NA	NA	16	4	not significant
FDXACB1	c142906.graph_c0_seq1	NA	NA	13	17	not significant
TRIM36	c201748.graph_c1_seq3	NA	NA	10	12	not significant
HS3ST5	c197277.graph_c1_seq4	NA	NA	13	2	not significant
CARS	c175108.graph_c1_seq4	NA	NA	13	2	not significant
SH2B3	c171345.graph_c0_seq6	NA	NA	4	9	not significant
C1QTNF3	c184242.graph_c0_seq2	NA	NA	11	0	not significant
ACOX2	c195396.graph_c5_seq4	NA	NA	11	13	not significant
P2RY14	c182327.graph_c0_seq2	NA	NA	10	5	not significant
MTIF2	c196982.graph_c1_seq39	NA	NA	14	3	not significant
PAIP2B	c152005.graph_c1_seq2	NA	NA	15	2	not significant
ACTR10	c191256.graph_c0_seq8	NA	NA	15	5	not significant
CORO1C	c202866.graph_c1_seq10	NA	NA	14	2	not significant
LRRC23	c194669.graph_c0_seq39	NA	NA	12	6	not significant
MUT	c192464.graph_c1_seq11	NA	NA	16	2	not significant
GLTSCR1L	c170242.graph_c1_seq4	NA	NA	12	10	not significant
KCNH1	c201772.graph_c0_seq23	NA	NA	10	2	not significant
PGLS	c195549.graph_c2_seq2	NA	NA	14	5	not significant
AQP2	c188679.graph_c0_seq2	NA	NA	15	2	not significant
COX11	c193201.graph_c0_seq2	NA	NA	9	3	not significant
MAP7D1	c183915.graph_c0_seq5	NA	NA	12	13	not significant
SCYL3	c202368.graph_c1_seq3	NA	NA	11	1	not significant
C1QTNF2	c183288.graph_c0_seq3	NA	NA	11	6	not significant
CHCHD8	c196985.graph_c3_seq8	NA	NA	16	3	not significant
ZMYM4	c199531.graph_c2_seq15	NA	NA	14	10	not significant
LAMA4	c201681.graph_c0_seq4	NA	NA	12	8	not significant
SOS1	c198369.graph_c3_seq9	NA	NA	12	6	not significant
LEPREL2	c201478.graph_c2_seq46	NA	NA	6	12	not significant
NR0B2	c150194.graph_c0_seq1	NA	NA	12	9	not significant
SLC23A1	c183852.graph_c0_seq8	NA	NA	12	2	not significant
LAT	c197249.graph_c1_seq11	NA	NA	10	2	not significant
TMEM173	c198247.graph_c0_seq15	NA	NA	9	4	not significant
PLEC	c200211.graph_c5_seq8	NA	NA	13	5	not significant
ARHGAP22_10	c199778.graph_c0_seq33	NA	NA	8	6	not significant
CERK	c199369.graph_c0_seq2	NA	NA	10	7	not significant
STX11	c192305.graph_c0_seq2	NA	NA	11	3	not significant
RBM4B	c198762.graph_c0_seq20	NA	NA	14	5	not significant
AEN	c198024.graph_c0_seq8	NA	NA	9	6	not significant
ECE2	c159878.graph_c1_seq1	NA	NA	8	10	not significant
SART3	c197136.graph_c3_seq7	NA	NA	14	7	not significant
FRMPD1	c200444.graph_c0_seq5	NA	NA	11	3	not significant
TRIP11	c202781.graph_c4_seq6	NA	NA	15	33	not significant
NUFIP2	c168513.graph_c0_seq1	NA	NA	14	7	not significant
DHDH	c186994.graph_c0_seq2	NA	NA	8	9	not significant
SCNN1G	c189582.graph_c1_seq2	NA	NA	11	4	not significant
ZFHX4	c160755.graph_c0_seq1	NA	NA	10	30	not significant
FILIP1L	c179841.graph_c0_seq3	NA	NA	15	9	not significant
RSF1	c195312.graph_c0_seq4	NA	NA	14	12	not significant
PRTG	c179743.graph_c0_seq6	NA	NA	8	24	not significant
NAF1	c187974.graph_c0_seq3	NA	NA	8	3	not significant
CPT1A	c107561.graph_c0_seq1	NA	NA	14	5	not significant
LDOC1	c230315.graph_c0_seq1	NA	NA	7	4	not significant
ZNF280D	c202728.graph_c1_seq54	NA	NA	11	4	not significant
ASPDH	c192189.graph_c1_seq21	NA	NA	12	6	not significant
RFK	c201782.graph_c10_seq3	NA	NA	15	2	not significant
CAMSAP3	c189386.graph_c0_seq26	NA	NA	9	7	not significant
AKR1A1	c167622.graph_c0_seq2	NA	NA	15	3	not significant
CPSF1	c201350.graph_c0_seq74	NA	NA	13	6	not significant
L3MBTL2	c183921.graph_c0_seq5	NA	NA	12	6	not significant
ZNHIT6	c177531.graph_c0_seq1	NA	NA	10	9	not significant
IL6ST	c199016.graph_c8_seq2	NA	NA	8	11	not significant
PBLD	c203572.graph_c0_seq3	NA	NA	13	10	not significant
ARHGEF16	c184677.graph_c0_seq6	NA	NA	12	15	not significant
CCDC132	c197186.graph_c0_seq4	NA	NA	11	3	not significant
DDX11	c203746.graph_c0_seq49	NA	NA	5	10	not significant
PHACTR1	c196511.graph_c0_seq5	NA	NA	10	2	not significant
ANPEP	c196850.graph_c0_seq2	NA	NA	14	5	not significant
SLC25A20	c177210.graph_c1_seq2	NA	NA	9	5	not significant
CDAN1	c198710.graph_c1_seq101	NA	NA	8	14	not significant
CACFD1	c193839.graph_c10_seq3	NA	NA	6	1	not significant
CCDC132	c197186.graph_c0_seq5	NA	NA	11	3	not significant
ARHGAP31	c197131.graph_c3_seq2	NA	NA	12	2	not significant
PLEC	c200211.graph_c5_seq84	NA	NA	13	5	not significant
TMEM117	c189992.graph_c0_seq1	NA	NA	10	1	not significant
DDX11	c203746.graph_c0_seq18	NA	NA	5	10	not significant
GPR18	c153612.graph_c0_seq1	NA	NA	9	2	not significant
DST	c203065.graph_c4_seq66	NA	NA	4	14	not significant
SCIN	c193054.graph_c0_seq2	NA	NA	10	4	not significant
DTNBP1	c176114.graph_c1_seq2	NA	NA	14	8	not significant
CCNL1	c192886.graph_c0_seq19	NA	NA	11	2	not significant
SHOX2	c180409.graph_c0_seq1	NA	NA	7	1	not significant
KLHL21	c198855.graph_c0_seq5	NA	NA	8	3	not significant
SUV420H1	c199479.graph_c0_seq4	NA	NA	12	4	not significant
UBAC1	c200933.graph_c2_seq4	NA	NA	14	2	not significant
C1QTNF3	c184242.graph_c0_seq6	NA	NA	10	1	not significant
PDCD2L	c187849.graph_c0_seq4	NA	NA	8	8	not significant
PRSS53	c192667.graph_c0_seq58	NA	NA	8	2	not significant
CLCC1	c200517.graph_c3_seq12	NA	NA	13	1	not significant
GPC5	c200921.graph_c0_seq5	NA	NA	10	1	not significant
MAP7	c198883.graph_c0_seq7	NA	NA	8	0	not significant
MED13	c192909.graph_c1_seq1	NA	NA	13	25	not significant
RGS3	c198045.graph_c0_seq17	NA	NA	9	9	not significant
COL18A1	c195958.graph_c2_seq15	NA	NA	6	33	not significant
UHRF1BP1L	c195702.graph_c0_seq4	NA	NA	12	15	not significant
GAB3	c198749.graph_c5_seq7	NA	NA	6	5	not significant
PEX5L	c202902.graph_c0_seq7	NA	NA	11	5	not significant
PEX5L	c202902.graph_c0_seq18	NA	NA	11	5	not significant
GPR97	c198551.graph_c0_seq13	NA	NA	8	8	not significant
CDH17	c200128.graph_c0_seq2	NA	NA	10	24	not significant
FUK	c201079.graph_c0_seq11	NA	NA	8	9	not significant
EPAS1	c195144.graph_c0_seq1	NA	NA	14	14	not significant
LAYN	c189418.graph_c1_seq3	NA	NA	8	3	not significant
LAYN	c189418.graph_c1_seq5	NA	NA	8	3	not significant
TTC38	c193050.graph_c4_seq2	NA	NA	12	2	not significant
DONSON	c203303.graph_c1_seq10	NA	NA	8	7	not significant
ARFGAP3	c182525.graph_c1_seq2	NA	NA	13	6	not significant
TJP1	c175828.graph_c0_seq9	NA	NA	13	15	not significant
OBSL1	c198836.graph_c1_seq17	NA	NA	9	4	not significant
SRD5A1	c200103.graph_c2_seq2	NA	NA	12	5	not significant
SI	c203315.graph_c0_seq2	NA	NA	11	13	not significant
SRD5A3	c196852.graph_c0_seq4	NA	NA	12	6	not significant
ZNF668	c198649.graph_c1_seq8	NA	NA	10	4	not significant
TJP1	c175828.graph_c0_seq3	NA	NA	13	15	not significant
DPH2	c202240.graph_c6_seq16	NA	NA	12	7	not significant
SCAF4	c191130.graph_c1_seq13	NA	NA	13	5	not significant
ABCB11	c193823.graph_c0_seq1	NA	NA	12	1	not significant
STARD3	c198890.graph_c4_seq14	NA	NA	15	2	not significant
STARD3	c198890.graph_c4_seq11	NA	NA	15	2	not significant
C1RB	c196918.graph_c7_seq3	NA	NA	13	5	not significant
CTNND1	c200105.graph_c3_seq39	NA	NA	11	2	not significant
ABCC3	c194978.graph_c0_seq26	NA	NA	8	9	not significant
CTNND1	c200105.graph_c3_seq54	NA	NA	11	2	not significant
CTNND1	c200105.graph_c3_seq41	NA	NA	11	2	not significant
GPR63	c155324.graph_c0_seq1	NA	NA	10	5	not significant
LOC101885715	c199021.graph_c0_seq1	NA	NA	7	5	not significant
AMBP	c204088.graph_c0_seq1	NA	NA	15	2	not significant
ANO8	c201568.graph_c0_seq32	NA	NA	6	3	not significant
CG1671	c202527.graph_c2_seq19	NA	NA	13	16	not significant
CTNND1	c200105.graph_c3_seq51	NA	NA	12	2	not significant
CTNND1	c200105.graph_c3_seq31	NA	NA	12	2	not significant
SPIRE1	c199617.graph_c3_seq15	NA	NA	9	6	not significant
CTNND1	c200105.graph_c3_seq36	NA	NA	12	2	not significant
CTNND1	c200105.graph_c3_seq35	NA	NA	12	2	not significant
CTNND1	c200105.graph_c3_seq44	NA	NA	13	2	not significant
MGAT4C	c167188.graph_c0_seq1	NA	NA	12	5	not significant
ANKRD16	c198291.graph_c4_seq28	NA	NA	12	3	not significant
GMPPB	c195692.graph_c0_seq22	NA	NA	15	2	not significant
SVIL	c202078.graph_c2_seq24	NA	NA	10	5	not significant
B3GNT7	c110281.graph_c0_seq2	NA	NA	10	6	not significant
TMPRSS5	c184927.graph_c0_seq19	NA	NA	9	7	not significant
CNDP1	c195394.graph_c0_seq7	NA	NA	13	7	not significant
TRPV2	c198550.graph_c1_seq6	NA	NA	9	4	not significant
RRP15	c175167.graph_c0_seq3	NA	NA	15	6	not significant
BCAR1	c197172.graph_c0_seq2	NA	NA	11	7	not significant
MLH3	c202838.graph_c2_seq7	NA	NA	7	6	not significant
BCKDK	c201496.graph_c2_seq30	NA	NA	14	4	not significant
BCKDK	c201496.graph_c2_seq29	NA	NA	14	4	not significant
ITGA5	c197456.graph_c2_seq7	NA	NA	12	24	not significant
MCP7	c184957.graph_c0_seq11	NA	NA	13	6	not significant
CHRM2	c161550.graph_c0_seq1	NA	NA	14	4	not significant
KIT	c183874.graph_c1_seq2	NA	NA	13	10	not significant
BACH1	c195544.graph_c0_seq1	NA	NA	10	3	not significant
GRID2	c201824.graph_c1_seq1	NA	NA	11	1	not significant
TMEM39B	c186376.graph_c0_seq10	NA	NA	15	2	not significant
LRP2	c202960.graph_c2_seq3	NA	NA	11	7	not significant
DKK3	c180134.graph_c0_seq1	NA	NA	11	2	not significant
POLQ	c203117.graph_c3_seq58	NA	NA	6	15	not significant
NOD2	c203752.graph_c1_seq68	NA	NA	10	22	not significant
LPGAT1	c195797.graph_c0_seq5	NA	NA	12	6	not significant
PHACTR4	c194793.graph_c3_seq1	NA	NA	14	3	not significant
PHACTR4	c194793.graph_c3_seq2	NA	NA	14	3	not significant
SRGAP3	c178190.graph_c0_seq3	NA	NA	10	2	not significant
LAMB2	c202963.graph_c1_seq20	NA	NA	12	32	not significant
TSEN54	c198789.graph_c0_seq73	NA	NA	10	7	not significant
FAM167A	c192680.graph_c0_seq4	NA	NA	9	8	not significant
ZFR	c182899.graph_c0_seq3	NA	NA	15	3	not significant
THRSP	c169477.graph_c0_seq2	NA	NA	14	5	not significant
CECR5	c157868.graph_c0_seq1	NA	NA	13	8	not significant
TNFSF12	c202428.graph_c6_seq5	NA	NA	14	4	not significant
PGRMC2	c169096.graph_c0_seq2	NA	NA	8	1	not significant
PLXND1	c201616.graph_c1_seq14	NA	NA	10	10	not significant
CMTR1	c201460.graph_c2_seq12	NA	NA	11	14	not significant
SERAC1	c196178.graph_c5_seq4	NA	NA	11	6	not significant
XRCC4	c204969.graph_c0_seq1	NA	NA	11	4	not significant
PLA2G4F	c199421.graph_c0_seq23	NA	NA	6	13	not significant
FABP6	c158501.graph_c0_seq6	NA	NA	12	16	not significant
ACYP2	c183893.graph_c0_seq1	NA	NA	9	1	not significant
EFNA5	c190678.graph_c1_seq3	NA	NA	11	1	not significant
TICRR	c185661.graph_c0_seq5	NA	NA	6	18	not significant
CFH	c176421.graph_c0_seq1	NA	NA	6	15	not significant
STEAP1	c188978.graph_c1_seq7	NA	NA	14	5	not significant
SCGN	c171151.graph_c0_seq2	NA	NA	10	4	not significant
TRIM55	c192542.graph_c0_seq4	NA	NA	10	4	not significant
PLP1	c198893.graph_c4_seq15	NA	NA	17	1	not significant
PLP1	c198893.graph_c4_seq8	NA	NA	17	1	not significant
HADH	c188629.graph_c0_seq15	NA	NA	16	3	not significant
KLHL36	c200179.graph_c1_seq12	NA	NA	11	4	not significant
B3GNT5	c195427.graph_c3_seq20	NA	NA	12	5	not significant
PPFIBP1	c196184.graph_c0_seq8	NA	NA	11	7	not significant
FNIP1	c195477.graph_c0_seq6	NA	NA	13	20	not significant
FNIP1	c195477.graph_c0_seq9	NA	NA	13	20	not significant
KCNN1	c200962.graph_c0_seq4	NA	NA	5	5	not significant
PEAR1	c202137.graph_c1_seq49	NA	NA	8	13	not significant
IQGAP2	c182059.graph_c0_seq1	NA	NA	15	19	not significant
SEMA3E	c202617.graph_c0_seq3	NA	NA	9	13	not significant
MBOAT2	c189572.graph_c1_seq8	NA	NA	11	4	not significant
SLC27A4	c184103.graph_c0_seq6	NA	NA	13	8	not significant
ZC3H6	c172243.graph_c0_seq2	NA	NA	15	2	not significant
PFKL	c196223.graph_c1_seq43	NA	NA	14	5	not significant
KIAA1045	c193008.graph_c0_seq1	NA	NA	13	2	not significant
NSF	c191016.graph_c3_seq1	NA	NA	15	1	not significant
ELP5	c198449.graph_c1_seq6	NA	NA	11	5	not significant
ARFGAP2	c193914.graph_c0_seq3	NA	NA	13	8	not significant
PIGO	c199319.graph_c0_seq11	NA	NA	11	8	not significant
LOC712942	c198078.graph_c0_seq13	NA	NA	12	2	not significant
VPS13A	c197414.graph_c3_seq2	NA	NA	10	46	not significant
VPS13A	c197414.graph_c3_seq6	NA	NA	10	46	not significant
VPS13A	c197414.graph_c3_seq5	NA	NA	10	46	not significant
PXDN	c199948.graph_c0_seq3	NA	NA	11	2	not significant
TNFAIP2	c196542.graph_c0_seq13	NA	NA	5	10	not significant
HSD3B7	c190300.graph_c1_seq2	NA	NA	14	2	not significant
LOC607692	c192045.graph_c1_seq2	NA	NA	10	4	not significant
NME4	c183781.graph_c0_seq9	NA	NA	14	2	not significant
SEZ6L2	c199167.graph_c0_seq7	NA	NA	10	2	not significant
CHSY3	c187067.graph_c0_seq2	NA	NA	8	4	not significant
DIXDC1	c197704.graph_c0_seq10	NA	NA	11	8	not significant
NSMAF	c192585.graph_c3_seq11	NA	NA	12	8	not significant
ITIH3	c183266.graph_c0_seq4	NA	NA	14	16	not significant
RAD51C	c170511.graph_c0_seq1	NA	NA	9	10	not significant
ANKRD45	c202573.graph_c0_seq3	NA	NA	12	8	not significant
AGMAT	c200255.graph_c7_seq3	NA	NA	10	8	not significant
CXORF38	c178666.graph_c0_seq1	NA	NA	11	4	not significant
BAZ1B	c197678.graph_c5_seq2	NA	NA	13	3	not significant
NUDT14	c156678.graph_c0_seq2	NA	NA	11	5	not significant
SIDT2	c198546.graph_c3_seq13	NA	NA	14	5	not significant
GFM1	c189999.graph_c0_seq1	NA	NA	13	10	not significant
TPPP	c177215.graph_c0_seq1	NA	NA	13	0	not significant
TRMT1	c195158.graph_c3_seq43	NA	NA	14	8	not significant
LHCGR	c195951.graph_c0_seq8	NA	NA	10	19	not significant
GPR126	c203034.graph_c0_seq14	NA	NA	9	9	not significant
PIGG	c186916.graph_c0_seq6	NA	NA	11	9	not significant
RCN1	c197154.graph_c1_seq4	NA	NA	16	4	not significant
GABRP	c175245.graph_c0_seq4	NA	NA	11	7	not significant
RIC8B	c202964.graph_c0_seq1	NA	NA	14	4	not significant
WDR75	c193894.graph_c3_seq5	NA	NA	13	10	not significant
DTNA	c194803.graph_c0_seq36	NA	NA	9	2	not significant
DTNA	c194803.graph_c0_seq39	NA	NA	9	2	not significant
DTNA	c194803.graph_c0_seq43	NA	NA	9	2	not significant
NOX4	c187980.graph_c0_seq7	NA	NA	12	7	not significant
WNK3_8	c186619.graph_c0_seq8	NA	NA	9	5	not significant
RSRC1_8	c171107.graph_c0_seq2	NA	NA	15	5	not significant
ARL6	c197212.graph_c0_seq1	NA	NA	13	1	not significant
GPRIN2	c201955.graph_c0_seq4	NA	NA	7	3	not significant
C19ORF40	c194191.graph_c0_seq2	NA	NA	11	5	not significant
GPR126	c203034.graph_c0_seq7	NA	NA	9	6	not significant
ZNF569	c186301.graph_c1_seq4	NA	NA	10	7	not significant
PARP8	c198117.graph_c0_seq10	NA	NA	10	6	not significant
FBXO33	c163349.graph_c0_seq3	NA	NA	10	4	not significant
TKT	c160919.graph_c0_seq1	NA	NA	16	6	not significant
LOC694817	c202538.graph_c0_seq18	NA	NA	7	25	not significant
MMAA	c184134.graph_c1_seq4	NA	NA	15	6	not significant
PDZD7	c200380.graph_c0_seq44	NA	NA	7	11	not significant
DECR2	c200095.graph_c1_seq42	NA	NA	12	3	not significant
ASNS	c177851.graph_c0_seq2	NA	NA	13	2	not significant
TRIM55	c192542.graph_c0_seq2	NA	NA	9	5	not significant
PKHD1	c201682.graph_c0_seq55	NA	NA	5	0	not significant
GPR126	c203034.graph_c0_seq2	NA	NA	9	19	not significant
MMP19	c208777.graph_c0_seq1	NA	NA	10	10	not significant
PSPN	c201013.graph_c1_seq13_PART1	NA	NA	7	6	not significant
POLL	c202535.graph_c0_seq28	NA	NA	5	10	not significant
CTTN	c187862.graph_c0_seq1	NA	NA	15	6	not significant
NMNAT	c199131.graph_c0_seq6	NA	NA	9	2	not significant
MARC1	c195099.graph_c8_seq1	NA	NA	6	3	not significant
WASH1	c203649.graph_c2_seq16	NA	NA	12	5	not significant
ELL3	c198819.graph_c1_seq2	NA	NA	6	2	not significant
CYTH1	c197217.graph_c0_seq3	NA	NA	11	0	not significant
ELTD1	c196380.graph_c0_seq3	NA	NA	10	8	not significant
PPAT	c176137.graph_c0_seq1	NA	NA	13	5	not significant
ZNF644	c197820.graph_c1_seq13	NA	NA	13	7	not significant
GPR89B	c199906.graph_c0_seq15	NA	NA	12	9	not significant
POLR1A	c202594.graph_c0_seq14	NA	NA	12	6	not significant
CYC1	c204083.graph_c0_seq1	NA	NA	13	3	not significant
LETM1	c201688.graph_c6_seq8	NA	NA	12	4	not significant
TMC8	c202934.graph_c0_seq40	NA	NA	6	7	not significant
RIMS1	c187329.graph_c0_seq29	NA	NA	3	9	not significant
HPX	c152157.graph_c0_seq1	NA	NA	16	9	not significant
HEBP1	c195112.graph_c1_seq3	NA	NA	16	3	not significant
MFAP3L	c193949.graph_c5_seq8	NA	NA	15	3	not significant
B3GALTL	c187692.graph_c0_seq9	NA	NA	10	15	not significant
CG13185	c203089.graph_c6_seq10	NA	NA	7	9	not significant
DPYSL2	c198634.graph_c0_seq5	NA	NA	14	1	not significant
ALDH3B1	c189529.graph_c0_seq1	NA	NA	14	4	not significant
MBOAT4	c198810.graph_c0_seq8	NA	NA	9	10	not significant
LPP	c195652.graph_c0_seq9	NA	NA	10	9	not significant
APLN	c170017.graph_c0_seq3	NA	NA	12	0	not significant
RARRES2	c198978.graph_c5_seq4	NA	NA	13	7	not significant
MYADM	c186764.graph_c0_seq1	NA	NA	13	1	not significant
SESN1	c187519.graph_c2_seq1	NA	NA	13	1	not significant
RIMS1	c187329.graph_c0_seq28	NA	NA	3	2	not significant
TMPRSS11D	c155438.graph_c0_seq1	NA	NA	7	10	not significant
SIPA1L1	c203045.graph_c4_seq19	NA	NA	10	2	not significant
COL4A3	c201386.graph_c0_seq59	NA	NA	10	5	not significant
TDRKH	c165072.graph_c0_seq1	NA	NA	12	5	not significant
GALNT15	c200987.graph_c0_seq8	NA	NA	11	4	not significant
ACOT4	c201665.graph_c1_seq15	NA	NA	5	58	not significant
ADD3	c184003.graph_c1_seq3	NA	NA	15	5	not significant
NPFFR2	c183706.graph_c0_seq2	NA	NA	8	4	not significant
XPA	c202848.graph_c1_seq16	NA	NA	14	4	not significant
ANXA1	c155975.graph_c0_seq1	NA	NA	16	4	not significant
SPSB3	c189929.graph_c0_seq6	NA	NA	12	3	not significant
RFTN1_9	c200307.graph_c0_seq3	NA	NA	9	2	not significant
CLDN12	c202006.graph_c0_seq15	NA	NA	16	5	not significant
COMMD6	c198808.graph_c0_seq7	NA	NA	14	7	not significant
NINJ1	c180317.graph_c0_seq1	NA	NA	15	5	not significant
GAS8	c198957.graph_c3_seq25	NA	NA	13	6	not significant
RADIL	c198095.graph_c1_seq18	NA	NA	8	13	not significant
SPPL2C	c172129.graph_c0_seq1	NA	NA	8	4	not significant
ZNF862	c202579.graph_c0_seq8	NA	NA	7	8	not significant
DDX54	c201397.graph_c0_seq1	NA	NA	11	7	not significant
ZC3H4	c178290.graph_c0_seq9	NA	NA	12	8	not significant
MASTL	c196158.graph_c1_seq4	NA	NA	6	5	not significant
CCNE2	c187238.graph_c0_seq1	NA	NA	11	7	not significant
SIK1_8	c196540.graph_c0_seq23	NA	NA	11	2	not significant
RIMS1	c187329.graph_c0_seq10	NA	NA	4	2	not significant
CHP2	c188052.graph_c0_seq1	NA	NA	11	5	not significant
CCDC92	c169707.graph_c0_seq4	NA	NA	13	3	not significant
FAM83H	c187799.graph_c1_seq1	NA	NA	9	5	not significant
ATP8A1	c203292.graph_c1_seq48	NA	NA	12	1	not significant
RCCD1	c200587.graph_c4_seq31	NA	NA	7	4	not significant
ECHDC3	c170065.graph_c0_seq2	NA	NA	14	3	not significant
TRAF3IP2_9	c195081.graph_c0_seq2	NA	NA	13	2	not significant
FYTTD1	c196234.graph_c3_seq3	NA	NA	14	2	not significant
ATP8A1	c203292.graph_c1_seq22	NA	NA	12	1	not significant
COL9A1	c198261.graph_c0_seq16	NA	NA	9	10	not significant
MCF2	c192025.graph_c0_seq23	NA	NA	8	3	not significant
MCF2	c192025.graph_c0_seq31	NA	NA	8	3	not significant
F10	c183103.graph_c0_seq2	NA	NA	13	9	not significant
ZBTB39	c141306.graph_c0_seq1	NA	NA	15	7	not significant
PLEKHO1	c203355.graph_c2_seq2	NA	NA	15	7	not significant
BEST3	c200922.graph_c0_seq19	NA	NA	10	5	not significant
SESN1	c187519.graph_c2_seq2	NA	NA	12	2	not significant
FAM115A	c191462.graph_c0_seq10	NA	NA	10	7	not significant
FAM115A	c191462.graph_c0_seq2	NA	NA	10	7	not significant
SLC2A2	c200219.graph_c0_seq1	NA	NA	11	5	not significant
SULT1E1	c198533.graph_c0_seq5	NA	NA	8	4	not significant
DOCK3	c201712.graph_c0_seq81	NA	NA	12	5	not significant
NFX1	c192633.graph_c0_seq1	NA	NA	10	21	not significant
HEPACAM2	c195206.graph_c1_seq9	NA	NA	10	4	not significant
FOXM1	c199366.graph_c0_seq18	NA	NA	9	4	not significant
ATAD2B	c198409.graph_c3_seq12	NA	NA	11	6	not significant
WDR31	c203353.graph_c0_seq19	NA	NA	9	2	not significant
HEPACAM2	c195206.graph_c1_seq1	NA	NA	10	4	not significant
EFCAB14	c202428.graph_c1_seq2	NA	NA	15	4	not significant
TXN2	c188510.graph_c1_seq4	NA	NA	16	2	not significant
LOC100909787	c160492.graph_c0_seq1	NA	NA	15	1	not significant
DST	c203065.graph_c4_seq12	NA	NA	5	12	not significant
AMZ1	c195961.graph_c0_seq7	NA	NA	10	7	not significant
SLC16A6	c203760.graph_c0_seq7	NA	NA	12	1	not significant
FOXM1	c199366.graph_c0_seq60	NA	NA	9	5	not significant
MYO18B	c197321.graph_c0_seq1	NA	NA	10	10	not significant
PPT1	c196163.graph_c0_seq1	NA	NA	13	4	not significant
RMND1	c196356.graph_c5_seq18	NA	NA	11	6	not significant
ATG13	c197328.graph_c1_seq8	NA	NA	13	3	not significant
SLC25A51	c197014.graph_c7_seq2	NA	NA	11	4	not significant
ATG13	c197328.graph_c1_seq37	NA	NA	13	3	not significant
AMBN	c275134.graph_c0_seq1	NA	NA	6	10	not significant
SRSF2	c180689.graph_c0_seq9	NA	NA	11	1	not significant
ATAD2B	c198409.graph_c3_seq10	NA	NA	11	6	not significant
OLFR811	c199839.graph_c0_seq7	NA	NA	7	6	not significant
COL14A1	c198770.graph_c0_seq3	NA	NA	10	17	not significant
CLK1_9	c200316.graph_c2_seq17	NA	NA	7	4	not significant
UBXN6	c200677.graph_c0_seq70	NA	NA	12	2	not significant
ADD3	c184003.graph_c1_seq5	NA	NA	14	5	not significant
CCNJ	c167194.graph_c0_seq6	NA	NA	12	4	not significant
TSC1	c202437.graph_c1_seq4	NA	NA	11	7	not significant
DGKD	c200835.graph_c2_seq38	NA	NA	9	1	not significant
NRG1	c202460.graph_c0_seq19	NA	NA	3	2	not significant
MYL6	c178021.graph_c0_seq13	NA	NA	15	0	not significant
KIAA1429	c199587.graph_c3_seq6	NA	NA	10	5	not significant
DUSP22	c189387.graph_c1_seq13	NA	NA	15	1	not significant
SULF1	c196613.graph_c3_seq3	NA	NA	11	13	not significant
NRG1	c202460.graph_c0_seq51	NA	NA	7	1	not significant
CHD1	c201086.graph_c3_seq7	NA	NA	12	4	not significant
GDNF	c186970.graph_c0_seq4	NA	NA	12	2	not significant
EARS2	c201689.graph_c1_seq6	NA	NA	13	5	not significant
METTL2A	c201782.graph_c3_seq56	NA	NA	13	5	not significant
ZGC:85866	c183920.graph_c0_seq4	NA	NA	13	7	not significant
FAM135A	c200977.graph_c3_seq20	NA	NA	9	2	not significant
QSER1	c180461.graph_c0_seq2	NA	NA	13	5	not significant
CCNJ	c167194.graph_c0_seq4	NA	NA	12	4	not significant
HECW1	c213121.graph_c0_seq1	NA	NA	8	6	not significant
CGN	c200388.graph_c3_seq22	NA	NA	9	17	not significant
CDON_9	c199479.graph_c0_seq7	NA	NA	12	15	not significant
PUS3	c186359.graph_c0_seq1	NA	NA	12	3	not significant
LRIG2	c197787.graph_c0_seq4	NA	NA	11	1	not significant
SLC25A19	c180592.graph_c1_seq2	NA	NA	14	9	not significant
PGM1	c151030.graph_c0_seq1	NA	NA	16	2	not significant
GORASP1	c190374.graph_c0_seq8	NA	NA	13	4	not significant
METTL18	c179662.graph_c1_seq2	NA	NA	11	2	not significant
LMF2	c197509.graph_c0_seq65	NA	NA	12	5	not significant
GALNT5	c195445.graph_c0_seq3	NA	NA	9	9	not significant
FKBP15	c199321.graph_c7_seq11	NA	NA	13	4	not significant
ASNSD1	c189970.graph_c0_seq3	NA	NA	13	13	not significant
DFFA	c180553.graph_c0_seq4	NA	NA	9	5	not significant
CROCC	c199371.graph_c1_seq5	NA	NA	9	27	not significant
FAM105A	c194387.graph_c9_seq2	NA	NA	11	3	not significant
SPTBN4	c200557.graph_c4_seq34	NA	NA	9	3	not significant
ACAP3	c199130.graph_c3_seq60	NA	NA	11	2	not significant
TMEM174	c200553.graph_c3_seq1	NA	NA	15	3	not significant
TMX2	c199676.graph_c6_seq5	NA	NA	16	2	not significant
GPR158	c182696.graph_c0_seq1	NA	NA	12	2	not significant
NUCB1	c178338.graph_c0_seq2	NA	NA	14	3	not significant
DSEL	c194815.graph_c0_seq1	NA	NA	12	7	not significant
NLRC3	c203282.graph_c0_seq39	NA	NA	8	3	not significant
MRPS7	c150065.graph_c0_seq1	NA	NA	16	11	not significant
DTL	c192731.graph_c1_seq3	NA	NA	9	8	not significant
NRBF2	c201326.graph_c2_seq14	NA	NA	16	12	not significant
SSNA1	c155367.graph_c0_seq2	NA	NA	12	2	not significant
PQLC2	c200830.graph_c1_seq12	NA	NA	12	3	not significant
MRPL14	c161216.graph_c1_seq2	NA	NA	16	4	not significant
ACVR2B	c194561.graph_c0_seq3	NA	NA	11	3	not significant
SDCBP2	c189551.graph_c1_seq1	NA	NA	12	1	not significant
DCBLD2	c189608.graph_c0_seq2	NA	NA	12	6	not significant
RGS14	c196412.graph_c2_seq47	NA	NA	11	4	not significant
SNX16	c197961.graph_c1_seq2	NA	NA	11	4	not significant
LMTK2	c192497.graph_c0_seq9	NA	NA	14	22	not significant
FAM43A	c175134.graph_c0_seq1	NA	NA	11	1	not significant
MANBA	c200074.graph_c2_seq7	NA	NA	12	19	not significant
GPR125	c162972.graph_c0_seq2	NA	NA	13	5	not significant
C9ORF64	c186890.graph_c2_seq8	NA	NA	13	11	not significant
MSTO1	c192170.graph_c0_seq2	NA	NA	10	5	not significant
SLC50A1	c175777.graph_c0_seq4	NA	NA	16	6	not significant
HIP1	c189632.graph_c0_seq1	NA	NA	12	9	not significant
ACP1	c191134.graph_c1_seq3	NA	NA	14	4	not significant
CHIT1	c192767.graph_c1_seq4	NA	NA	11	9	not significant
WDR31	c203353.graph_c0_seq13	NA	NA	9	2	not significant
ASB10	c198051.graph_c0_seq8	NA	NA	9	4	not significant
STAT2	c192701.graph_c0_seq16	NA	NA	13	6	not significant
CORO6	c173384.graph_c0_seq2	NA	NA	10	2	not significant
DIXDC1	c197704.graph_c0_seq38	NA	NA	9	11	not significant
EZH2	c198424.graph_c1_seq45	NA	NA	11	2	not significant
STAT2	c192701.graph_c0_seq30	NA	NA	13	6	not significant
STARD3NL	c296373.graph_c0_seq1	NA	NA	15	3	not significant
PHLDA1	c184064.graph_c0_seq1	NA	NA	5	5	not significant
EZH2	c198424.graph_c1_seq89	NA	NA	11	2	not significant
SLC44A1	c155649.graph_c0_seq1	NA	NA	16	6	not significant
APBB1_8	c192352.graph_c0_seq1	NA	NA	9	4	not significant
PDE12	c170151.graph_c0_seq1	NA	NA	13	9	not significant
APBB1_8	c192352.graph_c0_seq20	NA	NA	9	4	not significant
VIMP	c182517.graph_c0_seq1	NA	NA	15	1	not significant
EZH2	c198424.graph_c1_seq86	NA	NA	11	2	not significant
VASH2	c193735.graph_c0_seq5	NA	NA	10	2	not significant
PHYKPL	c201500.graph_c2_seq61	NA	NA	9	9	not significant
NUP133	c165264.graph_c0_seq1	NA	NA	13	5	not significant
SLC23A3	c191991.graph_c1_seq6	NA	NA	11	1	not significant
MASTL	c196158.graph_c1_seq3	NA	NA	8	10	not significant
UVSSA	c199188.graph_c1_seq1	NA	NA	7	4	not significant
MTMR3	c195977.graph_c0_seq7	NA	NA	14	10	not significant
ASIC1	c201276.graph_c4_seq14	NA	NA	12	1	not significant
F13A1	c174894.graph_c0_seq4	NA	NA	12	6	not significant
MESDC2	c198636.graph_c2_seq1	NA	NA	15	2	not significant
TTC1	c198161.graph_c3_seq4	NA	NA	16	5	not significant
PDGFB	c193490.graph_c1_seq4	NA	NA	12	5	not significant
MTMR3	c195977.graph_c0_seq13	NA	NA	14	10	not significant
HDHD2	c199270.graph_c2_seq2	NA	NA	15	2	not significant
IQCB1	c192258.graph_c0_seq5	NA	NA	12	7	not significant
MAN2B1	c190444.graph_c0_seq1	NA	NA	13	9	not significant
MTMR3	c195977.graph_c0_seq6	NA	NA	14	10	not significant
CD47	c177585.graph_c0_seq1	NA	NA	15	4	not significant
POLA2	c196133.graph_c0_seq20	NA	NA	13	7	not significant
CHST6	c192357.graph_c1_seq1	NA	NA	7	7	not significant
PAG1	c201146.graph_c3_seq1	NA	NA	12	5	not significant
CUL7	c203483.graph_c2_seq3	NA	NA	10	15	not significant
CD47	c177585.graph_c0_seq3	NA	NA	16	4	not significant
LPXN	c196864.graph_c0_seq3	NA	NA	11	4	not significant
KRT31	c185063.graph_c0_seq4	NA	NA	6	4	not significant
LPXN	c196864.graph_c0_seq5	NA	NA	11	4	not significant
MAN1C1	c197912.graph_c0_seq8	NA	NA	15	3	not significant
LOC717414	c197831.graph_c4_seq8	NA	NA	5	5	not significant
DTYMK	c176671.graph_c0_seq6	NA	NA	11	3	not significant
SALL4	c189037.graph_c0_seq5	NA	NA	9	19	not significant
APBB1_8	c192352.graph_c0_seq22	NA	NA	9	3	not significant
OTUD3	c195628.graph_c0_seq8	NA	NA	12	2	not significant
SAMD12	c195928.graph_c1_seq3	NA	NA	12	4	not significant
SAMD12	c195928.graph_c1_seq8	NA	NA	12	4	not significant
SLC16A9	c201495.graph_c1_seq5	NA	NA	15	9	not significant
IER3	c186383.graph_c0_seq1	NA	NA	6	2	not significant
SLC3A2	c179063.graph_c0_seq1	NA	NA	10	8	not significant
NIPAL4	c181666.graph_c0_seq7	NA	NA	10	17	not significant
SORBS1	c201941.graph_c0_seq6	NA	NA	9	6	not significant
CNTF	c184299.graph_c0_seq2	NA	NA	11	2	not significant
MTG2	c201934.graph_c2_seq1	NA	NA	13	5	not significant
ELFN1	c192249.graph_c0_seq2	NA	NA	8	3	not significant
NNT	c167578.graph_c0_seq5	NA	NA	14	40	not significant
CRYZ	c200422.graph_c1_seq9	NA	NA	13	4	not significant
KRIT1	c200834.graph_c7_seq52	NA	NA	13	3	not significant
WISP2	c193103.graph_c1_seq8	NA	NA	6	6	not significant
XPO4	c194091.graph_c1_seq7	NA	NA	10	2	not significant
PYGL	c198233.graph_c1_seq2	NA	NA	11	6	not significant
COLEC12	c197903.graph_c0_seq1	NA	NA	14	7	not significant
UROC1	c195408.graph_c1_seq10	NA	NA	13	13	not significant
PVRL4	c197076.graph_c0_seq5	NA	NA	11	11	not significant
MCF2	c192025.graph_c0_seq41	NA	NA	7	3	not significant
DUSP27	c192346.graph_c0_seq1	NA	NA	12	32	not significant
EFHC1	c185057.graph_c1_seq2	NA	NA	10	13	not significant
ZNF18	c195583.graph_c1_seq1	NA	NA	8	2	not significant
ARL13B	c196560.graph_c3_seq2	NA	NA	15	3	not significant
MCF2	c192025.graph_c0_seq27	NA	NA	7	2	not significant
KRIT1	c200834.graph_c7_seq17	NA	NA	13	3	not significant
CASC3	c194635.graph_c0_seq18	NA	NA	13	13	not significant
ITGA3	c199338.graph_c2_seq9	NA	NA	8	14	not significant
ANKIB1	c201325.graph_c0_seq4	NA	NA	14	6	not significant
TMEM2	c200591.graph_c3_seq1	NA	NA	10	7	not significant
PLOD1	c199653.graph_c6_seq8	NA	NA	14	4	not significant
ABCA5	c195207.graph_c0_seq3	NA	NA	12	18	not significant
LOC100505841	c182225.graph_c0_seq2	NA	NA	9	1	not significant
MCEE	c174741.graph_c0_seq11	NA	NA	15	2	not significant
UQCC1	c187901.graph_c0_seq3	NA	NA	15	3	not significant
LZTR1	c203485.graph_c0_seq40	NA	NA	14	3	not significant
LY75	c192275.graph_c0_seq16	NA	NA	9	2	not significant
CG31120	c179476.graph_c1_seq8	NA	NA	13	7	not significant
COMMD3	c201933.graph_c3_seq25	NA	NA	13	3	not significant
B3GNT6	c195026.graph_c6_seq1	NA	NA	7	13	not significant
FUCA2	c195751.graph_c1_seq3	NA	NA	15	9	not significant
ITPRIPL1	c188080.graph_c0_seq4	NA	NA	11	6	not significant
VIL1	c203421.graph_c0_seq64	NA	NA	12	9	not significant
NCF1	c185282.graph_c2_seq5	NA	NA	11	3	not significant
KCTD13	c194926.graph_c1_seq4	NA	NA	11	4	not significant
SLC35E2B	c201032.graph_c9_seq13	NA	NA	11	6	not significant
DAAM2_9	c201453.graph_c0_seq2	NA	NA	10	3	not significant
PSMD8	c195697.graph_c8_seq1	NA	NA	14	1	not significant
XK	c165668.graph_c0_seq1	NA	NA	11	2	not significant
TRAIP	c188809.graph_c1_seq1	NA	NA	10	2	not significant
ZNF768	c154136.graph_c0_seq1	NA	NA	7	9	not significant
OPA3	c195281.graph_c4_seq2	NA	NA	9	1	not significant
NOTCH3	c198778.graph_c1_seq40	NA	NA	10	19	not significant
ABCC2	c202108.graph_c1_seq1	NA	NA	13	6	not significant
MEAF6	c179273.graph_c2_seq10	NA	NA	14	2	not significant
VASH2	c193735.graph_c0_seq3	NA	NA	10	2	not significant
KLB	c195378.graph_c0_seq5	NA	NA	7	15	not significant
LOXL4	c194658.graph_c0_seq40	NA	NA	9	6	not significant
MIF	c202010.graph_c3_seq1	NA	NA	17	1	not significant
LHB	c202719.graph_c0_seq1	NA	NA	12	3	not significant
RPS19BP1	c189514.graph_c0_seq6	NA	NA	14	2	not significant
ESYT1	c200777.graph_c3_seq19	NA	NA	10	19	not significant
FAN1	c201195.graph_c3_seq20	NA	NA	9	4	not significant
TRPV3	c203017.graph_c1_seq89	NA	NA	8	3	not significant
EFCAB4A	c193618.graph_c1_seq10	NA	NA	6	6	not significant
C1ORF198	c199016.graph_c5_seq1	NA	NA	8	5	not significant
CDKL1	c189167.graph_c0_seq8	NA	NA	15	3	not significant
CCDC22	c200667.graph_c2_seq20	NA	NA	14	7	not significant
ARRDC4	c196294.graph_c0_seq4	NA	NA	11	4	not significant
PLEKHG1	c199777.graph_c0_seq7	NA	NA	10	12	not significant
SLC9A2	c203558.graph_c2_seq52	NA	NA	11	3	not significant
APAF1	c199238.graph_c1_seq6	NA	NA	10	8	not significant
PDK2	c203265.graph_c1_seq19	NA	NA	15	1	not significant
GPR84	c40930.graph_c0_seq1	NA	NA	12	7	not significant
STRIP2	c200093.graph_c0_seq20	NA	NA	9	5	not significant
MRPL49	c231474.graph_c0_seq1	NA	NA	14	2	not significant
ERBB4	c202382.graph_c0_seq4	NA	NA	10	5	not significant
MANEA	c189920.graph_c0_seq2	NA	NA	12	4	not significant
TRIL	c188591.graph_c0_seq1	NA	NA	11	8	not significant
EPHA4	c171852.graph_c0_seq1	NA	NA	13	1	not significant
WDR34	c203430.graph_c7_seq70	NA	NA	9	11	not significant
BRWD1	c198877.graph_c0_seq3	NA	NA	11	24	not significant
PARVB	c203875.graph_c2_seq4	NA	NA	10	2	not significant
ST8SIA3	c168914.graph_c0_seq2	NA	NA	11	8	not significant
RTP1_8	c160043.graph_c0_seq2	NA	NA	9	1	not significant
PBX2	c201722.graph_c3_seq2	NA	NA	15	1	not significant
FOCAD	c195860.graph_c2_seq2	NA	NA	13	28	not significant
LRRC51	c189590.graph_c0_seq19	NA	NA	10	3	not significant
BRWD1	c198877.graph_c0_seq14	NA	NA	11	24	not significant
PIK3C2G	c198433.graph_c0_seq7	NA	NA	7	5	not significant
GOLT1A	c186651.graph_c2_seq2	NA	NA	12	3	not significant
TRPV5	c202514.graph_c0_seq98	NA	NA	9	7	not significant
CCDC88A	c203179.graph_c6_seq6	NA	NA	12	6	not significant
PDK2	c203265.graph_c1_seq2	NA	NA	15	1	not significant
MAL2	c194359.graph_c0_seq4	NA	NA	12	2	not significant
CCDC130	c199106.graph_c0_seq32	NA	NA	9	6	not significant
DLK2	c194087.graph_c0_seq8	NA	NA	8	10	not significant
CAPN10	c200797.graph_c0_seq73	NA	NA	9	8	not significant
PCOLCE	c163421.graph_c0_seq6	NA	NA	15	4	not significant
SBNO2	c201993.graph_c0_seq4	NA	NA	10	3	not significant
TMTC4	c199969.graph_c5_seq45	NA	NA	11	4	not significant
CBLN3	c199933.graph_c8_seq1	NA	NA	13	2	not significant
RPH3A	c197099.graph_c2_seq74	NA	NA	10	7	not significant
GPD1	c195540.graph_c2_seq20	NA	NA	16	2	not significant
MLANA	c76562.graph_c0_seq1	NA	NA	7	3	not significant
WAS	c203444.graph_c2_seq44	NA	NA	9	6	not significant
LRRC48	c199358.graph_c0_seq3	NA	NA	7	22	not significant
LLGL1	c188619.graph_c0_seq9	NA	NA	9	11	not significant
SULP-2	c183568.graph_c0_seq6	NA	NA	10	13	not significant
MYBPC1	c202837.graph_c0_seq4	NA	NA	11	9	not significant
ZADH2	c154777.graph_c1_seq1	NA	NA	12	6	not significant
XPO1	c179399.graph_c0_seq1	NA	NA	13	0	not significant
HMGXB4	c191406.graph_c0_seq20	NA	NA	13	7	not significant
SLC6A6	c195732.graph_c0_seq10	NA	NA	12	1	not significant
MYBPC1	c202837.graph_c0_seq5	NA	NA	11	9	not significant
KIAA1244	c200569.graph_c0_seq5	NA	NA	9	7	not significant
AGBL1	c199407.graph_c0_seq4	NA	NA	9	16	not significant
SDHC	c186598.graph_c0_seq1	NA	NA	16	2	not significant
MYBPC1	c202837.graph_c0_seq3	NA	NA	11	9	not significant
RRM1	c189571.graph_c0_seq1	NA	NA	14	3	not significant
MYBPC1	c202837.graph_c0_seq7	NA	NA	11	9	not significant
NUP107	c175055.graph_c1_seq4	NA	NA	13	9	not significant
PAMR1	c184054.graph_c1_seq2	NA	NA	14	7	not significant
NCMAP	c201721.graph_c0_seq11	NA	NA	8	4	not significant
KIF24	c185170.graph_c0_seq5	NA	NA	6	3	not significant
PHC3	c199102.graph_c5_seq7	NA	NA	14	2	not significant
TUBE1	c202071.graph_c1_seq2	NA	NA	12	5	not significant
ZGC:173905	c199251.graph_c5_seq3	NA	NA	10	11	not significant
OTUD6B	c198793.graph_c0_seq1	NA	NA	13	5	not significant
CYP2R1	c195916.graph_c2_seq4	NA	NA	12	8	not significant
FAM159B	c187028.graph_c0_seq4	NA	NA	10	3	not significant
COL11A1	c191850.graph_c0_seq2	NA	NA	10	8	not significant
JADE2	c198518.graph_c0_seq5	NA	NA	11	4	not significant
RALGAPA2	c191737.graph_c0_seq8	NA	NA	11	16	not significant
AIP	c139931.graph_c0_seq1	NA	NA	16	5	not significant
RNF146	c175781.graph_c0_seq1	NA	NA	15	7	not significant
TPX2	c194252.graph_c1_seq11	NA	NA	12	10	not significant
MRPL10	c193973.graph_c6_seq2	NA	NA	11	3	not significant
LAMA2	c203697.graph_c2_seq30	NA	NA	12	10	not significant
LAMA2	c203697.graph_c2_seq31	NA	NA	12	10	not significant
NDUFS7	c198449.graph_c4_seq1	NA	NA	15	3	not significant
GAPVD1	c199266.graph_c1_seq50	NA	NA	14	3	not significant
WNK2	c144616.graph_c0_seq1	NA	NA	10	6	not significant
MPND	c193262.graph_c4_seq55	NA	NA	13	6	not significant
CDIPT	c190709.graph_c3_seq2	NA	NA	16	3	not significant
PHTF1	c201971.graph_c0_seq44	NA	NA	13	7	not significant
LOC100424151	c197331.graph_c0_seq12	NA	NA	9	2	not significant
OSGIN1	c198904.graph_c1_seq4	NA	NA	12	6	not significant
KIAA1024L	c267806.graph_c0_seq1	NA	NA	9	2	not significant
CITED4_6	c163090.graph_c0_seq1	NA	NA	10	10	not significant
SLC16A5	c179116.graph_c0_seq3	NA	NA	9	6	not significant
ROCK1	c199297.graph_c0_seq4	NA	NA	15	8	not significant
RGS19	c200447.graph_c4_seq1	NA	NA	14	2	not significant
SCRN1	c192133.graph_c13_seq1	NA	NA	13	14	not significant
IFT27	c184060.graph_c0_seq8	NA	NA	14	2	not significant
RAB25	c192246.graph_c0_seq5	NA	NA	12	2	not significant
NAGLU	c190753.graph_c0_seq6	NA	NA	11	8	not significant
EPS8L2	c184099.graph_c0_seq3	NA	NA	10	5	not significant
ANKK1	c194107.graph_c0_seq2	NA	NA	9	18	not significant
RCOR1	c183993.graph_c0_seq2	NA	NA	10	4	not significant
HMGCR	c198898.graph_c5_seq7	NA	NA	13	5	not significant
GNB1L	c192104.graph_c2_seq6	NA	NA	10	6	not significant
UBXN7	c192300.graph_c0_seq1	NA	NA	13	2	not significant
ERBB4	c202382.graph_c0_seq9	NA	NA	10	6	not significant
MOB2B	c191843.graph_c0_seq3	NA	NA	15	3	not significant
FAR2	c187854.graph_c0_seq3	NA	NA	10	20	not significant
PIH1D2	c191798.graph_c1_seq6	NA	NA	10	3	not significant
NIPBL	c192074.graph_c2_seq2	NA	NA	8	2	not significant
LTA4H	c194006.graph_c0_seq6	NA	NA	13	3	not significant
MPHOSPH6	c155656.graph_c2_seq3	NA	NA	16	3	not significant
IFT172	c200067.graph_c0_seq32	NA	NA	13	9	not significant
MKNK1	c201307.graph_c0_seq43	NA	NA	14	5	not significant
NAV1	c199822.graph_c0_seq2	NA	NA	10	3	not significant
RIOK2	c200273.graph_c6_seq27	NA	NA	13	6	not significant
GMIP	c193683.graph_c1_seq30	NA	NA	8	5	not significant
SNAPC5	c204989.graph_c0_seq1	NA	NA	14	2	not significant
VPS35	c202145.graph_c3_seq2	NA	NA	16	1	not significant
SYNPO2L	c202037.graph_c3_seq1	NA	NA	8	11	not significant
PPP4R1	c195042.graph_c0_seq23	NA	NA	11	7	not significant
PPP4R1	c195042.graph_c0_seq36	NA	NA	11	7	not significant
NRD1	c189132.graph_c0_seq3	NA	NA	14	5	not significant
C9ORF41	c201722.graph_c1_seq9	NA	NA	13	3	not significant
WDR78	c199703.graph_c0_seq58	NA	NA	10	21	not significant
PAPLN	c194100.graph_c0_seq1	NA	NA	9	20	not significant
UQCRQ	c183221.graph_c0_seq4	NA	NA	16	1	not significant
LOC717075	c202922.graph_c0_seq51	NA	NA	7	6	not significant
ATXN1	c199323.graph_c0_seq29	NA	NA	10	3	not significant
HTR3B	c195915.graph_c3_seq13	NA	NA	10	5	not significant
ASB2	c197952.graph_c0_seq16	NA	NA	9	0	not significant
MKNK1	c201307.graph_c0_seq22	NA	NA	14	5	not significant
CDK1	c175832.graph_c3_seq2	NA	NA	8	1	not significant
CEP85	c189570.graph_c1_seq15	NA	NA	10	10	not significant
EIF2S2	c156486.graph_c1_seq2	NA	NA	16	2	not significant
SMAD6	c172057.graph_c2_seq2	NA	NA	7	3	not significant
COL5A3	c199327.graph_c2_seq3	NA	NA	8	45	not significant
NGFR	c164699.graph_c0_seq1	NA	NA	9	4	not significant
DNASE1L1	c189683.graph_c0_seq10	NA	NA	11	11	not significant
LOC703053	c193805.graph_c0_seq1	NA	NA	12	6	not significant
IDS	c173720.graph_c0_seq8	NA	NA	10	1	not significant
MBNL3	c184863.graph_c0_seq4	NA	NA	11	21	not significant
DNAJC25	c199215.graph_c3_seq20	NA	NA	8	2	not significant
MRPL40	c139790.graph_c0_seq1	NA	NA	16	9	not significant
CHST15	c183759.graph_c0_seq1	NA	NA	11	3	not significant
PMVK	c200330.graph_c0_seq1	NA	NA	11	9	not significant
SQLE	c200532.graph_c0_seq2	NA	NA	15	7	not significant
P2RX7	c202816.graph_c2_seq18	NA	NA	5	6	not significant
EPC1	c199988.graph_c1_seq19	NA	NA	14	13	not significant
PTPN3	c201371.graph_c0_seq2	NA	NA	11	9	not significant
MAP4K2	c182199.graph_c0_seq27	NA	NA	13	3	not significant
TEX2	c195027.graph_c0_seq7	NA	NA	12	16	not significant
MAS1	c175185.graph_c0_seq3	NA	NA	11	4	not significant
CCR6	c175035.graph_c1_seq2	NA	NA	9	7	not significant
KRT18	c143196.graph_c0_seq1	NA	NA	16	3	not significant
ADAMTSL2	c191230.graph_c0_seq6	NA	NA	8	5	not significant
EPS15	c201598.graph_c0_seq2	NA	NA	9	28	not significant
HEPH	c201905.graph_c2_seq21	NA	NA	8	3	not significant
HEPH	c201905.graph_c2_seq17	NA	NA	8	3	not significant
HS1BP3	c189945.graph_c0_seq4	NA	NA	13	3	not significant
CS	c186860.graph_c0_seq3	NA	NA	16	2	not significant
CRP	c204880.graph_c0_seq1	NA	NA	8	2	not significant
NSUN3	c181147.graph_c0_seq4	NA	NA	14	6	not significant
APOB	c191338.graph_c0_seq7	NA	NA	8	27	not significant
SGSM1	c203286.graph_c5_seq26	NA	NA	12	3	not significant
PJA1	c204253.graph_c0_seq1	NA	NA	8	6	not significant
SGSM1	c203286.graph_c5_seq6	NA	NA	12	3	not significant
LRIG1	c184448.graph_c1_seq8	NA	NA	13	12	not significant
PTPRR	c188634.graph_c0_seq1	NA	NA	12	6	not significant
ADA	c190238.graph_c0_seq10	NA	NA	14	3	not significant
CYP11B1	c193608.graph_c0_seq1	NA	NA	7	6	not significant
KIAA1524	c196531.graph_c0_seq1	NA	NA	10	17	not significant
LRRC61	c199204.graph_c5_seq3	NA	NA	11	5	not significant
MPND	c193262.graph_c4_seq71	NA	NA	12	4	not significant
PLEKHH1	c197054.graph_c0_seq4	NA	NA	8	29	not significant
LOC100330147	c202173.graph_c1_seq37	NA	NA	9	8	not significant
TMPPE	c198749.graph_c7_seq9	NA	NA	10	8	not significant
SSH1B	c192263.graph_c1_seq11	NA	NA	11	1	not significant
C17ORF85	c194332.graph_c4_seq3	NA	NA	12	5	not significant
POLDIP2	c178646.graph_c1_seq2	NA	NA	15	2	not significant
HCAR2	c196297.graph_c0_seq1	NA	NA	11	3	not significant
EPHX2	c200236.graph_c0_seq3	NA	NA	14	5	not significant
EPC1	c199988.graph_c1_seq3	NA	NA	14	13	not significant
GLA	c200610.graph_c1_seq1	NA	NA	8	3	not significant
ACTRT2	c637270.graph_c0_seq1	NA	NA	11	17	not significant
DPH5	c200772.graph_c7_seq10	NA	NA	12	4	not significant
CPNE7	c187431.graph_c0_seq4	NA	NA	7	2	not significant
C18ORF21	c197955.graph_c1_seq5	NA	NA	12	4	not significant
C19ORF52	c166799.graph_c0_seq1	NA	NA	8	2	not significant
PFDN6	c178384.graph_c1_seq3	NA	NA	17	1	not significant
ABHD15	c177013.graph_c0_seq2	NA	NA	10	9	not significant
NAV1	c199822.graph_c0_seq7	NA	NA	11	4	not significant
SLC6A19	c199116.graph_c0_seq8	NA	NA	12	9	not significant
C1QB	c142850.graph_c0_seq1	NA	NA	15	6	not significant
MPP7	c200697.graph_c3_seq2	NA	NA	13	5	not significant
PSIP1	c174838.graph_c0_seq4	NA	NA	14	4	not significant
OR2C1	c195247.graph_c0_seq13	NA	NA	9	6	not significant
KLHL40	c199466.graph_c0_seq2	NA	NA	9	2	not significant
C17ORF59	c77802.graph_c0_seq1	NA	NA	9	3	not significant
TRIM55	c192542.graph_c0_seq5	NA	NA	9	6	not significant
DDX20	c182475.graph_c1_seq4	NA	NA	14	10	not significant
UHRF1	c197339.graph_c1_seq4	NA	NA	10	4	not significant
SDSL	c201691.graph_c13_seq11	NA	NA	9	8	not significant
UHRF1	c197339.graph_c1_seq1	NA	NA	10	4	not significant
PLK4	c197519.graph_c0_seq23	NA	NA	10	3	not significant
CHAMP1	c203226.graph_c2_seq2	NA	NA	13	11	not significant
SLC7A6	c201573.graph_c0_seq24	NA	NA	10	5	not significant
METTL7A	c200570.graph_c0_seq1	NA	NA	13	3	not significant
ZNHIT2	c156564.graph_c0_seq1	NA	NA	9	5	not significant
PGS1	c198872.graph_c6_seq10	NA	NA	12	8	not significant
PARD3B	c196279.graph_c0_seq55	NA	NA	10	19	not significant
PXMP4	c173386.graph_c0_seq1	NA	NA	14	8	not significant
C1ORF52	c184604.graph_c0_seq7	NA	NA	15	1	not significant
NID2	c202662.graph_c2_seq2	NA	NA	8	20	not significant
SLCO3A1	c158305.graph_c0_seq5	NA	NA	13	3	not significant
TLR3	c141391.graph_c0_seq2	NA	NA	11	4	not significant
DXO	c187470.graph_c0_seq11	NA	NA	13	4	not significant
MRPS11	c179987.graph_c0_seq1	NA	NA	14	5	not significant
OSBPL10	c181774.graph_c0_seq1	NA	NA	9	12	not significant
KIF4A	c191044.graph_c0_seq4	NA	NA	11	3	not significant
SAMD9	c200791.graph_c0_seq1	NA	NA	9	7	not significant
BST1	c200175.graph_c1_seq16	NA	NA	13	3	not significant
SYT13	c189169.graph_c1_seq3	NA	NA	10	2	not significant
S100A11	c250896.graph_c0_seq1	NA	NA	13	1	not significant
PLK4	c197519.graph_c0_seq14	NA	NA	10	1	not significant
SETD4	c203439.graph_c1_seq17	NA	NA	9	7	not significant
AURKAIP1	c198951.graph_c13_seq6	NA	NA	13	3	not significant
CCDC88B	c201772.graph_c2_seq9	NA	NA	8	2	not significant
LZTFL1	c194878.graph_c0_seq4	NA	NA	14	2	not significant
DENND4A	c183990.graph_c2_seq1	NA	NA	11	13	not significant
IGSF8	c201722.graph_c1_seq53	NA	NA	14	8	not significant
SLC30A3	c202060.graph_c1_seq2	NA	NA	13	3	not significant
CANT1	c158471.graph_c0_seq6	NA	NA	14	8	not significant
DENND4A	c183990.graph_c2_seq3	NA	NA	11	13	not significant
TMEM56	c189796.graph_c0_seq7	NA	NA	10	2	not significant
RIMBP2	c202617.graph_c1_seq46	NA	NA	8	6	not significant
SKI	c169776.graph_c0_seq3	NA	NA	12	2	not significant
EPHB3	c195671.graph_c1_seq41	NA	NA	10	4	not significant
CDKN2D	c146068.graph_c0_seq1	NA	NA	11	5	not significant
SLC35C2	c197047.graph_c0_seq45	NA	NA	10	1	not significant
ABCA12	c198565.graph_c1_seq4	NA	NA	10	22	not significant
IGF1	c144327.graph_c0_seq2	NA	NA	13	1	not significant
KIAA1324	c200173.graph_c5_seq7	NA	NA	8	13	not significant
TRADD	c192056.graph_c1_seq4	NA	NA	11	7	not significant
USP37	c186697.graph_c1_seq24	NA	NA	9	3	not significant
ATP2C1	c197969.graph_c2_seq4	NA	NA	12	1	not significant
ATP2C1	c197969.graph_c2_seq5	NA	NA	12	1	not significant
ALKBH5	c167350.graph_c0_seq1	NA	NA	13	2	not significant
PRR16	c184850.graph_c0_seq1	NA	NA	11	5	not significant
TAF4B	c194934.graph_c0_seq2	NA	NA	9	1	not significant
ARHGAP18	c201614.graph_c0_seq4	NA	NA	14	11	not significant
EFNA4	c179910.graph_c0_seq1	NA	NA	12	3	not significant
NDEL1	c189915.graph_c0_seq1	NA	NA	13	1	not significant
NDEL1	c189915.graph_c0_seq3	NA	NA	13	1	not significant
RAD51D	c196345.graph_c0_seq12	NA	NA	12	4	not significant
MYO1A	c201336.graph_c1_seq5	NA	NA	8	17	not significant
HEATR2	c202425.graph_c0_seq9	NA	NA	14	6	not significant
OTUD4	c183887.graph_c0_seq1	NA	NA	13	25	not significant
TMEM125	c190210.graph_c0_seq2	NA	NA	9	4	not significant
MMACHC	c183594.graph_c4_seq2	NA	NA	16	5	not significant
RGD1562690	c204038.graph_c0_seq1	NA	NA	13	1	not significant
AFF4	c152258.graph_c0_seq1	NA	NA	13	7	not significant
PIWIL4	c159448.graph_c0_seq1	NA	NA	9	4	not significant
SLC46A3	c187507.graph_c0_seq1	NA	NA	9	7	not significant
PLEKHA7	c202624.graph_c0_seq27	NA	NA	10	4	not significant
CCKAR	c260312.graph_c0_seq1	NA	NA	11	4	not significant
WBP1L	c175568.graph_c0_seq3	NA	NA	11	7	not significant
TPRG1	c199665.graph_c0_seq10	NA	NA	9	3	not significant
TDRD1	c202646.graph_c2_seq11	NA	NA	9	4	not significant
ABHD14B	c199283.graph_c0_seq11	NA	NA	15	7	not significant
LAMC1	c200618.graph_c0_seq1	NA	NA	14	4	not significant
CASD1	c190029.graph_c0_seq5	NA	NA	13	3	not significant
CA5B	c194737.graph_c4_seq71	NA	NA	12	7	not significant
MCM7	c187490.graph_c0_seq8	NA	NA	9	4	not significant
WDYHV1	c177385.graph_c0_seq1	NA	NA	11	9	not significant
NELL2	c176324.graph_c0_seq2	NA	NA	11	4	not significant
NELL2	c176324.graph_c0_seq1	NA	NA	11	4	not significant
CC2D2A	c203288.graph_c0_seq6	NA	NA	11	15	not significant
ASXL3	c178844.graph_c0_seq1	NA	NA	10	9	not significant
FBXL5	c197011.graph_c1_seq1	NA	NA	15	12	not significant
IKBKB	c196487.graph_c2_seq28	NA	NA	13	10	not significant
ARHGEF1	c196454.graph_c2_seq50	NA	NA	8	11	not significant
CDH16	c197761.graph_c0_seq30	NA	NA	13	4	not significant
MOB3A	c198143.graph_c5_seq2	NA	NA	12	2	not significant
STK36	c203367.graph_c3_seq71	NA	NA	10	2	not significant
QPCT	c204208.graph_c0_seq1	NA	NA	14	5	not significant
POLM	c198997.graph_c2_seq15	NA	NA	7	13	not significant
GOPC	c162869.graph_c0_seq3	NA	NA	12	4	not significant
CKN1	c198773.graph_c0_seq12	NA	NA	14	4	not significant
PARD3B	c196279.graph_c0_seq74	NA	NA	9	4	not significant
GOPC	c162869.graph_c0_seq1	NA	NA	12	4	not significant
BAAT	c195489.graph_c0_seq2	NA	NA	11	4	not significant
BSN	c197108.graph_c0_seq9	NA	NA	10	13	not significant
SMARCAD1	c193014.graph_c2_seq3	NA	NA	8	7	not significant
RCOR3	c192560.graph_c1_seq8	NA	NA	8	2	not significant
PARN	c183661.graph_c0_seq1	NA	NA	11	7	not significant
SMARCAD1	c193014.graph_c2_seq9	NA	NA	8	7	not significant
SEMA3C	c193432.graph_c0_seq3	NA	NA	11	5	not significant
ACPP	c200793.graph_c2_seq13	NA	NA	9	4	not significant
TSHR	c169478.graph_c0_seq4	NA	NA	10	4	not significant
SPECC1	c200431.graph_c1_seq4	NA	NA	7	2	not significant
SYTL5	c194354.graph_c1_seq6	NA	NA	9	11	not significant
ACPP	c200793.graph_c2_seq1	NA	NA	9	4	not significant
ATP2A1	c183863.graph_c0_seq3	NA	NA	10	4	not significant
SPATA24	c179737.graph_c0_seq3	NA	NA	15	3	not significant
QARS_3	c199078.graph_c1_seq67	NA	NA	15	9	not significant
C5ORF34	c186689.graph_c0_seq4	NA	NA	8	1	not significant
GART	c199056.graph_c5_seq27	NA	NA	11	9	not significant
RAB32	c190047.graph_c2_seq3	NA	NA	13	1	not significant
NDUFS3	c200927.graph_c1_seq7	NA	NA	16	2	not significant
GPR82	c144274.graph_c0_seq1	NA	NA	8	2	not significant
RBM41	c190655.graph_c0_seq13	NA	NA	10	1	not significant
WBSCR22	c160647.graph_c0_seq2	NA	NA	15	3	not significant
ERCC6L2	c200096.graph_c0_seq46	NA	NA	7	1	not significant
SLC39A7	c202591.graph_c0_seq7	NA	NA	15	6	not significant
ENGASE	c193189.graph_c0_seq4	NA	NA	11	10	not significant
MECOM	c199446.graph_c0_seq14	NA	NA	9	7	not significant
NRROS	c171684.graph_c0_seq2	NA	NA	11	5	not significant
PEX16	c195236.graph_c1_seq11	NA	NA	15	6	not significant
ABCB10	c196989.graph_c11_seq1	NA	NA	12	5	not significant
GALM	c194685.graph_c0_seq5	NA	NA	14	7	not significant
PIEZO2	c147734.graph_c0_seq3	NA	NA	8	15	not significant
ADAMTS12	c194931.graph_c0_seq2	NA	NA	9	2	not significant
ZDHHC7	c194050.graph_c0_seq17	NA	NA	11	3	not significant
NPEPL1	c192317.graph_c1_seq2	NA	NA	12	1	not significant
STX4	c200357.graph_c1_seq12	NA	NA	13	6	not significant
MMS22L	c200433.graph_c2_seq6	NA	NA	10	4	not significant
IRX5	c195947.graph_c0_seq1	NA	NA	8	3	not significant
XBP1_7	c200669.graph_c0_seq13	NA	NA	9	3	not significant
PPM1B	c203185.graph_c6_seq6	NA	NA	16	3	not significant
CLN3	c202445.graph_c0_seq24	NA	NA	15	9	not significant
DRAM1	c199352.graph_c1_seq12	NA	NA	10	7	not significant
GSAP	c202363.graph_c0_seq28	NA	NA	8	2	not significant
CSF1R	c199399.graph_c0_seq3	NA	NA	14	6	not significant
SYTL5	c194354.graph_c1_seq7	NA	NA	9	12	not significant
STRA6	c202167.graph_c5_seq13	NA	NA	7	3	not significant
ADAMTS20	c203290.graph_c0_seq36	NA	NA	9	16	not significant
TTC29	c200813.graph_c0_seq9	NA	NA	9	2	not significant
LAMB1	c200334.graph_c0_seq4	NA	NA	12	24	not significant
GLTSCR1	c197069.graph_c0_seq9	NA	NA	6	4	not significant
PSIP1	c174838.graph_c0_seq1	NA	NA	13	7	not significant
ZFYVE9	c170291.graph_c0_seq1	NA	NA	11	16	not significant
BBX	c188357.graph_c0_seq10	NA	NA	14	12	not significant
BBX	c188357.graph_c0_seq14	NA	NA	14	12	not significant
FFAR4	c200515.graph_c6_seq11	NA	NA	10	6	not significant
FGD4	c203510.graph_c3_seq45	NA	NA	9	10	not significant
NSRP1	c165640.graph_c0_seq3	NA	NA	15	8	not significant
ENTPD8	c197907.graph_c0_seq58	NA	NA	9	7	not significant
NOTCH1	c192126.graph_c1_seq18	NA	NA	9	3	not significant
PDIA6	c201879.graph_c3_seq11	NA	NA	15	3	not significant
CAAP1	c192282.graph_c4_seq25	NA	NA	7	8	not significant
GPR146	c172965.graph_c0_seq1	NA	NA	15	6	not significant
FKBP9	c191434.graph_c3_seq5	NA	NA	10	4	not significant
APITD1	c138124.graph_c0_seq1	NA	NA	13	4	not significant
MARCKSL1	c204304.graph_c0_seq1	NA	NA	15	7	not significant
DIS3L	c200965.graph_c0_seq35	NA	NA	11	9	not significant
PCDHB14	c203513.graph_c0_seq24	NA	NA	5	2	not significant
NENF	c201676.graph_c0_seq2	NA	NA	14	3	not significant
MET	c190459.graph_c0_seq2	NA	NA	12	14	not significant
VCAM1	c198344.graph_c1_seq1	NA	NA	10	2	not significant
PDIA4	c152309.graph_c0_seq2	NA	NA	16	11	not significant
ELAC1	c183636.graph_c0_seq5	NA	NA	9	5	not significant
HYAL3	c175665.graph_c0_seq3	NA	NA	14	24	not significant
ADRA2B	c200117.graph_c0_seq16	NA	NA	9	6	not significant
CBLN4	c139252.graph_c0_seq7	NA	NA	14	0	not significant
LOC451475	c198725.graph_c1_seq6	NA	NA	11	18	not significant
REPS2	c171531.graph_c0_seq3	NA	NA	12	7	not significant
TUFT1	c195586.graph_c0_seq1	NA	NA	13	5	not significant
TUFT1	c195586.graph_c0_seq9	NA	NA	13	5	not significant
MAP1A	c188141.graph_c0_seq1	NA	NA	11	32	not significant
TTC26	c203539.graph_c3_seq8	NA	NA	9	5	not significant
ACTR3B	c198362.graph_c0_seq3	NA	NA	11	1	not significant
SLC38A8	c203664.graph_c1_seq117	NA	NA	8	5	not significant
MIPOL1	c203775.graph_c0_seq4	NA	NA	9	2	not significant
RASSF1	c201368.graph_c7_seq5	NA	NA	11	6	not significant
RASSF1	c201368.graph_c7_seq14	NA	NA	11	6	not significant
LTBP1	c193312.graph_c0_seq8	NA	NA	10	12	not significant
DUSP13	c174571.graph_c0_seq5	NA	NA	6	3	not significant
AP1M2	c170664.graph_c0_seq4	NA	NA	10	3	not significant
WHSC1L1	c192373.graph_c0_seq45	NA	NA	14	15	not significant
SDF4	c179894.graph_c1_seq2	NA	NA	15	3	not significant
LRRC55	c151762.graph_c0_seq6	NA	NA	11	2	not significant
NPNT	c203123.graph_c0_seq37	NA	NA	6	8	not significant
DVL3	c197258.graph_c1_seq36	NA	NA	12	7	not significant
DPP7	c203110.graph_c1_seq24	NA	NA	11	10	not significant
AGAP2	c180704.graph_c0_seq5	NA	NA	11	5	not significant
TNS4	c196604.graph_c1_seq26	NA	NA	6	4	not significant
NPNT	c203123.graph_c0_seq3	NA	NA	6	8	not significant
CCDC102A	c193752.graph_c3_seq6	NA	NA	9	2	not significant
BAI1_9	c198981.graph_c1_seq7	NA	NA	9	1	not significant
COL5A1_7	c199493.graph_c2_seq25	NA	NA	10	7	not significant
SLC22A18	c190850.graph_c3_seq5	NA	NA	14	8	not significant
PRCP	c178612.graph_c0_seq2	NA	NA	13	6	not significant
RNF215	c191179.graph_c0_seq1	NA	NA	10	9	not significant
CDH2	c183860.graph_c0_seq2	NA	NA	15	3	not significant
MECOM	c199446.graph_c0_seq2	NA	NA	7	2	not significant
TNFSF14	c220594.graph_c0_seq1	NA	NA	9	4	not significant
FER1L6	c202502.graph_c0_seq33	NA	NA	9	9	not significant
KLK10	c202348.graph_c0_seq4	NA	NA	10	1	not significant
LRRC7	c201746.graph_c0_seq15	NA	NA	9	8	not significant
FGG	c199102.graph_c4_seq2	NA	NA	16	6	not significant
FGG	c199102.graph_c4_seq1	NA	NA	16	6	not significant
MCM7	c187490.graph_c0_seq7	NA	NA	10	4	not significant
AGXT	c193988.graph_c0_seq3	NA	NA	11	4	not significant
HTR2A	c301658.graph_c0_seq1	NA	NA	10	5	not significant
VDR	c196560.graph_c5_seq13	NA	NA	14	10	not significant
MSTO1	c192170.graph_c0_seq4	NA	NA	9	2	not significant
FAM193B_8	c182912.graph_c0_seq9	NA	NA	10	2	not significant
SLCO3A1	c158305.graph_c0_seq3	NA	NA	13	3	not significant
TMEM62	c193908.graph_c1_seq10	NA	NA	9	0	not significant
DPP4	c201829.graph_c6_seq14	NA	NA	14	10	not significant
ARHGEF1	c196454.graph_c2_seq34	NA	NA	8	10	not significant
LRRFIP1	c201360.graph_c1_seq18	NA	NA	6	11	not significant
GGT1	c156553.graph_c0_seq1	NA	NA	14	9	not significant
LRRC57	c168895.graph_c0_seq7	NA	NA	16	1	not significant
MYOF	c201113.graph_c0_seq26	NA	NA	10	10	not significant
FRAS1	c203850.graph_c1_seq5	NA	NA	9	14	not significant
MSH3	c195409.graph_c4_seq11	NA	NA	7	1	not significant
C12ORF29	c193231.graph_c0_seq16	NA	NA	10	1	not significant
C10ORF2	c177125.graph_c0_seq1	NA	NA	9	8	not significant
EVPL	c199416.graph_c0_seq9	NA	NA	10	3	not significant
MYOF	c201113.graph_c0_seq9	NA	NA	10	10	not significant
C1QTNF6	c202780.graph_c0_seq2	NA	NA	5	4	not significant
EPS8L3	c196732.graph_c1_seq41	NA	NA	10	4	not significant
PWWP2A	c200883.graph_c5_seq3	NA	NA	6	4	not significant
IRF2	c192011.graph_c0_seq1	NA	NA	16	2	not significant
GRID2IP	c203176.graph_c1_seq15	NA	NA	10	2	not significant
CYP4V2	c202891.graph_c1_seq4	NA	NA	11	2	not significant
GCNT1	c175180.graph_c0_seq2	NA	NA	13	6	not significant
ELOVL5	c159672.graph_c0_seq3	NA	NA	15	2	not significant
FAT1	c201851.graph_c0_seq17	NA	NA	12	59	not significant
FLVCR1	c203347.graph_c0_seq1	NA	NA	10	5	not significant
DNAH11	c201908.graph_c0_seq44	NA	NA	7	8	not significant
B3GALT1	c201178.graph_c0_seq1	NA	NA	13	2	not significant
MRC1L1	c187989.graph_c0_seq1	NA	NA	13	4	not significant
IGF2BP2	c198884.graph_c0_seq12	NA	NA	8	8	not significant
AGAP_AGAP007063	c200717.graph_c0_seq68	NA	NA	4	6	not significant
PDZK1	c199465.graph_c2_seq24	NA	NA	12	3	not significant
FAM188A	c197545.graph_c3_seq2	NA	NA	14	4	not significant
PTS	c183875.graph_c0_seq23	NA	NA	14	4	not significant
TBC1D25	c189099.graph_c0_seq4	NA	NA	14	9	not significant
RASSF4	c198938.graph_c1_seq2	NA	NA	12	4	not significant
IRS4_4	c174295.graph_c0_seq3	NA	NA	10	5	not significant
ALB	c203997.graph_c0_seq1	NA	NA	15	2	not significant
NPNT	c203123.graph_c0_seq35	NA	NA	6	8	not significant
SLCO4C1	c179465.graph_c0_seq3	NA	NA	9	6	not significant
VTN	c204156.graph_c0_seq1	NA	NA	15	4	not significant
RCOR3	c192560.graph_c1_seq12	NA	NA	9	2	not significant
RELB	c176008.graph_c0_seq7	NA	NA	9	2	not significant
C15ORF48	c202372.graph_c0_seq6	NA	NA	11	1	not significant
GPR108	c195405.graph_c1_seq25	NA	NA	10	3	not significant
HOXA2	c185539.graph_c0_seq2	NA	NA	9	2	not significant
ALDH1L2	c203676.graph_c0_seq7	NA	NA	12	11	not significant
STARD10	c217656.graph_c0_seq1	NA	NA	16	3	not significant
SNRPA	c162841.graph_c0_seq1	NA	NA	15	2	not significant
ITGA4	c193495.graph_c0_seq9	NA	NA	10	14	not significant
DDA1	c191527.graph_c0_seq1	NA	NA	14	4	not significant
MYH1	c203703.graph_c0_seq9	NA	NA	9	4	not significant
BARX2	c183823.graph_c1_seq1	NA	NA	12	4	not significant
ACLY	c184121.graph_c0_seq1	NA	NA	12	4	not significant
ACLY	c184121.graph_c0_seq2	NA	NA	12	4	not significant
PSMB5	c204095.graph_c0_seq1	NA	NA	15	4	not significant
NDUFA2	c353956.graph_c0_seq1	NA	NA	14	3	not significant
NDUFS4	c344.graph_c0_seq2	NA	NA	16	4	not significant
FANK1	c202820.graph_c0_seq38	NA	NA	10	4	not significant
MPC1	c143988.graph_c0_seq1	NA	NA	14	1	not significant
AHSA1	c109372.graph_c0_seq1	NA	NA	12	5	not significant
SMIM7	c201032.graph_c10_seq1	NA	NA	15	1	not significant
SYNDIG1L	c180336.graph_c1_seq4	NA	NA	12	4	not significant
CRH	c717569.graph_c0_seq1	NA	NA	10	0	not significant
SFRP1	c183908.graph_c0_seq1	NA	NA	12	1	not significant
PSMD9	c195045.graph_c6_seq8	NA	NA	9	4	not significant
ATG7	c184004.graph_c1_seq8	NA	NA	13	5	not significant
RANBP3	c199962.graph_c3_seq10	NA	NA	14	4	not significant
PTPRR	c188634.graph_c0_seq4	NA	NA	10	6	not significant
ADAM19	c196589.graph_c0_seq17	NA	NA	11	12	not significant
FKBP5	c186237.graph_c0_seq6	NA	NA	11	2	not significant
GABRD	c175686.graph_c0_seq11	NA	NA	12	0	not significant
RPL13	c216495.graph_c0_seq1	NA	NA	16	1	not significant
FAM110D	c179568.graph_c0_seq2	NA	NA	10	4	not significant
CLCN4-2	c185958.graph_c0_seq4	NA	NA	11	2	not significant
NPAS4	c182455.graph_c0_seq6	NA	NA	9	16	not significant
PLA2G4B_8	c201931.graph_c1_seq161	NA	NA	8	7	not significant
SYK	c194904.graph_c1_seq17	NA	NA	12	2	not significant
UBTF	c199441.graph_c4_seq4	NA	NA	15	6	not significant
WCD	c199306.graph_c1_seq3	NA	NA	12	8	not significant
CRISPLD2	c191686.graph_c1_seq1	NA	NA	11	1	not significant
FASLG	c146372.graph_c0_seq3	NA	NA	8	2	not significant
KIAA0922	c200145.graph_c3_seq36	NA	NA	11	5	not significant
CCDC94	c194776.graph_c1_seq1	NA	NA	12	1	not significant
XDH	c198276.graph_c1_seq2	NA	NA	13	2	not significant
LRGUK	c169739.graph_c0_seq2	NA	NA	10	5	not significant
EIF5B	c200772.graph_c7_seq6	NA	NA	12	9	not significant
HDDC3	c184045.graph_c0_seq2	NA	NA	15	2	not significant
LMAN1	c181948.graph_c0_seq1	NA	NA	14	6	not significant
RSPO4	c191829.graph_c0_seq1	NA	NA	9	7	not significant
MCOLN1	c202723.graph_c2_seq32	NA	NA	13	3	not significant
COL4A2	c168744.graph_c0_seq1	NA	NA	10	11	not significant
HOXC4	c192169.graph_c0_seq4	NA	NA	9	3	not significant
GALNT14	c196423.graph_c0_seq5	NA	NA	10	2	not significant
WSCD2	c198741.graph_c0_seq9	NA	NA	11	2	not significant
ITGA2	c202308.graph_c0_seq1	NA	NA	9	10	not significant
SMARCA2	c194208.graph_c1_seq1	NA	NA	12	3	not significant
SMARCA2	c194208.graph_c1_seq17	NA	NA	12	3	not significant
EIF3G	c110709.graph_c0_seq1	NA	NA	15	1	not significant
UBTF	c199441.graph_c4_seq5	NA	NA	15	6	not significant
SYDE1	c188161.graph_c0_seq5	NA	NA	8	14	not significant
ERLIN2	c201030.graph_c2_seq3	NA	NA	13	3	not significant
PIKFYVE	c202932.graph_c1_seq4	NA	NA	9	10	not significant
ASPH	c196348.graph_c1_seq4	NA	NA	11	11	not significant
EXOSC8	c192967.graph_c1_seq57	NA	NA	16	4	not significant
ZDHHC3	c194955.graph_c0_seq2	NA	NA	14	1	not significant
HINFP	c203900.graph_c4_seq28	NA	NA	11	7	not significant
ARSG	c187554.graph_c0_seq12	NA	NA	11	3	not significant
PEX16	c195236.graph_c1_seq27	NA	NA	15	6	not significant
ARHGEF18	c195158.graph_c6_seq5	NA	NA	5	6	not significant
NCF2	c196932.graph_c1_seq31	NA	NA	10	8	not significant
SPIRE2	c202434.graph_c2_seq7	NA	NA	9	6	not significant
KIAA2013	c194431.graph_c1_seq2	NA	NA	11	8	not significant
CMTM7	c196480.graph_c0_seq1	NA	NA	13	4	not significant
PPP6R3	c191108.graph_c1_seq17	NA	NA	13	2	not significant
DCTN2	c174938.graph_c1_seq2	NA	NA	16	5	not significant
POLK	c202000.graph_c2_seq2	NA	NA	11	9	not significant
TSTA3	c198278.graph_c0_seq49	NA	NA	14	5	not significant
NAT1	c191033.graph_c0_seq1	NA	NA	12	1	not significant
CTNNB1	c158163.graph_c0_seq1	NA	NA	15	3	not significant
GFAP	c174049.graph_c0_seq10	NA	NA	7	2	not significant
MIER2	c196232.graph_c0_seq44	NA	NA	12	11	not significant
VWA7	c202396.graph_c3_seq64	NA	NA	8	4	not significant
SAP30BP	c195852.graph_c1_seq21	NA	NA	15	1	not significant
PIANP	c141627.graph_c0_seq2	NA	NA	14	5	not significant
SLC16A10	c199424.graph_c1_seq2	NA	NA	12	7	not significant
MYO1B	c200178.graph_c0_seq3	NA	NA	7	2	not significant
SENP1	c175830.graph_c0_seq2	NA	NA	13	11	not significant
HINT2	c164237.graph_c1_seq1	NA	NA	13	2	not significant
FBL	c199409.graph_c5_seq24	NA	NA	15	1	not significant
TTC22	c202836.graph_c0_seq4	NA	NA	7	5	not significant
EDN2	c144467.graph_c0_seq2	NA	NA	7	4	not significant
SLC16A3	c141302.graph_c0_seq2	NA	NA	12	4	not significant
EPB41	c196679.graph_c0_seq13	NA	NA	11	12	not significant
IGBP1	c189314.graph_c3_seq7	NA	NA	14	1	not significant
CCDC181	c184266.graph_c0_seq5	NA	NA	11	3	not significant
MARK1	c188972.graph_c0_seq3	NA	NA	10	8	not significant
CALML4	c167651.graph_c1_seq2	NA	NA	6	9	not significant
POU1F1	c142403.graph_c0_seq1	NA	NA	9	3	not significant
LOC721291	c183841.graph_c1_seq3	NA	NA	12	2	not significant
SFN	c333006.graph_c0_seq1	NA	NA	13	0	not significant
ALDH1A1	c203559.graph_c1_seq2	NA	NA	15	6	not significant
BCO2	c186643.graph_c1_seq29	NA	NA	10	7	not significant
MGAT4B	c178110.graph_c1_seq4	NA	NA	16	2	not significant
P2RX4	c173481.graph_c0_seq3	NA	NA	13	7	not significant
P2RX4	c173481.graph_c0_seq2	NA	NA	13	7	not significant
SMC4	c195864.graph_c3_seq7	NA	NA	14	13	not significant
OXCT1	c166209.graph_c0_seq1	NA	NA	15	1	not significant
SLC25A1A	c197279.graph_c4_seq4	NA	NA	14	6	not significant
SLC25A1A	c197279.graph_c4_seq9	NA	NA	14	6	not significant
CCBE1	c198796.graph_c0_seq15	NA	NA	10	7	not significant
C3	c190901.graph_c0_seq1	NA	NA	14	3	not significant
BBC3	c195261.graph_c1_seq1	NA	NA	6	5	not significant
SCAF8	c185046.graph_c0_seq1	NA	NA	12	8	not significant
CASP8AP2	c197200.graph_c0_seq8	NA	NA	6	6	not significant
IGF1	c144327.graph_c0_seq1	NA	NA	13	1	not significant
METRNL	c141597.graph_c0_seq1	NA	NA	12	7	not significant
ICK	c187743.graph_c0_seq9	NA	NA	12	13	not significant
IDI1	c159964.graph_c0_seq1	NA	NA	11	4	not significant
SLC12A8	c195361.graph_c0_seq11	NA	NA	9	3	not significant
ACCS	c202787.graph_c1_seq65	NA	NA	9	5	not significant
MTFMT	c196354.graph_c1_seq2	NA	NA	12	5	not significant
B3GNT9	c198183.graph_c3_seq1	NA	NA	10	8	not significant
SLC6A12	c196205.graph_c1_seq140	NA	NA	10	8	not significant
TOLLIP	c192567.graph_c0_seq1	NA	NA	13	2	not significant
BRIX1	c190496.graph_c3_seq1	NA	NA	14	4	not significant
BRF1	c199091.graph_c3_seq32	NA	NA	10	4	not significant
FGL2	c196614.graph_c0_seq1	NA	NA	7	10	not significant
SERPINB1	c196127.graph_c1_seq1	NA	NA	11	3	not significant
ASAH2	c194075.graph_c0_seq7	NA	NA	10	2	not significant
TMPRSS6	c196469.graph_c0_seq23	NA	NA	9	13	not significant
KCNJ15	c192014.graph_c0_seq6	NA	NA	16	1	not significant
KCTD19	c162541.graph_c0_seq5	NA	NA	10	6	not significant
NRCAM	c197606.graph_c2_seq25	NA	NA	11	9	not significant
NRCAM	c197606.graph_c2_seq26	NA	NA	11	9	not significant
LOC100493171	c183373.graph_c0_seq2	NA	NA	13	4	not significant
AQP7	c194325.graph_c0_seq4	NA	NA	9	1	not significant
NIN	c203070.graph_c0_seq18	NA	NA	6	18	not significant
SNX29	c200131.graph_c0_seq3	NA	NA	10	0	not significant
PDE2A	c200638.graph_c1_seq35	NA	NA	13	1	not significant
DNAH10	c203719.graph_c0_seq6	NA	NA	9	21	not significant
LUM	c182710.graph_c0_seq1	NA	NA	15	5	not significant
SMARCA4	c203405.graph_c0_seq3	NA	NA	10	1	not significant
CC2D1B	c200242.graph_c1_seq68	NA	NA	13	17	not significant
PSCA	c110575.graph_c0_seq1	NA	NA	12	1	not significant
VASN	c194066.graph_c0_seq1	NA	NA	12	7	not significant
HPS3	c192668.graph_c1_seq2	NA	NA	9	1	not significant
SNRNP35	c179936.graph_c1_seq1	NA	NA	11	3	not significant
MYOC	c172457.graph_c0_seq1	NA	NA	12	6	not significant
PDE2A	c200638.graph_c1_seq43	NA	NA	13	1	not significant
ARL11	c185634.graph_c0_seq1	NA	NA	12	0	not significant
MRTO4	c183357.graph_c1_seq7	NA	NA	14	3	not significant
GFM2	c196368.graph_c1_seq41	NA	NA	10	14	not significant
SPATS2	c184102.graph_c0_seq1	NA	NA	14	7	not significant
DCTN2	c174938.graph_c1_seq3	NA	NA	16	5	not significant
MYO9B	c202937.graph_c3_seq44	NA	NA	8	4	not significant
P4HA3	c190567.graph_c0_seq18	NA	NA	9	8	not significant
DENND6A	c200932.graph_c4_seq19	NA	NA	13	6	not significant
SCRN3	c203033.graph_c0_seq110	NA	NA	9	3	not significant
PABPN1L	c202552.graph_c2_seq4	NA	NA	6	15	not significant
SLC35C2	c197047.graph_c0_seq14	NA	NA	15	1	not significant
PHLPP1	c199343.graph_c1_seq1	NA	NA	12	10	not significant
IBTK	c202349.graph_c0_seq3	NA	NA	14	3	not significant
ASPH	c196348.graph_c1_seq14	NA	NA	11	11	not significant
KCNH2	c200689.graph_c0_seq68	NA	NA	5	7	not significant
NGDN	c171218.graph_c0_seq3	NA	NA	14	3	not significant
PTPRR	c188634.graph_c0_seq8	NA	NA	11	3	not significant
ACSL6	c197827.graph_c0_seq2	NA	NA	12	8	not significant
RABGGTB	c200546.graph_c5_seq35	NA	NA	15	1	not significant
ACSL6	c197827.graph_c0_seq3	NA	NA	12	8	not significant
TRNAU1AP	c197112.graph_c0_seq23	NA	NA	11	3	not significant
GNA15	c178731.graph_c0_seq8	NA	NA	8	2	not significant
DNAJC28	c202284.graph_c4_seq2	NA	NA	17	3	not significant
NGDN	c171218.graph_c0_seq4	NA	NA	14	3	not significant
ITPRIPL2	c186105.graph_c0_seq1	NA	NA	8	3	not significant
PARP1	c195015.graph_c2_seq1	NA	NA	15	14	not significant
PLD5	c201651.graph_c0_seq10	NA	NA	11	4	not significant
GPT	c203636.graph_c1_seq25	NA	NA	13	4	not significant
NISCH	c199382.graph_c2_seq11	NA	NA	13	8	not significant
ZNF341	c170746.graph_c0_seq4	NA	NA	7	4	not significant
NRCAM	c197606.graph_c2_seq27	NA	NA	11	9	not significant
HRH2	c201780.graph_c0_seq15	NA	NA	12	5	not significant
PSMD5	c155098.graph_c0_seq1	NA	NA	14	5	not significant
NUDCD3	c195615.graph_c2_seq2	NA	NA	12	3	not significant
AJUBA	c194772.graph_c1_seq12	NA	NA	9	13	not significant
ADAP2	c198333.graph_c0_seq6	NA	NA	10	4	not significant
FMNL2	c195999.graph_c3_seq4	NA	NA	13	5	not significant
ETNK2	c199175.graph_c0_seq10	NA	NA	11	4	not significant
LUZP2	c205368.graph_c0_seq1	NA	NA	12	5	not significant
RXFP1	c194490.graph_c0_seq24	NA	NA	10	8	not significant
GPLD1	c197760.graph_c0_seq9	NA	NA	9	6	not significant
NDNL2	c205518.graph_c0_seq1	NA	NA	16	5	not significant
RSPH1	c200740.graph_c0_seq56	NA	NA	9	2	not significant
SETBP1	c199109.graph_c0_seq3	NA	NA	10	26	not significant
PRSS37	c164807.graph_c0_seq1	NA	NA	10	17	not significant
OGFOD1	c199575.graph_c0_seq7	NA	NA	14	9	not significant
FZR1	c200713.graph_c11_seq2	NA	NA	11	1	not significant
TECTA	c191170.graph_c0_seq6	NA	NA	8	6	not significant
LRRCC1	c197121.graph_c0_seq50	NA	NA	13	2	not significant
RCL1	c195609.graph_c1_seq7	NA	NA	13	3	not significant
CPXM2	c159689.graph_c0_seq2	NA	NA	11	6	not significant
SRRM4	c177774.graph_c0_seq6	NA	NA	7	6	not significant
KIAA1324L	c200772.graph_c7_seq2	NA	NA	11	8	not significant
HABP2	c171814.graph_c0_seq4	NA	NA	12	6	not significant
RELL1	c194979.graph_c1_seq13	NA	NA	14	3	not significant
XRCC1_10	c202128.graph_c0_seq54	NA	NA	10	6	not significant
HENMT1	c199258.graph_c1_seq36	NA	NA	9	2	not significant
MAPK8IP1	c198626.graph_c3_seq48	NA	NA	13	3	not significant
PTPN13	c199051.graph_c0_seq16	NA	NA	10	9	not significant
LARP4B	c199787.graph_c2_seq7	NA	NA	14	6	not significant
MLH3	c202838.graph_c2_seq49	NA	NA	6	3	not significant
PAK4	c184055.graph_c1_seq10	NA	NA	11	4	not significant
ABHD16A	c190843.graph_c0_seq33	NA	NA	13	4	not significant
HNRNPA2B1	c188332.graph_c1_seq1	NA	NA	16	2	not significant
HNRNPA2B1	c182721.graph_c0_seq2	NA	NA	16	2	not significant
PALMD	c188008.graph_c2_seq2	NA	NA	14	7	not significant
DNAJC21	c186889.graph_c2_seq2	NA	NA	15	3	not significant
BRF1	c199091.graph_c3_seq25	NA	NA	9	4	not significant
FAIM2	c198538.graph_c6_seq1	NA	NA	14	2	not significant
CCBL1	c194790.graph_c0_seq72	NA	NA	14	5	not significant
BRF1	c199091.graph_c3_seq29	NA	NA	12	7	not significant
ABCB8	c201109.graph_c2_seq17	NA	NA	13	9	not significant
MED11	c168676.graph_c0_seq1	NA	NA	16	2	not significant
GDPD2	c200180.graph_c0_seq34	NA	NA	10	9	not significant
DOC2A	c173310.graph_c0_seq4	NA	NA	11	4	not significant
ZDHHC16	c198125.graph_c1_seq90	NA	NA	13	4	not significant
ZDHHC16	c198125.graph_c1_seq4	NA	NA	13	4	not significant
ERRFI1	c202874.graph_c1_seq10	NA	NA	13	9	not significant
DHX58	c199896.graph_c4_seq19	NA	NA	7	17	not significant
NKRF	c174411.graph_c0_seq2	NA	NA	11	10	not significant
ARHGDIA	c214253.graph_c0_seq1	NA	NA	16	1	not significant
SLC26A3	c193036.graph_c0_seq15	NA	NA	8	2	not significant
KCNA10	c343558.graph_c0_seq1	NA	NA	8	4	not significant
SLC12A4	c193590.graph_c3_seq12	NA	NA	13	5	not significant
P2RY2	c203556.graph_c1_seq56	NA	NA	13	4	not significant
PCDHGA8	c195718.graph_c0_seq1	NA	NA	5	2	not significant
NUP43	c150245.graph_c2_seq3	NA	NA	14	8	not significant
BMP4	c166387.graph_c0_seq4	NA	NA	16	2	not significant
EIF2A	c171642.graph_c0_seq3	NA	NA	16	3	not significant
GATSL3	c176507.graph_c0_seq14	NA	NA	14	5	not significant
ASIC5	c186262.graph_c0_seq4	NA	NA	9	3	not significant
LYAR	c191770.graph_c0_seq11	NA	NA	12	10	not significant
CASP7	c191469.graph_c0_seq7	NA	NA	13	11	not significant
CASP7	c191469.graph_c0_seq1	NA	NA	13	11	not significant
CAMK1	c198275.graph_c5_seq23	NA	NA	15	1	not significant
MAP2	c194592.graph_c0_seq1	NA	NA	12	21	not significant
TAGLN2	c139308.graph_c0_seq1	NA	NA	16	4	not significant
SEC14L5	c203320.graph_c2_seq14	NA	NA	10	1	not significant
SIN3B	c198321.graph_c1_seq11	NA	NA	8	1	not significant
HBEGF	c195285.graph_c0_seq6	NA	NA	11	1	not significant
S100A16	c290279.graph_c0_seq1	NA	NA	17	1	not significant
RIPK1	c200363.graph_c0_seq2	NA	NA	9	4	not significant
ACAD8	c173720.graph_c0_seq9	NA	NA	15	7	not significant
RXFP1	c194490.graph_c0_seq18	NA	NA	9	9	not significant
ZC3H11A	c196807.graph_c1_seq3_PART1	NA	NA	15	5	not significant
BBS12	c185066.graph_c1_seq2	NA	NA	7	8	not significant
KIAA1841	c200351.graph_c0_seq33	NA	NA	9	9	not significant
LRBA	c199995.graph_c1_seq1	NA	NA	11	3	not significant
ABHD4	c161618.graph_c1_seq2	NA	NA	15	1	not significant
FGF1	c197523.graph_c0_seq9	NA	NA	14	1	not significant
USP38	c194229.graph_c0_seq1	NA	NA	13	6	not significant
RUFY2	c202953.graph_c4_seq51	NA	NA	10	3	not significant
SLC25A34	c202636.graph_c0_seq49	NA	NA	11	11	not significant
DCTN1	c199957.graph_c0_seq57	NA	NA	14	3	not significant
SEC24D	c183843.graph_c0_seq4	NA	NA	14	15	not significant
MAT2B	c160951.graph_c1_seq3	NA	NA	16	3	not significant
MAT2B	c160951.graph_c1_seq1	NA	NA	16	3	not significant
FAM115C	c196641.graph_c0_seq8	NA	NA	9	2	not significant
MCOLN3	c195732.graph_c0_seq13	NA	NA	9	10	not significant
GALNT16	c180412.graph_c0_seq1	NA	NA	12	3	not significant
DNALI1	c188955.graph_c0_seq5	NA	NA	10	3	not significant
HOXA13	c194409.graph_c0_seq1	NA	NA	7	1	not significant
PUS7L	c195131.graph_c0_seq2	NA	NA	10	17	not significant
LENG8	c189108.graph_c0_seq6	NA	NA	10	4	not significant
TSC22D4	c198704.graph_c3_seq3	NA	NA	12	3	not significant
SPRED3	c200116.graph_c0_seq32	NA	NA	10	6	not significant
ARHGEF19	c200122.graph_c0_seq29	NA	NA	8	6	not significant
PODN	c203662.graph_c0_seq16	NA	NA	10	4	not significant
SCML4	c192167.graph_c1_seq8	NA	NA	8	3	not significant
WDR37	c189755.graph_c0_seq6	NA	NA	14	2	not significant
UEVLD	c202280.graph_c0_seq9	NA	NA	9	14	not significant
ATRIP	c189851.graph_c0_seq5	NA	NA	8	13	not significant
ERO1LB	c192711.graph_c0_seq2	NA	NA	13	2	not significant
PRDX6	c160644.graph_c0_seq2	NA	NA	16	4	not significant
UNC93A	c202464.graph_c1_seq11	NA	NA	7	2	not significant
SLC12A4	c193590.graph_c3_seq23	NA	NA	11	4	not significant
F7	c202687.graph_c1_seq33	NA	NA	12	5	not significant
ACTR5	c191510.graph_c0_seq8	NA	NA	9	6	not significant
FRMD3	c159608.graph_c0_seq9	NA	NA	8	17	not significant
FAM192A	c203080.graph_c3_seq12	NA	NA	16	2	not significant
SLITRK5	c192647.graph_c0_seq1	NA	NA	12	4	not significant
RNF26	c204607.graph_c0_seq1	NA	NA	13	5	not significant
RSPO1	c193328.graph_c0_seq22	NA	NA	11	2	not significant
RSPO1	c193328.graph_c0_seq17	NA	NA	11	2	not significant
SHPRH	c202036.graph_c5_seq27	NA	NA	13	21	not significant
FGB	c211710.graph_c0_seq1	NA	NA	16	5	not significant
PEAK1	c201623.graph_c0_seq10	NA	NA	11	18	not significant
PLD6	c187908.graph_c0_seq12	NA	NA	8	2	not significant
MYO10_9	c201791.graph_c4_seq24	NA	NA	9	3	not significant
XYLT2	c203291.graph_c0_seq15	NA	NA	11	4	not significant
BLM	c199752.graph_c2_seq7	NA	NA	10	12	not significant
RNF133	c272312.graph_c0_seq1	NA	NA	7	4	not significant
NAP1L4	c203057.graph_c8_seq1	NA	NA	15	1	not significant
RAB22A	c171116.graph_c0_seq1	NA	NA	13	1	not significant
CPZ_10	c168140.graph_c0_seq4	NA	NA	8	3	not significant
RBP4	c173372.graph_c2_seq1	NA	NA	15	6	not significant
FHL5	c171410.graph_c0_seq1	NA	NA	10	4	not significant
ADCY1	c152152.graph_c0_seq1	NA	NA	12	1	not significant
MGST3	c204046.graph_c0_seq1	NA	NA	16	3	not significant
CWF19L1	c176191.graph_c0_seq6	NA	NA	11	6	not significant
ZFYVE1	c193310.graph_c0_seq1	NA	NA	12	5	not significant
ALG6	c200111.graph_c0_seq6	NA	NA	12	5	not significant
CLUH	c195003.graph_c0_seq34	NA	NA	14	7	not significant
ABCA7	c201519.graph_c4_seq58	NA	NA	9	8	not significant
ITGA7	c202259.graph_c8_seq21	NA	NA	12	9	not significant
SLC6A4	c192337.graph_c0_seq2	NA	NA	13	4	not significant
FBXO40	c167788.graph_c0_seq5	NA	NA	9	6	not significant
SLC25A42	c199587.graph_c2_seq50	NA	NA	9	2	not significant
KNTC1	c202740.graph_c0_seq19	NA	NA	9	5	not significant
ANXA13	c188274.graph_c0_seq1	NA	NA	10	3	not significant
ROS1	c190635.graph_c0_seq2	NA	NA	8	2	not significant
MED10	c181356.graph_c0_seq1	NA	NA	16	1	not significant
PET112	c195470.graph_c0_seq2	NA	NA	13	10	not significant
PRDM15	c198197.graph_c0_seq17	NA	NA	10	7	not significant
DNAI1	c199972.graph_c0_seq49	NA	NA	10	12	not significant
OLFR1247	c179938.graph_c0_seq13	NA	NA	5	2	not significant
LOC691853	c198216.graph_c0_seq3	NA	NA	14	7	not significant
SP2353	c202202.graph_c0_seq3	NA	NA	11	15	not significant
SUN2	c176501.graph_c1_seq1	NA	NA	11	4	not significant
DTHD1	c201296.graph_c0_seq12	NA	NA	9	1	not significant
LGI4	c197777.graph_c1_seq52	NA	NA	9	4	not significant
YARS	c201174.graph_c1_seq8	NA	NA	15	8	not significant
TSSK6	c188734.graph_c6_seq2	NA	NA	12	3	not significant
PLD5	c201651.graph_c0_seq7	NA	NA	11	4	not significant
MGME1	c182889.graph_c0_seq2	NA	NA	10	14	not significant
ADRA2A	c233569.graph_c0_seq1	NA	NA	8	3	not significant
MPV17L2	c196876.graph_c0_seq6	NA	NA	8	3	not significant
SNX15	c194026.graph_c0_seq16	NA	NA	13	8	not significant
CCDC47	c203548.graph_c0_seq16	NA	NA	13	3	not significant
MRPL30	c165405.graph_c0_seq5	NA	NA	14	7	not significant
ARL4D	c156326.graph_c0_seq1	NA	NA	9	2	not significant
VWA1	c159842.graph_c0_seq2	NA	NA	6	1	not significant
CPA3	c179160.graph_c0_seq2	NA	NA	10	3	not significant
SUCO	c194960.graph_c2_seq4	NA	NA	12	18	not significant
MCTP2	c198182.graph_c0_seq10	NA	NA	9	2	not significant
HTR3A	c261334.graph_c0_seq1	NA	NA	10	3	not significant
LOC100360439	c145029.graph_c0_seq1	NA	NA	16	0	not significant
LIG3	c197934.graph_c2_seq33	NA	NA	10	6	not significant
MAP3K8	c199408.graph_c2_seq22	NA	NA	10	4	not significant
SH3BP4	c196102.graph_c3_seq1	NA	NA	11	2	not significant
SH3BP1	c199468.graph_c2_seq23	NA	NA	8	3	not significant
RMI1	c197020.graph_c0_seq37	NA	NA	9	2	not significant
SMIM19	c200022.graph_c4_seq2	NA	NA	15	4	not significant
OBFC1	c198901.graph_c3_seq25	NA	NA	11	2	not significant
FAM65A	c201081.graph_c0_seq40	NA	NA	10	4	not significant
MTHFD1	c192544.graph_c3_seq6	NA	NA	15	18	not significant
ZNF541	c178124.graph_c0_seq11	NA	NA	9	6	not significant
ALDH1L1	c193453.graph_c0_seq2	NA	NA	12	7	not significant
FUT10	c191787.graph_c3_seq10	NA	NA	11	1	not significant
IRAK3	c195004.graph_c1_seq4	NA	NA	5	3	not significant
FBP1	c197304.graph_c2_seq2	NA	NA	15	3	not significant
AP1AR	c202569.graph_c2_seq2	NA	NA	14	6	not significant
BSPRY	c200461.graph_c3_seq14	NA	NA	10	10	not significant
RAB43	c199662.graph_c2_seq26	NA	NA	10	2	not significant
CPZ_10	c168140.graph_c0_seq3	NA	NA	8	3	not significant
PPP2R3A	c153159.graph_c0_seq2	NA	NA	10	1	not significant
BPTF	c200170.graph_c0_seq68	NA	NA	10	3	not significant
SYTL2	c197861.graph_c2_seq15	NA	NA	5	2	not significant
AGER	c190528.graph_c0_seq1	NA	NA	13	2	not significant
PON1	c140381.graph_c0_seq1	NA	NA	15	5	not significant
SLC35G1	c176723.graph_c0_seq3	NA	NA	11	6	not significant
SH3BGRL3	c204153.graph_c0_seq1	NA	NA	16	2	not significant
FNBP1	c199870.graph_c0_seq26	NA	NA	7	5	not significant
LGR5	c189209.graph_c0_seq1	NA	NA	11	11	not significant
FAM65A	c201081.graph_c0_seq15	NA	NA	10	4	not significant
CCDC149	c198817.graph_c1_seq2	NA	NA	9	10	not significant
GPR19	c193654.graph_c0_seq3	NA	NA	13	5	not significant
KCNJ2	c204302.graph_c0_seq1	NA	NA	14	1	not significant
TMEM242	c199220.graph_c0_seq2	NA	NA	16	5	not significant
TMEM246	c192418.graph_c3_seq11	NA	NA	16	1	not significant
PLEKHO2	c199122.graph_c0_seq3	NA	NA	5	6	not significant
PDE6H	c180292.graph_c0_seq8	NA	NA	7	10	not significant
SPTY2D1	c192996.graph_c1_seq2	NA	NA	12	1	not significant
THSD7B	c185515.graph_c0_seq1	NA	NA	10	11	not significant
ATHL1	c199882.graph_c0_seq21	NA	NA	10	7	not significant
TRPM3	c202357.graph_c1_seq97	NA	NA	12	6	not significant
RCC1	c198011.graph_c5_seq27	NA	NA	10	3	not significant
RCC1	c198011.graph_c5_seq30	NA	NA	10	3	not significant
TMEM51	c196713.graph_c0_seq8	NA	NA	12	2	not significant
GAA	c194812.graph_c0_seq11	NA	NA	13	11	not significant
FAM13A	c201920.graph_c2_seq4	NA	NA	13	7	not significant
TTC17	c200843.graph_c2_seq6	NA	NA	13	8	not significant
TRPM3	c202357.graph_c1_seq28	NA	NA	12	6	not significant
TRPM3	c202357.graph_c1_seq92	NA	NA	12	6	not significant
TRPM3	c202357.graph_c1_seq23	NA	NA	12	6	not significant
FXYD1	c107463.graph_c1_seq1	NA	NA	15	1	not significant
MFHAS1	c202633.graph_c3_seq4	NA	NA	10	5	not significant
LMO1	c175504.graph_c0_seq8	NA	NA	12	0	not significant
CCNG1	c204291.graph_c0_seq1	NA	NA	14	6	not significant
GPR123	c179351.graph_c0_seq1	NA	NA	11	4	not significant
SEMA4F	c191795.graph_c0_seq9	NA	NA	8	10	not significant
RPP30	c200521.graph_c1_seq8	NA	NA	15	2	not significant
ADAMTSL3	c201545.graph_c1_seq3	NA	NA	7	3	not significant
OPTN	c198531.graph_c1_seq1	NA	NA	16	9	not significant
UNC93B1	c201979.graph_c2_seq14	NA	NA	11	8	not significant
NIPA1	c156254.graph_c0_seq2	NA	NA	11	1	not significant
SYN3	c202748.graph_c1_seq29	NA	NA	10	5	not significant
CHD7	c199241.graph_c0_seq46	NA	NA	14	26	not significant
SNRNP48	c197914.graph_c3_seq13	NA	NA	13	5	not significant
ECT2	c192758.graph_c0_seq1	NA	NA	10	20	not significant
ECT2	c192758.graph_c0_seq8	NA	NA	10	20	not significant
CEP131	c199951.graph_c0_seq42	NA	NA	10	9	not significant
PHYHD1	c197995.graph_c5_seq29	NA	NA	12	3	not significant
SHPK	c190189.graph_c0_seq24	NA	NA	13	10	not significant
MTAP	c196985.graph_c3_seq5	NA	NA	10	4	not significant
OTUB2	c194068.graph_c7_seq7	NA	NA	14	2	not significant
CLIP1	c195137.graph_c5_seq45	NA	NA	12	18	not significant
CLIP1	c195137.graph_c5_seq64	NA	NA	12	18	not significant
ALAD	c168283.graph_c0_seq1	NA	NA	16	5	not significant
PRRC2C	c199342.graph_c1_seq12	NA	NA	13	22	not significant
ADAMTS1	c184093.graph_c0_seq2	NA	NA	13	21	not significant
C8B	c190564.graph_c0_seq3	NA	NA	12	1	not significant
THBS1	c188586.graph_c0_seq1	NA	NA	12	7	not significant
KIF7	c201552.graph_c0_seq13	NA	NA	7	10	not significant
FAM65A	c201081.graph_c0_seq56	NA	NA	10	4	not significant
PLEKHM3	c198215.graph_c0_seq12	NA	NA	12	17	not significant
PTK6	c196279.graph_c0_seq75	NA	NA	5	6	not significant
DOCK5	c203605.graph_c0_seq5	NA	NA	11	7	not significant
ARID5B	c181974.graph_c0_seq5	NA	NA	12	31	not significant
TRAFD1	c196698.graph_c6_seq7	NA	NA	14	1	not significant
BBS7	c190016.graph_c0_seq3	NA	NA	11	4	not significant
PTDSS2	c193012.graph_c0_seq3	NA	NA	14	3	not significant
AGAP_AGAP006650	c196558.graph_c0_seq2	NA	NA	14	4	not significant
ESRRA	c171874.graph_c0_seq5_PART0	NA	NA	14	3	not significant
PLSCR4	c200915.graph_c2_seq2	NA	NA	15	6	not significant
SEPT9	c196053.graph_c0_seq2	NA	NA	13	1	not significant
PFDN5	c199746.graph_c18_seq4	NA	NA	16	2	not significant
CPLX3	c239046.graph_c0_seq1	NA	NA	13	2	not significant
MON2	c195032.graph_c1_seq5	NA	NA	12	4	not significant
CBX4	c202330.graph_c4_seq6	NA	NA	3	2	not significant
EPN1	c189699.graph_c2_seq7	NA	NA	10	2	not significant
ST3GAL1	c202400.graph_c0_seq4	NA	NA	13	10	not significant
ARPC5	c110816.graph_c0_seq1	NA	NA	15	1	not significant
CLTA	c181165.graph_c0_seq2	NA	NA	15	2	not significant
AADACL2	c186978.graph_c1_seq2	NA	NA	8	15	not significant
FOPNL	c199504.graph_c1_seq4	NA	NA	12	7	not significant
CLTA	c181165.graph_c0_seq6	NA	NA	15	2	not significant
UQCRC1	c153388.graph_c0_seq3	NA	NA	14	4	not significant
IGSF11	c183083.graph_c0_seq4	NA	NA	13	9	not significant
IGSF11	c183083.graph_c0_seq5	NA	NA	13	9	not significant
UNC45A	c198011.graph_c6_seq20	NA	NA	14	4	not significant
EPN1	c189699.graph_c2_seq13	NA	NA	10	3	not significant
VPS45	c159625.graph_c0_seq2	NA	NA	12	3	not significant
C2CD4C	c145015.graph_c0_seq1	NA	NA	9	2	not significant
CXXC5	c181017.graph_c0_seq4	NA	NA	14	2	not significant
ARHGEF37	c201112.graph_c0_seq8	NA	NA	11	0	not significant
AOS1	c183820.graph_c0_seq1	NA	NA	16	5	not significant
FAM21C	c199372.graph_c0_seq9	NA	NA	7	3	not significant
PTPLB	c187860.graph_c0_seq1	NA	NA	14	2	not significant
HSPA9	c166933.graph_c0_seq1	NA	NA	16	1	not significant
ATRIP	c189851.graph_c0_seq2	NA	NA	11	3	not significant
TCF23	c201221.graph_c4_seq3	NA	NA	7	2	not significant
FRYL	c200464.graph_c0_seq27	NA	NA	13	19	not significant
RARG	c196722.graph_c2_seq30	NA	NA	10	1	not significant
KLK8	c190871.graph_c0_seq4	NA	NA	12	6	not significant
CFL2	c257683.graph_c0_seq1	NA	NA	16	0	not significant
ZNF398	c194586.graph_c3_seq5	NA	NA	9	8	not significant
HECTD3	c200520.graph_c0_seq68	NA	NA	11	4	not significant
CEP85	c189570.graph_c1_seq3	NA	NA	11	10	not significant
NAT9	c199311.graph_c0_seq18	NA	NA	10	5	not significant
KLHL10	c202177.graph_c3_seq6	NA	NA	10	4	not significant
CYP27A1	c204180.graph_c0_seq1	NA	NA	15	2	not significant
RGS2	c197307.graph_c0_seq6	NA	NA	15	2	not significant
BICD1	c194254.graph_c3_seq5	NA	NA	12	3	not significant
STOM	c154225.graph_c0_seq1	NA	NA	16	2	not significant
USP21	c203306.graph_c4_seq45	NA	NA	13	8	not significant
KIAA2018	c162440.graph_c0_seq2	NA	NA	12	3	not significant
ACAP1	c200841.graph_c2_seq23	NA	NA	7	5	not significant
FEZF2	c189505.graph_c0_seq3	NA	NA	11	7	not significant
TEKT4	c187224.graph_c0_seq9	NA	NA	10	19	not significant
PCNP	c189921.graph_c3_seq2	NA	NA	16	2	not significant
ZNF641	c196974.graph_c0_seq4	NA	NA	11	6	not significant
PRC1	c192613.graph_c0_seq26	NA	NA	9	2	not significant
PRC1	c192613.graph_c0_seq27	NA	NA	9	2	not significant
ALKBH7	c201013.graph_c1_seq13_PART0	NA	NA	14	2	not significant
E2F4	c157258.graph_c0_seq3	NA	NA	15	5	not significant
COPS4	c164052.graph_c0_seq1	NA	NA	12	1	not significant
NPAS3	c196683.graph_c2_seq18	NA	NA	8	19	not significant
CDC25B	c202053.graph_c6_seq15	NA	NA	10	2	not significant
NUDT5	c193191.graph_c3_seq7	NA	NA	16	3	not significant
TMEM184A	c186277.graph_c0_seq11	NA	NA	9	11	not significant
NPAS3	c196683.graph_c2_seq9	NA	NA	8	19	not significant
NPAS3	c196683.graph_c2_seq3	NA	NA	8	19	not significant
NPAS3	c196683.graph_c2_seq14	NA	NA	8	19	not significant
CDC20	c185108.graph_c0_seq25	NA	NA	14	6	not significant
MRC2	c201639.graph_c0_seq7	NA	NA	12	7	not significant
GRIN3A	c192618.graph_c0_seq1	NA	NA	11	14	not significant
TMEM236	c191755.graph_c0_seq18	NA	NA	10	1	not significant
GLE1	c189776.graph_c0_seq3	NA	NA	11	10	not significant
SLC44A2	c203617.graph_c5_seq4	NA	NA	15	4	not significant
SLC44A2	c203617.graph_c5_seq13	NA	NA	15	4	not significant
OSER1	c168383.graph_c0_seq1	NA	NA	16	4	not significant
PRR12	c179353.graph_c0_seq1	NA	NA	7	5	not significant
CLTA	c181165.graph_c0_seq4	NA	NA	15	3	not significant
TBK1	c186971.graph_c6_seq2	NA	NA	14	6	not significant
RANGRF	c181517.graph_c0_seq3	NA	NA	15	3	not significant
MYO9A	c198947.graph_c1_seq13	NA	NA	9	1	not significant
PAX5	c201704.graph_c0_seq9	NA	NA	8	0	not significant
EXOC6	c182068.graph_c0_seq2	NA	NA	10	5	not significant
EXOC6	c182068.graph_c0_seq3	NA	NA	10	5	not significant
LGI3	c190991.graph_c3_seq9	NA	NA	15	2	not significant
TMEM17	c194793.graph_c4_seq2	NA	NA	14	3	not significant
RCC1	c198011.graph_c5_seq1	NA	NA	11	2	not significant
TYW1	c196233.graph_c1_seq3	NA	NA	9	7	not significant
EPS8	c199764.graph_c0_seq5	NA	NA	13	20	not significant
RHPN1	c202789.graph_c0_seq107	NA	NA	7	6	not significant
IL11RA	c199726.graph_c17_seq11	NA	NA	14	2	not significant
TOMM22	c197123.graph_c1_seq2	NA	NA	16	1	not significant
ACSL4	c155433.graph_c0_seq3	NA	NA	13	12	not significant
JAK3	c201337.graph_c0_seq14	NA	NA	8	12	not significant
JRK	c203385.graph_c0_seq2	NA	NA	12	1	not significant
PSMB1	c204093.graph_c0_seq1	NA	NA	15	3	not significant
TBC1D21	c155773.graph_c0_seq1	NA	NA	10	5	not significant
LOC699131	c200467.graph_c0_seq1	NA	NA	11	25	not significant
PDS5A	c184891.graph_c0_seq6	NA	NA	11	5	not significant
APOPT1	c172095.graph_c0_seq3	NA	NA	13	8	not significant
FAM65A	c201081.graph_c0_seq58	NA	NA	10	13	not significant
C9ORF169	c197741.graph_c0_seq1	NA	NA	12	1	not significant
UBE2J1	c196613.graph_c0_seq1	NA	NA	13	4	not significant
SDHD	c202820.graph_c0_seq4	NA	NA	14	15	not significant
LIPN	c197244.graph_c0_seq24	NA	NA	9	2	not significant
C14ORF2	c149027.graph_c0_seq1	NA	NA	14	8	not significant
RRAD	c156435.graph_c0_seq9	NA	NA	13	8	not significant
PDCL2	c155312.graph_c0_seq3	NA	NA	8	5	not significant
KDM5A	c202459.graph_c4_seq83	NA	NA	9	7	not significant
RNF5	c196574.graph_c0_seq1	NA	NA	16	2	not significant
SPNS3	c192522.graph_c0_seq1	NA	NA	11	4	not significant
SLC37A3	c189733.graph_c2_seq4	NA	NA	12	2	not significant
FTSJ3	c256308.graph_c0_seq1	NA	NA	12	1	not significant
CENPA	c198116.graph_c0_seq3	NA	NA	8	1	not significant
SPTBN2	c191810.graph_c0_seq3	NA	NA	12	11	not significant
PLEKHG4	c195222.graph_c0_seq48	NA	NA	8	1	not significant
TUBA1B	c196289.graph_c0_seq5	NA	NA	10	1	not significant
USH1G	c158642.graph_c0_seq1	NA	NA	11	1	not significant
APTX_11	c192746.graph_c0_seq16	NA	NA	10	0	not significant
ANGPT2	c188840.graph_c1_seq2	NA	NA	10	4	not significant
GYS1	c202549.graph_c3_seq1	NA	NA	12	2	not significant
RNF20	c203405.graph_c1_seq1	NA	NA	16	2	not significant
ARNT2	c203168.graph_c1_seq8	NA	NA	13	1	not significant
COG1	c190315.graph_c1_seq14	NA	NA	13	15	not significant
MICAL1	c200232.graph_c1_seq62	NA	NA	9	14	not significant
STYK1	c199523.graph_c5_seq45	NA	NA	9	1	not significant
RGS5	c187473.graph_c1_seq1	NA	NA	16	4	not significant
LPIN1	c203446.graph_c6_seq25	NA	NA	12	11	not significant
C18ORF32	c501780.graph_c0_seq1	NA	NA	14	10	not significant
CYSLTR1	c197109.graph_c1_seq1	NA	NA	11	6	not significant
POPDC2	c194816.graph_c0_seq6	NA	NA	10	7	not significant
BRD7	c183883.graph_c0_seq2	NA	NA	12	2	not significant
S1PR4	c148004.graph_c0_seq1	NA	NA	7	2	not significant
RALGAPB	c192664.graph_c0_seq1	NA	NA	12	7	not significant
GINS3	c180013.graph_c0_seq1	NA	NA	10	9	not significant
OS9	c180120.graph_c0_seq3	NA	NA	15	5	not significant
TRDMT1	c184747.graph_c0_seq6	NA	NA	11	2	not significant
COPRS	c204460.graph_c0_seq1	NA	NA	12	3	not significant
CARS2	c200404.graph_c1_seq2	NA	NA	10	5	not significant
BUB3	c174935.graph_c0_seq1	NA	NA	16	0	not significant
RIMS3	c193425.graph_c0_seq2	NA	NA	13	3	not significant
ATF2	c190111.graph_c0_seq5	NA	NA	15	2	not significant
C9ORF89	c198177.graph_c1_seq12	NA	NA	12	1	not significant
SPATS2L	c199069.graph_c0_seq11	NA	NA	14	7	not significant
USNP	c157802.graph_c0_seq1	NA	NA	12	4	not significant
SHISA2	c156527.graph_c0_seq2	NA	NA	10	4	not significant
POMK	c161157.graph_c1_seq1	NA	NA	11	9	not significant
WDR59	c198115.graph_c1_seq17	NA	NA	12	4	not significant
MMP15	c191125.graph_c1_seq4	NA	NA	11	9	not significant
EEF1G	c177056.graph_c0_seq1_PART1	NA	NA	14	5	not significant
RNASE4	c163290.graph_c0_seq1	NA	NA	16	8	not significant
CHRNA7	c194380.graph_c1_seq2	NA	NA	10	2	not significant
LOC459382	c198270.graph_c4_seq3	NA	NA	11	3	not significant
ANK2	c202195.graph_c5_seq72	NA	NA	5	3	not significant
TEX10	c195581.graph_c1_seq9	NA	NA	10	3	not significant
PLA2R1	c203086.graph_c1_seq19	NA	NA	8	4	not significant
BECN1	c196750.graph_c0_seq3	NA	NA	16	2	not significant
GLE1	c189776.graph_c0_seq8	NA	NA	11	9	not significant
CLRN2	c164232.graph_c0_seq1	NA	NA	10	3	not significant
CENPM	c193013.graph_c0_seq5	NA	NA	10	3	not significant
SYTL3	c197494.graph_c1_seq16	NA	NA	5	6	not significant
CCDC64B	c190722.graph_c0_seq5	NA	NA	11	2	not significant
ORAI2	c167316.graph_c0_seq1	NA	NA	5	1	not significant
LRRC42	c188628.graph_c2_seq4	NA	NA	15	2	not significant
C20ORF85	c236368.graph_c0_seq1	NA	NA	8	2	not significant
NIN	c203070.graph_c0_seq7	NA	NA	9	5	not significant
SSU72	c194280.graph_c3_seq2	NA	NA	11	1	not significant
ZMIZ2	c200934.graph_c9_seq27	NA	NA	11	5	not significant
ZMIZ2	c200934.graph_c9_seq8	NA	NA	11	5	not significant
PRKAA1	c192759.graph_c0_seq4	NA	NA	13	1	not significant
ISG20L2	c198024.graph_c0_seq14	NA	NA	10	1	not significant
SERINC5	c203759.graph_c2_seq5	NA	NA	10	3	not significant
GRPEL1	c204138.graph_c0_seq1	NA	NA	16	3	not significant
CEP78	c198085.graph_c4_seq11	NA	NA	11	1	not significant
METAP2	c200744.graph_c0_seq7	NA	NA	16	1	not significant
ARL14	c148269.graph_c0_seq2	NA	NA	8	1	not significant
CXCR5	c108916.graph_c0_seq1	NA	NA	11	4	not significant
TINAGL1	c194451.graph_c1_seq4	NA	NA	14	4	not significant
ATF2	c190111.graph_c0_seq2	NA	NA	15	4	not significant
TMEM97	c165067.graph_c0_seq4	NA	NA	12	2	not significant
FADS2	c196325.graph_c1_seq6	NA	NA	14	2	not significant
CDK2AP1	c181756.graph_c0_seq1	NA	NA	16	1	not significant
NIN	c203070.graph_c0_seq28	NA	NA	9	5	not significant
TIGD4	c168549.graph_c0_seq3	NA	NA	12	2	not significant
CIAO1	c199896.graph_c9_seq1	NA	NA	13	1	not significant
B4GALT4	c142649.graph_c0_seq7	NA	NA	15	2	not significant
DGKZ	c184108.graph_c0_seq2	NA	NA	13	5	not significant
CYP4X1	c184137.graph_c0_seq4	NA	NA	10	1	not significant
IKBKE	c203101.graph_c3_seq64	NA	NA	7	5	not significant
MRGBP	c186863.graph_c0_seq3	NA	NA	10	1	not significant
NME5	c188876.graph_c0_seq25	NA	NA	13	8	not significant
ARMC4	c202481.graph_c0_seq16	NA	NA	8	3	not significant
MTHFR	c203443.graph_c3_seq24	NA	NA	10	7	not significant
HSD17B1	c146127.graph_c0_seq2	NA	NA	5	2	not significant
STX16	c190739.graph_c2_seq27	NA	NA	13	0	not significant
NAV2	c202501.graph_c0_seq30	NA	NA	9	8	not significant
SMIM11	c202906.graph_c0_seq4	NA	NA	16	2	not significant
KIAA1161	c204558.graph_c0_seq1	NA	NA	15	3	not significant
DNAJC12	c195898.graph_c1_seq27	NA	NA	15	0	not significant
OLFML1	c195440.graph_c0_seq1	NA	NA	11	7	not significant
CHTF8	c194167.graph_c0_seq1	NA	NA	15	4	not significant
WNK1_8	c195140.graph_c2_seq12	NA	NA	12	2	not significant
HLF	c181626.graph_c1_seq3	NA	NA	15	1	not significant
CG10495	c197201.graph_c7_seq15	NA	NA	12	7	not significant
PLEKHG4	c195222.graph_c0_seq11	NA	NA	8	1	not significant
SERINC3	c184002.graph_c1_seq1	NA	NA	15	2	not significant
TRIM45	c197849.graph_c1_seq13	NA	NA	7	12	not significant
STEAP4	c200223.graph_c0_seq1	NA	NA	13	8	not significant
MYO1G	c203599.graph_c5_seq8	NA	NA	8	8	not significant
TMIE	c195682.graph_c0_seq5	NA	NA	11	2	not significant
WWOX	c199724.graph_c1_seq9	NA	NA	14	4	not significant
UGDH	c192805.graph_c0_seq1	NA	NA	13	2	not significant
STXBP5L	c193159.graph_c2_seq3	NA	NA	9	11	not significant
SIRT1	c182288.graph_c0_seq1	NA	NA	6	3	not significant
DPY30	c200416.graph_c7_seq5	NA	NA	16	2	not significant
UBE2L6	c200825.graph_c0_seq6	NA	NA	10	1	not significant
RCN3	c197154.graph_c1_seq2	NA	NA	9	2	not significant
FAM114A2	c197530.graph_c0_seq7	NA	NA	13	2	not significant
DOK4	c200849.graph_c0_seq30	NA	NA	14	2	not significant
DDIT3	c198617.graph_c0_seq3	NA	NA	14	3	not significant
S100A13	c195351.graph_c1_seq5	NA	NA	13	3	not significant
CA2	c173436.graph_c0_seq1	NA	NA	15	5	not significant
IL1B	c190611.graph_c0_seq6	NA	NA	8	9	not significant
MMP27	c235128.graph_c0_seq1	NA	NA	10	7	not significant
MAP4K3	c202268.graph_c4_seq20	NA	NA	13	4	not significant
STX16	c190739.graph_c2_seq4	NA	NA	13	0	not significant
ZNF518B	c170768.graph_c0_seq1	NA	NA	12	8	not significant
AGAP_AGAP011497	c162334.graph_c1_seq1	NA	NA	17	0	not significant
MYO1E	c198993.graph_c1_seq2	NA	NA	12	2	not significant
WNT8A	c167970.graph_c0_seq4	NA	NA	10	16	not significant
UBE2V1	c183642.graph_c0_seq2	NA	NA	9	2	not significant
GPAA1	c192816.graph_c0_seq13	NA	NA	15	9	not significant
ATP13A1	c197833.graph_c0_seq3	NA	NA	11	4	not significant
CLCA2	c202406.graph_c0_seq1	NA	NA	8	1	not significant
USP33	c193058.graph_c1_seq18	NA	NA	9	3	not significant
UPRT	c166284.graph_c0_seq1	NA	NA	12	4	not significant
SLC15A4	c201884.graph_c1_seq23	NA	NA	7	4	not significant
GPSM2	c197653.graph_c1_seq3	NA	NA	12	7	not significant
STRADB	c192924.graph_c1_seq8	NA	NA	11	6	not significant
ELOVL7	c159576.graph_c0_seq1	NA	NA	11	6	not significant
THTPA	c199352.graph_c5_seq3	NA	NA	15	1	not significant
EGR4	c156389.graph_c0_seq1	NA	NA	9	12	not significant
TBX6	c159778.graph_c0_seq1	NA	NA	9	7	not significant
CNOT4	c189531.graph_c0_seq6	NA	NA	15	1	not significant
TECRL	c176050.graph_c0_seq1	NA	NA	10	1	not significant
BOP1	c202826.graph_c0_seq90	NA	NA	10	14	not significant
SART1	c165721.graph_c0_seq3	NA	NA	14	4	not significant
CYB5D2	c199965.graph_c4_seq2	NA	NA	10	8	not significant
TRDN	c200936.graph_c1_seq3	NA	NA	8	26	not significant
TMEM231	c202619.graph_c2_seq38	NA	NA	9	3	not significant
ITGB1	c199839.graph_c2_seq1	NA	NA	15	4	not significant
APP	c193143.graph_c1_seq3	NA	NA	14	2	not significant
DTNA	c194803.graph_c0_seq49	NA	NA	8	1	not significant
VTI1B	c143092.graph_c0_seq1	NA	NA	16	4	not significant
CTLA4	c159521.graph_c0_seq3	NA	NA	7	1	not significant
TTYH2	c196223.graph_c1_seq5	NA	NA	13	4	not significant
XKR9	c186888.graph_c0_seq1	NA	NA	9	0	not significant
LIN52	c192334.graph_c3_seq1	NA	NA	14	1	not significant
U2AF2	c182307.graph_c0_seq28	NA	NA	16	1	not significant
U2AF2	c182307.graph_c0_seq31	NA	NA	16	1	not significant
EIF2B2	c200738.graph_c9_seq1	NA	NA	14	3	not significant
RFX7	c174596.graph_c0_seq5	NA	NA	14	1	not significant
KIF2C	c151128.graph_c0_seq4	NA	NA	10	9	not significant
RWDD2A	c184110.graph_c0_seq5	NA	NA	13	4	not significant
C1ORF21	c202697.graph_c0_seq2	NA	NA	16	2	not significant
MFSD10	c201170.graph_c0_seq5	NA	NA	9	8	not significant
FJX1	c183224.graph_c0_seq1	NA	NA	6	2	not significant
ZNF512B	c188706.graph_c0_seq29	NA	NA	13	9	not significant
SMTN	c201759.graph_c0_seq29	NA	NA	11	0	not significant
VNN1	c189222.graph_c1_seq9	NA	NA	10	19	not significant
IRS1	c199120.graph_c0_seq2	NA	NA	12	14	not significant
UFC1	c152015.graph_c0_seq2	NA	NA	16	2	not significant
ZBTB20	c198416.graph_c2_seq53	NA	NA	15	3	not significant
MAP4K3	c202268.graph_c4_seq13	NA	NA	13	4	not significant
TP53INP2	c169249.graph_c0_seq3	NA	NA	12	2	not significant
ACOX1	c199726.graph_c23_seq4	NA	NA	12	8	not significant
TAZ	c196849.graph_c1_seq50	NA	NA	12	1	not significant
DISP2	c199701.graph_c0_seq2	NA	NA	11	15	not significant
AP1AR	c202569.graph_c2_seq6	NA	NA	14	5	not significant
TREX1	c139945.graph_c0_seq2	NA	NA	10	0	not significant
MARVELD3	c185575.graph_c0_seq4	NA	NA	6	15	not significant
KDM1A	c183997.graph_c1_seq4	NA	NA	15	1	not significant
DHRSX	c175817.graph_c0_seq1	NA	NA	5	5	not significant
LTBP1	c193312.graph_c0_seq1	NA	NA	11	5	not significant
SERPINE2	c158437.graph_c0_seq1	NA	NA	15	4	not significant
TNFSF11	c177672.graph_c0_seq2	NA	NA	9	8	not significant
JDP2	c171971.graph_c0_seq1	NA	NA	14	1	not significant
GALNT2	c172382.graph_c0_seq1	NA	NA	14	3	not significant
ZBTB18	c198724.graph_c0_seq19	NA	NA	15	3	not significant
MC4R	c234862.graph_c0_seq1	NA	NA	13	2	not significant
RAB8B	c194086.graph_c1_seq3	NA	NA	14	1	not significant
KMT2A	c200358.graph_c4_seq8	NA	NA	11	30	not significant
SLC29A3	c198466.graph_c0_seq8	NA	NA	14	2	not significant
ARMCX3	c188743.graph_c0_seq5	NA	NA	17	2	not significant
LIN28B	c236586.graph_c0_seq1	NA	NA	9	5	not significant
SARNP	c194115.graph_c3_seq2	NA	NA	16	3	not significant
ARID2	c181384.graph_c1_seq1	NA	NA	14	20	not significant
FAM160B2	c198270.graph_c3_seq43	NA	NA	13	9	not significant
DCDC2	c185842.graph_c1_seq1	NA	NA	10	1	not significant
CEBPG	c328082.graph_c0_seq1	NA	NA	16	1	not significant
PCSK7	c199258.graph_c1_seq68	NA	NA	10	9	not significant
COQ9	c192360.graph_c0_seq2	NA	NA	16	3	not significant
NOP56	c195565.graph_c0_seq18	NA	NA	12	1	not significant
ARFGEF1	c188994.graph_c2_seq1	NA	NA	14	8	not significant
EPHA7	c189011.graph_c0_seq2	NA	NA	10	1	not significant
PAK2	c193871.graph_c0_seq4	NA	NA	15	1	not significant
C9ORF78	c203046.graph_c2_seq6	NA	NA	14	1	not significant
MBLAC2	c198099.graph_c0_seq1	NA	NA	11	3	not significant
FAM134C	c200758.graph_c0_seq110	NA	NA	10	11	not significant
PTPN5	c199238.graph_c1_seq2	NA	NA	9	9	not significant
TMEM218	c195983.graph_c5_seq5	NA	NA	14	2	not significant
SEMA3D	c187723.graph_c1_seq3	NA	NA	9	4	not significant
ANO5	c194481.graph_c0_seq18	NA	NA	9	21	not significant
FAM196B	c197640.graph_c0_seq9	NA	NA	9	1	not significant
DPEP1	c196169.graph_c1_seq22	NA	NA	14	3	not significant
IKBKG	c192700.graph_c0_seq28	NA	NA	14	3	not significant
HCFC1R1	c199821.graph_c4_seq1	NA	NA	14	1	not significant
EIF5	c199653.graph_c6_seq3	NA	NA	16	0	not significant
FAM167B	c159268.graph_c0_seq4	NA	NA	11	3	not significant
LHX9	c182378.graph_c1_seq1	NA	NA	10	1	not significant
DSTN	c167344.graph_c0_seq1	NA	NA	14	2	not significant
ZNF639	c151253.graph_c0_seq1	NA	NA	14	2	not significant
CTXN3	c176169.graph_c0_seq6	NA	NA	11	2	not significant
GRB14	c170951.graph_c0_seq1	NA	NA	14	15	not significant
PCDH7	c200032.graph_c1_seq1	NA	NA	12	2	not significant
GUCY2C	c193695.graph_c0_seq1	NA	NA	9	1	not significant
CNOT3	c192855.graph_c0_seq34	NA	NA	12	3	not significant
HYLS1	c199760.graph_c1_seq1	NA	NA	16	4	not significant
MMP11	c196486.graph_c0_seq12	NA	NA	11	5	not significant
ASIC3	c184692.graph_c0_seq1	NA	NA	8	18	not significant
ZBTB18	c198724.graph_c0_seq6	NA	NA	15	2	not significant
SLCO4A1	c194679.graph_c1_seq9	NA	NA	10	1	not significant
ITGB1	c199839.graph_c2_seq2	NA	NA	15	5	not significant
GLB1	c198749.graph_c7_seq11	NA	NA	11	4	not significant
MEP1A	c202332.graph_c2_seq8	NA	NA	9	21	not significant
BRD8	c184096.graph_c0_seq33	NA	NA	7	12	not significant
SPSB1	c193417.graph_c1_seq22	NA	NA	12	1	not significant
RALY	c177366.graph_c2_seq2	NA	NA	16	0	not significant
PKM	c174441.graph_c0_seq2	NA	NA	15	1	not significant
TCF4	c181766.graph_c0_seq14	NA	NA	15	2	not significant
SKA2	c168244.graph_c1_seq2	NA	NA	12	0	not significant
SDR16C5	c108540.graph_c0_seq1	NA	NA	7	1	not significant
TSC22D1	c178927.graph_c2_seq2	NA	NA	12	1	not significant
JAG1	c197565.graph_c0_seq12	NA	NA	12	6	not significant
BFAR	c194381.graph_c0_seq8	NA	NA	12	4	not significant
RAD23B	c192919.graph_c5_seq4	NA	NA	12	3	not significant
FBXO36	c196775.graph_c0_seq29	NA	NA	7	1	not significant
PAK1IP1	c195324.graph_c2_seq8	NA	NA	11	4	not significant
PCK1	c198898.graph_c7_seq17	NA	NA	15	1	not significant
MLLT1	c189867.graph_c0_seq18	NA	NA	13	2	not significant
TTC4	c200517.graph_c4_seq1	NA	NA	14	8	not significant
UBE2K	c179209.graph_c0_seq2	NA	NA	14	1	not significant
DDB1	c198768.graph_c5_seq5	NA	NA	14	2	not significant
TBC1D30	c180202.graph_c0_seq6	NA	NA	12	7	not significant
LOC100911280	c194591.graph_c0_seq6	NA	NA	3	14	not significant
SI:CH211-263M18.3	c196306.graph_c1_seq10	NA	NA	12	7	not significant
PFAS	c189097.graph_c0_seq5	NA	NA	10	3	not significant
FSBP	c195814.graph_c1_seq4	NA	NA	11	5	not significant
MTO1	c200603.graph_c0_seq7	NA	NA	11	8	not significant
COMMD5	c189626.graph_c2_seq4	NA	NA	15	1	not significant
PM20D2	c202228.graph_c7_seq7	NA	NA	7	5	not significant
CGRRF1	c203413.graph_c5_seq7	NA	NA	12	5	not significant
ACR	c180086.graph_c0_seq2	NA	NA	7	10	not significant
TCF4	c181766.graph_c0_seq18	NA	NA	15	2	not significant
TCF4	c181766.graph_c0_seq9	NA	NA	15	2	not significant
CAMK2A	c180685.graph_c1_seq1	NA	NA	15	0	not significant
TMEM256	c203355.graph_c1_seq14	NA	NA	17	3	not significant
TNNI1	c184088.graph_c0_seq1	NA	NA	14	0	not significant
[truncated: 7,378 more rows]
