# Supplementary material for: Long-lived rodents reveal signatures of positive selection in genes associated with lifespan
Source: PLoS Genet. 2018 Mar 23;14(3):e1007272. doi: 10.1371/journal.pgen.1007272 (PMC5884551; doi:10.1371/journal.pgen.1007272)
Supplement: S16 Table — (XLSX) [file pgen.1007272.s020.xlsx]

## Sheet: Table
S16 Table. Overlaps between this and previos studies.
Note: Both, PSGs determined by us and other studies were converted to entrez IDs before comparison.
Overlaps with results of Davies et al. (PMID: 26318402):
Branch 1:	-
Branch 2:	Entrez ID	Gene symbol
	343263	MYBPHL
	10205	MPZL2
	10579	TACC2
	269	AMHR2
	92856	IMP4
Notes:	Davies et al. identified 513 PSGs (500 after conversion to entrez IDs) on the LCA branch of all African mole-rats.
	However, if NMR was the only African mole-rat in an alignment Davies et al. determined PSGs on the long NMR branch.
	Therefore, we compared our branch 1 and branch 2 results against Davies results.
Overlaps with results of Fang et al. (PMID: 25176646):
Branch 1 (our result) with LCA branch (Fang result):	-
Branch 2 (our result) with NMR branch (Fang result):	-
Branch 3 (our result) with DMR branch (Fang result):	-
Branch 4 (our result) with DMR branch (Fang result):	-
Branch 6 (our result) with DMR branch (Fang result):	-
Branch 7 (our result) with DMR branch (Fang result):	-
Notes:	Fang et al. searched for PSGs on the Damaraland mole-rat (same genus Fukomys as AMR and MMR) and the NMR branch as well as the branch of their LCA.
	334, 179 and 81 PSGs were identified on these branches respectively (316, 176 and 79 after conversion to entrez IDs).
	DMR and NMR were the only African mole.rats that were included in the Fang et al. study.
Overlaps with results of Kim et al. (PMID: 21993625):
Branch 1:	-
Branch 2:	-
Notes:	Kim et al. searched for PSGs on the NMR branch.
	They identified 141 PSGs (137 after conversion to entrez IDs)
	The NMR was the only African mole-rat that was included in the Kim et al. study.
