# Supplementary material for: Long-lived rodents reveal signatures of positive selection in genes associated with lifespan
Source: PLoS Genet. 2018 Mar 23;14(3):e1007272. doi: 10.1371/journal.pgen.1007272 (PMC5884551; doi:10.1371/journal.pgen.1007272)
Supplement: S17 Table — (XLSX) [file pgen.1007272.s021.xlsx]

## Sheet: Table
S17 Table. Samples that were RNA-sequenced to examine gene regulation during aging.
Public sample ID	GEO series	Species	Tissue	Age	Sex	Strategy	#Reads	Library Selection	Library prep kit	Read length(s) in bp	Insert size in bp	Machine	Data extraction	Note
GSM2611161	GSE98746	Heterocephalus glaber	Liver	3.4	male	Single-end	32094117	Oligo-dT	TruSeq RNA v2	51	-	HiSeq2500 high output	bcl2fastq v1.8.4
GSM2611162	GSE98746	Heterocephalus glaber	Liver	2.7	male	Single-end	30415237	Oligo-dT	TruSeq RNA v2	51	-	HiSeq2500 high output	bcl2fastq v1.8.4
GSM2611165	GSE98746	Heterocephalus glaber	Liver	3.8	male	Single-end	22971996	Oligo-dT	TruSeq RNA v2	51	-	HiSeq2500 high output	bcl2fastq v1.8.4
GSM2611166	GSE98746	Heterocephalus glaber	Liver	2.77	male	Single-end	25819474	Oligo-dT	TruSeq RNA v2	51	-	HiSeq2500 high output	bcl2fastq v1.8.4
GSM2611164	GSE98746	Heterocephalus glaber	Liver	3.69	male	Single-end	30052768	Oligo-dT	TruSeq RNA v2	51	-	HiSeq2500 high output	bcl2fastq v1.8.4
GSM2611163	GSE98746	Heterocephalus glaber	Liver	4.15	male	Single-end	31797134	Oligo-dT	TruSeq RNA v2	51	-	HiSeq2500 high output	bcl2fastq v1.8.4
GSM2611167	GSE98746	Heterocephalus glaber	Liver	> 21 years	male	Single-end	35890447	Oligo-dT	TruSeq RNA v2	51	-	HiSeq2500 high output	bcl2fastq v1.8.4
GSM2611168	GSE98746	Heterocephalus glaber	Liver	> 30 years	male	Single-end	31597435	Oligo-dT	TruSeq RNA v2	51	-	HiSeq2500 high output	bcl2fastq v1.8.4
GSM2611169	GSE98746	Heterocephalus glaber	Liver	> 21 years	male	Single-end	30984714	Oligo-dT	TruSeq RNA v2	51	-	HiSeq2500 high output	bcl2fastq v1.8.4
GSM2611170	GSE98746	Rattus norvegicus	Liver	6 months	male	Single-end	34752342	Oligo-dT	TruSeq RNA v2	51	-	HiSeq2500 high output	bcl2fastq v1.8.4
GSM2611171	GSE98746	Rattus norvegicus	Liver	6 months	male	Single-end	34511706	Oligo-dT	TruSeq RNA v2	51	-	HiSeq2500 high output	bcl2fastq v1.8.4
GSM2611172	GSE98746	Rattus norvegicus	Liver	6 months	male	Single-end	27155713	Oligo-dT	TruSeq RNA v2	51	-	HiSeq2500 high output	bcl2fastq v1.8.4
GSM2611173	GSE98746	Rattus norvegicus	Liver	6 months	male	Single-end	26571133	Oligo-dT	TruSeq RNA v2	51	-	HiSeq2500 high output	bcl2fastq v1.8.4
GSM2611174	GSE98746	Rattus norvegicus	Liver	6 months	male	Single-end	26765088	Oligo-dT	TruSeq RNA v2	51	-	HiSeq2500 high output	bcl2fastq v1.8.4
GSM2611175	GSE98746	Rattus norvegicus	Liver	24 months	male	Single-end	31247891	Oligo-dT	TruSeq RNA v2	51	-	HiSeq2500 high output	bcl2fastq v1.8.4
GSM2611176	GSE98746	Rattus norvegicus	Liver	24 months	male	Single-end	25282911	Oligo-dT	TruSeq RNA v2	51	-	HiSeq2500 high output	bcl2fastq v1.8.4
GSM2611177	GSE98746	Rattus norvegicus	Liver	24 months	male	Single-end	30513469	Oligo-dT	TruSeq RNA v2	51	-	HiSeq2500 high output	bcl2fastq v1.8.4
GSM2611178	GSE98746	Rattus norvegicus	Liver	24 months	male	Single-end	32716653	Oligo-dT	TruSeq RNA v2	51	-	HiSeq2500 high output	bcl2fastq v1.8.4
