# Supplementary material for: Long-lived rodents reveal signatures of positive selection in genes associated with lifespan
Source: PLoS Genet. 2018 Mar 23;14(3):e1007272. doi: 10.1371/journal.pgen.1007272 (PMC5884551; doi:10.1371/journal.pgen.1007272)
Supplement: S18 Table — (XLSX) [file pgen.1007272.s022.xlsx]

## Sheet: Table
S18 Table. DESeq2 result for gene expression comparison of young (Ø 3.42 years) vs. old (>21 years) naked mole-rats.
Gene	log2FoldChange	pvalue	padj
A1BG	-0.0488635406930894	0.845664713056115	0.904911881575615
A1CF	-0.466466480967149	0.107498966423659	0.217067989093975
A2M	0.398553971035435	0.152274040078184	0.281399906535383
A3GALT2	0.243910721722866	0.503078745735124	0.649098713811312
A4GALT	0.698155092731859	0.0665777401183108	0.151535642848491
AAAS	0.0351803199414502	0.801855957699334	0.877380600794736
AACS	1.04442825024291	0.00143284530346788	0.00851765230417514
AADAC	-0.764705398577533	0.0413406376189299	0.106583544706983
AADACL2	0	1	NA
AADACL4	1.0363366609907	0.00825723404782671	0.032086278322297
AADAT	-0.658696096087161	8.14542640386343e-05	0.00103776441249079
AAED1	-0.908063734254797	0.00224148996321467	0.0119791927155577
AAGAB	-0.364508427423973	0.0417927363222362	0.107400495858833
AAMDC	-0.869472892580103	0.000467489373453735	0.00373861333300423
AAMP	-0.457329704653956	0.0015451743704903	0.00901625012266506
AANAT	0.226364258982533	0.499266820689187	0.645695537232913
AAR2	-0.479584266356552	0.0504495825139892	0.122950431575177
AARD	-0.040824327376219	0.71287617934324	NA
AARS	0.161279666047959	0.495702468548031	0.642759467656865
AARS2	0.574199863584236	0.000149278763729145	0.00159499221247305
AARSD1	0.341040637974726	0.0103115916074413	0.037856834519769
AASDH	0.280835786159682	0.17124545955869	0.30636999390716
AASDHPPT	-0.425862847676711	0.161191975382649	0.29321802774785
AASS	-0.775890699231421	0.0407247083890339	0.105299408777288
AATF	-0.355167626124989	0.0194270393375614	0.0603889876864051
AATK	1.11496568944073	0.0011288985264199	0.00716640023698883
ABAT	-0.635102111351241	0.0699165075682961	0.157190203896116
ABCA1	0.183276993822681	0.477284052471666	0.625584745038502
ABCA12	0.206883091494261	NA	NA
ABCA13	-0.209950746644262	0.413885100847213	NA
ABCA2	0.342895792480015	0.0657948891217346	0.150424393872432
ABCA3	0.384548764855846	0.0487362057679395	0.120084935825312
ABCA4	0.211288241139251	0.467075760054113	0.616500329215548
ABCA5	-0.260090995123936	0.157857341275939	0.289101787199695
ABCA6	-0.197934165260654	0.523804055298167	0.668359762097697
ABCA7	0.191170147957768	0.521075908032024	0.666186834307442
ABCA8	NA	NA	NA
ABCA9	NA	NA	NA
ABCB1	-0.411864726018631	0.0504216312531479	0.122926998698318
ABCB10	-1.03465167527125	0.000923559959510975	0.0061353221102086
ABCB11	-0.307909639211992	0.140430384070898	0.264504976373856
ABCB4	-0.584163448566011	0.0826225998909659	0.178048340072543
ABCB6	-0.00394565258723069	0.982561767264801	0.990529795135575
ABCB7	-0.746597977224349	0.0117584508753771	0.0417325754007923
ABCB8	0.172517389365374	0.453187890188445	0.603800007281827
ABCB9	0.959144911173259	0.00119614848445964	0.00749677278993206
ABCC1	0.990580205839478	0.00180433495123256	0.0101354705158431
ABCC10	0.726864850639926	0.0121205352569035	0.0425946833905339
ABCC11	0.346647648674231	0.312311018675205	0.471775994398331
ABCC12	0	1	NA
ABCC2	-0.416257125176045	0.0152253271566448	0.0506189016352079
ABCC3	-0.06193361597079	0.766878178275417	0.853772325880022
ABCC4	-0.834577613349568	0.00474003435365414	0.0209155414697598
ABCC5	0.981497605560554	0.00114336325451363	0.00723573310603224
ABCC6	-0.108384838682833	0.676097831113202	0.789793642228659
ABCC8	0.0181735680432708	0.953741765544346	0.974115330443807
ABCC9	-0.451828602554678	0.0625442877136375	0.144892746257359
ABCD1	0.334997603675058	0.0593523205604814	0.139258292258763
ABCD2	-0.131559588626249	0.613480263777099	NA
ABCD3	-0.138117488647408	0.682778636952288	0.794572088482307
ABCD4	0.188160747152186	0.23482051825502	0.386038883276652
ABCE1	-0.333696013274012	0.0316245745638512	0.0870604502146769
ABCF1	1.01044047378614	3.08938925298849e-05	0.000499614352496872
ABCF2	0.256427309284801	0.260770417784232	0.417045966287436
ABCF3	0.851380923128706	0.000177536060900138	0.00182114160924139
ABCG1	-0.21089118365862	0.505274502751978	0.651343939706247
ABCG2	-0.488885068290772	0.0513931884861915	0.124694296292183
ABCG4	0.53984729530055	0.16322839523807	0.295905880409278
ABCG8	-0.0450376570062193	0.842766816319487	0.903095300659875
ABHD1	-0.145275538469978	0.502843535461434	0.648970947274231
ABHD10	-0.418813036422409	0.159019084338716	0.29048515585309
ABHD11	-0.506362662033085	0.00561681719053502	0.0238273052094625
ABHD12	0.293896765793647	0.117255269120803	0.231466629018366
ABHD12B	0.600874590807961	0.0325162270238392	0.0887122102161842
ABHD13	-0.285447547478652	0.048364730812873	0.119437241613548
ABHD14A	-0.527527866348821	0.0106439259172088	0.0388230510749965
ABHD14B	-0.224640553574791	0.192632974062509	0.334692934917886
ABHD15	-0.574992500354523	0.049685511355361	0.121836032647726
ABHD16A	0.853528424286563	0.000100281743449772	0.00120874894983123
ABHD16B	0.0601697063313604	0.58755817865184	NA
ABHD17A	0.733951291989687	0.000822916599628452	0.00562890703745854
ABHD17B	-0.471214535766722	0.0680638059047024	0.154108357493447
ABHD17C	-0.0558738882302934	0.812633525562191	0.883339678768416
ABHD2	-0.0310388500991013	0.93474504908909	0.963290739394518
ABHD3	-0.897832791649559	0.00030068009720024	0.00271029172104328
ABHD4	0.222859605400715	0.172809429728166	0.308347929030687
ABHD5	1.04368556472065	2.60008307757827e-06	8.22362559226969e-05
ABHD6	0.533931668074862	0.0817981675633039	0.176884980106639
ABHD8	0.450815142527471	0.0624248035629404	0.144733213061271
ABI1	0.107560637791919	0.434826017177595	0.587938403629141
ABI2	-0.25958695808526	0.114404239790841	0.227566858501442
ABI3	0.788084929556157	0.00580187701859631	0.0244167306028416
ABI3BP	-1.15808758216194	0.0017053642172155	0.00972472550830187
ABL1	0.810567664478112	3.13437103384156e-05	0.000505174388949255
ABL2	0.0364465682955402	0.917668792298883	0.952930417280804
ABLIM1	-0.207240623179212	0.562026314768133	0.70049940679383
ABLIM2	0.22043926243367	0.548430871831265	0.689081362603249
ABLIM3	1.38144667986125	2.03009093959178e-07	1.30144305257417e-05
ABR	-0.0246742951705317	0.913555290561525	0.950177259648422
ABRA	0.244269234622993	0.432578518040269	0.585829809507173
ABRACL	-0.485148219946646	0.0619951160520165	0.144006654286935
ABT1	-0.210708636494475	0.330243422440221	0.489239374839938
ABTB1	0.7764390915744	0.000180572718056677	0.0018386521206113
ABTB2	-0.217014538044944	0.400589158930264	0.556326269289591
ACAA1	-0.631579650399791	0.00327260748757576	0.0159241649565633
ACAA2	-0.652354680596967	0.0362885665557013	0.0965533868379501
ACACA	-0.39120359556976	0.182882215590941	0.321822274013798
ACACB	-0.256563128286039	0.237473052052969	0.389193631530939
ACAD10	-0.825509883829512	0.000243768467106686	0.00231675865918824
ACAD11	-0.587989460815151	4.09246306066105e-05	0.000620422607796504
ACAD8	-0.384801707274605	0.050121077752085	0.122546763732479
ACAD9	0.318748972611794	0.0752883935404817	0.166073580320124
ACADL	-0.585163788660028	0.0821402992356019	0.177359548629399
ACADM	-0.802174843356824	0.0130774213807393	0.0450710742668874
ACADS	-0.583806970563954	0.0166282190536467	0.0538663395372507
ACADSB	-0.775100427373171	0.0418135203050531	0.107434594946269
ACADVL	0.0997908594954705	0.494429951849492	0.641529369362892
ACAN	0.133324819528755	0.332874496960713	NA
ACAP1	0.95342400163013	0.00384110361545277	0.0178867808750856
ACAP2	-0.506068890332121	0.000125265676018782	0.00140616942211481
ACAP3	0.814093648978626	0.0012214465226882	0.0076215670587677
ACAT1	-0.51925883715826	0.119769354245256	0.235163121589093
ACAT2	-1.12034833699113	0.00134064395268848	0.00817306863438575
ACBD3	-0.178756341323309	0.156143694896292	0.286771442620197
ACBD4	0.583346739182791	0.00153812502389583	0.00898484961145832
ACBD6	0	1	1
ACBD7	-0.22856673105898	0.378422275681588	0.535477071478173
ACCS	1.00738273675345	2.07775733026437e-05	0.00038102732592009
ACCSL	0.730776242094818	NA	NA
ACD	1.00377676496956	1.7805576044547e-05	0.000338495365868143
ACE	1.27199081869281	0.000384082267606288	0.00323943368595841
ACE2	-0.465790655303109	0.171578035529653	0.306739622013261
ACER1	0.0653226893580613	0.555976913337332	NA
ACER2	0.0964239987157304	0.727160995599484	0.827271493959114
ACER3	-0.540943347716103	0.0864031530051349	0.184168700665187
ACIN1	0.521192636056084	0.00976055377923	0.0363282678541713
ACKR2	1.13152873499791	0.0042011407669403	0.019145523877647
ACKR3	-1.17233865524894	0.00195253411399301	0.0107607662658612
ACKR4	-0.515867798194943	0.165307152119164	0.298689464951412
ACLY	0.623837514779595	0.0753368384150018	0.166129175070317
ACMSD	-1.46196486912899	1.60089573919822e-13	4.57728109751554e-11
ACN9	-1.27324421693766	7.97055163608113e-06	0.000181155812701774
ACO1	-0.311765277105212	0.0435095880867231	0.110757313263496
ACO2	-0.427409122499975	0.00592184010035591	0.0247974885983269
ACOT1	0.376015182953501	0.314697112269765	0.474002154972998
ACOT11	-0.48362652957061	0.118934073822142	0.233997932598879
ACOT12	-0.0286958324351937	0.878444870016017	0.928521098835415
ACOT13	-0.243038630882368	0.294293726627812	0.452779069723547
ACOT6	0.149275150493383	0.56583676981243	0.702981008189667
ACOT7	-0.516366038323352	0.0018176736934746	0.0101943754891773
ACOT8	-0.411498990906236	0.0405454037651161	0.104949681735669
ACOT9	0.0612685303573858	0.775873810719558	0.859907025250479
ACOX1	-0.561222873381844	0.0949385564474179	0.19744567980394
ACOX2	0.490481950399469	0.0262657919387855	0.0758117830722546
ACOX3	-0.18239217276455	0.389167972717126	0.544804674692914
ACOXL	NA	NA	NA
ACP1	-0.573360041971908	4.47194583007556e-08	4.04626187257976e-06
ACP2	-0.00896814737527776	0.943226986328252	0.968426673121854
ACP5	-0.418922168726121	0.0210799129815947	0.064190507873164
ACP6	-0.125312430784111	0.576454372233435	0.711166008409491
ACPL2	-0.667015615742513	0.0584791798645658	0.137785350769281
ACPP	-0.0764194105111771	0.809779195394002	0.88222857623477
ACPT	0.865633745496307	0.000816379260505037	0.00559758173054197
ACR	0.547541411698116	0.0490156380841126	NA
ACRBP	1.82016635342793	1.16073633877521e-07	8.50968548673352e-06
ACRC	1.20411539653888	NA	NA
ACRV1	0.265902905427294	0.23405625298988	NA
ACSBG1	0.846170545210832	0.0227450017015105	0.0678836209446335
ACSBG2	-0.187223918556499	0.633154540615151	0.758533253384245
ACSF2	-0.898725062195327	0.0115778916488457	0.0413322044026637
ACSF3	0.460030377962908	0.0029626615291439	0.0148091640631613
ACSL1	-0.464971698011363	0.0993751371694893	0.204485783938937
ACSL3	-1.13452928234945	1.55749065289817e-05	0.000306281123930813
ACSL4	-0.91608338491763	0.00048781849254521	0.00384781567045744
ACSL5	-1.11328834529019	8.09423733357174e-05	0.00103409487864827
ACSL6	0.275571044620015	0.33858836221907	0.497375588397433
ACSM1	-0.599647981809497	0.00336291951558454	0.0162804935302393
ACSM2A	-0.710843936996538	0.0320276373561705	0.087781269870363
ACSM3	0.37022911707321	NA	NA
ACSM4	0.891531014709288	0.0120754355975956	0.0424675097916917
ACSM5	-0.0645779147875472	0.857582185152185	0.914310904536926
ACSS1	1.07665713628224	1.8797870856808e-07	1.21051514310327e-05
ACSS2	-1.17109452700189	0.000435532950471799	0.00356174789758944
ACSS3	-1.15077427842583	6.73279616745745e-05	0.000895367944278807
ACTA1	-0.1576950096362	0.647722597895138	0.769217665684407
ACTA2	-0.160857547788405	0.612009213658673	0.741150675007573
ACTB	-0.533766640077521	0.0767063489370508	0.168680812860187
ACTC1	0.27980143901163	0.401873869999819	0.557330627535092
ACTG1	-0.495195873677191	0.128208373184102	0.247550905326839
ACTG2	0.147224670659132	0.700142406799276	0.806972872278347
ACTL10	1.07561898681714	0.00610857574594698	0.0254110804896801
ACTL6A	-0.384445873867743	0.166178813525542	0.299702796682488
ACTL6B	0.922645731829094	0.0167819219901124	0.0542301891434554
ACTL7A	0.707024918132791	0.0729951404378954	0.162418447891074
ACTL7B	1.51749909116258	NA	NA
ACTL8	-0.0996785372423147	0.591576054362235	NA
ACTN2	0.285283282725041	0.342645783062106	0.500456080369419
ACTN3	1.27296496241416	0.000174609071613005	0.00180101824515116
ACTN4	-0.558731203212699	6.91657062204682e-06	0.000164798822687969
ACTR10	-0.545486733160011	0.00184735855827613	0.0103203743451018
ACTR1A	0.155204948868517	0.201973750165178	0.345550111579869
ACTR1B	0.443646286094233	0.00721371435036422	0.02890574773556
ACTR2	-0.630425150743845	0.0219106894106408	0.0659859312859744
ACTR3	-0.729777072377406	0.000132111756837601	0.00146181863448169
ACTR3B	-0.0438310475041639	0.846583728436763	0.905624138112239
ACTR5	-0.214002704330398	0.219767305055523	0.368971625727982
ACTR6	0.04487182952668	0.817663277880262	0.886091132548228
ACTR8	0.418708998195578	0.0369316353348438	0.0979181488773975
ACTRT1	0.0549263593126767	0.620519872326626	NA
ACTRT2	0.0549263593126767	0.620519872326626	NA
ACTRT3	-0.149920115193479	0.671887766122223	0.786468882106433
ACVR1	0.351580102071085	0.0764213727450638	0.168169820904028
ACVR1B	0.276839077964706	0.413055772631391	0.568120581637325
ACVR1C	-0.105544156734852	0.772922659500669	0.857962756442392
ACVR2A	-0.0470078909342998	0.80351627465281	0.878820951911604
ACVRL1	0.294524454035776	0.243879296289772	0.396959856513557
ACY1	-0.676722591775139	0.0208439145557334	0.0636390939627898
ACY3	NA	NA	NA
ACYP1	-0.724185882932263	0.0397997928953744	0.103563494581775
ACYP2	-0.23161422499789	0.354368285415855	0.511828914719349
ADA	0.481909146856114	0.0231310921631512	0.0687079580500062
ADAD1	0.26435076764669	0.43756436067298	0.590022646687505
ADAD2	0.863370216683722	0.0136406741926312	0.0466078102910746
ADAL	-0.135833584213392	0.498442123966351	0.644971340235739
ADAM10	-0.0767036152559885	0.627075216128419	0.753650045378048
ADAM11	1.13457642389031	0.00099689306207025	0.00650163467853846
ADAM12	-0.350187970051255	0.347178644538764	0.504961430697545
ADAM15	0.887550483694225	0.000120893514257348	0.00136840354696995
ADAM17	0.819684349205562	1.41119776220144e-05	0.000283349483264491
ADAM18	NA	NA	NA
ADAM19	0.768049147920268	0.0071295136383465	0.0286785388221164
ADAM2	0.54986860793113	NA	NA
ADAM21	0.195229115130056	0.446958530291275	NA
ADAM22	-0.914295829866741	0.000243070621632104	0.00231200106909685
ADAM23	1.07477464127208	0.0060984212893099	0.0253807949787407
ADAM28	NA	NA	NA
ADAM29	0.0549263593126767	0.620519872326626	NA
ADAM32	-0.0468252650096835	0.672959823219965	NA
ADAM33	0.157333156585721	0.566217759933023	0.703332096272699
ADAM9	0.351576480034171	0.0939008331364356	0.195885934702829
ADAMDEC1	NA	NA	NA
ADAMTS1	0.833087031803379	0.00445930026133523	0.0200283243908415
ADAMTS10	0.626386042765527	0.0154789957206027	0.051235870067547
ADAMTS12	-1.24441622313247	0.00103726708660484	0.00669168333488394
ADAMTS13	1.03086780219308	0.000110956125515686	0.00128647913249979
ADAMTS14	0.515225011757945	0.151689794321466	0.280740888746246
ADAMTS15	-0.0165151706883994	0.959007481925667	0.97716523495623
ADAMTS16	0.189644030769028	0.527253267916941	0.671263043738586
ADAMTS17	1.74710504159758	1.62415883097075e-08	1.75901323087559e-06
ADAMTS18	0.482554346186202	0.151237977693816	0.280209710874908
ADAMTS19	0.689576211344951	0.0696694998281001	0.156892282346382
ADAMTS2	-0.353756866311147	0.0481372507518865	0.118998813202312
ADAMTS20	0.184104188857184	NA	NA
ADAMTS3	0.753017905457542	0.0392763332375609	0.102481193641937
ADAMTS4	0.241475679572867	0.539887498262998	0.68218416785998
ADAMTS6	0.042925877051595	0.869501163842784	0.921964526384215
ADAMTS7	0.918966699464904	0.000834763279004969	0.00569359534191557
ADAMTS8	0.00886449890648126	0.98193878236766	0.990390633041347
ADAMTS9	0.791265313364397	0.000975066760705627	0.0064015154791555
ADAMTSL1	0.270246634074771	0.414720253008158	0.569688407760447
ADAMTSL2	-0.595381288943372	0.111271795626522	0.222917823749545
ADAMTSL3	0.869698071316992	0.022232441536306	0.0666460440769618
ADAMTSL4	1.56191763435272	1.17944017711216e-06	4.68368799222095e-05
ADAMTSL5	0.167742056503062	0.513594641126414	0.659156925176696
ADAP1	0.813208231524563	0.0176745945397247	0.0562502234060341
ADAP2	-0.398058348317363	0.0373629594219842	0.0987321382433802
ADAR	0.863895841209613	0.000214516524470272	0.00210482377064311
ADARB1	0.483866782799474	0.0797452375559439	0.173749716520913
ADARB2	0.120821998423073	0.73583764592936	0.833519462906955
ADAT1	0.131033478970945	0.665379587736498	0.7821056752973
ADAT2	0.569811850615525	0.0173977345830481	0.0556665205011764
ADAT3	0.96709235186406	0.000131462742881097	0.00145802278683333
ADC	0.516406663248009	0.181507767785136	0.319836687816628
ADCK1	0.565412988624868	0.0139950695330075	0.0475121144725421
ADCK2	-0.475613961605388	0.0163916391463667	0.0534035718405785
ADCK3	-0.495252096032264	0.0229874251772161	0.0684499542456742
ADCK4	0.45933987752964	0.00723736323471527	0.02895755522068
ADCK5	0.938480470790258	0.000794282411858443	0.00549881906049796
ADCY1	-0.152353721887591	0.647045499190525	0.768796746711082
ADCY10	1.05138779576029	0.000343228775623609	0.00298830607570957
ADCY2	-0.393196178019027	0.235401161176564	0.386771060818315
ADCY3	0.0512132620420507	0.840004413837659	0.901554286803541
ADCY5	0.260308392577813	0.398835982167353	0.554322302261761
ADCY6	0.635977767992356	0.000472135828984688	0.00376729275005568
ADCY7	0.673353633060067	0.0252120882017787	0.0733997417222457
ADCY8	0.190873500742601	0.622047423068155	0.749528158153383
ADCY9	-0.174634225714818	0.45809327704959	0.607616708005553
ADCYAP1	0.411466908219215	0.274823362287931	0.432743120086823
ADCYAP1R1	-0.415954660566117	0.275711704089751	0.433616559039282
ADD1	-0.108113381904026	0.436084872203721	0.58853652981922
ADD2	-0.0669225027176862	0.859471525044649	0.915372499926041
ADD3	-0.540191412070908	0.000375740761755566	0.00319594695202845
ADGB	0.0578893934315446	0.780258413630023	NA
ADH5	-0.761373339112494	2.52907194416038e-05	0.000439314854358648
ADHFE1	-1.06490065836813	4.65197017883254e-05	0.000684907988430381
ADI1	-0.65264045399188	0.00504121287879015	0.0219455479035274
ADIPOQ	0.312069016246612	0.420045748813317	0.574144184437822
ADIPOR1	-0.427179555044472	0.000785096027574639	0.00544577040766959
ADIPOR2	0.0830519374304418	0.774480196002394	0.859024663049905
ADIRF	0.0601697063313604	0.58755817865184	NA
ADK	-0.881085031805949	2.1417404315873e-07	1.34290882499877e-05
ADM2	0.198099850181397	0.460392878681738	0.609988562894729
ADM5	1.34738875286212	0.000256938212181477	0.00241181134691162
ADNP	0.0970042913179261	0.587164217119871	0.719844837148417
ADNP2	-0.19097572492064	0.378302812387779	0.535414018997691
ADO	-0.66983596575689	0.00401766946528174	0.0185339150292571
ADORA1	0.151464530842787	0.679191503070456	0.792371611546861
ADORA2A	-0.0894312138212179	0.643605441635543	0.766365433418435
ADORA2B	-0.0351466170008061	0.90182237248535	0.943802304691148
ADORA3	-0.196735864923151	0.598754734874678	0.729868593581704
ADPGK	0.0804244897672939	0.737785324691531	0.834973005208212
ADPRH	0.147773545295727	0.494036323699065	0.641251433049013
ADPRHL1	0.0240264029343915	0.882487189914848	0.931112491635849
ADPRHL2	-0.213528041609282	0.213094801810442	0.360243326030109
ADPRM	-0.0742368689907784	0.732930861398152	0.831585682106983
ADRA1A	-0.297909928891969	0.363238705077508	0.520483164056135
ADRA1B	-0.822108052342695	0.0149675725575252	0.0499478098231514
ADRA1D	-0.230071499369898	0.549147357390692	0.689860335787112
ADRA2A	0.119680862096886	0.704430517825104	0.81049361205115
ADRA2B	-0.611396429706201	0.0996368865175638	0.204891963414139
ADRB1	0.685318537348558	0.0457660693159416	0.114744252357191
ADRB2	-0.633430674385287	0.0898335132792761	0.189614632487898
ADRB3	0.486372269257358	0.184839550372056	0.32466718418957
ADRBK1	0.925243502563107	5.94740015351633e-05	0.00081810504813099
ADRBK2	1.16563027779348	0.000141508084864394	0.00153658169091698
ADRM1	0.151604091872908	0.381244121422486	0.537713689804248
ADSL	0.0422308373998536	0.829146454090582	0.894129720727085
ADSS	-0.501154827146889	0.0253647349076941	0.0737170665257968
ADSSL1	0.752284385318441	0.00169492391022222	0.00968063612486491
ADTRP	-0.786532874012951	0.000843893469216446	0.00574764222768857
AEBP1	-0.492415261761378	0.0872394592207155	0.185481158390742
AEBP2	-0.129805976672112	0.42682847735135	0.580639443545047
AEN	0.0228292650269343	0.94266008200884	0.968099914776581
AES	-0.13881026709289	0.497611549858975	0.644137515101767
AFAP1	0.448358022723398	0.0175133557902794	0.0559032470582567
AFAP1L1	0.689015529460057	0.0118404146920938	0.0419194077360507
AFAP1L2	0.581606125260866	0.0263592257752794	0.0759281667707827
AFF1	-0.220536943940184	0.511931627951371	0.657811633598655
AFF2	-1.0925715605394	0.00376399100554446	0.017619520437218
AFF3	-0.36994045405823	0.344676237761147	0.502395136116778
AFF4	-0.19158425468942	0.518513742597993	0.663967459157918
AFG3L2	0.0537002782971876	0.746397347025998	0.84083394793084
AFM	0.337476654067759	0.299115421216215	0.457293771971662
AFMID	-0.573350166693377	0.0229678744214837	0.068405985985319
AFP	0.628897337489591	0.0970513894322957	0.201108372709683
AFTPH	-0.121730298621071	0.352614172564013	0.509910197347272
AGA	-0.222864506947847	0.115105197756787	0.22835746699015
AGAP1	-0.169727235296078	0.605383684060766	0.73605759034978
AGAP2	0.777793953364304	0.00183935117480672	0.0102917277475683
AGAP3	1.31880827050827	1.2746198643851e-07	9.02077504022246e-06
AGBL1	0.607016245675945	0.0770912514763864	0.169318870964268
AGBL2	-0.0185401979220005	0.960796954053766	0.977828237712867
AGBL4	0.0549263593126768	0.620519872326626	NA
AGBL5	-0.361878472561949	0.134565387904284	0.25636284454686
AGER	0.883610759220943	0.00922734705878261	0.0349441466363857
AGFG1	-0.222278748956368	0.280260019440028	0.43826266002129
AGFG2	0.774984852187871	2.74738594875625e-05	0.000462077994393169
AGGF1	-0.195682468839793	0.0904702381285874	0.190789574315723
AGK	-0.590037386407187	0.000184625669716353	0.00187192097465602
AGL	-0.89467665743765	4.19393183658618e-07	2.24622401720099e-05
AGMAT	-0.478082708603233	0.10901222161335	0.219498411293584
AGMO	0.5155761495852	0.13885637718104	0.262508697193883
AGO1	0.376322791025896	0.0179527755106364	0.0570086358729583
AGO2	-0.263528852650685	0.223232292218851	0.3726427933102
AGO3	-0.116116459393804	0.755029253139014	0.846314740699023
AGO4	1.07235889068376	1.0960431917609e-05	0.000232823677108674
AGPAT1	0.867404833083782	0.000307414978190802	0.00275168393518973
AGPAT2	-0.126867998139406	0.53026024577973	0.673771262435963
AGPAT3	0.103138433253121	0.714614335736115	0.818025047899177
AGPAT4	0.0283467808161987	0.93532538693795	0.963497026348532
AGPAT5	-0.286588604570354	0.379974329023776	0.536833261537252
AGPAT6	-0.380089550322316	0.0905107213622909	0.19084679536804
AGPAT9	0.627344155194707	0.0322910367134671	0.0882993014323397
AGPS	-0.498278117428834	0.00294064675816953	0.0147351861390787
AGR2	-0.114080957011713	0.729772054885229	0.829383996870915
AGRN	0.809039108988693	0.00485150075628898	0.021294766598682
AGRP	-0.0350964852221548	0.75172585875962	NA
AGT	-1.18698783549644	0.000108365293865179	0.00127086976299968
AGTPBP1	-0.471908272357755	0.056755445491881	0.134627945469879
AGTR1	-0.227486729849522	0.38039937760859	0.537028861435405
AGTR2	NA	NA	NA
AGTRAP	-0.610218024472109	0.00510532928215243	0.0221303175917681
AGXT	0.582634544441909	0.0195633817718997	0.0607203877140857
AGXT2	0.25383032024744	0.226551499152509	0.376427270093476
AHCTF1	0.107748637707445	0.470751183877823	0.619692350342298
AHCY	-0.995009812015834	0.000537681699679347	0.00413708158160169
AHCYL1	-0.404505231983273	0.0248039213858561	0.0724998691744425
AHCYL2	-0.4815478281607	0.0272817319652236	0.0780507584900614
AHDC1	0.216828637679285	0.3431686762329	0.500912742028338
AHI1	-0.556047270684861	0.0359073874204913	0.0957550277269245
AHNAK	-0.0815767447181047	0.716109201910867	0.818929931553687
AHNAK2	0.662950017871352	0.0174960591352506	0.0558935556195625
AHR	-1.42635080271448	1.06024116679581e-07	7.91617116846329e-06
AHRR	0.843274609767744	0.0303703403770564	0.0844180630752876
AHSA1	-0.350531605136638	0.0391985572983233	0.102308276556032
AHSA2	1.26727648360776	0.00058289109778603	0.00440666902905821
AHSG	-0.985176901684892	1.75905524853804e-08	1.87667565918655e-06
AHSP	-0.902152939186496	0.020752076673806	0.0634320479214734
AICDA	NA	NA	NA
AIDA	0.0902486927971973	0.396958948039385	0.5524654518274
AIF1	-0.0597626685800387	0.795384238647043	0.873066114534561
AIF1L	-0.406203355891934	0.297763379741441	0.456153587310719
AIFM1	-0.874605841103185	0.000847991646407028	0.00576190700418795
AIFM2	-0.35600493603295	0.0265246796612105	0.0763278624067361
AIFM3	0.722452980262738	0.026313353844836	0.0758944955892034
AIG1	-0.475919449452072	0.0478376563308355	0.118463040863611
AIM1	-0.454211767889605	0.0842481531336206	0.180679807560492
AIM1L	0.553794371540076	0.133190540681352	0.254321112304196
AIMP1	-0.182519203388364	0.341097555773036	0.499265962663185
AIMP2	-0.0714862944692266	0.68058344241138	0.79359066374902
AIP	-0.469293946186519	0.000197201480602477	0.00196564264292079
AIRE	1.71614144132943	3.94399832767398e-10	7.04792501155341e-08
AJAP1	0.330406346430495	0.347369254406562	0.505002152001732
AJUBA	-0.45412923832554	0.0164009874043575	0.0534218537098872
AK1	0.493067672036619	0.0780708759709503	0.170997585855785
AK2	-0.633843657672952	0.000622289888700071	0.00462623829893719
AK3	-0.907687275036084	0.00800938398970981	0.0313790500183315
AK4	0.315683852697758	0.111975719382759	0.224202364747329
AK5	-0.0066939744121341	0.978366811015249	0.988321928368712
AK7	-0.699161128473843	0.0372427644322376	0.0985237898451644
AK8	-0.583709853142712	0.00482360790148707	0.0212048888559838
AK9	0.940068837817153	0.00785918014004995	0.030926187526054
AKAP1	0.375724583023818	0.0131627428297648	0.0453323467825385
AKAP10	0.799285303085776	0.000109552642871735	0.00127745887642278
AKAP11	-0.158218622006283	0.315270273720948	0.474448683357243
AKAP12	-0.617575989638694	0.021198500146003	0.0644658068681681
AKAP13	-0.663586543796916	0.00384533196675625	0.0179006401161665
AKAP14	0.835773397574669	0.0256121205409741	0.0742430389710932
AKAP17A	1.03354770901944	2.85168722923748e-05	0.000474595117918266
AKAP2	-0.342842348550024	0.37953357870808	0.536677748883354
AKAP3	0.00774805908812719	0.973546483777174	NA
AKAP4	0.0549263593126767	0.620519872326626	NA
AKAP5	0.144461620489975	0.713096109754716	0.817122634262057
AKAP6	-0.0178521004727918	0.943611810220126	0.968543540989871
AKAP7	-0.537522287381221	0.037416635241543	0.0988374385463966
AKAP8	0.264334770965847	0.143884814956211	0.269732141963545
AKAP8L	1.03145377097413	1.28242760694592e-05	0.000262658811875343
AKAP9	0.296776724014286	0.0733940071897791	0.163153588366519
AKIRIN1	-0.440006148650826	0.0166331466034651	0.0538663395372507
AKIRIN2	-0.257880051433146	0.191206791357248	0.332946685656908
AKNA	0.83554626608747	0.00213531133527216	0.0115596921603877
AKNAD1	-0.18459125640951	0.63635645684033	0.760966282475062
AKR1A1	-0.644371484495089	9.35991396675328e-06	0.000206815038746066
AKR1B1	0.691217932023253	0.0166189200293381	0.0538581146789088
AKR1B10	-0.775569509661171	0.00275914094581351	0.0140322586130736
AKR1B15	-0.223216232960994	0.568845787405776	0.705449203291326
AKR1C3	0.205931866108377	0.49998287724753	0.646210412659549
AKR1C4	-0.426026499325177	0.0339717686347152	0.0917378927846409
AKR1D1	-1.13609358380025	1.48978156297709e-07	1.01630813272272e-05
AKR1E2	NA	NA	NA
AKR7A2	-0.374655503721658	0.0787822167742735	0.172159977224857
AKT1	0.75566483274202	1.20892026238254e-05	0.000249389957734788
AKT2	-0.343996344230097	0.0618196321763858	0.143749749771245
AKT3	-0.0615675278198773	0.754034010142469	0.845796014829089
AKTIP	-0.55060365767365	0.00842633917404952	0.0325959875548515
ALAD	-0.581304881846831	0.00106046048113221	0.00681670100641459
ALAS1	-0.309791558360823	0.249463719369165	0.404058601875324
ALAS2	-1.39795444383102	7.28507507574999e-06	0.000170454064292834
ALB	-1.15607149142287	2.9248247463271e-05	0.00048451094523166
ALCAM	0.0246929195290064	0.920015643744179	0.954396897392554
ALDH16A1	-0.336492857654974	0.0880177528375203	0.186747075477173
ALDH18A1	0.403119572087673	0.179877781306077	0.317708520082985
ALDH1A1	-0.615377947286597	0.0319762296246628	0.0877222069869506
ALDH1A2	-0.21317344078312	0.586432901135452	0.719226508823119
ALDH1A3	0.0201886688869089	0.953602768365831	0.974084690691147
ALDH1L1	-0.602342712649657	0.00222577431159968	0.0119130174311603
ALDH1L2	0.633439819332375	0.000736691155187027	0.00520667239126372
ALDH2	-0.682824114506358	0.0223510657331788	0.0669444275651177
ALDH3A1	0.139955953731631	0.353415568032	NA
ALDH3A2	-0.857106838359908	0.00267331644472664	0.0137030232677706
ALDH3B1	0.325134755848252	0.220074516591829	0.369268036129367
ALDH4A1	-0.43413959979086	0.0499458091772102	0.122253014223033
ALDH5A1	-0.49733281384589	0.103460776007003	0.21093486220709
ALDH6A1	-0.637848158722848	0.0938135589430085	0.195784729528182
ALDH7A1	-0.857707357319047	4.37664574939589e-08	3.98525653715692e-06
ALDH8A1	-0.351186324281285	0.0809086277682193	0.175674493003446
ALDH9A1	-0.683374716908578	0.0161168640990403	0.0527971331713749
ALDOA	0.582144538419322	0.00114433142566814	0.00723865577935915
ALDOB	-0.960527416579449	3.50818265540376e-05	0.000554789593381107
ALDOC	0.212243854500749	0.588225322786746	0.720773910564783
ALG1	0.629649959118578	0.00015885990519349	0.00167235729355385
ALG10	-0.482881967829601	0.181248399674322	0.319576606036521
ALG11	-0.422652813975315	0.260847405420828	0.417122428176304
ALG12	0.844784382737753	0.000274523808365817	0.00254513123501798
ALG13	-0.619555685990281	0.00392705483787617	0.018204012957937
ALG14	-0.65713119450551	0.00115913196564479	0.00730319549619123
ALG2	-0.204433239642205	0.26256358613614	0.419071286058436
ALG3	-0.0226119590775747	0.87440351916161	0.925275552178711
ALG5	-0.626709995553362	0.0124959373686922	0.0436990999566593
ALG6	0.896122331759599	7.71160674478369e-05	0.00099409495061702
ALG8	-0.437633102670062	0.000807802233329965	0.00556010627235685
ALG9	-0.31176170471194	0.188846309582371	0.330002058646813
ALK	0.61402342406104	0.114999175869383	0.228273843130895
ALKBH1	0.254461283226061	0.126105662305489	0.244481495568113
ALKBH2	-0.547397972247956	0.00828475962019907	0.0321757466803494
ALKBH3	-0.0482259556227201	0.775619393585043	0.859800692873539
ALKBH4	0.165193249724372	0.512427112277066	0.658249438144751
ALKBH6	0.980579801317749	5.70327642542502e-05	0.000793904963757313
ALKBH7	-0.549272635404888	0.0118843943597749	0.0419896112051453
ALKBH8	-0.406813640852397	0.053707085935221	0.129258670122882
ALLC	NA	NA	NA
ALMS1	0.985802627981411	NA	NA
ALOX12	0.623946112610836	0.0689335605188265	0.155683035665378
ALOX12B	0.916196611469191	0.0140844018059257	0.0477473578889054
ALOX15	0.466413772522596	0.176112624724957	0.312517809706259
ALOX15B	NA	NA	NA
ALOX5	0.0646904619716121	0.827929262672087	0.893221397566988
ALOX5AP	-0.402865042999355	0.23885901385282	0.391059145904709
ALOXE3	-0.0411347659151097	0.710790683472714	NA
ALPI	0.162605198059277	0.536071503535887	NA
ALPK1	1.00591221405016	NA	NA
ALPK2	-0.49133573879958	0.0748682490300813	0.165402022582915
ALPK3	0.881423777645997	0.00344669701729281	0.0165537245600405
ALPL	-0.363802830540405	0.349159407533353	0.506811137181117
ALS2	0.101816447826339	0.570025165236595	0.706338802342845
ALS2CL	-0.055821628251038	0.808766316381896	0.881641721841002
ALS2CR11	0.499510547121791	0.080237525533865	0.174539815129661
ALS2CR12	0.112331073376961	0.748349065483896	0.842062041728278
ALX1	NA	NA	NA
ALX3	NA	NA	NA
ALX4	0	1	NA
ALYREF	0.170898105303211	0.39495208509403	0.550315302973124
AMACR	-0.345938851611417	0.195393836316646	0.337401894429614
AMBN	0.134088959372335	0.636841119882268	0.761212739378805
AMBP	-0.617483221307004	0.00482926146717044	0.0212101757095756
AMBRA1	0.254793425913539	0.121335157782912	0.237487324159981
AMD1	0.165495753963985	0.456061828972823	0.606095951701599
AMDHD1	-1.06356959869513	6.22968230826758e-09	7.61192634863191e-07
AMDHD2	-0.271795948582279	0.0921109723837654	0.193138524669743
AMER1	0.199800743324326	0.344809578577635	0.502538254189609
AMER2	-0.210856058371499	0.58165065498824	0.715292710856936
AMER3	0	1	NA
AMFR	-0.697575600199209	0.00554956277753706	0.0236261314674419
AMH	1.89934299128364	1.58414524346494e-06	5.80690779501917e-05
AMHR2	0.514219906670996	0.189503149233526	0.330713801185004
AMICA1	0.732861749907165	0.0267233170444636	0.0768685192087831
AMIGO1	0.265094974784402	0.28404888412063	0.442336868408008
AMIGO2	-0.423621043619214	0.1813272216135	0.319661978056731
AMIGO3	0.439996292575266	0.214239407155944	0.361687123842864
AMMECR1	-0.165453331357625	0.620887642517517	0.74854189049
AMMECR1L	-0.100133329489894	0.725140714345711	0.8257038897958
AMN	0.845448631310987	0.0232538066155378	0.0689323032184288
AMN1	-0.27682016105839	0.129255751069565	0.248900891337622
AMOT	-0.381679757200692	0.164482104740927	0.297612475557055
AMOTL1	-0.405090736109754	0.253931662586743	0.409360289618864
AMOTL2	0.254203521927242	0.324199343063338	0.48334068291099
AMPD1	2.23254391556226	NA	NA
AMPD2	0.917207395880275	0.00450403370928332	0.0202038487316957
AMPD3	1.16790116130761	0.00014155554609245	0.00153658169091698
AMPH	0.0360126692130468	0.923952353760804	0.956606521535664
AMT	-0.161994222626972	0.266308565167948	0.423063367889875
AMY1A	NA	NA	NA
AMY2B	-0.478853025991364	0.101219405314071	0.207489621217374
AMZ1	1.44025859445769	5.19791332591631e-05	0.000742351337735261
AMZ2	0.0910307817768698	0.650283972178556	0.770914641866212
ANAPC1	-0.127898788553341	0.692955696696806	0.80162604304722
ANAPC10	-0.299191088900183	0.342944813721734	0.500739358284742
ANAPC11	-0.328527410224721	0.0996212172776802	0.204889213379617
ANAPC13	-0.867186268758624	0.000211542071666565	0.00208155869953641
ANAPC15	-0.559651807302487	0.0141659871223709	0.0479103269225017
ANAPC16	-0.691644915155964	0.00432668148985924	0.0195737832760801
ANAPC2	0.506245918963819	0.00387596612713854	0.0180139179953097
ANAPC4	0.0274395906030576	0.874401226255623	0.925275552178711
ANAPC5	0.423837699714356	6.41293541002027e-05	0.000863270476663369
ANAPC7	-0.16232820567619	0.319080387088113	0.478006803629844
ANGEL1	-0.088715990979374	0.739885192706336	0.83635634655885
ANGEL2	-0.0825090632124122	0.619690788510562	0.747477177906429
ANGPT1	-0.496521772029043	0.0916174503285472	0.19249898146633
ANGPT2	-0.198708063686129	0.534244142751621	0.677328331392086
ANGPT4	0	1	NA
ANGPTL1	-0.531999984487873	0.166480390890671	0.300013067965844
ANGPTL2	-0.814995911094072	0.00258423051970364	0.0133468784355792
ANGPTL3	-1.11784885474889	0.000482182405293608	0.00381899150475203
ANGPTL4	0.379482410198966	0.277037896897591	0.434818989366518
ANGPTL5	NA	NA	NA
ANGPTL6	0.385474661465046	0.0219002725623313	0.0659684569218474
ANGPTL7	-0.672926732726663	0.0851477344629287	0.182090054133437
ANK1	0.161737924840984	0.575851946793063	0.710944186180749
ANK2	0.306958407117962	0.337381578108625	0.496061610679924
ANK3	-0.933412521949709	3.22802577420147e-09	4.61706204822768e-07
ANKDD1A	0.0747323158949481	0.763261877130743	NA
ANKDD1B	0.170806779456394	0.504814990670156	NA
ANKEF1	1.66488122607399	4.85622212870016e-06	0.000129041917382709
ANKFN1	0.10329182095802	0.357315466558133	NA
ANKFY1	-0.216173420467016	0.472387764843252	0.621046117914211
ANKH	0.00920911541317714	0.97174042686972	0.984662220757322
ANKHD1	-0.146023000350669	0.665391487314796	0.7821056752973
ANKHD1-EIF4EBP3	0.347604082931098	0.0415944107656796	0.107006243711743
ANKIB1	-0.263080329605332	0.323732367116801	0.482894114233409
ANKK1	0.794135077506361	0.0165654485305928	0.0537859759694196
ANKLE1	1.03329988132111	0.000972586508610523	0.0063956286693174
ANKLE2	0.304741326183894	0.189143861921291	0.330316231732256
ANKMY1	0.217300525242072	0.531859261356355	0.675536668654949
ANKMY2	0.223439256893653	0.201538613404506	0.345094743949073
ANKRA2	-0.169738285334148	0.356549600542188	0.513827846525459
ANKRD1	0.0511907714519915	0.770212504268715	0.856053336628913
ANKRD10	1.37121872877329	NA	NA
ANKRD11	0.874906862924872	2.17887732838219e-05	0.000393846633720393
ANKRD12	0.871062864247172	2.48198032449795e-05	0.000433770057689764
ANKRD13A	0.0810864503234297	0.552367465747652	0.692263109522962
ANKRD13B	0.509787609883655	0.194334465423613	0.336303778924583
ANKRD13C	0.553342886002286	0.0032721150590933	0.0159241649565633
ANKRD13D	0.364130772997884	0.289657654536029	0.447815056693747
ANKRD16	0.290903931021667	0.0845354023428099	0.181078530400481
ANKRD17	-0.146202353523804	0.259360403629717	0.415451388971599
ANKRD2	0.13573872427512	0.713781845537187	0.81764625511215
ANKRD22	-0.149877156596285	0.654346912074564	0.773422360894416
ANKRD23	1.31752395350765	0.000131114058876317	0.00145528461622346
ANKRD24	0.505295891929346	0.145227566874148	0.271430683230856
ANKRD26	0.640903756279515	0.0161691703462932	0.0528473843782824
ANKRD27	0.231139413399179	0.44872565080458	0.59997960193624
ANKRD28	0.229585884433938	0.272668819844558	0.430345931607176
ANKRD29	-0.197193326931204	0.516000445083969	0.661591243311249
ANKRD31	0.312513697097246	0.24781303131777	0.402126571591242
ANKRD32	0.117560554805319	0.70460317677421	0.810562171640407
ANKRD33	-0.151719693616222	0.684926820403668	0.796048103029183
ANKRD33B	-0.217188148143963	0.549978655204482	0.690539441410276
ANKRD34A	1.13339115065893	0.00260870402967011	0.0134341705422564
ANKRD34B	0.163542385427819	0.60903397716735	0.738987416192873
ANKRD34C	NA	NA	NA
ANKRD35	0.607198884705088	0.0602111149175018	0.140903273671731
ANKRD37	0.409155494872943	0.262571626891768	0.419071286058436
ANKRD39	-0.595651476054005	0.00417544714183206	0.0190527265686662
ANKRD40	-0.209861111834657	0.021853812464316	0.0658562611698696
ANKRD42	0.0288454697232171	0.901102912598795	0.943472040318762
ANKRD44	1.09224335719434	1.11354710310057e-05	0.000234106902734203
ANKRD45	-0.517432701814675	0.171233676053249	0.30636999390716
ANKRD46	-0.660732677470595	0.000402649796234539	0.00336873106386622
ANKRD49	0.528782671474742	0.0034331173929522	0.0165085254791943
ANKRD50	0.182185848575545	0.367557259398475	0.524761445914879
ANKRD52	0.211705913851062	0.376735316951663	0.533945540515652
ANKRD53	0.462664344799067	0.108084331487584	NA
ANKRD54	1.11602715767188	7.95093635962551e-06	0.000181155812701774
ANKRD55	-0.955431094978671	0.0118636018454929	0.0419599336920253
ANKRD6	0.234655576366674	0.448324423263718	0.599779707559247
ANKRD61	-0.0176004521382719	0.958234437690291	0.976750054988977
ANKRD63	0.191421239491949	0.489559555687297	NA
ANKRD65	0.194847267959996	0.550260465364218	0.69065176583379
ANKRD66	-0.225532776405922	0.393054710553753	NA
ANKRD9	0.122147817048822	0.721028421012883	0.822717080916288
ANKS1A	0.208258287763393	0.443488738271218	0.595092453756836
ANKS1B	-0.41036632912604	0.178235263621605	0.315430964190946
ANKS3	1.06160371189854	0.000187160274272345	0.0018909139795035
ANKS4B	-0.642209125364616	0.013354438692192	0.0458379485098625
ANKS6	1.0390399620631	0.00277363976689168	0.0141009794123341
ANKUB1	0.359698257593964	0.253224134195217	0.408772834513868
ANKZF1	0.540684601580823	0.0101840938101521	0.0374657244235549
ANLN	0.142503268074614	0.704973733312889	0.810804866568066
ANO1	0.665005446598595	0.0201066933492206	0.0618427900431277
ANO10	-0.184754924485603	0.267405437380101	0.424334347073585
ANO2	1.46898763707788	0.000187330780326384	0.00189130002510309
ANO3	0.0307526199900299	0.919939555116787	0.954387219154542
ANO4	0.357818399443206	0.268530832555137	0.425789350289289
ANO5	0.563049560159747	0.0627713202743586	0.14524230317013
ANO6	-0.941316205647696	0.000337752008365554	0.00295864136739826
ANO8	0.831086068092337	0.00287607900919969	0.0144929240449485
ANO9	0.75819145229609	0.0232736510243565	0.0689432480406548
ANP32A	-0.592692517257318	0.000949155845765919	0.00627438757963634
ANP32B	-0.229493802901887	0.136100019661782	0.258494205006621
ANP32E	-0.392474576776961	0.0631664239468551	0.14583772557239
ANPEP	-0.367017160002066	0.100357952044468	0.206126612792544
ANTXR1	-0.036122741814262	0.925065958126863	0.957339269549765
ANTXR2	-0.595556968007693	0.0412405261541733	0.106440614172244
ANXA1	-0.515780038769123	0.0388172107608697	0.101511663500826
ANXA10	-0.238998038985395	0.47939864747771	0.627493413691755
ANXA11	-0.511306796045617	0.00204676594239138	0.011155381590708
ANXA13	-0.539373494354922	0.162542164437536	0.295035904367574
ANXA2	-0.424056905696734	0.0618677078391172	0.143831600926501
ANXA3	-1.04442423538346	0.00273831596281443	0.0139461934465248
ANXA4	-0.31636122421513	0.16685637737696	0.300614841963581
ANXA5	-0.277045352952924	0.175214432199321	0.311550438149439
ANXA6	0.0359925904151455	0.82176397915117	0.889119643225999
ANXA7	-0.603226123518454	0.00189836894584353	0.0105353580938583
ANXA9	0.708126154489946	0.0341547340617604	0.0921449477537134
AOAH	1.23634749536707	0.000348487971500623	0.00301755544553174
AOC1	-1.33954864353283	3.90749566718945e-05	0.00059998177960756
AOC3	-0.470866752097233	0.0118698706730477	0.0419717217763764
AOX1	0.789843450999591	0.00594382673444769	0.0248749844835082
AP1AR	0.265140303256812	0.24170778285337	0.394548351640988
AP1B1	-0.353516513860298	0.0223679337564463	0.0669679541323887
AP1G1	-0.0998578195399761	0.497700640470813	0.644194509386215
AP1G2	0.396981128736957	0.00873188199308177	0.0334847062696076
AP1M1	1.14639613759742	2.05120121869125e-07	1.30328767210711e-05
AP1M2	-0.24649419409165	0.483253011638474	0.63161318836932
AP1S1	-0.63782741453219	0.00367328624402264	0.0172821912793649
AP1S2	0.056338294542534	0.861202078687567	0.916325164998323
AP1S3	-0.180171818413978	0.431837785991324	0.585281853292755
AP2A1	1.06426822050244	0.00241343874490518	0.012661475338409
AP2A2	NA	NA	NA
AP2B1	-0.467284249823975	0.00392553177564497	0.0182028550971847
AP2M1	-0.224219374783316	0.0294600756911487	0.0826316482517874
AP2S1	-0.552049025691326	0.00167291167912322	0.0095817088801064
AP3B1	0.257907892802741	0.10028334591175	0.206043505770965
AP3B2	1.385472776458	0.000450632965247789	0.00365049459825426
AP3D1	0.517902278749609	0.00274284895515057	0.0139643050793563
AP3M1	-0.488300294368831	0.0278553011407728	0.0792161100275488
AP3M2	0.480805123147174	0.152047934799565	0.281196756652921
AP3S1	-0.362787002195355	0.0704147652985381	0.158004941878496
AP3S2	-0.545381374908943	0.00416029469932968	0.0190017805180885
AP4B1	0.290916113036903	0.0526543742743874	0.127229727470942
AP4E1	-0.255179403203661	0.424881519605953	0.57854140435153
AP4M1	-0.0670894283865434	0.793599565135378	0.871788976729252
AP4S1	-0.365975227928311	0.113901793682931	0.226929666087531
AP5B1	-0.29461502697605	0.161675196850171	0.29383531835368
AP5M1	-0.140094481926313	0.463374318413002	0.612746208124343
AP5S1	-0.226405096172047	0.213927932647975	0.36137465734792
AP5Z1	0.535563922570906	0.00557641757034546	0.0237137979559092
APAF1	0.0329272753184563	0.909726253539475	0.94803747728842
APBA1	0.538134768256645	0.084497227322392	0.181023881582634
APBA2	0.2012987736819	0.58484448347668	0.718046782530283
APBA3	0.599302995760784	0.000972406472484969	0.0063956286693174
APBB1	0.714518480127817	NA	NA
APBB1IP	-0.0914104521819123	0.763659329136706	0.851780741931681
APBB2	0.568265971331629	0.0111323094125822	0.0401482077099585
APBB3	0.822933783842301	0.00358355920606441	0.016997532319143
APC	-0.216173882221281	0.310947707509117	0.470200834694113
APC2	0.218182266718549	0.543820906258521	0.685276657194519
APCDD1	0.17029687620352	0.664357980345263	0.781378995229608
APCDD1L	0.944862246199545	0.0156659690594495	0.0517230239431615
APCS	-0.134338391751791	0.665453380427995	0.7821056752973
APEH	-0.52916439812922	2.29710560803723e-05	0.000408450519558461
APEX1	-0.0131441391360553	0.941754589095041	0.967540323801847
APEX2	0.334285111784052	0.0814827962038011	0.17642670042703
APH1A	-0.487807548343369	0.00458445969911581	0.0204427435616219
APH1B	-0.552634165593928	0.0384843527891441	0.100893509531194
API5	-0.330754331355005	0.0991205478423733	0.204182615555413
APIP	-0.656799160762419	0.00168598433310584	0.00964360204566533
APITD1	-0.583215347293976	0.0407536782498128	0.105336211220272
APITD1-CORT	NA	NA	NA
APLF	0.636560852438152	0.00809261131713029	0.0316357591987133
APLN	-0.293835236406982	0.403764947882469	0.558836643908197
APLNR	-1.09214485866334	5.74667031368842e-09	7.1438607656078e-07
APLP1	-0.0364962447054923	0.844156276082547	NA
APLP2	-0.434055792994752	0.0573297349242141	0.135805449954692
APMAP	-0.313613476269812	0.127888467545594	0.247260167290449
APOA1	0.835155781892445	0.00805717170541199	0.0315058333426066
APOA1BP	-0.73178994813904	0.00441309515590579	0.0198978649719314
APOA2	0.500439241444421	0.19916484744686	0.342013292384422
APOA4	0.363378659832005	0.32845148732051	0.487443419779302
APOA5	-0.3379533979497	0.388507007366678	0.544252442656935
APOB	-0.378569470267526	0.0231408123271985	0.0687079580500062
APOBEC1	2.15546050063053	2.68665913675334e-08	2.66725548743234e-06
APOBEC2	-0.258446097235715	0.477900092626494	0.626162631521415
APOBEC3H	0.622551081334589	0.0510438529032055	0.124060340208131
APOBEC4	-0.0520686120283673	0.638816934072491	NA
APOBR	0.173501923516631	0.587908251820217	0.720508904245335
APOC1	-0.898888418118282	0.000302336212748834	0.00271836383487883
APOC2	-0.833270014732565	6.85778154383017e-05	0.000907536391981752
APOC3	-1.0362199616052	0.000357836009819214	0.00308541833315771
APOC4	-0.839388503642351	3.93385093238961e-06	0.000111549027253675
APOD	-0.886396828695709	0.0216552716813136	0.0654096268658481
APOE	-0.262883331935231	0.196775687857318	0.339010030562571
APOF	-0.434000495394907	0.0549986189467882	0.131635736893233
APOH	-0.762000109224983	0.00538546837115801	0.0230718177506967
APOL2	-0.511272003336396	0.00304266035723558	0.0150824800509847
APOL6	0.346325462568599	0.34377540950123	0.501644713098865
APOLD1	-1.17070889579865	0.00143130532499669	0.00851516476327621
APOM	-0.520258319782515	0.0688462679116965	0.155535121059673
APOO	-0.570450983264947	0.017119651561721	0.0550348712631924
APOOL	-0.490417622061556	0.0118944861298304	0.0419896112051453
APOPT1	-0.0999754693272811	0.622776266945837	0.750122968426799
APP	-0.913969105868374	0.00265225890090531	0.0136195018848212
APPBP2	-0.32203388462802	0.117984192971517	0.232591990020991
APPL1	-0.517528772832393	0.049841872126927	0.122177538396185
APPL2	0.739720539642639	0.000375796504362048	0.00319594695202845
APRT	-0.590628362029521	0.00241033442342482	0.0126498314674307
APTX	0.987850989905348	0.00016033675656172	0.00168542225868114
AQP1	-0.67875864770761	0.0101663361469201	0.0374196553955637
AQP10	0.140808750785314	0.696512256219267	0.804040545091827
AQP11	-1.03097206306282	2.6508964117789e-05	0.000453315970129081
AQP12A	0	1	NA
AQP12B	0.103549020707307	0.350610908277967	NA
AQP2	0.351294466086496	NA	NA
AQP3	-0.329692944345738	0.398428067842302	0.553863055024655
AQP4	0.435091249398121	0.263248927521787	0.419741988384059
AQP5	0	1	NA
AQP8	0.56350421084878	0.098745550044143	0.203615517587057
AQP9	-0.964932244469119	1.59067534036186e-05	0.000309813278825792
AQPEP	0.0962368222760486	0.773631607845785	0.858483075818004
AQR	0.43343948163312	0.00225488978483388	0.0120373055877465
AR	0.552433206210589	0.131906814870359	0.252441743692992
ARAF	0.104352493832548	0.290352643736314	0.448404601367003
ARAP1	0.766950554329882	8.36142254115878e-06	0.000188838699286581
ARAP2	-0.124723434117101	0.607560338088318	0.737700237243978
ARAP3	1.0791905767302	0.00012584369613216	0.00140881870000419
ARC	1.5603086026887	5.17218414431399e-05	0.000739415445271128
ARCN1	-0.512724928957459	0.0132648603645553	0.0455961634459444
AREG	NA	NA	NA
AREL1	0.0204677267140802	0.916746634896848	0.952180317675482
ARF1	-0.353849655901005	0.0278292942091616	0.0791736497540644
ARF3	-0.522357414808868	0.0722542359458793	0.161070724634694
ARF4	-0.476355093732438	0.0368184777825379	0.0976906010354792
ARF5	0.278353080513744	0.282833770110612	0.440921167657902
ARF6	-0.415673893311005	0.0736962414557413	0.163588781775833
ARFGAP1	1.23750237617115	1.0276055716288e-06	4.32077919176628e-05
ARFGAP2	0.578660746482429	0.017189620693539	0.0551611262479986
ARFGAP3	1.44946603742746	NA	NA
ARFGEF1	0.101571303182327	0.552801880145515	0.692504002677908
ARFGEF2	-0.105634633890623	0.694853836545391	0.802912257294933
ARFIP1	-0.336132327356571	0.294173975132231	0.452692265714787
ARFIP2	0.667340389518113	0.0225796090162738	0.0675168564100921
ARFRP1	0.388668575476579	0.014306895031041	0.0482385309820195
ARG1	0.719321994169108	4.30810997616957e-05	0.000642888728802924
ARG2	-0.571654533732092	0.0922125502153612	0.193209822347765
ARGLU1	1.32824485501632	6.07712607041409e-05	0.000828307170784289
ARHGAP1	0.72952371927344	0.000505444766111887	0.00395463812754386
ARHGAP11A	-0.0991672087231566	0.800557021720485	0.87641919348136
ARHGAP12	0.0577246605889298	0.760405876860573	0.849676599624727
ARHGAP15	-0.232365937080072	0.518585014081785	0.663967459157918
ARHGAP17	1.2911349073711	1.31810196964254e-06	5.10522587083314e-05
ARHGAP18	0.142801484577983	0.492434117491529	0.639636393209059
ARHGAP19	-0.257530151294923	0.2447557752006	0.39793342002363
ARHGAP20	0.146006047940962	0.687616470294059	0.797903008062003
ARHGAP21	0.837313736033488	6.08311684921392e-05	0.000828307170784289
ARHGAP22	1.88235863080125	5.47711863653495e-07	2.74739957992644e-05
ARHGAP23	0.0772465890008406	0.778581365239257	0.86144098100451
ARHGAP24	-0.527117711429923	0.0949119438653262	0.197419052742427
ARHGAP25	0.0115772077852581	0.964768237587361	0.980473926533654
ARHGAP26	-1.47415010059279	6.86512323882178e-06	0.000164670808426504
ARHGAP27	0.929380530306952	0.00172994654252196	0.00983352515781072
ARHGAP28	0.338846928938704	0.0880349127099936	0.186755766746115
ARHGAP29	-0.129861749867855	0.562944063902906	0.701027918160983
ARHGAP30	0.987895794517388	0.00135518351058601	0.00822300240991701
ARHGAP31	-0.473935034881508	0.187832891718699	0.328632850325606
ARHGAP32	0.216462530607505	0.354676293489189	0.512166898153681
ARHGAP33	0.456607559584634	0.225392317009173	0.375067927361557
ARHGAP35	-0.286316227763964	0.190554983273731	0.332013898949575
ARHGAP36	0.161911434247838	NA	NA
ARHGAP39	0.0265789145383777	0.927727617996145	0.958779297829313
ARHGAP4	1.12711216128617	1.78346038540105e-07	1.15892498498606e-05
ARHGAP42	-0.510183641470123	0.0206460823817718	0.0632297330183824
ARHGAP44	-0.705511211532358	0.0643769342251522	0.14805866339813
ARHGAP5	-0.477894348013354	0.13998129636426	0.263867696838537
ARHGAP6	-0.500084746110808	0.0648990450160053	0.148924036524689
ARHGAP8	1.36971707786973	0.000437597353053609	0.00356867755804586
ARHGAP9	0.301523993053247	0.268317484586168	0.425592672766432
ARHGDIA	0.184522050245204	0.287570238337115	0.44598166492369
ARHGDIB	-0.323292258414048	0.130746111687953	0.25095950761157
ARHGDIG	0.753296786473137	0.0559905644561184	0.133429089759071
ARHGEF1	1.26166644546175	7.82903872466557e-06	0.000179365284627915
ARHGEF10	0.776368445883507	0.00920945348690841	0.0348856245492429
ARHGEF10L	0.921393698016937	5.04015462260131e-05	0.000723342934138464
ARHGEF11	0.776227965062764	0.000119602508662723	0.001360252556756
ARHGEF15	0.771279104409945	0.00403958522019071	0.0186109926870275
ARHGEF16	1.0318748363082	7.71012982963845e-05	0.00099409495061702
ARHGEF17	0.0166450398404624	0.940959571496833	0.966871024039064
ARHGEF18	0.0385049930955163	0.9052720298232	0.945571020988208
ARHGEF19	1.00463341912241	0.00151600380031662	0.00888957765764005
ARHGEF2	1.1087077694993	1.30668359361747e-06	5.10170423317079e-05
ARHGEF25	0.0117327036270148	0.969719048250609	0.983268566124598
ARHGEF26	0.206550995176118	0.507498362222356	0.653621314083856
ARHGEF28	0.270440520634995	0.489116887948199	0.637296302415918
ARHGEF3	-0.0253509962796794	0.921999117707055	0.955520742453408
ARHGEF33	0.171111189665274	0.554296383115399	0.693768262389926
ARHGEF37	2.05996982149655	NA	NA
ARHGEF38	0.00319428846305513	0.977029084396082	NA
ARHGEF39	-0.147618711205822	0.596056301376294	0.728094018659804
ARHGEF4	0.800118632646823	0.0032605403138571	0.0158959444087552
ARHGEF40	0.367590982385764	0.123884333807695	0.241353289195259
ARHGEF5	0.0747395202878909	0.789119073080754	0.868656711918408
ARHGEF6	0.57107566068529	0.00818236177277341	0.0319077298668665
ARHGEF7	0.520384144217153	0.00740050567472299	0.0294454854232785
ARHGEF9	-0.384611599179678	0.13383501779016	0.255280957979334
ARID1A	0.361886069372026	0.0974896654218778	0.201665787421671
ARID2	0.146942282971539	0.387725658849742	0.54342411950156
ARID3A	-0.271827794041964	0.441556915631596	0.593338069186103
ARID3B	0.581596709343535	0.0397752060594898	0.103518358970775
ARID3C	1.23393962903821	0.00021277018847687	0.00209199629605594
ARID4A	0.561722689202564	0.0162425369977848	0.0530386726633922
ARID4B	0.538969354562264	0.00255087166010682	0.0132319525591027
ARID5A	0.205763748255771	0.501952241014666	0.648066233629302
ARID5B	0.127296569758117	0.606487080259967	0.736772544136343
ARIH1	-0.257966185219649	0.0411880220209347	0.106343500598028
ARIH2	-0.256739686789841	0.195132710882162	0.33707313131602
ARIH2OS	-0.205202159115328	0.536636328789256	0.678989681472436
ARL1	-0.295110585559796	0.0437358056561182	0.111234135858364
ARL10	-0.305817705763339	0.401335807886167	0.557020335828184
ARL11	0.172809046271438	0.618067401218674	0.746274625660656
ARL13B	0.118286154059851	0.525799764832102	0.670248188857755
ARL14EP	0.139424453296578	0.493076730658316	0.640296570214487
ARL15	-0.611904154768376	0.0616615870998247	0.14347559394191
ARL16	-0.56921979022516	0.00405367920017607	0.0186398835142223
ARL17B	0.0920081547661833	0.528538149545796	NA
ARL2	0.548017781970044	0.0413229662397519	0.106557201544642
ARL2BP	-0.242565114237567	0.200364724705987	0.343582200311033
ARL3	-0.459388321488717	0.0703537482457074	0.157942397129496
ARL4A	-0.0144280306691256	0.955351827010323	0.974864640993858
ARL4C	-0.429818787682626	0.0533447311853316	0.128581398925224
ARL5A	-0.515583351113051	0.0979362791545842	0.202355404942034
ARL5B	-0.00108992167745925	0.997006995645518	0.99915264607871
ARL6	-0.0181793657198226	0.958602996737215	0.97694759799035
ARL6IP1	-0.673380415668855	0.0188798465903304	0.0591380996615609
ARL6IP4	0.360977398938338	0.23207992892026	0.383562388883704
ARL6IP5	-0.479614278113722	0.00755000003277052	0.0299652416625451
ARL6IP6	-0.623960810515753	0.00915571268941252	0.0347470141025279
ARL8A	0.758106701965956	0.00134435386493284	0.00818521416229978
ARL8B	-0.437249356451602	0.00462047280681642	0.0205648440990808
ARL9	1.12846486013755	0.00226576263295595	0.0120773089488212
ARMC1	-0.394772963360896	0.0388471838178478	0.101565351108258
ARMC10	-0.315902438579419	0.124589381368415	0.242231714408114
ARMC12	1.05321548844881	0.00520036170925948	0.0224266579172168
ARMC2	-0.202078891429546	0.5776716986791	0.712173737697821
ARMC3	0.613566468346826	0.0835378309325215	0.179738108970827
ARMC4	0.0601697063313604	0.58755817865184	NA
ARMC5	0.354403146856625	0.243459940901122	0.396508401224855
ARMC6	1.71744204526693	1.68497838321636e-09	2.53562641752222e-07
ARMC7	0.11142131951886	0.568859710096699	0.705449203291326
ARMC8	0.495487145757725	0.0139363859692562	0.0473803980538613
ARMC9	1.38966450024236	8.46120182579673e-06	0.000190790759150773
ARMCX2	-0.387616187567786	0.307780520856301	0.466846718956146
ARMCX3	-0.22277481767805	0.526630160597779	0.670887967911766
ARMCX5	0	1	NA
ARMCX6	0.189091402152382	0.612922994090501	0.741880206884921
ARNT	0.10893141674049	0.628390013432356	0.754659243282003
ARNT2	-0.0959639828357686	0.789596326407772	0.868914562568355
ARNTL	1.15599398546088	4.18961208898854e-05	0.000631020738122381
ARPC1A	-0.480475675970496	0.0015041576101988	0.00883098036772158
ARPC1B	0.277968066909872	0.0736612623056613	0.163544246920599
ARPC2	-0.384570193946573	0.00747379739635767	0.0296989634368145
ARPC3	-0.80764598190274	0.000326717381828803	0.00287962496339369
ARPC4	-0.563274443327184	0.00350571375060158	0.0167428707345439
ARPC4-TTLL3	0.798077461272932	0.0275175863315219	0.0784899070621384
ARPC5	-0.800011561398551	0.000205885190795712	0.00203832042078636
ARPC5L	0.534735696056808	0.0248673040518445	0.0726405759552858
ARPP19	-0.856739034593515	0.000237192065325308	0.00227125785780111
ARPP21	-0.340983787231335	0.366829357843092	0.523928456238126
ARRB1	0.0483922122075233	0.770304289479179	0.856053336628913
ARRB2	0.991040378290028	3.92977631724103e-05	0.000602144504086579
ARRDC1	-0.422127877895964	0.0172515862030657	0.0552855136424628
ARRDC2	0.531739820797978	0.167581195277798	0.301551183170508
ARRDC3	-0.0678953623569308	0.842836361258713	0.90310213015699
ARRDC4	0.833602468169395	0.0323487453745362	0.0884071236617032
ARRDC5	0.197996469376139	0.585788786771269	0.71893374192171
ARSA	1.00937664161968	0.000144998557315554	0.00156209448031889
ARSB	-0.465121958086623	0.161850667431208	0.294042081788862
ARSE	0.532677536818997	0.152872282095882	0.281995115463578
ARSG	1.10076703079544	1.47009868406112e-05	0.000293117584202758
ARSI	-0.219879022552784	0.456002612271429	0.606095951701599
ARSJ	-0.160004059990834	0.598420141679887	0.729707895450938
ARSK	-0.595747918769508	0.00812785166052224	0.0317388056101683
ART1	NA	NA	NA
ART3	0.191647414120581	0.622206305803843	0.749562766307554
ART4	-0.260230164743769	0.464081991935078	0.613455030670723
ART5	0.0601697063313604	0.58755817865184	NA
ARTN	0.522395682100014	0.159244571454318	0.290728288204057
ARV1	-0.351234921754424	0.0995145270900073	0.204728691794322
ARVCF	0.721373850196677	4.9800001389181e-05	0.000720242122729064
ARX	0.0549263593126767	0.620519872326626	NA
AS3MT	0.970240072006694	0.00462693297790206	0.0205871876290345
ASAH1	-0.470344891801919	0.0641329024740429	0.147639931363755
ASAH2	-0.0113244231098203	0.971406895804659	0.984491208168397
ASAP1	0.910038512597999	0.000473414321405289	0.00377145391989482
ASAP2	-0.0130496962068844	0.961670476277617	0.978368995791689
ASAP3	0.432067579119288	0.239024191295972	0.391139978810696
ASB1	0.836442924694183	1.04275487986168e-08	1.16462685644551e-06
ASB10	0.199473975292589	0.612607588285329	0.74168682944843
ASB11	NA	NA	NA
ASB12	NA	NA	NA
ASB13	-0.569058822771481	0.00930095388546044	0.0351112851192349
ASB14	0.46055666383275	0.238922616781112	0.391073703858802
ASB15	0.205450457064315	0.344547315440656	NA
ASB17	0.0597224640987998	NA	NA
ASB18	NA	NA	NA
ASB2	0.157672555620972	0.682672554645433	0.794572088482307
ASB3	0.290855811892345	0.326333530838194	0.485156422302705
ASB4	-0.294841331555405	0.451770455615542	0.602472988197742
ASB5	-0.479309232106353	0.173034493600576	0.308633951405345
ASB6	0.259250688365427	0.0913003550806957	0.192058545649445
ASB7	0.50721974534373	0.00116148045601259	0.00731154759980449
ASB8	-0.403488913022274	0.00133403581649934	0.00814667921088194
ASB9	-0.181493778898041	0.559465350539425	0.698281530584216
ASCC1	-0.27536183246498	0.0940787928775829	0.196158765908568
ASCC2	-0.0151243894474137	0.946976596967791	0.970325217191195
ASCC3	-0.676752220448737	0.018543363673856	0.0583783147063303
ASCL1	1.57272721440243	7.17685311123621e-06	0.000168571919761689
ASCL2	0.135367840723788	0.708565200282264	0.813847091726739
ASCL3	0	1	NA
ASF1A	-0.446541032362668	0.0565126057631528	0.134403827331413
ASF1B	-0.0489485493955506	0.859538363109063	0.915372499926041
ASGR1	0.27261470326051	0.106024912314647	0.214966975811968
ASGR2	-0.443015453981059	0.0105321784003873	0.03848875828526
ASH1L	-0.0517124681745137	0.852363582714204	0.910308514752896
ASH2L	0.410882638117299	0.0411514453672558	0.106268255594344
ASIC1	0.899197731518816	0.015856183369333	0.0521943351250252
ASIC2	0	1	NA
ASIC3	0.706544798410678	0.0295687085524271	0.0828201915096979
ASIC4	0.796241482569509	0.0359081353975967	0.0957550277269245
ASIC5	-0.0468252650096836	0.672959823219965	NA
ASIP	1.33933018957434	0.000361894656192116	0.00310916226257361
ASL	0.212059910130747	0.388760360759894	0.544497105880609
ASMT	-0.0471030119080847	0.841253443734781	NA
ASMTL	1.46701542401281	2.14132478619632e-07	1.34290882499877e-05
ASNA1	-0.480263940899331	0.000508790116232224	0.00397685265262759
ASNS	0.397901272419229	0.31128432526201	0.470612444232913
ASNSD1	-0.278165218823435	0.132781949797921	0.253810770732862
ASPA	-0.583353695207229	0.09349079050182	0.195344101288222
ASPDH	0.270847121790627	0.11790089673341	0.2325163773901
ASPG	1.55340955135306	2.38416855229011e-07	1.43814656639407e-05
ASPH	-0.517751243787509	0.174315140137762	0.310260114966316
ASPHD1	0.19178500088209	0.491898992906834	0.63946421774994
ASPHD2	0.45894096136947	0.172203191798344	0.307573317085099
ASPM	0.13337952267176	0.60808531568333	0.738149585888501
ASPN	-0.511267812885721	0.190378207882657	0.331867681976645
ASPRV1	0.0980784732856777	NA	NA
ASPSCR1	-0.206885195663532	0.0824249960100063	0.177729674654457
ASRGL1	1.39387939025358	2.96433085731971e-05	0.000487104298117731
ASS1	-0.773956591140971	0.000286461349537637	0.00262347947020503
ASTE1	-0.422874086612957	0.0130152978196787	0.0449701156495621
ASTL	NA	NA	NA
ASTN1	-0.112110785040258	0.765724118055367	0.852927272949723
ASTN2	-0.211668350834004	0.497056370694036	0.643901786824752
ASUN	-0.0146576003924196	0.940967862161129	0.966871024039064
ASXL1	1.22448843134082	9.86462950334789e-06	0.000215634164189391
ASXL2	-0.03325819696093	0.906480604320314	0.946122999150413
ASXL3	0.127124895715589	0.548323712158624	NA
ASZ1	0	1	NA
ATAD1	-0.277686596713414	0.258270901044028	0.41428617516121
ATAD2	0.432443531375335	0.113646395150368	0.226721862275978
ATAD2B	0.598896204496436	0.00891217133607171	0.0340391133904572
ATAD3A	0.79706726350272	0.000325397424751297	0.00287153184212626
ATAD5	0.846611943371188	0.00128379058982281	0.0079210488874005
ATAT1	1.51671101174704	4.46019836173478e-06	0.0001228574099795
ATCAY	0.229559164677839	0.469029407624541	0.618158565983861
ATE1	-0.0178804174736529	0.901861622071054	0.943802304691148
ATF1	0.115362594776478	0.450768619859159	0.601351702410823
ATF2	-0.000715431427982291	0.995769673458254	0.998551356711989
ATF3	-0.292216036213658	0.447154726714127	0.59845527296232
ATF4	0.316548320613274	0.29185598271583	0.45014274775116
ATF5	0.420687362343749	0.157956650255773	0.28920956353183
ATF6	-0.257000613883828	0.27847110877681	0.436563545462581
ATF6B	0.996528254843783	2.4206143088641e-05	0.000424702190957458
ATF7	0.427061097671049	0.0579274865196251	0.13679077424588
ATF7IP	0.557312961662974	0.0238135959551281	0.0702370884618345
ATF7IP2	0.713165557266503	0.0142905765903054	0.048194876842417
ATG10	-0.476601938021069	0.0469518932439006	0.116856592237953
ATG13	0.687562475402393	0.00160255503378674	0.00927535496478351
ATG14	1.07764505499535	1.03869808939897e-08	1.16462685644551e-06
ATG16L1	0.776806620235887	0.00458667907475343	0.0204462625670954
ATG16L2	1.58817938185312	NA	NA
ATG2A	0.328287257594471	0.161248738307646	0.29325103096974
ATG2B	0.331695024609745	0.0202010070967327	0.0620527712623314
ATG3	-0.0528677374396227	0.743133290566942	0.838717297213862
ATG4A	-0.236417483148025	0.205032479542923	0.349611680289317
ATG4B	0.259601964536853	0.0424148123392242	0.108608661508427
ATG4C	1.11517105710761	NA	NA
ATG4D	1.36620564270283	1.61332052093926e-06	5.8769994024942e-05
ATG5	-0.337773041143158	0.0870427582633795	0.18520066559507
ATG7	-0.0169214780146962	0.907098046372218	0.946629218989505
ATG9A	0.199213849168258	0.302119294732424	0.460613674014342
ATG9B	0.322902412287382	0.406132322135083	0.561165414475493
ATHL1	1.2082652913318	0.000231570627946704	0.00223533672999736
ATIC	-0.155332956574487	0.346223273565634	0.503879458301364
ATL1	-0.601864193026615	0.0888563623511396	0.18805189580635
ATL2	-0.91180521739666	1.1426641795858e-05	0.000238474848341001
ATL3	-0.378958308290639	0.234388534794927	0.385639140686878
ATM	0.177167859116338	0.406955916934207	0.562056012799867
ATMIN	0.388154826756297	0.0165889034487974	0.0538007538787379
ATN1	1.09746067209827	4.34377344697849e-06	0.000120113317597688
ATOH1	NA	NA	NA
ATOH7	0.198230488061284	0.607741346937434	0.737857349963274
ATOH8	-0.214297583734202	0.552285991038718	0.692263109522962
ATOX1	-0.621792602533326	0.00484357572233557	0.0212665106039648
ATP10A	0.60286815266061	0.0696616071766182	0.156892282346382
ATP10B	0.628273550405008	0.109967195329534	0.221016592778156
ATP10D	0.898523744092615	NA	NA
ATP11A	0.839622666083233	0.00135672800448038	0.00822552313488192
ATP11B	-0.295837645932322	0.0743409444506467	0.164593176686765
ATP11C	-0.616185128529933	0.00135154783931636	0.00821851463669362
ATP12A	0.0534009007281165	NA	NA
ATP13A1	0.790664038826051	0.000611914149857539	0.00457288274247955
ATP13A2	0.808575540887711	1.16339982024567e-05	0.000241042954061335
ATP13A3	-0.0727596868301638	0.663953188680257	0.781031414907674
ATP13A4	0.204077012201453	0.311590637651943	NA
ATP13A5	0	1	NA
ATP1A1	-0.0598172374436166	0.782066733834577	0.864154121726628
ATP1A3	0.15602491190175	0.501208564451202	0.647295892044252
ATP1A4	NA	NA	NA
ATP1B1	-0.729579711601486	0.0103460731340243	0.0379249901343621
ATP1B2	-0.155755854753548	0.642501867851876	0.76541731650668
ATP1B3	-0.504289626572419	0.0447498528042382	0.11290926503519
ATP1B4	-0.109757698195487	0.644868633908371	NA
ATP2A1	0.836535427136595	0.0189646964441977	0.0593388707301928
ATP2A2	-0.316365996183808	0.173427189755804	0.309141534257977
ATP2A3	-0.790284259571587	0.00166436311151306	0.00955955606355595
ATP2B2	0.221650012339134	0.326515269186456	0.48537613479147
ATP2B3	-0.432245401244768	0.255724242681537	0.411415009382765
ATP2C1	-0.52171685928751	0.0261950783967384	0.075622948457143
ATP2C2	0.352091279310783	0.370219628769752	0.52771739647355
ATP4A	0.0549263593126767	0.620519872326626	NA
ATP4B	0	1	NA
ATP5A1	-0.715267928686862	0.00411449748299877	0.0188347281514411
ATP5B	-0.701384020255217	0.00440867063548463	0.0198884049873425
ATP5C1	-0.691990094247855	9.36477294248834e-05	0.00115712008630781
ATP5D	-0.314496862875675	0.185562988749944	0.32557787029568
ATP5E	-0.157885677519773	0.681514277672712	0.793850575540544
ATP5F1	-0.931102064769384	5.34151225513924e-06	0.000138588492195046
ATP5G1	-0.353690373629887	0.141849567283262	0.266651073488693
ATP5G2	-0.523474114520945	0.0511598848963181	0.124215644442555
ATP5G3	-0.694347320803831	0.0130427639066084	0.0450276147811818
ATP5H	-0.836063632555752	4.98264870858313e-05	0.000720242122729064
ATP5I	-0.55330618096479	0.0445202580041906	0.112515539214284
ATP5J	-0.694151475750582	0.00871920068908606	0.0334540238999394
ATP5J2	-0.583377594375726	0.014849389417391	0.0496726135343611
ATP5J2-PTCD1	-0.33414657453353	0.294713223932647	0.453180622710673
ATP5L	-0.87459476934876	0.000874434179804737	0.00589943890254295
ATP5O	-0.444593515770905	0.00531509767243762	0.0228075350750362
ATP5S	-0.603092979115319	0.00582332057837699	0.0244997619153848
ATP5SL	0.078583655087723	0.440011446567444	0.592093716126523
ATP6AP1	0.119671360382805	0.373294769020601	0.530908008745613
ATP6AP1L	1.05767384032993	0.000979972827567337	0.00642057357603238
ATP6AP2	-0.570439370859599	0.00674981601852135	0.0274524522904072
ATP6V0A1	0.747786245889634	0.000458041845338534	0.00369460244760811
ATP6V0A4	0.405188579131962	0.275354924120962	0.433293780432942
ATP6V0B	-0.12168556809338	0.401244708529501	0.556966147503422
ATP6V0C	-0.573660613118312	0.0159971056413423	0.0525131164750009
ATP6V0D1	-0.520962054323491	0.00442569232838055	0.0199338088989901
ATP6V0D2	-0.300388062181141	0.386903410305499	0.542750579307959
ATP6V0E1	-0.28965466303658	0.0719433061870209	0.160502731780532
ATP6V0E2	-1.25943761882845	6.22405593506048e-08	5.29637521712051e-06
ATP6V1A	-0.63141173865212	0.00227148811444804	0.0120988055455101
ATP6V1B1	0.299759321996996	0.446193573995749	0.597600087487654
ATP6V1B2	-0.141385498941668	0.284713292120946	0.442949311585704
ATP6V1C1	0.0604325880114936	0.677280802412223	0.790633019859094
ATP6V1C2	0.382491052816575	0.263505385964378	0.420010368797719
ATP6V1D	-0.724385149648702	0.00133981935560299	0.00817306863438575
ATP6V1E1	-0.438882056442791	0.015165409462715	0.0504506723131627
ATP6V1E2	0.217614482951485	0.451190848416074	0.601812312834129
ATP6V1F	-0.58882166037038	0.00183360711973582	0.0102716486613414
ATP6V1G1	-0.517207101726212	0.0206676818964592	0.0632823260637783
ATP6V1G2	0.226288557636192	0.565535550671913	0.702771359521748
ATP6V1G3	0.279314172632321	0.351773062976491	0.5092431085172
ATP6V1H	-0.639667075689737	0.00144543531549718	0.0085813717900115
ATP7A	-0.411403926230486	0.234149572528199	0.385362028684292
ATP7B	0.099147682603982	0.756242876123348	0.846841713575205
ATP8A1	-0.93020778084325	0.000147263296487504	0.00158172508383574
ATP8A2	-0.70119269407054	0.0215912342628356	0.0653005301900003
ATP8B1	-0.425087421497674	0.0918702568266911	0.192888411160872
ATP8B2	0.768016065809477	0.00175321473814498	0.0099263199590181
ATP8B3	0.192001020093845	0.615983989779334	0.744477682415866
ATP8B4	0.646863457379128	0.0174939536740989	0.0558935556195625
ATP9A	0.401182180985042	0.152525810850411	0.281610356698627
ATP9B	0.10809004381056	0.49685699750971	0.643743668334132
ATPAF1	-0.536055546956763	0.00326601736895631	0.0159137642490114
ATPAF2	0.139278459705039	0.275595290591523	0.433528859407615
ATPIF1	-0.606221227951079	0.0101488832497977	0.0373931261442223
ATR	1.00123803768064	NA	NA
ATRAID	-0.192750563930228	0.486554395486316	0.634767442769883
ATRIP	0.289484597209819	0.0255645073692753	0.0741619718650893
ATRN	-0.267260025197864	0.223961207378295	0.373512531577241
ATRNL1	0.0518004126250168	0.895108617028587	0.939397503233056
ATRX	0.0355000575630576	0.877786733206475	0.928168575289923
ATXN1	0.491132397135416	0.0457931450536695	0.114792004504166
ATXN10	-0.679235595919726	2.12404439628518e-05	0.000386327464240367
ATXN1L	0.439064001899473	0.0123191897669341	0.0431760570993111
ATXN2	0.648850067693814	0.00023901030148136	0.0022819715597983
ATXN2L	1.16343244373043	0.000269135514024594	0.00250655459836846
ATXN7	-0.0488458565007121	0.869185275229359	0.921908819574878
ATXN7L1	-0.45393108959438	0.231521675203677	0.382949655063261
ATXN7L2	0.81707190719344	0.0140742634352234	0.0477243050450554
ATXN7L3	0.890593182589325	2.19032112900429e-05	0.000395364026013199
ATXN7L3B	-0.142601510959109	0.450442910748412	0.60134737919188
AUH	-0.324077141362242	0.0318004180355949	0.0873427043682738
AUNIP	-0.269567012824467	0.420461717964017	0.574602879267143
AUP1	-0.488361984101748	0.00108343243492641	0.00693046840870713
AURKA	0.0910380056200952	0.748753376450419	0.842336649648113
AURKAIP1	-0.21537778284518	0.353158579327868	0.510439293304135
AURKB	0.0016114874478336	0.996623052817017	0.998928918395293
AURKC	1.15161936491535	0.00315154526043598	0.015487965295013
AUTS2	0.184324146626406	0.563208233882145	0.701238887961954
AVEN	-0.0468690043595855	0.789362736803819	0.868741192615716
AVIL	-0.103539652696053	0.774683637115295	0.859116248270239
AVL9	0.276246369137876	0.0847999408065637	0.181419719646578
AVP	0.626511421074557	0.049941714064621	0.122253014223033
AVPI1	-1.13464065872931	0.00122463991288034	0.00762863231903622
AVPR1A	0	1	NA
AVPR1B	NA	NA	NA
AVPR2	0.414315341053805	0.278900612071309	0.436848408652438
AWAT1	0	1	NA
AWAT2	0.407114392177796	0.169465428291502	0.304123538524959
AXDND1	NA	NA	NA
AXIN1	0.287080506673988	0.0738178959142175	0.163721791638763
AXIN2	0.815148255499265	0.00113596818207136	0.00720488071468153
AXL	0.0208875371966893	0.945934435380909	0.969813445797868
AZGP1	-0.40425905980178	0.0113609621353458	0.0407978685473258
AZI1	1.01579973207993	0.000208302551590082	0.00205797738599296
AZI2	0.189100497813607	0.139150862879933	0.262856292970744
AZIN1	-0.524333766289896	0.0193228582821732	0.060168129772637
B2M	-0.143956913443824	0.47821975126864	0.626294390265342
B3GALNT1	-0.276547598020811	0.386588188090434	0.542381127911444
B3GALNT2	-0.724841776347457	0.00730446680842125	0.0291688987411146
B3GALT1	0.021225385857105	0.947918052518977	0.9707407070085
B3GALT2	0.0193339528960365	0.945643634819632	0.969725976255654
B3GALT4	1.65702142099248	9.96574877894807e-07	4.20266503079179e-05
B3GALT5	-0.200252140039497	0.606908981439624	0.737034556461168
B3GALT6	0.17585130959235	0.52908346634782	0.672754356925058
B3GALTL	-0.397078001738078	0.103915693816583	0.211741556271647
B3GAT1	-0.00726190767473498	0.976130672824278	NA
B3GAT2	-0.0327409664973937	0.77041918694068	NA
B3GAT3	0.316619800018505	0.00335998980810941	0.016277334563447
B3GNT1	-0.608206233011073	0.0299832881849744	0.0836657737028268
B3GNT2	-0.201817832723596	0.47935873108561	0.627493413691755
B3GNT3	0.552195860627088	0.0171246196290416	0.0550348712631924
B3GNT4	0.380502013156634	0.215275501501461	0.363050438771369
B3GNT5	-0.314367446099276	0.402492722944833	0.557610927646708
B3GNT6	0.508480972366255	0.11233619083659	0.224672381673181
B3GNT7	-0.219070591600174	0.525057762900288	0.669519960264974
B3GNT8	-1.27798951228591	0.00101515200209377	0.00659364517125512
B3GNT9	-0.582509725033791	0.0560363105450202	0.133515849258601
B3GNTL1	0.984902070499201	4.6627465136609e-05	0.000685788314396052
B4GALNT1	1.2286599332103	0.00120653254020124	0.00754531460836264
B4GALNT2	0.19521735700741	0.139426721485351	NA
B4GALNT3	0.433671412182463	0.166143728980413	0.299702796682488
B4GALNT4	0.779263209922861	0.0456924966322111	0.114620096833495
B4GALT1	-0.00747137348337749	0.982164780530614	0.990478816483187
B4GALT2	0.269818708545934	0.149857449192106	0.278264981640518
B4GALT3	1.16413049583344	3.60245494593994e-05	0.000564700613017076
B4GALT4	1.3310300986546	NA	NA
B4GALT6	-0.744361340486144	0.00687807446455653	0.0278710182951531
B4GALT7	-0.240864956131515	0.0540950721400603	0.12990813897435
B9D1	-0.400054746167458	0.0505276661793961	0.123056816984778
B9D2	-0.147125500878132	0.479331501894831	0.627493413691755
BAALC	-0.341359287008702	0.282916191307074	0.440921167657902
BAAT	-0.130295357938789	0.359696541466658	0.517066038894655
BACE1	-0.233513278558155	0.250564266200659	0.405302868251258
BACE2	0.210452399169688	0.357601787798527	0.515142599593686
BACH2	0.0218139369801906	0.954116221110965	0.974288964071597
BAD	-0.467885145084769	0.0067375189214375	0.0274297892835348
BAG2	0.857139442359011	0.00105093180558841	0.00676813029171553
BAG3	0.800463881337093	0.00612734560047128	0.0254585788282535
BAG4	-0.199052075940865	0.362898808144952	0.520204688783739
BAG5	-0.15689292252342	0.52897279639855	0.67273330640634
BAG6	0.209373201345663	0.0616911027580735	0.143520912128465
BAHCC1	-0.0219809132133954	0.936728892128684	0.964449963050546
BAHD1	0.419197403066135	0.0126137563036123	0.0439820146625467
BAI1	0.865197288567263	0.0278380102937318	0.0791826890487843
BAI2	0.469242110486038	0.224203849355395	0.373829977884852
BAI3	-0.0249056624770698	0.949357644601371	0.971650693529581
BAIAP2	0.877537092200011	0.00128339498402641	0.0079210488874005
BAIAP2L1	-0.202193261336091	0.126541510733698	0.245160243589775
BAIAP2L2	0.920106872843053	0.0183188335297315	0.0578625815601064
BAIAP3	-0.0780572753302247	0.825802774085668	0.891965212983083
BAK1	-0.290102653110917	0.27658668504153	0.434364233014223
BAMBI	-0.270383373127267	0.323855896880917	0.482979751910034
BANF1	-0.852533684222908	6.79708356209359e-05	0.000903077198919052
BANF2	NA	NA	NA
BANK1	-0.634129570372162	0.00512066148700741	0.0221833262479569
BANP	1.23370042046995	4.3064348079527e-05	0.000642888728802924
BAP1	-0.160780752915697	0.347130203030438	0.504942346614076
BARD1	-0.178869444695876	0.553012844977006	0.692646892569763
BARHL1	0	1	NA
BARHL2	NA	NA	NA
BARX1	0.780850109404722	NA	NA
BARX2	0.294253888735994	0.445228052295144	0.596737317589683
BATF	0.623878851038104	0.106266950517863	0.215244024454997
BATF2	0.833610687996449	0.00468985788134146	0.020770200827651
BATF3	0.257473002532225	0.495979549572449	0.642956441846911
BAX	0.895775447349639	0.00134037049451446	0.00817306863438575
BAZ1A	1.29925947830566	0.000190841657134401	0.00191726797638328
BAZ1B	-0.040259458362437	0.88898431045684	0.935309553907203
BAZ2A	0.6700466762375	0.00905903831802212	0.0344344620564861
BAZ2B	0.612498445257685	0.00834479887266606	0.0323386404672361
BBC3	0.885449515996098	0.001842898279274	0.0103075406105247
BBIP1	-0.11013504197102	0.636947149339301	0.761212739378805
BBOX1	-0.757935970552649	0.00948299235082478	0.035610417296399
BBS1	-1.02435010888937	0.000564538668067275	0.00429746794392426
BBS10	0.0834364554430975	0.693660196617432	0.80205161524125
BBS12	0.256679824009042	0.330547504009893	0.489385575530802
BBS2	-0.410100612493108	0.00666100046593525	0.0271929000646219
BBS4	1.18376770132668	0.000107616989704034	0.00126624895869042
BBS5	-0.251846302386284	0.23387676456643	0.385160889936524
BBS7	0.555787522187729	0.0459393519415004	0.115077794875712
BBX	-0.580690403188267	0.00687289903953144	0.0278579429172502
BCAM	0.0442316699943536	0.793313154157871	0.87169056751806
BCAN	0.839426328565614	0.0164489396296473	0.0534684040348882
BCAP29	0.0595199841466843	0.760622491511576	0.849719398190942
BCAP31	-0.542534121406296	0.00366117948727473	0.0172526089802272
BCAR1	-0.137898811422595	0.452110156759316	0.602757325471527
BCAR3	-0.788096893829125	0.000800137932400761	0.00552064280000062
BCAS1	0.622019828438998	0.115142139844485	0.228399060804324
BCAS2	-0.637610657110655	0.00198895683907633	0.0109050901207512
BCAS3	-0.248313489225282	0.0862548767780794	0.183962362885189
BCAS4	-0.629562786937318	0.0646416502405236	0.148547987757358
BCAT1	0.240093027650474	0.520345971371189	0.665610773686696
BCAT2	0.734093674268163	0.00554249002618948	0.0236100826622184
BCCIP	-0.512235883041391	0.00520547307419322	0.0224419309616002
BCDIN3D	0.270429020141431	0.365422353290508	0.52240779626411
BCHE	-0.99190760459076	0.0013124141557287	0.00803867727947621
BCKDHA	-0.442777072950728	0.0079213503144129	0.0311451111371966
BCKDHB	-0.520898928482893	4.06315279384359e-05	0.000619262604912452
BCKDK	-0.00497713348971893	0.965706733264833	0.980939566488138
BCL10	-0.496972262196091	0.00668446783944179	0.0272715195083966
BCL11A	0.188423709699291	0.615754266980975	0.744298892429189
BCL2	1.01685802649885	0.000295740527056373	0.00267589023721387
BCL2A1	-0.0129233309029646	0.963883438143078	0.979992719699412
BCL2L1	-0.944656109721978	0.00190387075310449	0.0105520384332593
BCL2L10	0.251181028154755	0.360778517772033	0.518204530299305
BCL2L11	0.667465585727028	0.0614505496867925	0.14319263029098
BCL2L12	0.0899204189266068	0.76526547679739	0.852840291260952
BCL2L13	-0.407941355854334	0.0331359402390536	0.0900078665509235
BCL2L14	-0.310202417767392	0.363147602113947	0.520404783462409
BCL2L15	1.02085719737363	0.00944560805363975	0.0355260228189513
BCL3	1.18219277660228	0.000923163439728769	0.0061353221102086
BCL6	0.0526593440606637	0.786521403130612	0.866865313326284
BCL6B	-0.882062579794717	0.00813064103811225	0.0317410279303257
BCL7A	0.37696818959954	0.0367574433354146	0.0975881500885057
BCL7B	0.560794659365512	1.99129717918206e-05	0.000370189655053143
BCL7C	0.0649327185361746	0.765441883038254	0.852858833855641
BCL9	1.199418242788	8.79226314469292e-05	0.00110548983215945
BCL9L	-0.0109889960113008	0.967679706072047	0.981827471824413
BCLAF1	0.0634949467711906	0.731444803862448	0.830572243453859
BCMO1	0.459534381900903	0.0387616538357788	0.10145305808061
BCO2	0.00865397822778621	0.981813211747841	0.990390633041347
BCOR	0.890798892148917	0.000306656237237739	0.00274684058117213
BCORL1	0.250903001898048	0.316652161098806	0.476010441121822
BCR	-0.0612533264974695	0.873124126288267	0.924539517087636
BCS1L	0.155317274568722	0.317520446844527	0.47671416804131
BDH1	-0.221602895838549	0.350217986852559	0.507677584672904
BDH2	0.145440842237714	0.41115537352402	0.566160394904583
BDKRB1	0.139413488691384	0.566171934281112	NA
BDKRB2	-0.324001247049112	0.403934561060364	0.559009929307464
BDNF	0.281050963667161	0.415500020792794	0.570145660747576
BDP1	0.615229932046232	0.0240658553035381	0.0708641539483791
BEAN1	0.0202988712400926	0.951531589461395	0.972900558070383
BECN1	0.0721992068051511	0.515229494208449	0.66078055523495
BEGAIN	0.350443767668682	0.357801987546176	0.515327142248653
BEND2	NA	NA	NA
BEND3	0.969886615155699	NA	NA
BEND4	0.782886511446629	0.0312313696506058	0.0862913047488544
BEND5	-0.117716452799043	0.712429829404768	0.816555507189174
BEND6	-0.0759749919408864	0.778185356380699	0.86126328519149
BEND7	0.631458864798876	0.00122692510088099	0.00763609980069424
BEST1	-0.583897726469129	0.129435443481704	0.249079162742555
BEST2	0.126802397981459	0.517646266365295	NA
BEST3	-0.150756371809956	0.69269068896195	0.801579181823235
BEST4	0.131288403175453	0.731542216568262	0.830603409424182
BET1	0.110599374488003	0.676253851968402	0.789846819259827
BET1L	0.47379975038939	0.0777695369723227	0.170468154025809
BEX2	-0.551113622908428	0.0450776700527118	0.11347602941954
BFAR	-0.195836926243329	0.287866084578152	0.446187263704954
BFSP1	0.905342324914929	0.0181908363146688	0.0575600256650079
BFSP2	0	1	NA
BGLAP	1.75523176543968	6.00973758903583e-07	2.92228600587946e-05
BGN	-1.0600484692313	2.13417574507913e-07	1.34290882499877e-05
BHLHA15	0.389171032428048	0.320135359922889	0.478980126159876
BHLHA9	0	1	NA
BHLHB9	-0.318508911849032	0.362888883095294	0.520204688783739
BHLHE22	0.872158399376171	0.0259552486071266	0.0750214787884113
BHLHE40	0.0798183881151091	0.796570639680209	0.873858209769152
BHLHE41	0.993416770802599	0.00463787876644553	0.0206230528289596
BHMT	-0.805004371529535	9.65654942230535e-05	0.00117890717797846
BHMT2	-0.662039840256897	0.000292438706687333	0.00266456580675724
BICC1	-0.0988446728142607	0.775500591244693	0.859756219653674
BICD1	-0.123850051536466	0.714912657462389	0.818163866442184
BICD2	-0.0585779669472049	0.743147174301062	0.838717297213862
BID	0.0407535532199467	0.821444242865733	0.888908250398041
BIK	0.867166873181345	0.0270627241271901	0.0775017436142446
BIN1	-0.215403541031663	0.441421482151204	0.593338069186103
BIN2	0.616598316272439	0.00426557757529994	0.0193624751366785
BIN3	0.60653227667604	0.00232619454114228	0.0122894594087842
BIRC2	0.131790220539796	0.440472036334636	0.592490424486259
BIRC5	0.625107995052694	0.054863021243742	0.131352494158497
BIRC6	0.139028837077612	0.408906091530177	0.564100090262683
BIRC7	1.20841939994531	0.0020740642364658	0.0112783652812914
BIVM	0.450048793685226	0.0115444740345663	0.041280645430482
BLCAP	0.2743886627364	0.134858169837368	0.256715365645141
BLID	0	1	NA
BLK	0.212962622282915	0.587209698127397	0.719844837148417
BLM	0.0473111044105639	0.900668648765357	0.943219586843207
BLMH	-0.502590883594226	0.00691691673372712	0.0279886598784154
BLNK	-0.49266162173245	0.0617233770094259	0.143560872392175
BLOC1S1	-0.188143989099964	0.376508744249373	0.533945540515652
BLOC1S2	-0.297132689390637	0.181341539034701	0.319661978056731
BLOC1S3	-0.755922879540178	0.0241027717775717	0.0709290295043568
BLOC1S4	-0.256386187355316	0.28749971160781	0.44597394500274
BLOC1S5	-0.155378550431101	0.503143928785762	0.649124231199464
BLOC1S6	0.301569788330866	0.148352055855076	0.276015510384743
BLVRA	-0.43268413327926	0.0642780528876373	0.147878829108732
BLVRB	-0.591295755240109	0.001709273623056	0.00974313226284234
BLZF1	-0.123196855145289	0.613173697996746	0.74205800275641
BMF	0.542466482259765	0.0871531778748717	0.185380424177826
BMI1	NA	NA	NA
BMP1	0.879128277471819	0.00645614810752569	0.0265374046420895
BMP10	-0.493777230002882	0.192892603240977	0.334984530604106
BMP15	0.105538109177058	0.341434396832255	NA
BMP2	-1.23005562431097	5.29561963320677e-06	0.000138402519700775
BMP2K	-0.15376718381544	0.360228268137199	0.51757018304416
BMP3	-0.205033890954659	0.453831892972872	NA
BMP4	-0.13683911267494	0.576228895025187	0.7109491916182
BMP5	0.874178293144531	0.00964519095412726	0.0360113998120144
BMP6	0.397300535950966	0.304261446552456	0.46317981470705
BMP7	-2.51220133471894	3.06810732870457e-13	8.43493507137702e-11
BMP8B	-0.57551266953103	0.132389757886374	0.253211042046171
BMPER	-0.103993425995315	0.676589869883448	0.790110176429813
BMPR1A	-0.0886461307560554	0.812310156423839	0.883303110689526
BMPR1B	-0.105375456942949	0.771840968568843	0.857094802443699
BMS1	0.0410740517366829	0.818595655304563	0.886765438223386
BMX	0.251033682186415	0.36513386030794	0.522099786653562
BNC1	-0.633732698411925	0.0841642482454273	0.180574023680966
BNC2	-0.617954911901919	0.113496408388387	0.226476471026063
BNIP1	-0.0930400263055565	0.676088082433494	0.789793642228659
BNIP2	0.258751308656147	0.187080402673264	0.327677215954053
BNIP3	-0.0128711249692221	0.965603693052277	0.980914732872304
BNIP3L	-0.469093544559714	0.0510655015565003	0.124091859638234
BNIPL	0.099129506018482	0.800996201085871	0.876718419827233
BOC	-0.347339657746963	0.29798151966483	0.456341061074281
BOD1	-0.127317826964987	0.390495322007353	0.546074647698046
BOD1L1	0.000121405310138437	0.99970407519728	1
BOK	0.221471202781847	0.265117097368925	0.421873778270943
BOLA1	-0.301533959809583	0.142451245856823	0.267641347190057
BOLA2	0.111108781766151	0.632005273220796	0.757600820557144
BOLA3	-0.51108495916429	0.0228391326760409	0.0680792828892162
BOLL	0.444246851163231	0.0663335351397592	NA
BOP1	0.086535458634678	0.576126203623707	0.710945486871529
BORA	0.140217575762515	0.624820829537605	0.751825484308526
BPGM	-1.03335170017088	4.25745399415911e-09	5.74193983966968e-07
BPHL	-0.888109673838194	0.000301280345478186	0.00271399106424458
BPI	0.101771259689391	0.712741729892198	NA
BPIFA1	0	1	NA
BPIFA2	NA	NA	NA
BPIFA3	0.220853736749761	0.285341988063887	NA
BPIFB1	NA	NA	NA
BPIFB2	0.505864193502303	0.0178875994426878	NA
BPIFB3	0.207516374162475	0.546081593765871	0.687277265998494
BPIFB4	0.289150893571175	NA	NA
BPIFB6	0.0549263593126767	0.620519872326626	NA
BPIFC	0.806268259124421	0.0208006033502237	0.0635532005759346
BPNT1	-0.18020647418833	0.29906532364747	0.457293771971662
BPTF	0.0938306248908702	0.618210986651322	0.746384956098919
BRAF	-0.57417172524627	0.0245532105677806	0.0719288316141374
BRAP	-0.0240574627077637	0.890558205850546	0.936675716890519
BRAT1	0.851170184316872	0.000277216689829671	0.00256165389988993
BRCA1	-0.471409781022968	0.0888742016800987	0.188056601486225
BRCA2	0.369867460134621	0.147381090247889	0.274629831358683
BRCC3	-0.346132132916058	0.0376852657818521	0.0994001032504349
BRD1	0.8463189138165	0.00122575409576201	0.00763213438720106
BRD2	0.620903913377879	0.00279405743465794	0.0141695087214863
BRD3	0.253362395851943	0.434083722658366	0.587267994617583
BRD4	0.301113799137671	0.191267571087572	0.333011959111914
BRD7	0.185847045017505	0.325391177308019	0.484226418658147
BRD8	1.06176067762037	7.03458552628724e-05	0.000920938046554966
BRD9	0.534879506154709	0.000871709422769766	0.00588939409636889
BRDT	0.114000847115362	NA	NA
BRE	0.226141521447779	0.25258686128099	0.407790148941055
BRF1	0.63328749787761	0.000233158246458976	0.00224611205618431
BRF2	0.173385561093005	0.349893857919232	0.507362064389222
BRI3	-0.37902863230162	0.15177365413315	0.28083822928909
BRI3BP	-0.134647812630701	0.710039344479788	0.814795510409621
BRICD5	0.918609410939664	NA	NA
BRINP1	0.355147632737641	0.293324403324355	0.451783150660413
BRIP1	1.20969834082962	NA	NA
BRIX1	0.366463894833253	0.0489371346867874	0.120413989239641
BRK1	-0.90559223464844	2.76467272558772e-05	0.000462807509192062
BRMS1	0.20558710541581	0.248227763726136	0.402618011784645
BRMS1L	-0.0291808338541866	0.900729840485693	0.943219586843207
BROX	0.155243510776384	0.436022163374325	0.58853652981922
BRPF1	1.08318612789723	5.53168522627086e-08	4.82201048748586e-06
BRPF3	0.751110722113315	0.000156458963343167	0.00165072866417263
BRS3	NA	NA	NA
BRSK1	0.828828855038095	0.00820123270015687	0.0319496320505003
BRSK2	0.367551810286342	0.279618709119662	0.437546964270434
BRWD1	0.156050870184083	0.554363910974083	0.69379203985691
BRWD3	-0.494695096745735	0.04127614400147	0.106483220580329
BSCL2	0.701837735318409	0.00589144432270431	0.0246865256458537
BSDC1	0.0109012375562166	0.968002375836653	0.982015467283621
BSG	-0.730475380206196	0.00012332990045774	0.00138938081713464
BSN	-0.0689647303331752	0.850077117226658	0.908341615058847
BSND	0.121470043709202	0.550330965754055	NA
BSPRY	-0.304883027052249	0.309714893271404	0.468835674947903
BST1	0.209283737685472	0.568282423410604	0.705039097897942
BST2	0.49672679839875	0.0292373289669204	0.0821818432778399
BSX	NA	NA	NA
BTAF1	0.205039406109207	0.256574816475185	0.412412140356335
BTBD10	-0.468427078083281	0.186823668977637	0.327347857789472
BTBD11	1.25320250047358	2.29213120749498e-07	1.40035503172429e-05
BTBD16	0.409877137345829	0.29673423741484	0.455259997647839
BTBD17	0.182346825089321	0.546302343101419	0.687494568395941
BTBD18	0.341600785510163	0.38058021154797	0.537201293867474
BTBD19	0.324936262084584	0.408734487186528	0.564045749373925
BTBD2	0.349726575794943	0.0488180391670679	0.120244143939541
BTBD3	0.304321940308889	0.235519299477326	0.386876238691009
BTBD6	0.0220684733643459	0.884629062128106	0.932094418645593
BTBD7	0.13058094502266	0.679402917956315	0.792553579363809
BTBD8	-0.32071255396117	0.335972384975952	0.494634312507674
BTBD9	-0.497397870016126	0.0155201963650744	0.0513247113659737
BTC	-0.131765130194231	0.668015093778265	0.784003265795425
BTD	-0.894456251874484	9.68640554896387e-05	0.00118053583740825
BTF3	-0.70976627819732	0.00370097375814913	0.0173827848555203
BTF3L4	-0.662307124259714	0.000768166675576921	0.00535432023113002
BTG1	0.149813752334944	0.563821150207437	0.701556031348697
BTG2	1.01338894055675	0.00960226150866251	0.035888609288324
BTG3	-0.0396121248076496	0.863938865783432	0.918007285955102
BTG4	NA	NA	NA
BTK	0.168783283313714	0.432571322723739	0.585829809507173
BTLA	-0.000218087907559078	0.999554713231255	1
BTN1A1	-0.264056343895908	0.278995898542711	0.436895307346065
BTN2A1	0.0179469429150103	0.953174913607774	0.973953867839092
BTN2A2	0.00947098333480909	0.979704343377588	0.989323535560218
BTNL8	NA	NA	NA
BTNL9	0.999392994740013	0.0109309865533318	0.039531845121789
BTRC	0.157034660736262	0.521380536439005	0.66648239952918
BUB1	-0.0991949566002366	0.793082599892099	0.871543458225648
BUB1B	-0.0915350611780992	0.796673852348601	0.873877801977719
BUB3	-0.245873686480408	0.0796397341646993	0.173635754097688
BUD13	0.422590789732751	0.150590911835725	0.279191761847169
BUD31	-0.518266535351432	0.00111588394634618	0.00709007862087332
BVES	-0.806624191736336	0.0045424369795299	0.0203123800623583
BYSL	0.212944408619513	0.248835524210027	0.403373699297715
BZRAP1	0.610357199187377	0.0486500491331264	0.119955347086439
BZW1	-0.600432164100152	2.22268741456116e-05	0.000399692317969387
BZW2	-0.446116657040626	0.0226000173635028	0.0675496232968086
C10orf107	-0.0743612303601701	0.825818947053729	0.891965212983083
C10orf11	-0.834781498847706	0.000387998904590733	0.00326712855741582
C10orf111	-0.176715337117336	0.564898914563904	0.702487376705426
C10orf113	NA	NA	NA
C10orf118	-0.342249561174516	0.308126690644132	0.467223076946172
C10orf12	-0.303483936947524	0.318574977364134	0.477745502611734
C10orf120	0.139392019804651	0.701541760741089	0.80802779661252
C10orf131	NA	NA	NA
C10orf137	0.818109216361222	0.000301994562571138	0.00271700079705285
C10orf2	1.10183373196005	4.92062248532615e-07	2.51880969109998e-05
C10orf32	0.484839506139457	0.0298470783940306	0.0834364162536295
C10orf35	1.22088051855564	0.000135479387749334	0.00148642619130045
C10orf53	0.15560894178286	0.517646584571931	NA
C10orf54	-0.155415071761699	0.501733765739279	0.647889613856809
C10orf55	0.0602144855720869	0.587280198158195	NA
C10orf62	-0.07219549489463	0.84754224648347	0.906482834839747
C10orf67	NA	NA	NA
C10orf68	0.0601891023232637	0.587437764772691	NA
C10orf71	0	1	NA
C10orf76	0.376483042053872	0.0176393642277529	0.056210021013746
C10orf82	0.565264934089748	0.0372677885932585	NA
C10orf88	0.754000275063048	0.0038491776659656	0.0179127096069806
C10orf90	-0.294917198856875	0.426619746474924	0.580500327633755
C10orf99	NA	NA	NA
C11orf1	-0.699850208220673	0.00269143070005107	0.0137711858582427
C11orf16	-0.00133813516053839	0.99650821268754	0.998928918395293
C11orf24	-0.184038142558632	0.435912249281329	0.58853652981922
C11orf30	0.0229188044655992	0.941842565001946	0.967561174853968
C11orf31	0.522259470861177	0.0474454962222047	0.117797987841723
C11orf34	-0.360490244429002	0.275162857063653	0.433182271179604
C11orf35	0.90676991676778	0.0138985131880198	0.0472966304536851
C11orf42	0.378626395689679	0.336396581891251	0.494816908603491
C11orf48	0.204977454438767	0.348127719749459	0.505586027879878
C11orf49	-0.219894953191206	0.507684021105086	0.65368375805803
C11orf52	-0.6185074715456	0.00482657724557169	0.0212049011378896
C11orf53	-0.176567176006107	0.609669447449589	0.739689942203077
C11orf54	-0.280440475590048	0.138940091238574	0.26259750718491
C11orf57	-0.0500589667348419	0.78286922448506	0.864506290223885
C11orf58	-0.691787534986547	0.00668625320907456	0.0272715195083966
C11orf63	1.03732109274569	0.00852123703570125	0.0328531835659075
C11orf65	-0.0480941392826109	0.664631864233592	NA
C11orf68	-0.292981476480481	0.0286224348123837	0.0808988390822137
C11orf70	1.29186586910301	0.000107402536667913	0.00126476660972363
C11orf71	0.413124026115395	0.294424194371311	0.452882320070181
C11orf73	-0.827561956673237	0.000432160125897351	0.0035404935013344
C11orf74	0.100602209195564	0.746434221683708	0.84083394793084
C11orf80	0.349500987044428	0.364486233978552	0.521585891993128
C11orf82	-0.00158039193567738	0.995827272848547	0.998551356711989
C11orf83	-0.512182840259532	0.0255854414913282	0.0741925905801275
C11orf84	0.793020877641647	0.003997305288944	0.0184638049792386
C11orf85	0.80506458254786	0.00630981449723013	0.0260571032943324
C11orf86	0.592354738352245	0.115726783126969	0.229304239997664
C11orf87	-0.433676518043562	0.266767478807219	0.423520229591359
C11orf88	-0.0520686120283673	0.638816934072491	NA
C11orf91	0.0549263593126768	0.620519872326626	NA
C11orf93	0.136822314263738	0.698975812521032	0.806176540201748
C11orf94	0.248802417501321	0.380377880245723	0.537028861435405
C11orf95	1.25485298780169	0.000151605446820141	0.00161381345326934
C11orf96	0.178349587391093	0.601904414763395	0.732574962834794
C12orf10	0.0216385042586895	0.905683945063758	0.945705768653238
C12orf23	0.0872410032752155	0.571282207690461	0.70734890361535
C12orf29	-0.220044389477681	0.488213180628446	0.636542527866753
C12orf39	-0.393861586557565	0.111139459204893	0.222683911533728
C12orf4	-0.228848419192655	0.327545307800825	0.486351030361507
C12orf40	-0.0382811465207438	0.921895384929618	0.955514857025579
C12orf43	0.0946561725580831	0.787664286564015	0.867656699084539
C12orf44	0.606470412271933	0.0149663342124678	0.0499478098231514
C12orf45	0.496447914610623	0.0154983510272718	0.0512761921513255
C12orf49	-0.138262737225461	0.375138579175663	0.532641516533514
C12orf5	-0.0790896208282204	0.73508763088579	0.833136725361317
C12orf50	0.113437600765917	0.35333247119763	NA
C12orf52	0.297402400913072	0.298169704313599	0.45648255438715
C12orf54	NA	NA	NA
C12orf56	0.343810424378553	0.358559652080135	0.516002495081297
C12orf57	0.311035465585075	0.158496819630525	0.289901552384593
C12orf60	0	1	NA
C12orf61	0.338781458638133	0.339585384225082	0.498174720665139
C12orf65	-0.548964056326287	0.0941077288142575	0.196174408155239
C12orf66	-0.431763250117341	0.15282876825889	0.28198761887314
C12orf68	0	1	NA
C12orf71	NA	NA	NA
C12orf73	-0.195778274439135	0.409740604834713	0.564890306349805
C12orf74	0.0321775515155675	0.916706357427034	0.952180317675482
C12orf75	-0.102937009759978	0.744395005357311	0.83972784633379
C12orf76	-0.48844671970745	0.086786722120579	0.184765894182546
C14orf1	-0.465562860510671	0.0932758970034284	0.194957394484756
C14orf105	1.13950587536241	0.000591767413525765	0.00445492730056047
C14orf119	-0.171720342259394	0.435287291051443	0.588228293115742
C14orf132	-0.467229144426324	0.205026061577016	0.349611680289317
C14orf142	-0.607282005745706	0.0279075474199159	0.079292711776674
C14orf159	0.446425052595353	0.249462095206567	0.404058601875324
C14orf166	-0.643281052247268	0.00442886260355705	0.0199371304381685
C14orf166B	0.06476413946322	0.559359737267711	NA
C14orf169	0.570107466685622	0.0030080693617972	0.014968102887662
C14orf178	-0.0970713391853292	0.736877148985647	0.834213255046679
C14orf180	1.00328520928414	0.00909897661375854	0.0345587060760606
C14orf182	0.226221275242474	0.450011824468843	0.601137712977222
C14orf183	0.00984870696279598	0.929258670589164	NA
C14orf2	-0.638518433126447	0.000561967878154261	0.00428017729679985
C14orf28	-0.124867140708623	0.668634647680256	0.784438254142136
C14orf37	0	1	NA
C14orf39	0.590713917406725	0.0406384877435894	0.10512571758952
C14orf79	1.08858962751304	0.00174324581789345	0.0098894611954781
C14orf80	0.591909592581483	0.0217157447726538	0.0655645802048277
C14orf93	0.749019350955226	0.00234256365238122	0.0123589923460415
C15orf26	0.20117983037519	0.327295063891505	NA
C15orf27	1.57578074955682	6.84532887075003e-06	0.000164471968968475
C15orf38	0.246271558087321	0.386998435300781	0.542825872425934
C15orf39	0.0553448954434373	0.880360008422688	0.929517373719663
C15orf40	-0.944051338617292	0.000205204752128227	0.00203299177853439
C15orf41	0.573327450695473	0.00130204759380014	0.00798887227509304
C15orf43	-0.569723669480301	0.0144945919077254	0.0487563966853747
C15orf48	0.552263267211175	0.0609141839947297	0.142176191736923
C15orf52	0.84800254786377	0.00943999225328226	0.035514244540243
C15orf57	-0.654872877683765	0.000655764236080146	0.00479284535736286
C15orf59	0.269061081496647	0.283081342233016	NA
C15orf60	0.304622066588977	0.286374553896154	0.444952790185787
C15orf61	-0.105316457034956	0.681022670428214	0.793673135061681
C15orf62	0.666294270607929	0.00474516284226607	0.0209308386279037
C15orf65	0.369910303195523	0.320762439104919	0.479573125777019
C16orf11	0.522243112149745	0.0750466136702378	NA
C16orf13	0.0166891764021089	0.951195641820036	0.972626628671714
C16orf45	1.74021905835319	4.73370187160117e-06	0.000126675575882174
C16orf46	0.224126035033691	0.555801505829393	0.695226032665762
C16orf47	-0.0697335662683942	0.839760784448243	0.901495845496139
C16orf52	-0.36274180550907	0.22470457310002	0.37435923284441
C16orf58	-0.126194781453635	0.614790298679404	0.743636695991265
C16orf59	0.924054203032779	0.000907660570815002	0.00606100194841011
C16orf62	0.628999450402742	0.000250295441665198	0.00236186378484862
C16orf70	0.241417227537158	0.201191966608743	0.344666309723018
C16orf72	0.0821964071639556	0.533269222204274	0.676673557141128
C16orf74	0.0271997177140121	0.939109615775269	0.965725152289113
C16orf78	NA	NA	NA
C16orf80	0.412914828179632	0.0284740480201133	0.0805590719365802
C16orf82	0.846457923688767	0.000377410433871145	0.00320015395173303
C16orf86	-0.102578054746981	0.6490392009702	NA
C16orf87	-0.458865449360611	0.0460244933250914	0.11520001075857
C16orf89	0.535485122021971	0.16744661806711	0.301374399079367
C16orf90	-0.344086203731077	0.299115192318556	0.457293771971662
C16orf91	-0.0227364046992883	0.8944559357446	0.939139770903581
C16orf92	NA	NA	NA
C16orf93	0.00162177244903591	0.996593093709133	0.998928918395293
C16orf95	0.0699241637197175	0.830268295028862	0.894838779254533
C16orf96	-0.294406027896563	0.430816212113886	0.584286997034241
C17orf100	0.241509988936272	0.408751676239078	0.564045749373925
C17orf102	NA	NA	NA
C17orf103	-0.0344268172635259	0.926786801342907	0.958361237757555
C17orf104	0.870309957889237	0.0259941302671076	0.0751186752170144
C17orf105	1.19147776829827	NA	NA
C17orf107	0.942262370525453	0.0160140784318173	0.0525447016895248
C17orf47	-0.0446253033755187	0.840271915730752	NA
C17orf49	-0.0099673176512742	0.961035938723897	0.977862617793369
C17orf50	0.750880813253118	NA	NA
C17orf53	0.715682952918614	0.0650124499481829	0.149009264928222
C17orf58	-0.865753815367151	0.00594660665488638	0.0248756192084796
C17orf59	-0.391146168952633	0.161251143988048	0.29325103096974
C17orf62	0.75003157287188	0.00273323491916992	0.0139252766943881
C17orf64	-0.341993470805347	0.382607472813635	0.538998465839941
C17orf66	0.0788953124355631	0.571999443465684	NA
C17orf67	-0.444480574397021	0.229638455118567	0.380318738922038
C17orf70	0.965773999886058	0.0010135481377742	0.00658921517854479
C17orf72	0.193576878793051	0.619882678399829	0.747582484427531
C17orf74	0.0492441555233019	0.821029358659935	NA
C17orf75	-0.182358749264876	0.334276156445885	0.493040291220787
C17orf78	0.0705951650200966	0.771059104433099	NA
C17orf80	0.23724279478428	0.166471597217296	0.300013067965844
C17orf89	0.870833547999484	0.00153391113619906	0.00897633527490466
C17orf96	0.250638059979838	0.295574394825727	NA
C17orf97	0.162552993886495	NA	NA
C17orf98	0.0408547108904873	0.917016671694527	0.952322413086224
C18orf21	0.226331914774746	0.349598793768438	0.507142697337932
C18orf25	-0.0132391851243371	0.919594877611006	0.95435371730207
C18orf42	0.436227404810405	0.265599702682804	0.422519827778478
C18orf54	-0.0948678551298949	0.805353879511421	0.88015740856932
C18orf63	0.561591145065103	0.14517279767691	0.271363796494391
C18orf8	0.0943322670311442	0.652509368967519	0.772399928687559
C19orf10	-0.377943845361982	0.000579740882475744	0.00439680406147121
C19orf12	0.0570664295400841	0.866794096945031	0.920220437392407
C19orf24	1.33659607223243	2.07305443301358e-06	7.03952165661809e-05
C19orf25	-0.282115164735095	0.0711614894079542	0.159280515512152
C19orf26	-0.310670524970244	0.426580013014895	0.580500327633755
C19orf33	0.844816156568764	0.0174154313452651	0.0556982117476308
C19orf38	0.623882421254377	0.0188066203314375	0.0589604044425944
C19orf40	-0.27365339072527	0.189366376027425	0.330587582328498
C19orf43	0.475735727069034	0.0822274910538936	0.177466781624496
C19orf44	0.958509560533349	0.00098222470970645	0.00643107575968349
C19orf45	2.01627494650384	1.01570489136463e-07	7.64237743523615e-06
C19orf47	0.675383362221522	0.00710250150693623	0.0285981261604408
C19orf52	-0.242926322234713	0.217770941558945	0.36637015267224
C19orf53	-0.698432344105878	0.00647346394073834	0.0265815644622861
C19orf54	0.717489847342182	0.00826464707167234	0.0321063572110402
C19orf55	1.16117702095884	4.36588360780174e-05	0.000648801164835069
C19orf57	0.248107784495428	0.163889239866508	0.296824736030932
C19orf59	0.568445938584347	0.14541446120715	0.271735464415887
C19orf60	-0.202657604599809	0.39412588120068	0.549539022495359
C19orf66	1.04030834867403	0.000120628486497391	0.00136648561249342
C19orf67	0.244366564243759	0.322097376834791	NA
C19orf69	0.341536830871975	0.370304606476743	0.527751435967652
C19orf70	-0.63453171082747	0.00850459964784134	0.032819087109812
C19orf71	1.39150548116968	3.89913571958457e-05	0.000599376819862162
C19orf77	-0.452384052227435	0.235108738867715	0.386379414973313
C19orf80	0.48678294858522	0.188070410547747	0.328967892963488
C19orf81	-0.293135861354378	0.292558859708559	NA
C1D	-0.695586379163454	0.00561010010391566	0.0238121724419684
C1GALT1	-0.125112804476509	0.734949222422384	0.833136725361317
C1GALT1C1	-0.853180087814505	0.00129021814428842	0.00794680280526346
C1QA	3.1430827019896	NA	NA
C1QB	4.1487595503741	1.5021487606569e-30	6.92732860720999e-28
C1QBP	0.239101306544401	NA	NA
C1QC	2.37162107640681	1.62640808415075e-28	6.83856763853505e-26
C1QL1	-1.54338964070348	5.77670918047394e-08	4.97492978578647e-06
C1QL2	-5.91984724691443	2.16010696930643e-119	3.08808892332047e-116
C1QL3	-4.45909468607677	1.04663258224551e-56	7.87508389251673e-54
C1QL4	-3.04484922375039	3.41510492184831e-17	1.13540325494752e-14
C1QTNF1	1.04066388087632	1.5958283031092e-07	1.08123039911133e-05
C1QTNF2	0.353196780671444	0.297865498772172	0.456212253101239
C1QTNF3	-1.64235980275443	7.08511530511102e-08	5.78793190867812e-06
C1QTNF4	-0.837392589176828	0.031183053917559	0.0861935303181405
C1QTNF5	1.10651990334727	2.34035368607093e-06	7.6909077493237e-05
C1QTNF6	-4.26666928953863	5.44335643465552e-67	5.18788157265568e-64
C1QTNF7	-6.0503014513742	5.01988493679516e-124	8.97053438205295e-121
C1QTNF9	-1.77646383759911	3.27937292678577e-09	4.61706204822768e-07
C1R	12.0904803162958	1.831120106839e-285	2.61776930473704e-281
C1RL	7.80268560671721	2.30325778654159e-113	2.99339757421806e-110
C1S	8.53543268350813	8.54237964942258e-265	4.07072864893817e-261
C1orf100	-5.77141376625039	1.37200063356017e-119	2.17934678415291e-116
C1orf101	-3.84727670512184	2.53794424115622e-52	1.64920231234406e-49
C1orf105	-4.6917489831748	2.74655117773326e-100	3.02036120283651e-97
C1orf106	-6.47658125920323	1.27001398257494e-124	2.59373141355591e-121
C1orf109	1.95477353434093	2.53026238774696e-07	1.49473682211696e-05
C1orf111	0.518483588257289	NA	NA
C1orf112	6.79821732267725	NA	NA
C1orf115	4.92330122257419	2.18641899742397e-36	1.1576683698953e-33
C1orf116	-3.05810584095028	6.65793986142147e-55	4.53247182185149e-52
C1orf122	6.61755084861848	NA	NA
C1orf123	3.02328881028461	3.35196653335126e-30	1.49749104877467e-27
C1orf127	4.34944330670689	NA	NA
C1orf131	1.35190880760502	3.6677766047043e-11	8.06685143705426e-09
C1orf141	-0.840698053186496	0.0291409937489746	0.0820299443497786
C1orf146	-0.142107239336071	0.708478659174468	0.813847091726739
C1orf158	-4.37391032814091	1.65932024955549e-55	1.18608211438227e-52
C1orf159	-8.80516268309213	1.15261550727343e-272	8.23889564599044e-269
C1orf162	-2.57450947164532	1.22280669541137e-13	3.56760092195939e-11
C1orf168	-5.29437190340307	4.28455711787027e-125	1.02086714261789e-121
C1orf172	3.14899639240451	NA	NA
C1orf173	-2.55003878460683	1.07740764890032e-16	3.50059539742703e-14
C1orf174	3.75377157075236	2.40727031905393e-39	1.32362832619981e-36
C1orf177	4.62081599535745	1.07612162411927e-31	5.27387487650441e-29
C1orf185	-2.90703217020828	1.09839237587348e-18	3.82990668426518e-16
C1orf186	0.550208818479324	0.120602963345654	0.236539986828025
C1orf189	1.23872951124646	NA	NA
C1orf192	-0.694670980725972	0.0552855312248452	0.132165921368405
C1orf194	-2.22370803229501	1.03227740077416e-10	2.10820538878106e-08
C1orf195	-4.29420374847018	9.91494085084704e-41	5.66975977614837e-38
C1orf198	-1.76842266311383	2.07635851091416e-08	2.15098704869774e-06
C1orf21	-0.520196077889121	0.0635479508352804	0.146529275022769
C1orf210	-0.63825300987464	0.000141305533541292	0.00153658169091698
C1orf216	4.22317366077939	1.26005406770835e-27	5.00381470887737e-25
C1orf226	7.23627178022582	1.80834250655409e-85	1.84657603383552e-82
C1orf228	3.44390950431447	NA	NA
C1orf233	4.050881239622	6.03107099931881e-26	2.33027543260167e-23
C1orf234	-0.965057714712318	0.0131041821000735	0.045152419210087
C1orf27	0.168764586200299	0.290086181960706	0.44813832475797
C1orf35	0.724319054638671	0.00213892502067453	0.0115607077866023
C1orf43	3.82363248193818	NA	NA
C1orf50	-1.55243731104004	9.13819559345445e-21	3.34973446676987e-18
C1orf51	1.54426162117396	2.14345181785302e-06	7.21006757365335e-05
C1orf52	5.91490214838947	1.14878830125339e-57	9.1239319748436e-55
C1orf53	0.328510453490355	0.215230713382305	NA
C1orf54	-0.510290557509321	0.123620058809694	0.240904084070799
C1orf64	-2.24275585173977	1.99086273429282e-10	3.79484981992668e-08
C1orf68	-1.16437246134108	0.00267890833439693	0.0137218464881901
C1orf74	6.31375530982216	5.2582042547775e-65	4.6982055016437e-62
C1orf85	1.35183218149503	0.000121475893633148	0.00137282164061619
C1orf86	1.62598883455157	5.30630620537406e-08	4.65392352834525e-06
C1orf87	-4.68012363461441	7.22997421833189e-60	6.07998302501604e-57
C1orf94	-3.15433799129334	6.86971590030022e-30	2.97604419729369e-27
C1orf95	-2.20490363610918	2.5968589397693e-19	9.28117385073547e-17
C2	0.438321322062562	0.141125830483954	0.265604906871854
C20orf112	0.353979536597402	0.128563803967662	0.248036186440176
C20orf141	0.0886801728444734	0.793712550964895	0.871833624940003
C20orf144	0.533778297099753	0.11932524878722	0.234581099651004
C20orf166	0	1	NA
C20orf173	0.0549263593126767	0.620519872326626	NA
C20orf194	0.520820412560867	0.0118520072116193	0.0419500606826714
C20orf195	0.13332784354839	0.733977033335629	0.832376302440596
C20orf196	0.30412356196343	0.262766700945545	0.419253655883651
C20orf201	-0.150538591327008	0.556885796900466	NA
C20orf202	-0.03626971681818	0.880906392713427	NA
C20orf24	-0.593676011817509	0.00594919852222942	0.0248756192084796
C20orf26	0.0289037510238012	0.932259753981339	0.961711879806954
C20orf27	-0.229124658868851	0.212026177265296	0.358968051893022
C20orf85	NA	NA	NA
C20orf96	1.04068910518878	0.0073789466706627	0.0293924273067133
C21orf2	0.388682596636365	0.145451004181882	0.271741708806089
C21orf33	0.145197878593331	0.335995649745525	0.494634312507674
C21orf58	1.08070261509554	0.000988012127018742	0.00645690135629747
C21orf59	-0.15575930671287	0.271829745058065	0.429427428888353
C21orf62	0.0483582582237369	0.887559504990496	0.934631016746032
C21orf91	0.632002196171755	0.0605060833497923	0.141450811374183
C22orf15	0.208699767092686	0.564146209640277	0.701795528456091
C22orf23	-0.0854889373415288	0.814718059725901	0.884629359899611
C22orf26	0.582245853203309	0.133356531878013	0.254602694942318
C22orf29	1.06740504988316	0.000481065750899131	0.00381437380746199
C22orf31	-0.7515416621894	0.0431502152335198	0.110136667912587
C22orf39	0.252954342145605	0.286120699792605	0.444800078755446
C22orf46	0.0432709373903526	0.846594169924172	NA
C2CD2	0.0960074768835792	0.670337341239479	0.785384993908812
C2CD2L	0.66344581173344	0.00882681940713946	0.0337853307214098
C2CD3	0.133578936541821	0.43866667900912	0.590951643716017
C2CD4C	0.174709275329786	0.636948229099615	0.761212739378805
C2orf15	0.138334748939066	0.693436485963231	0.801925922997179
C2orf16	1.29394585609656	8.84530354708985e-07	3.82031599725669e-05
C2orf40	-0.289726251589748	0.405599412250004	0.560832691510404
C2orf42	0.472401545153867	0.0438979501710612	0.111428461584782
C2orf43	0.470935684141032	0.00479197869945195	0.0210982837965399
C2orf44	0.237577073828097	0.499854304415927	0.646104623501816
C2orf47	-0.269766561433719	0.231787266135404	0.383167293787203
C2orf49	-0.0483717194382023	0.880259352213939	0.929517373719663
C2orf50	-0.00742878579269619	0.974912038671274	NA
C2orf53	-0.0409889298582468	0.711770127396814	NA
C2orf54	0.371367774194942	0.341840067693742	0.500096767064033
C2orf57	NA	NA	NA
C2orf61	-0.11385944268981	0.639912761230383	NA
C2orf62	0.328660708417303	0.378085102854469	0.535273023930741
C2orf68	0.201059035016607	0.575795971245078	0.710944186180749
C2orf69	-0.858541912913232	0.0154091778852425	0.0510671800285354
C2orf70	-0.0363229985424371	0.788990603973163	NA
C2orf71	NA	NA	NA
C2orf72	-0.552932153019743	0.0689775572056224	0.155708693796238
C2orf73	-0.0263943686273573	0.943017289091747	0.968350464362563
C2orf74	0.162552993886495	NA	NA
C2orf78	0.896108475838106	0.0230567397876265	0.0685991991683473
C2orf80	0.904064254388948	0.0215399906414851	0.0651853738803283
C2orf81	0.926041440816677	0.00716633068363632	0.0287989870533988
C2orf88	0.709822934968454	0.0682736376817704	0.154510040256228
C3	0.0168869865640059	0.947928840338599	0.9707407070085
C3AR1	-0.151960017443393	0.646962438353742	0.768796746711082
C3orf14	-0.942247033076678	0.00193466942176425	0.0106829022995526
C3orf17	0.411299751916727	0.0488342762512143	0.120244143939541
C3orf18	0.000181247581099018	0.99936183909052	1
C3orf20	0.114855274641711	0.735113783835174	0.833136725361317
C3orf30	NA	NA	NA
C3orf33	0.231859265654313	0.221841142214078	0.37127616121429
C3orf36	-0.00569730520801324	0.985016706076863	0.992165069405681
C3orf37	1.00717978934288	7.40748691922413e-07	3.31966874599461e-05
C3orf38	-0.339645250283967	0.080987192876827	0.175769380502068
C3orf43	0.126171783540472	0.709417824316894	0.814474559623701
C3orf52	0.011213419178275	0.976429433402777	0.987062309427669
C3orf56	NA	NA	NA
C3orf58	0.253796800053614	0.491501744577913	0.639085345669975
C3orf62	1.88108846911529	4.93331500775038e-07	2.51880969109998e-05
C3orf67	0.136126105229655	0.636534082849163	0.760998680064413
C3orf70	-0.287417594588089	0.125879736825853	0.244240965048776
C3orf80	-0.738776710767614	0.0249626659978966	0.0728497968267287
C3orf83	-0.549741338851003	0.0423758922980735	0.108528440754794
C3orf84	0.158133835387804	0.666466252877382	0.782670194088232
C4A	0.757365600372479	0.00051701869964092	0.00401264893054646
C4B	0.859970829686436	0.0242784265307493	0.0712845318717586
C4BPA	0.138237287724198	0.547317757034774	0.688227166379553
C4BPB	-0.0740825621220373	0.810272652075302	0.882295516343096
C4orf17	0.192288157065628	0.356919450343984	NA
C4orf19	0.599623256401537	0.013649559114104	0.0466158855937005
C4orf21	0.670234309816364	0.0143181384212045	0.0482650570312519
C4orf22	0	1	NA
C4orf27	-0.634710923549378	1.66597106259149e-06	5.98410108311756e-05
C4orf29	-0.242626020453709	0.373373609396222	0.530908008745613
C4orf3	-0.886876650953646	0.000424184426480534	0.00349115749048113
C4orf32	-0.474997995819224	0.0729573298470124	0.162359587094161
C4orf33	0.130538015354579	0.686987216760732	0.797431735207163
C4orf36	-0.0274448489036222	0.927707298703679	0.958779297829313
C4orf45	0	1	NA
C4orf47	0.0731412282940038	0.817107939381501	0.88575657566239
C4orf48	0.832432982671408	0.0271735481230842	0.0777879543387289
C4orf51	1.25549113663713	NA	NA
C5	-0.373884407483466	0.114185423501742	0.227321377855577
C5AR1	-0.167300214516689	0.669601065225477	0.784852581440729
C5AR2	-0.154772776152981	0.556556801691425	0.695866366711615
C5orf15	-0.44800073945239	0.131608737515937	0.252039988148405
C5orf20	NA	NA	NA
C5orf22	-0.00116031387843156	0.997055935153811	0.99915264607871
C5orf24	-0.345438761732074	0.0861587423877581	0.183812174477748
C5orf28	-0.455636492380173	0.129078009267938	0.24862560233016
C5orf30	-0.341857057090824	0.366852535460523	0.523928456238126
C5orf34	0.189630147019997	0.439587082886944	0.591745474289243
C5orf42	0.197048768302511	0.418289506877578	0.572564801830894
C5orf45	0.309571085395551	0.267308361317193	0.424274490217674
C5orf46	0.203212114985827	0.299283739709197	NA
C5orf47	0	1	NA
C5orf48	0.722546974821396	0.0557085787093562	0.132912189791214
C5orf49	-0.0191835857914777	0.943882168762632	NA
C5orf52	0.0227207647404851	0.947432079141309	0.970448090698321
C5orf58	NA	NA	NA
C5orf63	-0.107614011204769	0.692071909639439	0.801122268842544
C6	1.40892425560299	4.89190205070882e-06	0.000129748852907112
C6orf1	0.294219332132536	0.355130026122983	0.512408039307041
C6orf106	-0.454778765571948	0.0612486919693668	0.142840342641773
C6orf118	NA	NA	NA
C6orf120	0.340967288735105	0.0350555530016271	0.0938842610924057
C6orf132	-0.236244956562276	0.428944315002033	0.582630681925802
C6orf136	0.0365534482518126	0.875605598975282	0.92639675101006
C6orf141	1.67019900316873	2.19592321955837e-08	2.24235131048618e-06
C6orf15	0	1	NA
C6orf163	1.43682196487206	0.00025578372513966	0.00240413158093135
C6orf165	-0.2562555221624	0.512724731648338	0.658454254729127
C6orf195	NA	NA	NA
C6orf203	-1.02927240475271	1.0106987883791e-07	7.64237743523615e-06
C6orf211	-0.246179165292871	0.235051982139496	0.38633055146772
C6orf222	0.0823949223244892	0.745773604278233	NA
C6orf226	0.252305421677819	0.448722362608248	0.59997960193624
C6orf25	0.121305188387711	0.75364952043285	0.84560102426064
C6orf47	-0.560386953919507	0.0545216858846735	0.130669240805916
C6orf48	0.0437246589849229	0.796388038089855	NA
C6orf52	0.145807222421609	0.558225064563627	NA
C6orf57	-0.41011567974321	0.0886687425914962	0.187682609429676
C6orf70	1.26246422234855	NA	NA
C6orf89	-0.678015365830263	3.06929672803916e-05	0.000497490544490338
C7	0.170758933953322	0.44644184457287	0.597820589173262
C7orf10	-0.693729875467966	0.00954457664452244	0.0357477777600453
C7orf25	-0.455619314309963	0.0797947770605556	0.173761787183199
C7orf26	0.647775149479154	0.000312215628371095	0.00278337480729218
C7orf31	1.77789244796441	3.71513306895032e-06	0.000106740889617293
C7orf34	0.0602144855720869	0.587280198158195	NA
C7orf41	0.25114585972586	0.471752156869292	0.620609996742744
C7orf43	1.15729092945753	7.7277718605424e-06	0.000177900525794387
C7orf49	0.296904593287716	0.442741934765097	0.594369302225733
C7orf50	-0.638973433727648	0.000375354043731345	0.00319594695202845
C7orf55	-0.0833476736221127	0.759855884411291	0.849374500083612
C7orf57	0.408319573701563	0.059885997476063	0.140303215325762
C7orf60	-0.119583607519797	0.606172009440317	0.736461815112862
C7orf61	0.185298867488889	0.589634787018358	0.7220568004859
C7orf62	NA	NA	NA
C7orf63	0.698254312177027	0.0376358040340026	0.0993062854319125
C7orf72	NA	NA	NA
C8A	0.186678868697073	0.491565083990463	0.639088253976687
C8B	1.36123005530509	NA	NA
C8G	-0.412397762359237	0.0323879562208683	0.0884635502738886
C8orf22	0.0848941600957183	0.624705835895147	NA
C8orf33	0.00626295339929028	0.969863431674069	0.983345221220744
C8orf34	0.0601891023232637	0.587437764772691	NA
C8orf37	-0.283063108101101	0.361229722632532	0.518644181455727
C8orf4	0.124378233398721	0.7500193908433	0.84321148250203
C8orf46	0	1	NA
C8orf47	0.135673761446156	0.71153502968824	0.815791545787399
C8orf48	-0.355663103747196	0.364120262270806	0.52143276263883
C8orf58	0.431537163904597	0.124264558213796	0.241764155576174
C8orf59	-0.532725068061848	0.00735173368242096	0.0293003581611068
C8orf76	0.158186088102859	0.33309684509249	0.491949170852385
C8orf82	-0.639299502341516	0.0353808442070981	0.0946490547875513
C9	0.387630469625041	0.102604821404515	0.20966817135491
C9orf114	0.263942605558909	0.0718474538091799	0.160338932197321
C9orf116	-1.22838098369167	0.000884809821014566	0.00595819180462752
C9orf117	1.26738409115153	0.000155301098705194	0.00164093459504025
C9orf123	-0.807546860822497	0.000559745463875356	0.00426552300189877
C9orf131	-0.187242318350461	0.377833483549566	NA
C9orf135	-0.947674055821216	0.0128828069450067	0.0446977184010933
C9orf139	0.0549263593126767	0.620519872326626	NA
C9orf142	0.548013091983923	0.0728797332708963	0.162227806289502
C9orf152	-1.28705505723282	0.000276663671237881	0.00255998954305291
C9orf153	-0.0395149744052009	0.776609669497046	NA
C9orf156	-0.206536375771908	0.516210612960541	0.661742012453721
C9orf16	-0.143489315283966	0.569833197958611	0.706166383323188
C9orf163	0.52837126046149	0.173265131423852	0.308969075907321
C9orf169	-0.286043094240695	0.420091813935887	0.574152253539909
C9orf171	0.500252284557247	0.0810055247437254	0.175782480530707
C9orf172	0.394484440324703	0.177881039277331	NA
C9orf173	-0.0201478228306434	0.953448735714492	0.974084690691147
C9orf24	-0.317967827195342	0.384879612870712	0.541186086908597
C9orf3	-0.222293996874439	0.423387880183372	0.577167267579049
C9orf40	-0.0457795703942379	0.88994244178378	0.9361749188919
C9orf41	-0.696363188432802	0.00464263779126744	0.0206377953557088
C9orf43	1.53285004583539	NA	NA
C9orf47	-0.140750312066319	0.540126668716122	NA
C9orf50	0.529359780588831	0.169850469045973	0.304474270279778
C9orf57	-0.0273977697284164	0.915442171470235	NA
C9orf64	-0.326187881914658	0.165602173572441	0.29899579103203
C9orf66	0	1	NA
C9orf69	-0.539205089556168	0.0188490186988644	0.0590544754150702
C9orf72	0.647679417453588	5.28228366314854e-05	0.000749905930966947
C9orf78	0.191786325130644	0.0721432133178921	0.160898498844397
C9orf84	0.15215498236068	0.457957315247262	0.607574265022621
C9orf85	-0.47300425796317	0.0799618340051884	0.174046038206177
C9orf89	0.353355800454661	0.100858552300895	0.206927936810217
C9orf9	0.0434250888520818	0.89477266472714	0.939320753042972
C9orf91	0.223764836221306	0.519257011221057	0.664574595560988
C9orf92	NA	NA	NA
C9orf96	1.55402708801269	2.74139029683649e-05	0.000461769601490862
CA1	-0.825142642920273	0.0338389947976377	0.0914138831494762
[truncated: 14,341 more rows]
