# Supplementary material for: Long-lived rodents reveal signatures of positive selection in genes associated with lifespan
Source: PLoS Genet. 2018 Mar 23;14(3):e1007272. doi: 10.1371/journal.pgen.1007272 (PMC5884551; doi:10.1371/journal.pgen.1007272)
Supplement: S19 Table — (XLSX) [file pgen.1007272.s023.xlsx]

## Sheet: Table
S19 Table. DESeq2 result for gene expression comparison of young (6 months) vs. old (24 months) rats.
Gene	log2FoldChange	pvalue	padj
A1BG	-0.67038069977024	-2.86158008525141	NA
A1CF	-0.0429207722438269	-0.191395063954003	0.848216
A1I3	0.119097686417767	0.660205925047393	0.509122
A26C2	NA	NA	NA
A2M	NA	NA	NA
A3GALT2	-0.204135569218279	-0.70475472091511	0.480963
A4GALT	0.0177084945928114	0.172596038864933	0.862969
A4GNT	0.0177084945928114	0.172596038864933	0.862969
AAAS	0.246183399046927	1.40848689897662	0.158987
AACS	0.162332213191418	0.556757562971442	0.577693
AADAC	-0.219073293257821	-1.82293493235677	0.0683132
AADACL2	NA	NA	NA
AADACL3	NA	NA	NA
AADACL4	NA	NA	NA
AADAT	-0.00396467516329472	-0.0221925131972176	0.982294
AAED1	-0.126695032717526	-1.16319602577543	0.24475
AAGAB	0.00016830575520652	0.00175990957673653	0.998596
AAK1	0.17291410353848	0.718005633687584	0.472754
AAMDC	-0.130739767752077	-0.737638708354888	0.460734
AAMP	-0.028458227272303	-0.336811554354019	0.736259
AANAT	0.0177084945928114	0.172596038864933	0.862969
AAR2	-0.0375450353682265	-0.365248796487957	0.714926
AARD	0.0177084945928114	0.172596038864933	0.862969
AARS	-0.0579647965311145	-0.607480907291096	0.543532
AARS2	0.306136153657996	2.11260246849304	0.0346348
AARSD1	-0.168332219518608	-1.2156939219959	0.224102
AASDH	0.115754839536741	0.67381541852496	0.500429
AASDHPPT	-0.000822767584716519	-0.00752396217503609	0.993997
AASS	-0.271966278037756	-0.915615578005499	0.359869
AATF	-0.189422883083847	-1.64439804548503	0.100094
AATK	0.390704574806835	1.53994040014298	0.123575
ABAT	-0.0505441767715101	-0.304542729672836	0.760714
ABCA1	-0.19379765464156	-1.20578954379868	0.227899
ABCA12	NA	NA	NA
ABCA13	-0.407015093227016	-1.5070755635109	0.131791
ABCA14	0.269405846160596	1.00585290809016	0.314486
ABCA15	NA	NA	NA
ABCA16	-0.749334270001072	-2.67149063567156	0.00755152
ABCA17	-0.53357670599178	-1.80109270966884	0.0716883
ABCA2	-0.524918170871356	-2.90914792869608	0.00362415
ABCA3	0.283060416101675	2.43980906520701	0.014695
ABCA4	-0.551448899260234	-1.92600775127893	0.0541034
ABCA5	0.354516001145656	2.13038096084939	0.0331402
ABCA6	-0.196020384312674	-1.34161171541053	0.179722
ABCA7	0.173845774056451	0.822636062312684	0.410715
ABCA8	0.231094905883215	1.24895773747822	0.211681
ABCA8A	-0.346075164088043	-1.59099280732746	0.111611
ABCA9	-0.0455639676734233	-0.185399095309689	0.852916
ABCB10	0.241405584010876	2.07574683010914	0.0379174
ABCB11	-0.00986784266464347	-0.0735973328441571	0.941331
ABCB1A	-0.239022446456283	-1.13626381553382	0.255846
ABCB1B	-0.621110389405225	-2.13589639296895	0.0326879
ABCB4	-0.13856746906525	-0.869066877158802	0.384811
ABCB5	NA	NA	NA
ABCB6	0.0961845271818349	0.82144327162916	0.411394
ABCB7	0.180770570323961	1.23553421647422	0.216632
ABCB8	0.0605249368290876	0.543320426621705	0.586909
ABCB9	-0.406104197442266	-1.37341875250226	0.169622
ABCC1	-0.0906816914352507	-0.327768459884218	0.743087
ABCC10	0.15626850351675	1.3298511133599	0.183567
ABCC12	-0.105417960077516	-0.659677244672651	0.509461
ABCC2	0.17968773466929	0.965108667346674	0.33449
ABCC3	-0.299458653087383	-1.02831661256223	0.303801
ABCC4	-0.351325461964182	-1.95756119670923	0.0502815
ABCC5	-0.0968890431506884	-0.383093338196255	0.701651
ABCC6	0.24309235248891	1.80022067542404	0.0718258
ABCC8	0.365626984712903	1.37961058269506	0.167707
ABCC9	0.142853435063723	0.698277819541537	0.485003
ABCD1	-0.0287191705563701	-0.221150233123222	0.824975
ABCD2	-0.813792583143049	-2.78324791470722	0.00538177
ABCD3	-0.00765124601578415	-0.0952919070086977	0.924083
ABCD4	-0.170433747814895	-0.922337654032517	0.356352
ABCE1	0.0129440803671091	0.198445223714451	0.842697
ABCF1	-0.0401736178237381	-0.483207935785976	0.628948
ABCF2	-0.0575231435315891	-0.699852994200137	0.484019
ABCF3	-0.0128809224902229	-0.154428176782645	0.877272
ABCG1	-0.133957016046393	-0.498499645243652	0.618132
ABCG2	-0.74992129137078	-2.71203853489118	0.00668708
ABCG3	0.042567101581907	0.297999502692531	0.765704
ABCG3L1	0.339366323109689	1.42012284204507	0.155572
ABCG3L2	-0.648409839850137	-2.77056437845503	0.00559592
ABCG3L3	0.0869960127983497	0.418257145264201	0.675759
ABCG3L4	-0.551473102136575	-3.03410305896145	0.00241252
ABCG4	-0.286058366753631	-1.58226907058161	NA
ABCG5	0.636352453409463	2.18373663425548	0.0289816
ABCG8	0.374668100804608	1.45046301888538	0.146929
ABHD1	-0.0204511654519861	-0.142900937533506	0.886368
ABHD10	0.425265626742905	2.46583421896815	0.0136695
ABHD11	0.0373985709015487	0.251495142172655	0.801431
ABHD12	0.33307010185631	3.36133782651762	0.000775659
ABHD12B	-0.0220286309492361	-0.214702295755791	0.829999
ABHD13	-0.044139907526569	-0.286117492140453	0.774788
ABHD14A	0.000307751052149627	0.00140365553135159	0.99888
ABHD14B	-0.0450959832574358	-0.334800972681896	0.737775
ABHD15	-0.522851634734137	-2.77705990206959	0.00548531
ABHD16A	0.0483757861816998	0.287278071938084	0.773899
ABHD16B	0.0190707724980495	0.156260603567572	0.875828
ABHD17A	-0.0179417206171355	-0.125884806342649	0.899823
ABHD17B	-0.0435041293142393	-0.311058356036341	0.755756
ABHD17C	-0.277044385685987	-2.22421639803523	0.0261339
ABHD2	0.709513419174066	3.81446058749533	0.000136481
ABHD3	0.374938964161573	1.26049626729208	0.20749
ABHD4	0.0617274161170236	0.42978184756869	0.667354
ABHD5	0.100593950225758	0.597648949128485	0.550074
ABHD6	0.0456356028686368	0.318591578694864	0.750036
ABHD8	-0.225760202942296	-0.819703537598127	0.412385
ABI1	0.177295860756644	1.76157490961832	0.0781411
ABI2	0.358272885716856	1.50902632301238	0.131292
ABI3	-0.451146252828527	-1.734037792874	0.0829114
ABI3BP	-0.00116549360005311	-0.00639783617966182	0.994895
ABL1	0.122649484142954	0.530306147254886	0.5959
ABL2	0.0378406406412386	0.272464084257314	0.785265
ABLIM1	-0.640983087581406	-3.89855665407877	9.67678e-05
ABLIM2	-0.195972460885059	-0.741748120063898	0.45824
ABLIM3	0.371132045670124	1.28442973068506	0.198992
ABO	-0.135490284399367	-0.456479867593789	0.648045
ABO2	NA	NA	NA
ABOL1	-0.276904526827584	-1.54544722237671	0.122238
ABR	-0.310706653573776	-1.60548063715193	0.108388
ABRA	0.0353694454046386	0.344728691741434	0.730298
ABRACL	-0.356160432410248	-1.64994915407101	0.0989533
ABT1	-0.0511172888556763	-0.374188419066257	0.708264
ABTB1	0.0475420238027871	0.42793755208182	0.668697
ABTB2	-0.21986887547936	-1.04476075890782	0.296134
AC1576	-0.00244685413090118	-0.0115126422413008	0.990814
ACAA1A	-0.0380650662752741	-0.397478926263225	0.691014
ACAA1B	0.0464311180013054	0.212475049835297	0.831736
ACAA2	-0.0682276490171016	-0.389457866809689	0.696937
ACACA	0.222615461001338	1.03336450534937	0.301433
ACACB	0.240789054917439	1.0030132015773	0.315854
ACAD10	0.0474460852813291	0.286764777972561	0.774292
ACAD11	-0.0275966232140707	-0.237990128379822	0.811889
ACAD8	-0.201087137135335	-1.85427126456081	0.0637004
ACAD9	0.114089904307989	0.631763205480506	0.527542
ACADL	0.150637526353705	1.39736214419321	0.162305
ACADM	0.103137331812789	0.729481332842301	0.465707
ACADS	-0.069498380438629	-0.472883556800148	0.636296
ACADSB	0.237126499860742	1.08065766173841	0.279849
ACADVL	0.0545884514015978	0.537748494600379	0.590751
ACAN	NA	NA	NA
ACAP1	-0.711996494713425	-2.70499961287419	0.00683045
ACAP2	0.377159056994895	3.14247288106683	0.00167527
ACAP3	0.192009028751778	1.58290110810249	0.113444
ACAT1	0.0911515536211393	1.05007995136982	0.293681
ACAT2	-0.475391634170701	-1.98664599122785	0.0469616
ACBD3	0.031711848446997	0.271510052681984	0.785999
ACBD4	-0.295189932812716	-1.63509568293353	0.102029
ACBD5	0.130685030553065	1.06515303190566	0.286807
ACBD6	0.0846614025256051	0.581838763938784	0.560675
ACBD7	0.0648184926263239	0.382858073380527	0.701825
ACCS	-0.284209943756423	-1.4724985232915	0.140886
ACCSL	0.00870337628102711	0.0573092075684	0.954299
ACD	-0.194205536737693	-1.18849181690398	0.23464
ACE	0.230869263949862	0.778942605360225	0.436014
ACE2	-0.017253692773529	-0.0579453037974724	0.953792
ACE3	-0.132597230714567	-1.04297659308149	0.296959
ACER1	-0.0220286309492361	-0.214702295755791	0.829999
ACER2	0.0551408527672738	0.344838438646925	0.730216
ACER3	-0.115314608726607	-0.513822752436113	0.607376
ACHE	0.167767902760667	0.666409533392671	0.505149
ACIN1	0.059972303295858	0.612516960890153	0.540196
ACKR2	0.367005391852831	1.25195179816945	0.210587
ACKR4	0.82862555573937	4.06041911221634	4.89847e-05
ACLY	0.308755101980688	1.34403790028031	0.178936
ACMSD	-0.522733319452594	-2.31926276292825	0.0203808
ACN9	-0.333084922152118	-1.47211571618267	0.14099
ACNAT1	0.0997016185583347	0.417477508370418	0.676329
ACNAT2	-0.349040455832503	-1.33121421002509	0.183119
ACO1	-0.184098441676771	-1.38007326964323	0.167564
ACO2	0.0674837148975773	0.742786883212307	0.457611
ACOT1	-0.156832548973021	-1.01322533758667	0.310953
ACOT11	0.0827170021116048	0.295458894117286	0.767643
ACOT12	0.312548195676656	1.480299814601	0.138793
ACOT13	-0.183791099353287	-1.03762976752627	0.299442
ACOT2	-0.333090440001889	-2.49120449858401	0.0127311
ACOT3	-0.616325416073754	-2.93607380286522	0.00332395
ACOT4	-0.719643437862853	-3.52782930963425	0.000418982
ACOT5	-0.8411842007459	-3.39568414575498	0.000684573
ACOT6	-0.180941507014671	-0.678557292631909	0.497418
ACOT7	-0.150345998886985	-1.22891735767211	0.219103
ACOT8	-0.124298918977754	-0.915290766231623	0.360039
ACOT9	0.235873734759056	1.10450975921862	0.269372
ACOX1	0.125780223467183	0.724166724598602	0.468963
ACOX2	-0.0206621915674534	-0.0999902455578529	0.920352
ACOX3	0.283014750153764	1.6078880548723	0.10786
ACOXL	-0.00436768013740879	-0.0425696428792891	0.966045
ACP1	0.127931182664385	0.880907709763433	0.378368
ACP2	-0.0931819367346999	-0.761593731466456	0.446303
ACP5	-0.792217458555824	-3.3988292905844	0.000676749
ACP6	0.0838174203538264	0.56080310848052	0.574932
ACPL2	0.129783693898858	0.755794065769346	0.449773
ACPP	0.466739179468429	1.76501671882484	0.077561
ACPT	-0.27640089604867	-1.14229560840175	0.253331
ACR	0.313987691367843	1.31474650575795	0.188595
ACRBP	0.137034671973115	0.545101464082904	0.585684
ACRV1	NA	NA	NA
ACSBG1	-0.111248913138032	-0.374192514256242	0.708261
ACSBG2	NA	NA	NA
ACSF2	-0.189985283725355	-0.639518132859651	0.522486
ACSF3	0.210516548984996	1.62019110481935	0.105191
ACSL1	0.00571661171654826	0.0386151207231124	0.969197
ACSL3	-0.113570429810672	-0.534721318675678	0.592843
ACSL4	-0.404371337987272	-2.10989643969616	0.0348673
ACSL5	-0.855357616427868	-4.05161699152213	5.08649e-05
ACSL6	0.0530303962164659	0.516861344617936	0.605253
ACSM1	0.148912105963479	0.952091526593813	0.341051
ACSM2A	-0.741862813245511	-2.69049363242931	0.00713464
ACSM3	0.228381629736518	0.766817642725181	0.44319
ACSM4	0.081487349173932	0.341504732490622	0.732724
ACSM5	-0.0896658201959893	-0.354415987287542	0.723027
ACSS1	-0.279244041566547	-1.17149604636753	0.241399
ACSS2	-0.0842735590961247	-0.45654562627595	0.647998
ACSS3	0.394804252530113	2.3213344345283	0.0202688
ACTA1	1.1578144296251	4.0399530641956	5.34619e-05
ACTA2	-0.0573772992735297	-0.220042513070951	0.825838
ACTB	-0.265513098818025	-1.85692564688762	0.0633217
ACTBL2	-0.0220286309492361	-0.214702295755791	0.829999
ACTC1	0.212429700270614	1.34884927904791	0.177385
ACTG1	-0.316205354064323	-1.21986437014863	0.222516
ACTG2	0.20401015391269	0.703183402964398	0.481941
ACTL10	-0.454956114323347	-1.64436467520136	0.100101
ACTL11	NA	NA	NA
ACTL6A	0.105905335009278	0.79651925500722	0.42573
ACTL6B	0.0132932706744185	0.129563009997212	0.896912
ACTL7A	0.681620247517746	2.35883593672029	0.0183324
ACTL7B	0.258029655519712	0.976340925468201	0.328896
ACTL9	NA	NA	NA
ACTL9B	NA	NA	NA
ACTN1	0.228104876121749	0.932196338860308	0.351235
ACTN2	0.860037608409925	5.21140399825845	1.87417e-07
ACTN3	0.118180625727067	0.575259759884966	0.565116
ACTN4	0.0812662736437969	0.82419057844791	0.409831
ACTR10	0.00846693326495604	0.0917614578536577	0.926888
ACTR1A	0.0718407927632049	0.720147786405081	0.471434
ACTR1B	0.0581994645510089	0.565471464756855	0.571753
ACTR2	0.0127683990685389	0.123290508661983	0.901877
ACTR3	-0.055159841872177	-0.394180694892389	0.693448
ACTR3B	-0.344896402488531	-1.16280022909491	0.244911
ACTR5	0.373148097531838	2.3225885907533	0.0202013
ACTR6	-0.00145454815398177	-0.00822294814729988	0.993439
ACTR8	0.00297069376130432	0.024462319388094	0.980484
ACTRT1	NA	NA	NA
ACTRT2	NA	NA	NA
ACTRT3	-0.122547527155993	-0.553187267738403	0.580135
ACVR1	-0.119081717721203	-0.757093617880333	0.448994
ACVR1B	0.193113882103213	1.30570692970684	0.191652
ACVR1C	0.145652212685702	0.607039878180599	0.543824
ACVR2A	0.105430660331626	0.668795610168591	0.503626
ACVR2B	0.455950324222233	2.60153425090341	0.00928078
ACVRL1	0.193605561252879	0.900875900238756	0.367654
ACY1	-0.357153700577316	-2.27957791859086	0.0226327
ACY3	0.292191196796031	1.65357838642107	0.0982132
ACYP1	0.0113798527216425	0.0487828969035286	0.961092
ACYP2	0.175827386801312	0.67828110054406	0.497593
ADA	-0.102570738833801	-0.406926557803749	0.684062
ADAD1	0.136148167022151	0.626490233526068	0.530993
ADAD2	NA	NA	NA
ADAL	0.0759028264841892	0.454367271702825	0.649565
ADAM10	-0.0815654113858174	-0.515148828717304	0.606449
ADAM11	0.00859792805254984	0.0327800394276569	0.97385
ADAM12	0.538889662819554	2.07244472356886	0.038224
ADAM15	-0.41639272987228	-1.9789640433098	0.0478201
ADAM17	0.162792048087081	1.27429116156262	0.20256
ADAM18	NA	NA	NA
ADAM19	-0.0397897082691584	-0.160626683907461	0.872387
ADAM1A	0.33080322639125	1.18570674596106	0.235738
ADAM2	0.0530303962164659	0.516861344617936	0.605253
ADAM20	NA	NA	NA
ADAM22	0.273520700966166	0.929863037779356	0.352442
ADAM23	-0.197277067541349	-0.77840460159891	0.436331
ADAM24	NA	NA	NA
ADAM26A	NA	NA	NA
ADAM28	-0.231127635287844	-0.909698461876451	0.362982
ADAM30	-0.496265967765328	-1.95024492665468	0.0511469
ADAM32	-0.0220286309492361	-0.214702295755791	0.829999
ADAM33	0.247797514019671	1.02936246107996	0.303309
ADAM34	NA	NA	NA
ADAM34L	NA	NA	NA
ADAM3A	NA	NA	NA
ADAM4	-0.0541182619558665	-0.19429261083398	0.845947
ADAM4L1	-0.285500628572229	-0.963463409697587	0.335315
ADAM5	0.0177084945928114	0.172596038864933	0.862969
ADAM6	-0.0220286309492361	-0.214702295755791	0.829999
ADAM7	-0.0441048056794562	-0.429867977500012	0.667292
ADAM8	-0.785870360782865	-2.70870531261045	0.00675463
ADAM9	0.0490950045138301	0.324558566527596	0.745515
ADAMDEC1	-0.420139528567166	-1.48713561827838	0.136979
ADAMTS1	0.436818882225254	1.67368025342226	0.0941935
ADAMTS10	0.491888443490871	3.70894101298426	0.000208128
ADAMTS12	0.382226468907299	2.8738457469219	0.00405507
ADAMTS14	-0.661640613170984	-2.5406383908958	0.011065
ADAMTS15	0.170146070903072	0.572381453998411	0.567064
ADAMTS16	0.0177084945928114	0.172596038864933	0.862969
ADAMTS17	0.335942328224016	1.13604030861804	0.25594
ADAMTS18	0.0177084945928114	0.172596038864932	0.862969
ADAMTS19	0.406867800313513	1.42588487836157	0.153902
ADAMTS2	0.335483053370985	1.22522479539532	0.220491
ADAMTS20	0.0177084945928114	0.172596038864933	0.862969
ADAMTS3	-0.317905766656539	-1.06952250871624	0.284834
ADAMTS4	-0.530467337992087	-2.06439851414285	0.0389799
ADAMTS5	0.145681600707518	0.616059939028189	0.537855
ADAMTS6	-0.0284534035658286	-0.103073214723876	0.917905
ADAMTS7	0.938273438769791	4.00998832576489	6.07217e-05
ADAMTS8	0.0036477994818555	0.0135641120466477	0.989178
ADAMTS9	0.319006566902477	1.49783959534459	0.134175
ADAMTSL1	0.198077970822112	0.678989736110928	0.497144
ADAMTSL2	0.207545373776923	1.01952348788204	0.307955
ADAMTSL3	0.464273350603039	1.83278945298761	0.0668339
ADAMTSL4	-0.00672169825593097	-0.0333446096534929	0.9734
ADAMTSL5	0.111507884663204	0.381591157362195	0.702765
ADAP1	-0.473742556321681	-1.59402361500422	0.110931
ADAP2	-0.200233611075661	-0.996149433804808	0.319178
ADAR	-0.0159507699745508	-0.100111068101093	0.920256
ADARB1	0.0618660265668492	0.359371622858577	0.719317
ADARB2	0.0166155440050813	0.0812681490851382	0.935229
ADAT1	-0.0662601811628653	-0.317503565818561	0.750862
ADAT2	0.0625495744422437	0.349737597523694	0.726536
ADAT3	-0.144291649321197	-0.73794374222122	0.460549
ADC	-0.124663917293057	-0.425114767272746	0.670753
ADCK1	0.0107475128358727	0.057999032934497	0.953749
ADCK2	-0.0791118634065086	-0.899145672854457	0.368575
ADCK3	-0.183617291015684	-0.969191436533011	0.33245
ADCK4	-0.0622459631179841	-0.48818658537901	0.625418
ADCK5	-0.430714333067147	-2.20708038704635	0.0273084
ADCY1	-0.355176788658509	-2.00272634194431	0.0452067
ADCY10	0.292547669627961	0.999298059143598	0.31765
ADCY2	0.170562835116419	0.750029441901395	0.453237
ADCY3	0.316059493263154	1.18235562933393	0.237065
ADCY4	-0.0557445880986468	-0.205296747225367	0.83734
ADCY5	0.132415946647624	0.799711566228344	0.423878
ADCY6	0.348343382796856	2.97855505460487	0.00289611
ADCY7	-0.61130326111903	-2.22093690583715	0.0263552
ADCY8	NA	NA	NA
ADCYAP1	0.0727145579207042	0.552580313474109	0.580551
ADCYAP1R1	-0.265222647555187	-0.965949857348223	0.334069
ADD1	0.124483419145616	1.08312033401861	0.278755
ADD2	-0.575060310824287	-2.35378392114817	0.0185834
ADD3	0.209126089887979	1.00162369063935	0.316525
ADGB	-0.343021721142405	-1.64785867368043	0.0993817
ADH1	-0.841354009109587	-3.27769343114337	0.00104659
ADH4	0.0710966529508248	0.285206456971404	0.775486
ADH5	-0.158363203114916	-0.988073107094314	0.323117
ADH6	-0.117071285170987	-0.525674261755535	0.599115
ADH6A	-0.0220286309492361	-0.214702295755791	0.829999
ADH7	-1.33473034872495	-4.64590915670749	3.38582e-06
ADHFE1	0.0420066629666748	0.242234628643438	0.808598
ADI1	-0.15639482780534	-1.57184745869323	0.115986
ADIG	NA	NA	NA
ADIPOQ	-0.049521281329222	-0.480473704181831	0.630891
ADIPOR1	0.0140269374021517	0.208799601289028	0.834605
ADIPOR2	0.278827586502544	2.31189918038861	0.0207832
ADK	-0.0217716369937289	-0.246582111167168	0.805232
ADM	-0.106044931508037	-0.373867453427299	0.708503
ADM2	-0.699358048015816	-2.36402593493256	0.0180775
ADNP	0.0363355060765727	0.350050421756025	0.726301
ADNP2	0.139976600610335	1.17171339801053	0.241312
ADO	0.277986422140338	1.36885686075429	0.171044
ADORA1	0.243930558180442	1.11197337535607	0.26615
ADORA2A	0.304131159225106	2.14522037327071	0.0319352
ADORA2B	-0.492425650574177	-1.68864507056985	0.0912875
ADORA3	NA	NA	NA
ADPGK	-0.0987878216494953	-0.733618862789171	0.463181
ADPRH	-0.015887968331769	-0.113127180156104	0.90993
ADPRHL1	0.426895440847305	1.43445941300885	0.151441
ADPRHL2	-0.117001845236385	-0.841281546499517	0.40019
ADPRM	0.0511221731610242	0.385197791570146	0.700091
ADRA1A	0.0195886939168001	0.14494395804581	0.884755
ADRA1B	-0.510161233858673	-2.5550630773305	0.0106169
ADRA1D	0.0478530382765749	0.372006248261568	0.709888
ADRA2A	-0.0206094680937858	-0.140198073550754	0.888503
ADRA2B	0.131729863681228	0.583297278989871	0.559693
ADRA2C	0.0177084945928114	0.172596038864933	0.862969
ADRB1	-0.320875808422366	-1.0826493125201	0.278964
ADRB2	-0.696349197899989	-2.33886537729679	0.0193424
ADRB3	NA	NA	NA
ADRBK1	-0.0285991043905546	-0.222854214501937	0.823649
ADRBK2	-0.192876438939992	-0.65284853288865	0.513854
ADRM1	-0.0961387217899653	-0.724833007399703	0.468554
ADSL	-5.30519567167049e-05	-0.000485759664252861	0.999612
ADSS	-0.206450618203398	-1.82041964581676	0.0686951
ADSSL1	0.203759757483607	1.0080734787929	0.313419
ADTRP	0.0831200831546474	0.571358341924912	0.567757
AEBP1	0.147693065558166	0.620741288220681	0.53477
AEBP2	0.350694525787985	2.88899254547437	0.00386478
AEN	-0.442452355968881	-2.15717309556406	0.0309922
AES	-0.1855231540496	-0.995529762750752	0.319479
AFAP1	0.188403707225255	0.640800557747912	0.521652
AFAP1L1	0.182024430353523	0.799443182674358	0.424033
AFAP1L2	-0.0442460608454167	-0.200776868452326	0.840873
AFF1	-0.174777439436266	-1.26562867084819	0.205646
AFF2	0.0940951465737925	0.322388971791785	0.747158
AFF3	-0.384456618650676	-1.4601453330012	0.14425
AFF4	0.103513316983623	0.937598764942678	0.348451
AFG3L1	0.0510297641147599	0.320447007356703	0.748629
AFG3L2	0.187807937342429	2.18254817977149	0.0290691
AFM	-0.00957355267287434	-0.0578356917259422	0.95388
AFMID	-0.038185165867228	-0.194522566077927	0.845767
AFP	-0.895032616095343	-5.10631722480993	3.28498e-07
AFTPH	0.0600771336190102	0.673631357454851	0.500546
AGA	0.0515655262925319	0.43653099074411	0.662452
AGAP1	0.00155379750808763	0.0145094283203117	0.988424
AGAP2	-0.313096798025021	-1.12765278204111	0.259467
AGAP3	-0.145797643752221	-0.838393400714299	0.40181
AGBL1	-0.0824625827471007	-0.307711152456701	0.758302
AGBL2	0.15377077751487	0.603264301275428	0.546333
AGBL3	-0.169655798735788	-0.570006700672724	0.568673
AGBL4	-0.0720160901368015	-0.248617529634649	0.803657
AGBL5	0.267871780250516	1.43069279145363	0.152518
AGER	-0.092646891821827	-0.311997009350336	0.755043
AGFG1	0.182833580362798	1.52964320320694	0.126105
AGFG2	-0.433622389227634	-4.27157181901138	1.941e-05
AGGF1	-0.0505635087045269	-0.532906527008653	0.594098
AGK	0.0766996201359626	0.553399696986377	0.57999
AGL	-0.216297692476379	-1.30451713661981	0.192057
AGMAT	-0.291455797114355	-2.06091263677155	0.0393114
AGMO	0.101131184828222	0.524741521176569	0.599763
AGO2	-0.247765892143755	-1.01677782443764	0.309259
AGO3	-0.121583269892555	-0.504077512366053	0.614207
AGO4	-0.246244521026917	-1.67045330649795	0.0948297
AGPAT1	-0.161511680709318	-0.727308958510556	0.467037
AGPAT2	-0.257310954597839	-1.25710633732512	0.208715
AGPAT3	-0.335199077087784	-2.01791919512958	0.0435997
AGPAT4	0.0654432355717836	0.289548483775647	0.772162
AGPAT5	0.18753010358876	1.08770705302616	0.276724
AGPAT6	0.316327786415682	1.9449622640504	0.0517795
AGPAT9	-0.962780444886969	-3.38244996903129	0.000718424
AGPS	0.109246420551873	0.519485633229264	0.603422
AGR2	NA	NA	NA
AGR3	NA	NA	NA
AGRN	-0.0469493160389244	-0.403595001672304	0.686511
AGRP	0.217587876836896	1.34648702948775	0.178146
AGT	-0.0105245567737246	-0.0702759140262437	0.943974
AGTPBP1	0.342439946374111	1.26997820142751	0.204092
AGTR1A	-0.186128839236409	-1.18318907668249	0.236734
AGTR1B	-0.0661809804096764	-0.645033659244234	0.518905
AGTR2	-0.0661809804096764	-0.645033659244234	0.518905
AGTRAP	0.393628157651896	2.37741106259239	0.0174346
AGXT	-0.0555048541418661	-0.244854269573572	0.806569
AGXT2	-0.122574707824724	-1.14594066021088	0.25182
AHCTF1	-0.267997913248345	-1.35464317082553	0.175531
AHCY	-0.213057121892243	-1.23425576989346	0.217108
AHCYL1	0.00244426450621059	0.0362479220084444	0.971085
AHCYL2	0.262886130609441	2.07421362398009	0.0380595
AHDC1	-0.0749878906082445	-0.426153876242446	0.669996
AHI1	0.0151127946368261	0.0881498862889324	0.929758
AHNAK	0.233488394088408	1.30245336698902	0.192761
AHNAK2	0.5074919909368	1.7128266654246	0.0867444
AHR	0.417663399299285	1.99721745189699	0.0458016
AHRR	-0.0220286309492361	-0.214702295755791	0.829999
AHSA1	-0.172416038104215	-1.71886945746568	0.0856381
AHSA2	-0.00210210155507396	-0.00991305878553447	0.992091
AHSG	0.140520808056067	1.35576986543771	0.175172
AHSP	-1.07789740862823	-3.89684693791881	NA
AICDA	NA	NA	NA
AIDA	-0.0573163401420992	-0.492868251750247	0.622106
AIF1	-0.491523913101623	-1.81078181574539	0.0701746
AIF1L	-0.255542410571786	-0.870580768596342	0.383983
AIFM1	0.104071716586647	1.13925903432598	0.254595
AIFM2	-0.592437753907201	-2.63525408370074	0.00840743
AIFM3	-0.236517536361224	-0.86072395613266	0.38939
AIG1	0.255116117055246	1.00774442193349	0.313577
AIM1	-0.362579824730281	-2.32906469170374	0.0198556
AIM1L	-0.0747670915305403	-0.5727229226654	0.566832
AIM2	-0.468426978155287	-1.60840073983963	0.107747
AIMP1	-0.214963803732818	-1.86287655811466	0.0624796
AIMP2	0.0305090974977073	0.16768905266475	0.866828
AIP	-0.200893428275709	-1.35284872326741	0.176104
AIPL1	NA	NA	NA
AIRE	NA	NA	NA
AJAP1	-0.0441048056794562	-0.429867977500012	0.667292
AJUBA	0.148184887405562	0.548885416644942	0.583084
AK1	0.209967236813439	0.707300426949786	0.47938
AK2	-0.145827600328906	-1.00408678484617	0.315337
AK3	-0.0937692498348662	-0.76700651433848	0.443078
AK4	-0.379152776154101	-2.80795657961629	0.00498569
AK5	NA	NA	NA
AK6	-0.260767200600519	-1.56591833805576	0.117368
AK7	-0.226276197541246	-0.861610101211021	0.388902
AK8	-0.0220286309492361	-0.214702295755791	0.829999
AKAP1	0.147005584067761	1.50339017362778	0.132738
AKAP10	0.117851576559785	0.753737882291868	0.451007
AKAP11	-0.0381840035004681	-0.321063603504532	0.748162
AKAP12	0.241681907137419	1.00149437218011	0.316588
AKAP13	-0.039158629547614	-0.299899248826595	0.764254
AKAP14	-0.0541618428212014	-0.356115436847322	0.721754
AKAP17A	-0.0171754181452086	-0.188352762505805	0.8506
AKAP17B	0.0265234206082915	0.165769023117217	0.868339
AKAP2	0.810840235845884	4.12690163945505	3.67684e-05
AKAP3	0.00825240128135353	0.0423317037237362	0.966234
AKAP4	-0.0310002136521721	-0.155090319821013	0.87675
AKAP5	0.0986576818657367	0.36872498182608	0.712333
AKAP6	0.4276912690073	1.80942431268558	0.0703851
AKAP7	-0.016670146699696	-0.0783849400949214	0.937522
AKAP8	0.167595234110686	1.61854576862113	0.105545
AKAP8L	0.207839228281613	1.29010819867296	0.197013
AKAP9	0.258252519838317	1.6897601619475	0.0910738
AKD2	NA	NA	NA
AKIP1	-0.122716054730663	-0.621552090191745	0.534236
AKIRIN1	0.131660447232492	0.868341567194198	0.385207
AKIRIN2	0.0267114277499676	0.164822852851439	0.869083
AKNA	-0.593239274883134	-2.4965980737153	0.0125391
AKNAD1	-0.496577263941561	-2.20042820223177	0.0277765
AKP3	NA	NA	NA
AKR1A1	-0.0783424241291808	-0.695461693271336	0.486766
AKR1B1	0.0672373882843985	0.308598452023615	0.757627
AKR1B10	-0.246063306297484	-1.53302524912207	NA
AKR1B7	-0.66379379231174	-2.95525883788204	NA
AKR1B8	0.244076192710005	0.828018511814756	0.40766
AKR1C1	-0.155777915020088	-0.581126204260952	0.561155
AKR1C12	1.01691310840429	3.96801643492975	7.24733e-05
AKR1C12L1	2.43457515816451	8.21804482754677	2.06848e-16
AKR1C13	-0.120878108031718	-0.680418217845635	0.49624
AKR1C14	-0.119475144071946	-0.539443660512782	0.589581
AKR1C19	0.309503950558971	1.75178131871796	0.0798114
AKR1C2	0.701400669035613	2.40261119089815	0.0162785
AKR1C3	-0.0436642908991815	-0.150554198272227	0.880327
AKR1CL	0.504544959642478	2.44426245563653	0.0145149
AKR1D1	-0.145933795282537	-0.829555370061172	0.40679
AKR1E2	0.0373250407101653	0.273687892481671	0.784324
AKR7A2	0.121400649253268	0.659478997034396	0.509588
AKR7A3	0.633445556380874	2.2663276676099	0.0234313
AKT1	-0.19706147375267	-1.32387770376336	0.185544
AKT1S1	-0.0649637108652968	-0.397954490202324	0.690664
AKT2	-0.191679588153819	-1.81265247641853	0.0698854
AKT3	0.2116664838726	0.787218563383102	0.431154
AKTIP	0.110045381717121	0.868949832690425	0.384875
ALAD	-0.400653268788514	-2.20486541623607	0.0274635
ALAS1	0.114690212935953	0.551350846146407	0.581393
ALAS2	-1.78518286281919	-6.19614055441462	5.78645e-10
ALB	-0.752173776697669	-5.51127715903636	3.56239e-08
ALCAM	-0.369683285066794	-2.01962254478546	0.0434226
ALDH16A1	-0.0719203431412785	-0.490902490559266	0.623495
ALDH18A1	-0.451537646447917	-1.53672039033545	0.124362
ALDH1A1	-0.220151822094095	-0.739885494544601	0.459369
ALDH1A2	-0.311856947745614	-1.04837894505151	0.294464
ALDH1A3	-0.0778119559723085	-0.453106925704994	0.650472
ALDH1A7	-0.212000258813491	-0.713275499019165	0.475675
ALDH1B1	0.629417024680554	2.32162875716607	0.0202529
ALDH1L1	-0.18464183245383	-0.811422935870301	0.417123
ALDH1L2	-0.279605141345596	-1.2176122871598	0.223371
ALDH2	-0.12425343421395	-0.725221277188188	0.468316
ALDH3A1	0.11070597600399	0.863487707462477	0.387869
ALDH3A2	0.128746954777553	1.59566144604589	0.110564
ALDH3B1	0.147320133184922	0.5286327037415	0.59706
ALDH3B2	NA	NA	NA
ALDH4A1	-0.171914438893368	-1.10585114803917	0.268791
ALDH5A1	0.0287705988348752	0.204483821755586	0.837975
ALDH6A1	0.0499014061678521	0.390417402882261	0.696228
ALDH7A1	-0.264419160514097	-2.11533177675434	0.0344017
ALDH8A1	0.0760863168360399	0.777304412640487	0.436979
ALDH9A1	0.201704940465103	1.47447944623709	0.140353
ALDOA	-0.16748582101764	-1.03143364225973	0.302338
ALDOART2	0.0268825119175032	0.206384464607075	0.836491
ALDOB	-0.113841856797568	-0.934437692862576	0.350078
ALDOC	0.0169619728406665	0.0579517698445734	0.953787
ALG1	-0.169957619279655	-1.26875762776931	0.204528
ALG10	0.349180351908078	1.66830720398358	0.0952548
ALG11	-0.234963664495159	-1.74909413025537	0.0802747
ALG12	-0.21543830727326	-1.48209933158093	0.138314
ALG13	0.174262157650767	1.50934736045045	0.13121
ALG14	-0.102629041392191	-0.701767653572757	0.482824
ALG2	-0.0668384919975158	-0.337630828611936	0.735641
ALG3	-0.150111375688486	-0.959577883299561	0.337268
ALG5	-0.142194411643722	-1.53469364450809	0.124859
ALG6	0.110674785000142	0.678169903825211	0.497664
ALG8	-0.406590686089212	-2.77471905193876	0.00552494
ALG9	-0.460301602675317	-4.16998161691974	3.04624e-05
ALK	0.0202540468821971	0.161265278281666	0.871884
ALKBH1	0.0743177866463786	0.467220629791276	0.640342
ALKBH2	-0.508084461877969	-2.7465142542095	0.00602323
ALKBH3	-0.000592040749551566	-0.00413924383286618	0.996697
ALKBH4	0.105897482573786	0.546257023069713	0.584889
ALKBH5	-0.0699939980184788	-0.442954759110328	0.657798
ALKBH6	NA	NA	NA
ALKBH7	-0.48887580621491	-2.66447916473163	0.00771076
ALKBH8	0.125085201167533	0.610062901385413	0.54182
ALLC	0.103857754136726	0.435568641406259	0.66315
ALMS1	0.115181314296559	0.774985887795478	0.438348
ALOX12	-0.413509601094652	-1.3915507992175	0.164058
ALOX12B	-0.0441048056794562	-0.429867977500012	0.667292
ALOX12E	0.229532046992841	1.04905096605349	0.294155
ALOX15	-1.14774519077869	-3.86843334454041	0.000109537
ALOX15B	NA	NA	NA
ALOX5	-0.356242914451286	-1.2698487177766	0.204139
ALOX5AP	-0.798842787094553	-2.72940716414106	0.00634483
ALOXE3	-0.194068101492382	-0.65695324297098	0.511211
ALPI	NA	NA	NA
ALPK1	0.366395127810008	1.37544641531053	0.168993
ALPK2	0.142439152981824	0.505157425191695	0.613448
ALPK3	0.395081166082384	1.45664444771408	0.145215
ALPL	-0.232560088404592	-0.861636150696521	0.388888
ALPP	NA	NA	NA
ALPPL2	-0.177017483127624	-0.746967348379704	0.455083
ALS2	0.261121328945795	1.81772893264058	0.0691056
ALS2CL	-0.135640266847781	-0.946647201859631	0.343819
ALS2CR11	-0.0220286309492361	-0.214702295755791	0.829999
ALS2CR12	0.0726587692565801	0.253756963736535	0.799683
ALX1	NA	NA	NA
ALX3	NA	NA	NA
ALX4	-0.0678973688559007	-0.547650571862371	0.583932
ALYREF	-0.189850480166328	-1.82883994135079	0.0674236
AMACR	0.382733604738018	1.57803606829653	0.114557
AMBN	NA	NA	NA
AMBP	-0.347978680484834	-2.56576864646894	0.0102947
AMBRA1	0.0713296615040325	0.584754717600579	0.558713
AMD1	-0.15015925927728	-0.702609827755023	0.482299
AMDHD1	0.813866957981056	3.78813172509984	0.000151784
AMDHD2	0.157657845287976	1.19057283325706	0.233821
AMELX	-0.0220286309492361	-0.214702295755791	0.829999
AMER1	0.0814445878107573	0.349984335399351	0.72635
AMER2	0.0925733252144327	0.467553192092997	0.640104
AMER3	NA	NA	NA
AMFR	0.181611680125612	2.69988339196853	0.00693638
AMH	-0.401670196075236	-1.66034830921699	0.0968444
AMHR2	0.604372590857305	2.06802996435615	0.0386372
AMICA1	-0.0679824673072214	-0.228984124975448	0.818881
AMIGO1	-0.029812611286788	-0.179901643269525	0.85723
AMIGO2	0.645319791067935	2.72270157021455	0.00647505
AMIGO3	-0.0373912140805795	-0.152818421426657	0.878541
AMMECR1	0.372620603220058	1.57536997091279	0.115171
AMMECR1L	-0.0991669790668071	-0.612119765258681	0.540459
AMN	NA	NA	NA
AMN1	0.0916238643548366	0.46349716832385	0.643008
AMOT	-0.280813473571936	-1.99715249122704	0.0458086
AMOTL1	0.347721334902828	2.18988761531219	0.0285324
AMOTL2	0.272000396596111	2.35292369079925	0.0186265
AMPD1	0.528185593195191	1.9221259999704	0.0545899
AMPD2	-0.494277930954826	-4.18471990142467	2.85518e-05
AMPD3	-0.389422824956038	-1.32258293275656	0.185974
AMPH	-0.0405914454920657	-0.215421601638174	0.829439
AMT	0.129293518603895	1.58051265728907	0.11399
AMTN	NA	NA	NA
AMY1A	0.0129903064263482	0.072604514686579	0.942121
AMY2A3	NA	NA	NA
AMZ1	0.0681389788825287	0.233293787611249	0.815533
AMZ2	-0.186290395846848	-1.36694218510822	0.171643
ANAPC1	0.322976710835563	2.92982992168199	0.00339148
ANAPC10	-0.0761496842756517	-0.465987268019844	0.641225
ANAPC11	-0.244812072098509	-1.11248738086973	0.265929
ANAPC13	-0.202690829766517	-1.11724360587732	0.26389
ANAPC15	-0.285190899833278	-1.72372743502326	0.0847571
ANAPC16	-0.199697961176373	-1.18493659645992	0.236043
ANAPC2	0.225281619117211	1.77617156765423	0.0757046
ANAPC4	0.166673518238264	1.880676863386	0.0600159
ANAPC5	-0.137576989380302	-1.16818767992849	0.242731
ANAPC7	0.0325084044051396	0.253959932245664	0.799527
ANDPRO	NA	NA	NA
ANG	0.0665773686121634	0.242548453175428	0.808355
ANG1	-0.148560094246696	-0.769867908438806	0.441378
ANG2	NA	NA	NA
ANGEL1	0.0738839135497272	0.590929644740038	0.554568
ANGEL2	-0.152789217952074	-1.52265606222177	0.127845
ANGPT1	0.0975684220660785	0.430982413381957	0.666481
ANGPT2	0.199060130634477	0.685873726731254	0.492793
ANGPT4	-0.00436768013740877	-0.0425696428792889	0.966045
ANGPTL1	-0.0205651835917092	-0.0691277402969888	0.944888
ANGPTL2	0.0702451504018352	0.331094777272051	0.740573
ANGPTL3	-0.245448365056613	-2.3558357851331	0.0184811
ANGPTL4	0.137933049252501	0.575963199829161	0.56464
ANGPTL6	0.0876127716760184	0.694906556702737	0.487114
ANK1	-0.371788342428373	-1.62530679084713	NA
ANK2	-0.187418722537395	-0.635322031053115	0.525218
ANK3	0.207552378849651	1.00318476246089	0.315772
ANKAR	-0.330695440834655	-1.39539178451286	0.162898
ANKDD1A	-0.280062714620371	-1.47215116943807	0.14098
ANKDD1B	-0.0548317368086978	-0.218638397255916	0.826932
ANKEF1	-0.86279857757925	-3.38311341200244	0.00071669
ANKFY1	0.132046275085521	1.02335145305119	0.306142
ANKH	0.501012616391933	2.79851990061212	0.00513374
ANKHD1	0.183054430331613	1.21386599787279	0.224799
ANKIB1	0.14466476748556	1.20185506845251	0.22942
ANKK1	NA	NA	NA
ANKLE1	0.0654234109703837	0.222166893439826	0.824184
ANKLE2	0.193354687327998	1.07671414434325	0.281608
ANKMY1	0.134322339916292	0.463833772526841	0.642767
ANKMY2	-0.254125702715212	-1.74360868544759	0.0812273
ANKRA2	NA	NA	NA
ANKRD1	1.48840138482067	5.05965424977044	4.20017e-07
ANKRD10	0.278880076935766	1.64975720094919	0.0989926
ANKRD11	0.168688519575566	1.6377768591198	0.101468
ANKRD12	0.0856328771076268	0.559428307428804	0.575869
ANKRD13A	-0.0936210741162036	-0.945915324721661	0.344192
ANKRD13B	-0.285330988043071	-1.10029323119496	0.271204
ANKRD13C	0.0219874002945622	0.267263414242322	0.789266
ANKRD13D	0.220398635726094	0.773032125870721	0.439503
ANKRD16	0.258221051386171	1.20164540283452	0.229501
ANKRD17	0.15126197369622	1.1305792148419	0.258232
ANKRD2	0.0285045481804839	0.277396190845403	0.781476
ANKRD22	-0.349639220978365	-1.30842088704569	0.190731
ANKRD23	-0.225551489799971	-0.783585564427494	0.433283
ANKRD24	NA	NA	NA
ANKRD26	0.206527115503812	0.943574451030745	0.345387
ANKRD27	0.0912715697120891	0.752515883460317	0.451741
ANKRD28	0.0911513987420149	0.840211097206166	0.40079
ANKRD29	0.129327930026426	0.557306288355357	0.577318
ANKRD32	0.267207496324075	1.41823179862683	0.156123
ANKRD33B	0.317897792863717	1.25657050171534	0.208909
ANKRD34A	0.0834720283283071	0.512287434957841	0.60845
ANKRD34B	NA	NA	NA
ANKRD34C	NA	NA	NA
ANKRD35	-0.0264438548676289	-0.257735324623511	0.796611
ANKRD36	-0.0220286309492361	-0.214702295755791	0.829999
ANKRD37	0.194868445274169	0.671466895016164	0.501923
ANKRD39	-0.186033330277019	-0.683554780391684	0.494256
ANKRD40	-0.113771975091805	-1.38964502870501	0.164637
ANKRD42	0.377854031211129	1.98534922237884	0.0471056
ANKRD44	-0.319838341254554	-1.72803100751466	0.0839827
ANKRD45	0.097718620908101	0.701900848889938	0.482741
ANKRD46	0.158760111272248	0.833146710515048	0.404762
ANKRD49	-0.0348597899629096	-0.25956980713764	0.795196
ANKRD50	0.207326601092961	1.43967132793022	0.14996
ANKRD52	0.306534638164186	1.59149749477493	0.111498
ANKRD54	-0.309684602928437	-1.3378424602859	0.180948
ANKRD55	0.0669214511934922	0.310042529742522	0.756529
ANKRD6	-1.17804612490545	-4.15907949625267	3.19533e-05
ANKRD60	-0.0441048056794562	-0.429867977500012	0.667292
ANKRD61	0.469936204415041	1.57824950016889	0.114508
ANKRD63	-0.293371575282739	-1.01645578411783	0.309412
ANKRD65	0.146911403718118	0.558741025774422	0.576338
ANKRD66	-0.0899662001051742	-0.341482761196779	0.73274
ANKRD7	-0.0662032336014139	-0.42710060703088	0.669306
ANKRD9	0.211535985064078	1.19219873195126	0.233183
ANKS1A	-0.00986060651834982	-0.0820821090833028	0.934581
ANKS1B	-0.0220286309492361	-0.214702295755791	0.829999
ANKS3	-0.112620058822145	-0.760015218727661	0.447245
ANKS4B	-0.10569210548189	-0.664727773887832	0.506225
ANKS6	0.193021235270814	0.651426944330276	0.514771
ANKUB1	0.0190266658800983	0.156071512360582	0.875977
ANKZF1	0.275881431546622	3.0378314078471	0.00238287
ANLN	0.0871023722098723	0.391816957549768	0.695193
ANLNL1	0.0261663163492866	0.118389579102867	0.905759
ANO1	-0.149666363341762	-0.663504811505357	0.507007
ANO10	-0.102193969609574	-0.827653284366935	0.407867
ANO3	NA	NA	NA
ANO4	0.138720326924797	1.03175320841635	0.302188
ANO5	-0.277700248906949	-1.20640266709598	0.227662
ANO6	0.736523418424588	4.07400957937724	4.62106e-05
ANO7	-0.0518331964844649	-0.220925385959536	0.825151
ANO8	-0.063986622636684	-0.440770441813195	0.659379
ANO9	0.0240737619515604	0.0810691713452354	0.935387
ANP32A	-0.191898048966405	-0.998569025935016	0.318004
ANP32B	-0.179827387732542	-1.48570098668337	0.137358
ANP32E	-0.21512931286018	-1.86777659107317	0.0617932
ANPEP	-0.245992832243202	-1.54956537685187	0.121246
ANTXR1	0.232244640114489	1.03581054834155	0.300291
ANTXR2	0.0996838368862761	0.858472649999072	0.390632
ANTXRL	NA	NA	NA
ANXA1	-0.471312157759279	-1.58504062172797	0.112957
ANXA10	-0.0230277847017615	-0.0791051661746275	0.936949
ANXA11	-0.100687265004423	-1.18526459898853	0.235913
ANXA13	0.153204463506974	0.518559813001123	0.604068
ANXA2	0.251297763090343	0.855779291929115	0.39212
ANXA3	-0.348719604965581	-1.2315321148421	0.218124
ANXA4	0.0269078921512846	0.149636833870014	0.881051
ANXA5	0.39635602713881	1.77472043933023	0.0759441
ANXA6	-0.0896234395074634	-0.696592292057058	0.486058
ANXA7	0.423927265454406	1.69963175547985	0.0892002
ANXA8	-0.701650638267757	-2.54476478019759	0.0109351
ANXA9	-0.0754068157911964	-0.26138685488609	0.793794
AOAH	-0.287552589294278	-1.02991982000101	0.303048
AOC1	-0.412736822567022	-1.47719082864407	0.139624
AOC3	0.566750342425804	2.0422346380384	0.0411283
AOX1	0.15512081152504	0.843894251537185	0.398729
AOX2	0.461643999669803	1.87612362217453	0.0606383
AOX3	0.240129048497253	1.06648790969831	0.286203
AOX4	0.116441085821908	0.691390498778546	0.48932
AP1AR	-0.139909910527798	-1.39295803784907	0.163632
AP1B1	0.117202919410019	0.986986260415221	0.323649
AP1G1	0.234634629110284	1.28252098679485	0.19966
AP1M1	0.042010423642156	0.417235869399927	0.676506
AP1M2	0.200942953281403	0.695238626049643	0.486906
AP1S1	-0.0643258326367402	-0.702482836407727	0.482378
AP1S2	-0.234613604105615	-0.885820294458656	0.375714
AP1S3	-0.153247615811658	-0.646435965498333	0.517997
AP2A1	0.152345353886748	1.66715107766023	0.0954844
AP2A2	0.0904798251532098	0.799988923849516	0.423717
AP2B1	-0.304465049966961	-1.70887598673685	0.0874739
AP2M1	0.0200459422763207	0.197048916103038	0.843789
AP2S1	-0.0294552193257996	-0.196637052172355	0.844112
AP3B1	0.190414814775233	1.03969792524087	0.29848
AP3B2	0.12736615462657	0.79278331087554	0.427904
AP3D1	0.0622149307762993	0.597704243090238	0.550037
AP3M1	-0.0654436751037464	-0.697591736847474	0.485433
AP3M2	-0.22962767490438	-1.04234386627291	0.297252
AP3S1	-0.0587873157738085	-0.413846745664697	0.678986
AP3S2	-0.179292417492176	-1.49077523238616	0.136021
AP4B1	0.154369534701635	1.40385910897424	0.160361
AP4E1	0.0755351311825561	0.396254047093653	0.691918
AP4M1	0.333027530139778	1.93612167343387	0.0528528
AP4S1	-0.217769023711934	-1.42288121346875	0.154771
AP5B1	0.0418377054550511	0.214454526183804	0.830193
AP5M1	-0.01014031769032	-0.0791448557159137	0.936917
AP5S1	-0.0229178659375325	-0.138887512624814	0.889539
AP5Z1	0.149374925282885	1.36092178606849	0.173538
APAF1	0.179139117026086	0.910566111366144	0.362524
APBA1	-0.209671206114484	-0.710580150627708	0.477344
APBA2	0.422654880674481	1.63298309647528	0.102473
APBA3	-0.0730026220659945	-0.647949167160961	0.517018
APBB1	0.0940132879456432	0.492985865034599	0.622023
APBB1IP	-0.523432327556346	-1.83408152447038	0.0666419
APBB2	0.137673892939722	1.22944103181097	0.218906
APBB3	0.404872574238493	3.38444067397475	0.000713234
APC	0.149440543230532	1.50248367103647	0.132972
APC2	0.212886321786146	0.724042194279623	0.46904
APCDD1	0.00149150454153785	0.00501271527632593	0.996
APCDD1L	-0.172938353085188	-0.588107048808119	0.55646
APCS	-0.374569600544447	-2.33047978324205	0.0197808
APEH	0.0409207678765962	0.418211259686558	0.675793
APEX1	-0.289241229568984	-1.63119080057682	0.10285
APEX2	0.215548089481564	1.26971292798943	0.204187
APEX2L1	NA	NA	NA
APH1A	0.088266819909484	1.23911266988084	0.215304
APH1B	0.174770094306528	0.61632494852959	0.53768
API5	0.0254380797596637	0.286397042040638	0.774574
APIP	-0.0878279468250254	-0.668366486100036	0.5039
APITD1	-0.193137724421163	-0.78454100595347	0.432723
APLF	0.442136632134202	2.02905437018907	0.0424528
APLN	0.478082374565629	1.60554845053584	0.108373
APLNR	0.0497390052520659	0.180588915403093	0.85669
APLP1	-0.384708642379383	-2.4397830097269	0.0146961
APLP2	0.0275929216809559	0.268229529044368	0.788523
APMAP	0.0628684846209343	0.57089986455293	0.568068
APOA1	-0.472398403097959	-1.65073216854409	0.0987933
APOA1BP	-0.200285258390494	-1.56738213723	0.117025
APOA2	0.0660853951824334	0.503037042644802	0.614938
APOA4	-0.368390059344964	-1.97970299094524	0.0477369
APOA5	0.0837354847579574	0.710180682757645	0.477592
APOB	-0.26623780300342	-2.50515754943599	0.0122397
APOBEC1	-0.000481630548428524	-0.00279261137467199	0.997772
APOBEC2	-0.356901205706098	-1.19833058150775	0.230788
APOBEC3B	-0.175072642510356	-0.607591653184009	0.543458
APOBEC4	NA	NA	NA
APOBR	-0.707088206299897	-2.53310947390186	0.0113056
APOC1	-0.428421586504442	-1.83008921169313	0.0672366
APOC2	-0.481425567083936	-2.05876389159983	0.0395169
APOC3	-0.624080912222837	-3.30338618899734	0.000955247
APOC4	-0.566288338290396	-2.44599443158292	0.0144453
APOD	NA	NA	NA
APOE	-0.3692580755478	-2.11249507858103	0.034644
APOF	-1.11286939531384	-4.07975595975837	4.5083e-05
APOH	-0.192096953572271	-1.69853288782776	0.0894072
APOL11A	-1.34866396974098	-5.01785307064557	5.22521e-07
APOL2	-0.0220286309492361	-0.214702295755791	0.829999
APOL3	-0.615617025192356	-2.2365925436469	0.025313
APOL9A	-0.894691825551001	-3.85470762887596	0.000115868
APOLD1	0.647252332883834	3.00739612162141	0.00263496
APOM	-0.827490584980418	-3.80299533646699	0.000142957
APON	-0.132793442182815	-0.595576411210493	0.551458
APOO	-0.170014485346454	-1.35836276488924	0.174349
APOOL	0.105806508015773	0.816310920714112	0.414322
APOPT1	-0.246769625072728	-1.97438267309983	0.0483382
APP	0.201505838143038	0.990643143120396	0.32186
APPBP2	0.108101735699144	0.92934360777818	0.352711
APPL1	0.479156665662642	2.78560531875654	0.00534279
APPL2	0.330914733980891	1.81245696146215	0.0699156
APRT	-0.264473377917448	-2.52840363491046	0.0114583
APTX	0.0345024625916854	0.211344350280111	0.832619
AQP1	-1.25280439085005	-5.39476352725161	6.86139e-08
AQP11	0.289949636476201	1.38394993229883	0.166374
AQP12A	-0.0300779212500139	-0.162541911398118	0.870879
AQP2	NA	NA	NA
AQP3	-0.0499034263469137	-0.485229669716649	0.627513
AQP4	0.0729025908700012	0.272353429344406	0.78535
AQP5	0.20701630984807	0.706183299616647	0.480074
AQP6	NA	NA	NA
AQP7	0.0654270453063312	0.311640655455664	0.755314
AQP8	-0.517696640429284	-3.2498635586786	0.0011546
AQP9	-0.191696762870686	-1.01919269105464	0.308111
AQPEP	NA	NA	NA
AQR	0.164227068826019	1.21844417332973	0.223055
AR	-0.228035112519552	-0.889842232376463	0.373551
ARAF	0.0941910464520974	0.700800479064793	0.483428
ARAP1	-0.0614906722988056	-0.440667652977074	0.659454
ARAP2	0.155048580683979	0.628999231930506	0.52935
ARAP3	0.301780035241939	1.9686136708192	0.0489975
ARC	0.896080794658402	3.16088231144387	0.00157292
ARCN1	-0.0511212933634246	-0.712248589503709	0.476311
AREG	NA	NA	NA
AREL1	0.107224624065766	1.2058312163496	0.227883
ARF1	-0.07147036480054	-1.30324926435411	0.19249
ARF2	0.0530777573820028	0.378909864081998	0.704755
ARF3	-0.0475251741007786	-0.37818613290589	0.705292
ARF4	-0.074020435657586	-0.691128373316654	0.489485
ARF5	-0.203718947645642	-1.21472683421238	0.22447
ARF6	0.0138935560001148	0.144729717182522	0.884924
ARFGAP1	-0.0273794873735899	-0.299911346780019	0.764245
ARFGAP2	-0.126326041308882	-1.89925955589885	0.0575304
ARFGAP3	-0.129301220017282	-0.832931305054162	0.404883
ARFGEF1	0.151292997646052	1.46703510675059	0.142367
ARFGEF2	0.027463264658358	0.235328772149678	0.813954
ARFIP1	0.0888840805697488	0.655839065823364	0.511928
ARFIP2	0.0542764644065946	0.595218442303515	0.551697
ARFRP1	-0.0812929775260566	-0.751500093786067	0.452352
ARG1	0.12564057547633	1.29504729190441	0.195304
ARG2	0.303461213963738	1.09029802112333	0.275582
ARGLU1	-0.0225986298417041	-0.215846314499022	0.829108
ARHGAP1	0.0284774451855176	0.260894200327856	0.794174
ARHGAP10	-0.170801337612304	-0.730615336421008	0.465014
ARHGAP11A	-0.404475133721989	-1.3829546630005	0.166679
ARHGAP12	0.123584539720437	1.23038779165602	0.218552
ARHGAP15	-0.277994929095781	-0.934195207930812	0.350203
ARHGAP17	0.0715072592367264	0.596751773002606	0.550673
ARHGAP18	0.222182735438676	1.13326860432566	0.257101
ARHGAP19	-0.511668925202669	-1.87987970860476	0.0601245
ARHGAP20	0.0956869434046447	0.331400785470613	0.740342
ARHGAP21	-0.0607598599007243	-0.412694524259402	0.67983
ARHGAP22	0.0603290361776156	0.204119528883758	0.83826
ARHGAP23	0.437634083579736	2.16484921966105	0.0303992
ARHGAP24	0.440769280425626	2.10449407102894	0.0353354
ARHGAP25	-0.498374996250231	-1.79900431757785	0.072018
ARHGAP26	0.108837261277114	0.961898170406188	0.336101
ARHGAP27	-0.153216053132655	-0.581657944183597	0.560797
ARHGAP28	0.940630369517083	3.337896516379	0.000844152
ARHGAP29	-0.160070516628601	-1.13682392016233	0.255612
ARHGAP30	-0.598359217392584	-2.25360817409532	0.0242208
ARHGAP31	0.354604667268138	1.53911118091207	0.123777
ARHGAP32	0.457214712682308	2.5554462688171	0.0106052
ARHGAP33	-0.398969893105667	-1.49846576447349	0.134012
ARHGAP35	0.00666448077667347	0.0866993850305681	0.93091
ARHGAP36	0.0177084945928114	0.172596038864932	0.862969
ARHGAP39	0.0126917382833289	0.076393814785776	0.939106
ARHGAP4	-0.522514229665542	-2.22159280897036	0.0263108
ARHGAP40	NA	NA	NA
ARHGAP42	0.324270182556434	3.11838902661825	0.00181843
ARHGAP44	0.30000838349932	1.00731817840479	0.313782
ARHGAP5	0.135979700606428	0.892138289322748	0.372319
ARHGAP6	0.0261646697574493	0.186162436014727	0.852317
ARHGAP8	-0.268416988373767	-1.30574796446693	0.191638
ARHGAP9	-0.621908872219895	-2.29031189785362	0.0220032
ARHGDIA	-0.219917224679681	-1.64934099437898	0.0990778
ARHGDIB	-0.716534617318816	-3.09831070667364	0.00194627
ARHGDIG	0.0188399880818742	0.155269095874191	0.876609
ARHGEF1	0.0527910111570986	0.636767073045979	0.524277
ARHGEF10	-0.242607412915006	-1.03516552085447	0.300592
ARHGEF10L	0.0397372197819152	0.244649360890427	0.806728
ARHGEF11	0.234822006019226	2.7307338563597	0.00631935
ARHGEF12	0.183658978919348	1.30614852135593	0.191502
ARHGEF15	0.686258580888415	3.10041175775349	0.00193252
ARHGEF16	-0.339747627177356	-1.14392042473825	0.252657
ARHGEF17	0.0233591036813847	0.147296620448755	0.882898
ARHGEF18	0.161098513849622	1.83018000076268	0.067223
ARHGEF19	-0.144409409746464	-1.34113275651523	0.179877
ARHGEF2	-0.179941165264685	-1.29613352759479	0.194929
ARHGEF25	0.27138244495071	0.992041117320195	0.321177
ARHGEF26	-0.266198141843733	-1.41739221865013	0.156368
ARHGEF28	0.0944832857165597	0.318927560857633	0.749781
ARHGEF3	-0.992429550670075	-3.85591345815314	0.000115298
ARHGEF33	0.0177084945928114	0.172596038864933	0.862969
ARHGEF37	-0.29559706661923	-1.06095474136012	0.28871
ARHGEF38	0.0302551466263952	0.214874869047641	0.829865
ARHGEF39	-0.0208658933576255	-0.0708994897950958	0.943478
ARHGEF4	0.00263170419287813	0.0172036581902805	0.986274
ARHGEF40	-0.11385667863788	-0.426621182781016	0.669655
ARHGEF5	0.282470226271296	2.14931048017767	0.0316098
ARHGEF6	-0.365786802925114	-1.46131212411486	0.14393
ARHGEF7	0.555138136819992	2.50518375453124	0.0122388
ARHGEF9	0.386416519209605	1.36913991856038	0.170956
ARID1A	-0.00182557125026513	-0.0147898068001063	0.9882
ARID1B	-0.00349786353222602	-0.0344105884891288	0.97255
ARID2	0.0891728979137739	0.758777850861891	0.447985
ARID3A	-0.285609110079786	-0.978434075128045	0.32786
ARID3B	0.0478661813007206	0.223161685697025	0.82341
ARID3C	0.0177084945928114	0.172596038864933	0.862969
ARID4A	0.0280455011140787	0.178006405244478	0.858718
ARID4B	0.462888131904996	1.86328036345093	0.0624228
ARID5A	-0.45276602046489	-1.59713241380129	0.110236
ARID5B	-0.0314211261425882	-0.174484038708906	0.861485
ARIH1	0.130570617050712	1.72791902485057	0.0840027
ARIH2	0.11717005724729	1.00336464056319	0.315685
ARL1	-0.0719677180679814	-0.730458581690866	0.46511
ARL10	0.0550619368536501	0.207130077332617	0.835908
ARL11	-0.0756303744453911	-0.254111551270563	0.799409
ARL13A	0.20767073930539	0.964064422924469	0.335014
ARL13B	0.249271224796087	1.61793783683917	0.105676
ARL14	0.706845310228759	2.40895588508765	0.0159982
ARL14EP	0.111266517582093	1.01594326018524	0.309656
ARL14EPL	NA	NA	NA
ARL15	0.182552848611664	1.26681037434017	0.205223
ARL16	-0.187890700941488	-1.10482472604981	0.269236
ARL2	-0.0236456881939595	-0.148610577089423	0.881861
ARL2BP	-0.0314583261739942	-0.226386302774059	0.820901
ARL3	-0.287582827729287	-1.48197617248501	0.138347
ARL4A	0.458880933625	2.13699415774934	0.0325985
ARL4C	-0.260747265627089	-0.882099826769507	0.377723
ARL4D	0.296858613794613	1.05847979844323	0.289837
ARL5A	0.136755942724432	0.896151844734741	0.370172
ARL5B	-0.0556190132500286	-0.278051766517555	0.780973
ARL5C	-0.631306539044505	-2.12154147936731	0.0338763
ARL6	0.0892268633775958	0.508347013443847	0.61121
ARL6IP1	0.394317357155423	2.74915784518454	0.00597486
ARL6IP4	-0.247770618632206	-1.58277045193882	0.113474
ARL6IP5	0.0846059601913408	0.633452881092406	0.526438
ARL6IP6	0.259823753273648	1.46002302861621	0.144284
ARL8A	0.0131279746828833	0.0739773433806095	0.941028
ARL8B	-0.0783265274173512	-0.588056526882448	0.556494
ARL9	-0.0220286309492361	-0.214702295755791	0.829999
ARMC1	0.140265914168187	1.62817659772321	0.103487
ARMC10	0.292853386631481	1.96259209833777	0.0496936
ARMC12	-0.0220286309492361	-0.214702295755791	0.829999
ARMC2	0.144483409202729	0.498408032767869	0.618196
ARMC3	-0.091274312624457	-0.321358158925566	0.747939
ARMC4	-0.132778115836315	-1.14602209446666	NA
ARMC5	-0.0532045836528263	-0.39796053119207	0.690659
ARMC6	0.249555510664739	1.08228888905758	0.279124
ARMC7	-0.136710688110597	-0.786446212034843	0.431606
ARMC8	0.229953577866155	1.68438110843131	0.092108
ARMC9	-0.526873720465942	-2.59616592281552	0.00942705
ARMCX1	0.0177084945928114	0.172596038864933	0.862969
ARMCX2	0.641821003374465	2.32539151583735	0.020051
ARMCX3	0.0995886869302866	0.527616558487705	0.597765
ARMCX4	0.0668476993188777	0.427964471558557	0.668677
ARMCX6	0.332495596070537	1.15291370572684	0.248946
ARNT	0.158983233686333	0.842157829376674	0.3997
ARNT2	-0.198551144530562	-0.884734908113921	0.3763
ARNTL	-0.303609294930818	-1.84510623117777	0.0650221
ARNTL2	0.781575703832822	2.65101207393403	0.0080251
ARPC1A	-0.138103655503495	-1.2985499158783	0.194098
ARPC1B	-0.572561803133452	-3.03808958931061	0.00238083
ARPC2	-0.0775499484826465	-0.914639721497795	0.360381
ARPC3	-0.103031184277811	-0.971713276401489	0.331193
ARPC4	-0.159844561594691	-1.10828875102596	0.267737
ARPC5	-0.100863920810718	-1.11334306536592	0.265561
ARPC5L	-0.258694448442719	-1.42090599649127	0.155344
ARPP19	0.198241543253369	1.02647588307964	0.304667
ARPP21	-0.388808185183929	-1.74388804067	0.0811786
ARR3	-0.0893894652013134	-0.397192707382709	0.691225
ARRB1	0.0433753130165417	0.205400951782748	0.837259
ARRB2	-0.245206480190376	-1.1040723085618	0.269562
ARRDC1	0.183226908262306	0.952916953561186	0.340632
ARRDC2	-0.325212553208117	-1.39586537157252	0.162755
ARRDC3	-0.150092099455623	-0.606159360275537	0.544409
ARRDC4	0.0725571937394281	0.27842164258692	0.780689
ARRDC5	NA	NA	NA
ARSA	-0.0613642325045976	-0.499086809235816	0.617718
ARSB	0.242945158912961	1.52285394053677	0.127795
ARSE	0.136223751675594	0.987189254625276	0.32355
ARSG	0.68545140759257	3.76840651851094	0.000164293
ARSI	0.210490439516241	0.979338030304967	0.327413
ARSJ	0.160280067762224	0.739932851557261	0.459341
ARSK	0.0637123248042329	0.562489978325616	0.573782
ART1	NA	NA	NA
ART2B	-0.358325342130633	-1.25208897879296	0.210537
ART3	-0.0857639404418272	-0.305448573775403	0.760025
ART4	-0.0606141505675868	-0.212320060081478	0.831857
ART5	NA	NA	NA
ARTN	0.235644747507337	0.937004950985398	0.348756
ARV1	0.0591893571963676	0.378384298155602	0.705145
ARVCF	-0.0690304615837991	-0.477239184375237	0.633192
ARX	NA	NA	NA
ARXES2	-0.0441048056794562	-0.429867977500012	0.667292
AS3MT	-0.196010298860361	-1.34139533429145	0.179792
ASAH1	-0.0231192951464001	-0.12824079828088	0.897958
ASAH2	-0.0253882550525518	-0.112735506378071	0.91024
ASAP1	0.283268877823472	1.75330589631652	0.0795495
ASAP2	-0.0373038851970214	-0.233584846722686	0.815307
ASB1	-0.214754277624587	-1.11573998894245	0.264533
ASB10	0.0530303962164659	0.516861344617936	0.605253
ASB11	0.0530303962164659	0.516861344617936	0.605253
ASB12	0.0310486589153683	0.301870566093397	0.762751
ASB13	-0.127293432473903	-1.14744369157419	0.251198
ASB14	0.122609661924944	0.471480748991485	0.637297
ASB15	0.0464797245080671	0.36630366104823	0.714138
ASB16	-0.0493931450646874	-0.381764578092106	0.702636
ASB17	NA	NA	NA
ASB18	NA	NA	NA
ASB2	0.175864435597602	0.60271111630368	0.546701
ASB3	0.247343999531658	1.96611249691382	0.0492856
ASB4	-0.0220286309492361	-0.214702295755791	0.829999
ASB5	0.0289528986739195	0.0996618078172719	0.920613
ASB6	0.0112109735236374	0.089904281528564	0.928363
ASB7	0.0274599131110598	0.127849630128268	0.898268
ASB8	-0.102682449822914	-0.869551914661096	0.384545
ASB9	-0.0859298393310584	-0.440248891530076	0.659757
ASCC1	-0.198653320114019	-1.26900173692675	0.20444
ASCC2	-0.0442604840805587	-0.352970245150507	0.724111
ASCC3	0.110301645973147	0.848469160955968	0.396177
ASCL1	-0.120240009998181	-1.0871869275171	NA
ASCL2	-0.220132966347968	-0.754586218454418	0.450497
ASCL3	-1.09305660372374	-4.01593790167251	5.92098e-05
ASCL4	-0.353745356061304	-1.52444672916279	0.127397
ASCL5	NA	NA	NA
ASF1A	0.232478133474773	1.89381213955347	0.0582499
ASF1B	-0.387226931685236	-1.47726932583827	NA
ASGR1	-0.0057740328317116	-0.0408291364209	0.967432
ASGR2	0.163376134880944	1.49332914584335	0.135351
ASH1L	0.076514105651134	0.500982344988876	0.616384
ASH2L	0.00662697267516409	0.0700432982507311	0.944159
ASIC1	0.273104624985969	0.917810406653241	0.358718
ASIC2	-0.409337016926166	-1.37772048484997	0.16829
ASIC3	NA	NA	NA
ASIC4	0.130414213279506	0.564862766587676	0.572167
ASIC5	-0.349441794748906	-1.2032527843738	0.228879
ASIP	-0.0220286309492361	-0.214702295755791	0.829999
ASL	-0.0250734279393454	-0.12397445677908	0.901335
ASMT	-0.0110761866539547	-0.0442504498446486	0.964705
ASMTL	-0.0360891969057571	-0.20430175414602	0.838118
ASNA1	-0.0647210932841627	-0.499741861322823	0.617257
ASNS	-0.0362656794883767	-0.124474916281829	0.900939
ASNSD1	0.0489208583098703	0.538607566577578	0.590158
ASPA	0.731488604855601	2.86228308575345	0.00420601
ASPDH	-0.279367335756378	-1.57408029830481	0.115469
ASPG	-0.164873204749044	-0.690477326238435	0.489894
ASPH	-0.0735201408864422	-0.559618188045558	0.57574
ASPHD1	0.0177084945928114	0.172596038864933	0.862969
ASPHD2	NA	NA	NA
ASPM	0.0625801180810927	0.245895460546115	0.805763
ASPN	0.374864429740086	1.25870746711242	0.208136
ASPSCR1	0.273344138991724	1.68030287090046	0.0928984
ASRGL1	-0.0687304006016061	-0.436890392217326	0.662191
ASS1	-0.00477001342367139	-0.0211475817154909	0.983128
ASTE1	0.46183025075133	2.33446092477363	0.0195716
ASTL	NA	NA	NA
ASTN1	-0.117651951465907	-0.624805128326052	0.532099
ASTN2	0.973229091940651	3.57000833670208	0.00035697
ASUN	0.219257254455719	1.88875885236343	0.0589241
ASXL1	0.019926875062588	0.174219195443087	0.861693
ASXL2	0.200306334417368	1.13340986199552	0.257042
ASZ1	NA	NA	NA
ATAD1	0.121229654869072	1.25980410380959	0.20774
ATAD2	-0.105755967725152	-0.614174575505481	0.5391
ATAD2B	0.0342757179552017	0.136935230685286	0.891082
ATAD3A	-0.0881922619409357	-0.880854240467569	0.378397
ATAD5	-0.309442783161945	-1.21322643635876	0.225043
ATAT1	0.0148728533111134	0.0795497384229919	0.936595
ATCAY	-0.00597868071156717	-0.0579783313269179	0.953766
ATE1	0.0805310752589986	0.668859870116285	0.503585
ATF1	0.109455805161308	1.02255451938349	0.306519
ATF2	0.246423299059629	1.46977997040313	0.141621
ATF3	0.578681219634553	1.94484917584488	0.0517931
ATF4	-0.190958421271917	-1.07090609003118	0.284212
ATF5	-0.311338781857469	-1.45767985651298	0.144929
ATF6	0.0517311422679247	0.463325199463898	0.643131
ATF6B	0.140345460892063	1.39936429372394	0.161704
ATF7	0.0660250287237188	0.519021419264593	0.603746
ATF7IP	-0.177504762428434	-1.16861837740262	0.242557
ATF7IP2	-0.0220286309492361	-0.214702295755791	0.829999
ATG10	0.00354014969660139	0.020239156873092	0.983853
ATG12	-0.0250784659646946	-0.29066394824226	0.771308
ATG13	0.0508679423166963	0.489505917874593	0.624484
ATG14	0.0236491653383555	0.180155347159853	0.857031
ATG16L1	-0.235862937496671	-1.82810092967633	0.0675344
ATG16L2	-0.673361201033974	-2.50928520093742	0.0120976
ATG2A	0.0327315709807179	0.26791840925443	0.788762
ATG3	-0.264454764786086	-2.0985318454748	0.0358582
ATG4A	-0.110475109054043	-0.380028589952593	0.703924
ATG4AL1	0.112152675279784	0.75982532104045	0.447359
ATG4B	-0.128191178632327	-1.08065724259406	0.27985
ATG4C	0.00153646796101022	0.0124538579002578	0.990064
ATG4D	-0.00938294722194605	-0.0780988547615467	0.937749
ATG5	-0.0950433937959447	-0.838181139848317	0.401929
ATG7	-0.0343074016106132	-0.258095110951239	0.796334
ATG9A	0.0301749970449056	0.270435940172973	0.786825
ATG9B	0.0751475158007093	0.619365627651623	0.535676
ATHL1	-0.0533834470464737	-0.192039720658476	0.847711
ATIC	-0.126722965433458	-0.758571889718227	0.448109
ATL1	0.0277714424230718	0.107124000634426	0.914691
ATL2	0.277816720884383	2.43724357395956	0.0147997
ATL3	0.223426243841021	1.21484561807835	0.224425
ATM	0.248526462148271	1.55960437902767	0.118853
ATMIN	0.0984117023401365	0.755515567101835	0.44994
ATN1	NA	NA	NA
ATOH1	NA	NA	NA
ATOH7	NA	NA	NA
ATOH8	-0.266991350278449	-1.3979044402466	0.162142
ATOX1	-0.39729601026826	-2.02931680221111	0.042426
ATP10A	0.107064499173021	0.35970127509096	0.719071
ATP10B	NA	NA	NA
ATP10D	0.00313523327522664	0.013389784849093	0.989317
ATP11A	0.214435292496647	1.51180182812601	0.130584
ATP11B	0.0427031793762614	0.482927643583307	0.629147
ATP11C	0.634879184408161	2.7936576578294	0.00521156
ATP12A	0.0197994713254019	0.159357870998408	0.873387
ATP13A1	-0.0545591403859075	-0.660859267615375	0.508703
ATP13A2	-0.0344660332110995	-0.301962218513805	0.762681
ATP13A3	-0.205048312181888	-0.880871070335933	0.378388
ATP13A4	-0.0661809804096764	-0.645033659244234	0.518905
ATP13A5	-0.0877095045489351	-0.347521176583613	0.7282
ATP1A1	0.256407751676784	2.79750279971074	0.00514993
ATP1A2	0.933495279361979	3.15416940782135	0.00160956
ATP1A3	-0.500354871213679	-1.75026899250767	0.0800719
ATP1A4	0.0177084945928114	0.172596038864933	0.862969
ATP1B1	-0.595036544560087	-2.41515909414422	0.0157283
ATP1B2	-0.88648431932719	-3.04331316803129	0.00233989
ATP1B3	-0.221165591769784	-1.91914813335347	0.0549656
ATP1B4	0.347867779662842	1.25365862889916	0.209966
ATP2A1	0.0302402237708514	0.133512237039262	0.893788
ATP2A2	0.209106171014085	1.89996595428855	0.0574376
ATP2A3	-0.911753510954404	-3.39004635784955	0.000698808
ATP2B1	-0.0587682632985191	-0.36632326516291	0.714124
ATP2B2	-0.427972671988048	-1.6363955999186	0.101757
ATP2B3	0.0903874069839034	0.417092049847672	0.676611
ATP2B4	-0.578850538419021	-2.26093342648087	0.0237634
ATP2C1	0.284690534015383	2.15673860347888	0.031026
ATP2C2	-0.0661809804096764	-0.645033659244234	0.518905
ATP4A	-0.1670857008922	-0.971618818522129	0.33124
ATP4B	NA	NA	NA
ATP5A1	0.0656458993249861	0.65689833859848	0.511246
ATP5B	-0.0988709745419781	-0.84785970496252	0.396516
ATP5C1	-0.0243315208108898	-0.216631909948353	0.828495
ATP5D	-0.0715238418794985	-0.596565528960677	0.550797
ATP5E	-0.277477525281571	-1.41072521783118	0.158326
ATP5F1	-0.105876154224928	-0.361775649307074	0.71752
ATP5G1	-0.466694449417063	-2.28986766949026	0.022029
ATP5G2	-0.228199655858272	-1.28829003893271	0.197645
ATP5G3	0.0376197541988564	0.281980608145354	0.777958
ATP5H	-0.198881578430987	-1.21285843870342	0.225184
ATP5HL1	-0.0163575710063473	-0.0614650329768305	0.950989
ATP5I	-0.25402610750583	-1.34578072859365	0.178373
ATP5J	-0.184369440439568	-1.05365003384881	0.292043
ATP5J2	-0.292175425849218	-1.44950577889337	0.147196
ATP5L	-0.0396410334046145	-0.240473323596865	0.809963
ATP5O	-0.0992874953502404	-0.565151707098272	0.571971
ATP5S	0.0801316849184181	0.391052995685741	0.695758
ATP5SL	-0.291701909783088	-2.23614778254065	0.0253421
ATP6AP1	-0.103543363650513	-1.25344805848986	0.210043
ATP6AP1L	-0.580161648879297	-2.04844334926731	0.0405166
ATP6AP2	0.122674655134375	1.45715753328346	0.145073
ATP6V0A1	-0.100078646097507	-1.14298380478635	0.253045
ATP6V0A2	-0.26166236381673	-1.36144760057783	0.173372
ATP6V0A4	-0.683051435483752	-2.51812095325728	0.0117983
ATP6V0B	-0.173129445786462	-0.924564808370329	0.355192
ATP6V0C	-0.126470524648309	-1.22545803710664	0.220403
ATP6V0D1	-0.0538438597690426	-0.417912124168118	0.676011
ATP6V0D2	0.258666416793644	0.99723038168325	0.318653
ATP6V0E1	-0.0495788680751708	-0.395503990088544	0.692471
ATP6V0E2	-0.188643304310141	-1.30981638548166	0.190258
ATP6V1A	-0.0754426614765793	-0.779036267943342	0.435958
ATP6V1B1	0.0530303962164659	0.516861344617936	0.605253
ATP6V1B2	0.0238036887085749	0.198555910969243	0.84261
ATP6V1C1	-0.0530114179861413	-0.384903244508318	0.700309
ATP6V1C2	0.147268639347993	0.501859368302821	0.615766
ATP6V1D	-0.656955779978029	-4.04194643103192	5.30093e-05
ATP6V1E1	-0.197283407791986	-1.77284223274183	0.0762549
ATP6V1E2	-0.103288163010505	-0.543924308057405	0.586494
ATP6V1F	-0.322313213834698	-1.7991532431217	0.0719944
ATP6V1G1	-0.194228163554409	-1.5934550461032	0.111058
ATP6V1G2	-0.0220286309492361	-0.214702295755791	0.829999
ATP6V1G3	NA	NA	NA
ATP6V1H	-0.0291151312638307	-0.346283675798563	0.72913
ATP7A	0.114925492718976	0.518471824817905	0.604129
ATP7B	-0.0838328422223393	-0.451971863738921	0.651289
ATP8A1	0.131397819401555	0.523128116007905	0.600885
ATP8B1	-0.240856904868027	-1.17214804527652	0.241138
ATP8B2	0.232998571733167	1.82437048303883	0.0680961
ATP8B3	0.0177084945928114	0.172596038864932	0.862969
ATP8B4	-0.431858726640852	-1.45233125959247	0.14641
ATP8B5P	0.209228683548332	0.885293904481567	0.375998
ATP9A	-0.0780172660760321	-0.698091869884857	0.48512
ATP9B	0.115047497221461	0.797752867509511	0.425014
ATPAF1	0.0273480350939309	0.244716390211929	0.806676
ATPAF2	-0.17263982599815	-1.09518173608583	0.273437
ATPIF1	-0.0818290773116938	-0.520400247377691	0.602785
ATR	0.292388395784952	1.68160391505217	0.0926457
ATRAID	-0.0341390827572083	-0.277098625415336	0.781704
ATRIP	-0.0386178140642735	-0.165116027754733	0.868853
ATRN	0.315368742444975	2.83577291766327	0.00457149
ATRNL1	0.413153764971134	2.11740556985636	0.0342254
ATRX	-0.0195579819015644	-0.152999207198853	0.878399
ATXN1	0.112843739816764	0.469115595412686	0.638987
ATXN10	0.45966300168609	3.63473678737883	0.000278265
ATXN1L	0.106850586997464	0.537591903183913	0.590859
ATXN2	0.146763895798611	1.07237476300391	0.283552
ATXN2L	0.20279868228346	2.09557797713948	0.0361196
ATXN3	0.0600365862539256	0.456654497229059	0.647919
ATXN7	0.0261750373538669	0.193445606249885	0.84661
ATXN7L2	0.225087947330593	0.926889695654281	0.353984
ATXN7L3	-0.0709044392575239	-0.72938623343365	0.465765
ATXN7L3B	0.0286030091134283	0.276055066206588	0.782506
ATXN7L4	0.00161814511634885	0.00834626211501219	0.993341
AUH	-0.262912211688183	-1.93330935596302	0.0531981
AUNIP	-0.0377805274983279	-0.201501027186869	0.840307
AUP1	-0.201011452344553	-1.40623425773218	0.159655
AURKA	-0.0880365575393111	-0.463690886019129	0.642869
AURKAIP1	-0.0375988521790812	-0.223483124807095	0.82316
AURKB	0.0349498613893526	0.142359675959092	0.886796
AURKC	0.508701153486603	2.30568309810681	0.0211283
AVEN	-0.143555459468541	-0.848383700171297	0.396224
AVGR1	NA	NA	NA
AVIL	0.00277844322635011	0.00960358810409724	0.992338
AVL9	-0.0845456958802699	-0.673811022878638	0.500431
AVP	NA	NA	NA
AVPI1	0.228600501895679	1.13338897016568	0.257051
AVPR1A	-0.386340148805939	-2.0866592398815	0.0369189
AVPR1B	NA	NA	NA
AVPR2	-0.00188461954619092	-0.00971072211757226	0.992252
AWAT1	NA	NA	NA
AWAT2	NA	NA	NA
AXIN1	-0.0268302789215923	-0.257520743039491	0.796777
AXIN2	0.510351616898657	2.16695281870915	0.0302385
AXL	-0.359377482463017	-1.22369635816474	0.221067
AZGP1	-0.0178395829232309	-0.116042416224636	0.907619
AZI1	-0.000732050512498277	-0.00465078899211805	0.996289
AZI2	0.071006749061379	0.811059908066997	0.417331
AZIN1	-0.197017233232451	-1.53782684597142	0.124091
B2M	-0.0620429837603105	-0.555425493223053	0.578604
B3GALNT1	0.244805466960105	0.890813479852575	0.373029
B3GALNT2	-0.054889551648013	-0.435974350218256	0.662855
B3GALT1	-0.678711460805386	-4.07243471849943	4.65242e-05
B3GALT2	-0.0129628754630986	-0.0470537838427708	0.96247
B3GALT4	-0.291652502651116	-2.18590989988002	0.0288222
B3GALT5	-0.00335397358952728	-0.0128932331296333	0.989713
B3GALT6	0.0818679520493811	0.41730368239124	0.676456
B3GALTL	0.323011046176667	1.44471190897329	0.148539
B3GAT1	NA	NA	NA
B3GAT2	-0.120843551768723	-0.493875401501011	0.621394
B3GAT3	-0.113388818626284	-0.779278056297506	0.435816
B3GNT1	NA	NA	NA
B3GNT2	0.339898457532879	1.63811105116508	0.101399
B3GNT3	-0.0441048056794562	-0.429867977500012	0.667292
B3GNT4	-0.0043676801374088	-0.0425696428792892	0.966045
B3GNT5	-0.372493938313141	-1.33707651869988	0.181198
B3GNT6	-0.0441048056794562	-0.429867977500012	0.667292
B3GNT7	0.258078760134684	0.903242425288581	0.366397
B3GNT8	0.233097157089757	0.847115678256798	0.396931
B3GNT9	-0.493425340070867	-2.54521136532655	0.0109212
B3GNTL1	0.0136533486328146	0.0539296107006576	0.956991
B4GALNT1	0.109761551164855	0.598349614785858	0.549607
B4GALNT3	0.0530303962164659	0.516861344617936	0.605253
B4GALNT4	-0.17308002297415	-0.703275121438891	0.481884
B4GALT1	-0.103270408488649	-0.592507969043362	0.55351
B4GALT2	0.638721292169919	2.17440163321197	0.029675
B4GALT3	0.120627417049272	0.94986159458357	0.342183
B4GALT4	0.189410545306121	0.64410442264696	0.519508
B4GALT5	0.0864344419763213	0.336883827118117	0.736204
B4GALT6	0.133149141547592	0.544049863442111	0.586407
B4GALT7	-0.0876922692509711	-0.604389989759399	0.545584
B9D1	NA	NA	NA
B9D2	-0.429994130166641	-1.84368636545689	0.0652289
BAALC	-0.0238843243338501	-0.136719542743557	0.891252
BAAT	-0.0140096810205542	-0.0642312055778289	0.948786
BABAM1	-0.104377508384764	-0.975027297527069	0.329547
BACE1	0.0185120831230704	0.11532951857145	0.908184
BACE2	0.219608390053993	0.92844263691729	0.353178
BACH1	0.404025529154267	2.37915256110857	0.0173525
BAD	-0.184178180705496	-0.93165692529145	0.351514
BAG1	-0.352544013934191	-2.46890633645081	0.0135527
BAG2	0.18131816206385	0.831477149299449	0.405704
BAG3	0.198344169202652	1.09771585918463	0.272329
BAG4	0.25641503789137	1.66560963136203	0.0957912
BAG5	-0.0592981168680184	-0.458664058331571	0.646475
BAG6	0.0303930983096239	0.370621596379814	0.710919
BAHCC1	-0.0454276700383013	-0.351818906940153	0.724974
BAHD1	0.217088244834448	1.37827164511778	0.168119
BAI1	0.0353694454046386	0.344728691741434	0.730298
BAI2	0.125694909729835	0.794801461349413	0.426729
BAI3	NA	NA	NA
BAIAP2	-0.17980685226529	-1.4232950561918	0.154651
BAIAP2L1	0.360349117876721	1.96388140738382	0.0495438
BAIAP2L2	-0.23188729050459	-0.865152614165682	0.386955
BAK1	-0.245429399500567	-0.936692124121441	0.348917
BAMBI	0.289156963151097	1.08414128153105	0.278302
BANF1	-0.280189043586082	-1.95261914465871	0.0508647
BANF2	NA	NA	NA
BANK1	-0.727543854005093	-2.4875659127069	0.0128621
BANP	0.043297311223234	0.18194810129841	0.855623
BAP1	0.151448883759469	1.68755159976152	0.0914973
BARD1	-0.288330774478564	-1.07394620862626	0.282847
BARHL1	NA	NA	NA
BARHL2	NA	NA	NA
BARX1	-0.0441048056794562	-0.429867977500012	0.667292
BARX2	NA	NA	NA
BASP1	-0.230155595217513	-0.820258263395716	0.412069
BATF	-0.388160287194631	-1.41133654960068	0.158145
BATF2	-0.436014528009414	-1.48039476072969	0.138768
BATF3	0.0316076258889298	0.109085889599715	0.913134
BAX	-0.350019358090337	-1.63746165452053	0.101534
BAZ1A	0.217879648653152	1.29331628773511	0.195902
BAZ1B	0.0368077924138695	0.290206056483798	0.771659
BAZ2A	0.239508260840563	1.50786826288942	0.131588
BAZ2B	0.181874784795138	1.24174354435136	0.214331
BBC3	-0.302945077598391	-1.22945770540827	0.2189
BBOX1	0.00806126158118347	0.0496753069889434	0.960381
BBS1	0.169937139543039	0.92484339005365	0.355047
BBS10	0.0801359576965311	0.4583525231706	0.646699
BBS12	0.0889469963143756	0.36206260366023	0.717305
BBS2	0.514016315540643	2.4627616547523	0.0137872
BBS4	0.461375364899556	3.01628193896498	0.00255895
BBS5	-0.0763512376552001	-0.396465494050493	0.691762
BBS7	0.663493605231736	3.08153991050623	0.00205933
BBS9	0.0278549034492324	0.214235143738104	0.830364
BBX	0.0498356894862417	0.1835349927541	0.854378
BCAM	0.51645605466492	2.60699219342711	0.00913414
BCAN	0.351368904558451	1.28924270858731	0.197314
BCAP29	0.0519765959373664	0.406081636474525	0.684683
BCAP31	-0.155652679003194	-1.25664118897136	0.208884
BCAR1	0.3267145340452	2.51669744491145	0.0118461
BCAR3	0.114443162773886	0.563480759795713	0.573108
BCAS1	-0.188938635663958	-1.25213154278533	0.210522
BCAS2	0.0722369521761737	0.671512728560215	0.501894
BCAS3	0.262182459624144	2.71086803476414	0.00671073
BCAT1	-0.39009955246679	-1.42759597951041	NA
BCAT2	0.0186684620883735	0.101000818732657	0.91955
BCCIP	-0.135187893187255	-1.08834335521807	0.276444
BCDIN3D	-0.323333296543187	-1.51560161610321	0.12962
BCHE	-0.343112184154434	-1.42251874336849	0.154876
BCKDHA	0.201806696364142	1.6380950819667	0.101402
BCKDHB	-0.136187558931269	-1.37596881350424	0.168831
BCKDK	0.219273152539799	1.58899326630452	0.112062
BCL10	-0.0260582588014976	-0.223419369009068	0.823209
BCL11A	-0.321669499655929	-1.14230238989104	0.253328
BCL11B	-0.351067211415937	-1.24277936881202	0.213949
BCL2	-0.49050032032338	-1.64729871676175	0.0994967
BCL2A1	-0.407198830549699	-1.45217411817011	0.146453
BCL2L1	-0.0770774774498975	-0.462877896096287	0.643452
BCL2L10	-0.00436768013740878	-0.042569642879289	0.966045
BCL2L11	0.401037043710146	1.39026017946779	0.16445
BCL2L12	0.101696033363266	0.553288251659462	0.580066
BCL2L13	-0.00807987973983599	-0.048042183967441	0.961683
BCL2L14	-0.0398716154168571	-0.144895668367597	0.884793
BCL2L15	-0.144116786339153	-0.937656390460218	0.348421
BCL2L2	-0.0251218913959149	-0.267471227781461	0.789106
BCL3	-0.0558717593945048	-0.218697954079565	0.826885
BCL6	0.888151991892011	3.04095658593902	0.00235828
BCL6B	0.321954049909511	1.83884169273738	0.0659385
BCL7B	-0.115292078202602	-0.811367109907155	0.417155
BCL7C	-0.388480892511246	-1.7991298389416	0.0719981
BCL9	0.153297560581486	0.969794178515559	0.332149
BCL9L	-0.116068252039965	-0.614612904643097	0.53881
BCLAF1	0.210671016663698	2.10100040324535	0.0356409
BCMO1	0.0656355808162786	0.304813452241205	0.760508
BCO2	0.184716240932792	0.883660949724645	0.376879
BCOR	-0.139107642405447	-0.878472327781487	0.379687
BCORL1	-0.186875276816218	-0.956759795741554	0.338689
BCR	-0.53988367412051	-3.41881802596745	0.000628938
BCS1L	-0.0210381402231511	-0.1412148064647	0.8877
BDH1	0.259324040292193	1.56171728725843	0.118355
BDH2	-0.73680992735217	-2.88226419381728	0.00394829
BDKRB1	NA	NA	NA
BDKRB2	-0.0200816382039434	-0.0830748950554281	0.933792
BDNF	0.100390165000774	0.423546602854779	0.671897
BDP1	0.198303782253299	0.712126971360832	0.476386
BEAN1	0.0605612248490576	0.222247314699593	0.824121
BECN1	0.0812490768222346	0.991767664142046	0.321311
BEGAIN	-0.109256403553353	-0.425570868852839	0.670421
BEND3	0.0186598491592674	0.0934335608485046	0.925559
BEND4	-0.151073188347912	-0.590725646627141	0.554704
BEND5	-0.26106191136518	-0.94695972200778	0.343659
BEND6	0.0749771044777331	0.253475949418914	0.7999
BEND7	0.128518918691278	0.573016885588319	0.566633
BEST1	-0.372683582340732	-1.29518831708871	0.195255
BEST2	NA	NA	NA
BEST3	-0.0607969244018386	-0.236805308827095	0.812808
BEST4	NA	NA	NA
BET1	-0.415938189003646	-2.42304991721446	0.0153908
BET1L	-0.145348596562431	-0.990644331386634	0.321859
BEX1	NA	NA	NA
BEX2	-0.418999627436262	-1.42692184334968	0.153602
BEX4	-0.404270928016311	-1.44099036382765	0.149587
BFAR	0.130273327654201	1.71998128835625	0.0854358
BFSP1	0.290305063828665	1.06151949215954	0.288454
BFSP2	0.00825256580802772	0.0774391152102937	0.938274
BGLAP	-0.0836462988178462	-0.522550462613717	0.601287
BGN	0.0309739796758747	0.19722460317165	0.843652
BHLHA15	-0.0411706315992819	-0.145010418546809	0.884703
BHLHA9	NA	NA	NA
BHLHB9	1.65921329351896	7.7716003905778	7.75006e-15
BHLHE22	-0.227638962033415	-0.78106058423127	0.434767
BHLHE23	NA	NA	NA
BHLHE40	0.19000430305989	0.69554814989552	0.486712
BHLHE41	0.373540111367138	1.25455758662822	0.209639
BHMT	0.198421661590635	0.839367005267071	0.401263
BHMT2	0.0832731744173423	0.654430011667718	0.512835
BICC1	0.094662026072233	0.382548830903703	0.702054
BICD1	0.390848793636579	1.31307444258221	0.189158
BICD2	0.132602455097503	0.662592851474569	0.507591
BID	-0.208805164100479	-1.24058374061884	0.21476
BIK	-0.0186585413925964	-0.0855035438085582	0.931861
BIN1	-0.139492869963383	-0.785534190011946	0.43214
BIN2	-0.409366453424287	-2.11366927668397	0.0345435
BIN2A	NA	NA	NA
BIN3	-0.194588402454863	-1.61262052491272	0.106827
BIRC2	0.0490830581868489	0.320424044062546	0.748647
BIRC3	-0.064341563872744	-0.346835207770535	0.728715
BIRC5	-0.238194989448497	-0.896731594306908	0.369862
BIRC6	0.129977986268764	1.1816688081423	0.237337
BIRC7	NA	NA	NA
BLCAP	0.077707816719489	0.831785956554026	0.40553
BLES03	-0.19963269228259	-1.24787741298489	0.212076
BLK	-0.481139864898477	-1.64870615944524	0.0992078
BLM	0.087365005469663	0.373114334196131	0.709063
BLMH	0.171758154608703	1.29173625454775	0.196448
BLNK	-0.227436618711393	-0.765726070004618	0.443839
BLOC1S1	-0.269403788532226	-1.36737130716862	0.171509
BLOC1S2	-0.379981827312186	-2.01722574258666	0.043672
BLOC1S3	-0.198700507842065	-0.959338313089754	0.337388
BLOC1S4	-0.227302467904177	-1.63865627385678	0.101285
BLOC1S5	-0.028994560048698	-0.27697272469004	0.781801
BLOC1S6	0.0808278119339995	0.684743235519715	0.493506
BLVRA	-0.0388700689418169	-0.25001897939389	0.802573
BLVRB	-0.099133701228817	-0.703064030195547	0.482016
BLZF1	0.382248830080828	2.72237970842874	0.00648136
BMF	0.180628092587551	0.87613230278716	0.380958
BMI1	0.0826483042063768	0.618613672883553	0.536171
BMP1	0.114705333907967	0.969866729941286	0.332113
BMP10	0.135113301452468	0.543296897380512	0.586925
BMP15	-0.0220286309492361	-0.214702295755791	0.829999
BMP2	0.465297246764205	2.09188136391067	0.0364491
BMP2K	0.0368888700967369	0.258296585299272	0.796178
BMP3	-0.0657043425765474	-0.26983694611967	0.787286
BMP4	-0.0302341182120528	-0.114332488314825	0.908974
BMP5	0.119930878388818	0.806758829796443	0.419805
BMP6	0.0596274864595306	0.225714073147867	0.821424
BMP7	-1.25298206320413	-6.34659131689862	2.20138e-10
BMP8A	NA	NA	NA
BMP8B	0.0353694454046386	0.344728691741434	0.730298
BMPER	0.035166358541753	0.133346226697481	0.89392
BMPR1A	0.338763852669829	2.5874637255089	0.00966854
BMPR1B	-0.133595984246696	-0.574991000082456	0.565297
BMPR2	0.171014259993105	1.61997859520913	0.105237
BMS1	0.254110540914799	2.52101479142464	0.0117017
BMX	-0.505373436637718	-1.69794031924966	0.089519
BMYC	-0.281570229302706	-1.50358111953904	0.132689
BNC1	1.13477299084153	3.95145883216411	7.76762e-05
BNC2	-0.0264438548676289	-0.257735324623511	0.796611
BNIP1	-0.168644944019819	-1.24495069317088	0.21315
BNIP2	-0.0468060631743475	-0.486679628090417	0.626485
BNIP3	-0.564964773545053	-3.26626792800097	0.00108975
BNIP3L	0.000370227010356168	0.0032560853287933	0.997402
BNIPL	0.0530303962164659	0.516861344617936	0.605253
BOC	0.361540745827194	1.23124547099453	0.218231
BOD1	0.0602983413186851	0.4060647215454	0.684695
BOD1L1	0.0465797103153674	0.378711150003561	0.704902
BOK	-0.147993559730797	-0.499220318548587	0.617624
BOLA1	-0.291069912620827	-1.35822272881436	0.174393
BOLA2	0.0177084945928114	0.172596038864933	0.862969
BOLA3	-0.24189083956296	-1.51588579480063	0.129548
BOLL	NA	NA	NA
BOP1	-0.123714571505859	-0.98661372536907	0.323832
BORA	-0.277544900879342	-1.47382275933218	0.140529
BPGM	-0.951316422224677	-4.99766988066397	5.80272e-07
BPHL	0.214090204821406	1.27606991540138	0.201931
BPI	-0.0441048056794562	-0.429867977500012	0.667292
BPIFA1	NA	NA	NA
BPIFA2	NA	NA	NA
BPIFA2F	NA	NA	NA
BPIFA3	NA	NA	NA
BPIFA5	NA	NA	NA
BPIFA6	-0.209330400844021	-1.45938062277535	0.14446
BPIFB1	NA	NA	NA
BPIFB2	NA	NA	NA
BPIFB3	NA	NA	NA
BPIFB4	-0.0378842057410016	-0.310618175050563	0.756091
BPIFB5	NA	NA	NA
BPIFB6	NA	NA	NA
BPIFC	0.124683335719623	0.735759274866913	0.461877
BPNT1	-0.0444490970237245	-0.341363402546692	0.73283
BPTF	0.149835067610059	1.17993206856676	0.238027
BRAF	0.293634346442961	1.97476360048213	0.048295
BRAP	0.0115187525793012	0.0755022431044228	0.939815
BRAT1	0.0444750748932405	0.422267813226562	0.67283
BRCA1	0.443119293494304	1.73699673510719	0.0823877
BRCA2	-0.109716375937414	-0.41834995137349	0.675691
BRCC3	-0.176771457379796	-1.62495422222134	0.104172
BRD1	0.131795343824733	1.27766736715651	0.201367
BRD2	NA	NA	NA
BRD3	0.161451052853444	1.7153251299209	0.0862856
BRD4	0.0512300102783794	0.418112098681434	0.675865
BRD7	0.0947779123380029	1.00897558713588	0.312986
BRD8	0.217111955468766	2.06932630769193	0.0385155
BRD9	0.315149227857708	2.20978271745152	0.0271202
BRDT	-0.0220286309492361	-0.214702295755791	0.829999
BRE	0.00370971953737715	0.0309680039484898	0.975295
BRF1	0.233768580898959	2.10174548312623	0.0355756
BRF2	-0.219513363433658	-1.37697782352581	0.168519
BRI3	0.1245112958634	0.693842236847037	0.487781
BRI3BP	-0.458064019226218	-1.72499620410227	0.0845282
BRINP1	0.529109131959797	1.99873692013676	0.0456368
BRINP2	-0.0852802029907448	-0.830196235083722	0.406428
BRINP3	0.0951580267253369	0.506175596992009	0.612733
BRIP1	0.305069962548696	1.02469258258075	0.305508
BRIX1	-0.0514139560944447	-0.449251370312547	0.65325
BRK1	-0.149931670636491	-1.35493842720629	0.175437
BRMS1	NA	NA	NA
BRMS1L	0.0177084945928114	0.172596038864933	0.862969
BROX	-0.312531692827686	-1.80141914155528	0.0716368
BRPF1	0.230305804961947	1.83936535402784	0.0658615
BRPF3	0.220598697516157	1.45021908718434	0.146997
BRS3	NA	NA	NA
BRSK1	-0.134677778024789	-0.47785478721852	0.632754
BRSK2	-0.0497793338791417	-0.299567890982922	0.764507
BRWD1	0.173107937284639	1.07427652351694	0.282699
BRWD3	0.232918442201184	1.68165922393379	0.0926349
BSCL2	-0.166958321895591	-1.36437072627652	0.172451
BSDC1	0.12033185637844	1.11188406022767	0.266188
BSG	0.0904586156271699	0.735128282200766	0.462261
BSN	0.0982203751800431	0.333921898651799	0.738438
BSND	0.0194131173143418	0.157721928409603	0.874676
BSPH2	NA	NA	NA
BSPRY	0.173687483973623	0.661664819807033	0.508186
BST1	-0.273556081797745	-0.933407883935478	0.350609
BST2	-0.603226357446125	-2.87671019673877	0.00401844
BSX	NA	NA	NA
BTAF1	0.0437080702587231	0.333854430439735	0.738489
BTBD1	-0.162537396505062	-2.25975693907665	0.0238363
BTBD10	0.0335203687303312	0.196813930755461	0.843973
BTBD11	-0.100599051793126	-0.513985088760766	0.607262
BTBD16	0.0177084945928114	0.172596038864933	0.862969
BTBD17	NA	NA	NA
BTBD18	-0.0220286309492361	-0.214702295755791	0.829999
BTBD2	0.11960775643125	1.02698021901355	0.30443
BTBD3	0.512254907830747	3.93506789258729	8.31732e-05
BTBD6	0.0639700841897527	0.44006096576395	0.659893
BTBD7	0.136127541844125	1.28079035902456	0.200267
BTBD9	0.155429691808304	1.35682250307889	0.174838
BTC	0.655908829941666	2.52255761090722	0.0116505
BTD	0.276912443475911	2.75500258636506	0.00586917
BTF3	-0.133385264729781	-1.08002628268718	0.28013
BTF3L4	0.0240297110902201	0.193398276034504	0.846647
BTG1	-0.525354797708836	-2.51115345673657	0.0120337
BTG2	-0.0161667530148388	-0.0816211547781216	0.934948
BTG3	-0.235929576846727	-0.832547647251133	0.4051
BTG4	NA	NA	NA
BTK	-0.408699035872602	-1.37432059201993	0.169342
BTLA	-0.42886901949849	-1.44288037528879	0.149054
BTN1A1	-0.132235350886525	-0.718028714565384	0.47274
BTN2A2	0.183121529038507	0.743832552350588	0.456978
BTN3A2	-0.037283025353035	-0.308031686337607	0.758058
BTNL2	0.0809945045915415	0.780164444575624	0.435294
BTNL3	NA	NA	NA
BTNL5	0.0177084945928114	0.172596038864932	0.862969
BTNL7	NA	NA	NA
BTNL8	-0.0441048056794562	-0.429867977500012	0.667292
BTRC	-0.0477847065300099	-0.373554706177984	0.708736
BUB1	-0.0625026774500846	-0.22577021302406	0.82138
BUB1B	-0.350388337749225	-1.18351971536433	0.236603
BUB3	-0.133496322555206	-1.13393611464905	0.256821
BUD13	-0.229894037767989	-1.51078029704524	0.130844
BUD31	-0.138816353656817	-1.04547402646291	0.295804
BVES	0.143293404668691	1.05637546314234	0.290797
BYSL	-0.199036098078364	-1.31612224321491	0.188133
BZRAP1	-0.362604555150434	-1.22668433432171	0.219941
BZW1	0.111524918555925	1.33764487747494	0.181012
BZW2	-0.254032298822349	-1.68279858584313	0.0924141
C1D	0.173602477307963	1.06480061232467	0.286966
C1GALT1	-0.233521407818013	-1.77003895421036	0.0767207
C1GALT1C1	-0.228882191009258	-2.06023149383577	0.0393764
C1H6ORF35	-0.0878919400938717	-0.609063158570987	0.542483
C1QA	-0.283731755481025	-0.999091735514789	0.31775
C1QB	-0.497976119552952	-1.75075850585591	0.0799875
C1QBP	-0.091542570899339	-1.07302895807033	0.283258
C1QC	-0.400055775534179	-1.39733406478086	0.162313
C1QL1	NA	NA	NA
C1QL2	NA	NA	NA
C1QL3	-0.0370059370072078	-0.228097791023717	0.81957
C1QL4	0.0973963701440723	0.422780240179718	0.672456
C1QTNF1	0.321827178338143	1.65488714730308	0.0979474
C1QTNF2	0.261488248757321	0.903987317204241	0.366002
C1QTNF3	-0.433715430335902	-1.48262631132787	0.138174
C1QTNF4	0.273038924170656	1.06599844616623	0.286424
C1QTNF5	0.394530744788829	1.5135870290739	0.130131
C1QTNF6	0.225484623471756	0.819310668450746	0.412609
C1QTNF7	-0.164601111877329	-0.554276613740076	0.57939
C1QTNF9	-0.964060554068976	-3.41276311863064	0.000643078
C1R	0.0762016769775687	0.641521193292202	0.521184
C1RL	0.0331675709555239	0.201405797922738	0.840381
C1S	-0.0680469925329034	-0.439633978705175	0.660202
C2	-0.192929050583159	-1.68643500399704	0.091712
C2CD2	0.0174183934587529	0.0992684712932104	0.920925
C2CD2L	0.0980907062960535	0.56245792150757	0.573804
C2CD3	0.0731254957359768	0.38262664133474	0.701997
C2CD4A	-0.0413213030167832	-0.308606314977377	0.757621
C2CD4B	-0.311173509257317	-1.05295159387723	0.292363
C2CD4C	-0.968597935202355	-3.25215852061972	0.00114532
C2CD4D	-0.349941076579661	-1.36469269285694	0.17235
C2CD5	-0.0285949361778034	-0.217885379004666	0.827518
C3	-0.2467356255837	-1.8113745261808	0.0700829
C3AR1	-0.796154434152923	-2.70829508521102	0.00676299
C4A	-0.71934313842863	-4.12379602795277	3.72679e-05
C4B	-0.642231279118203	-3.03594128223975	0.00239786
C4BPA	-0.322664893748662	-2.25030723181088	0.0244294
C4BPB	-0.465113618043913	-3.14848712516633	0.00164118
C5	-0.491667579161949	-2.52569730524002	0.0115469
C5AR1	-0.587208730253831	-2.01835396694885	0.0435544
C5AR2	-0.833881970626494	-3.50826450010406	0.00045104
C6	-0.0917521006819572	-0.382031503903199	0.702438
C7	-0.325830251972993	-1.14421701338387	0.252534
C8A	-0.290586278088206	-2.53189304280847	0.0113449
C8B	0.201487795442135	1.29450759439232	0.19549
C8G	-0.198560651838341	-1.58077000015365	0.113931
C9	0.00396909323481308	0.0256519020273463	0.979535
CA1	-0.890593561597778	-2.99443907284586	0.0027495
CA10	NA	NA	NA
CAAP1	0.046441653530833	0.291875914967776	0.770381
CAB39	-0.0989106900031946	-0.709738042321946	0.477867
CAB39L	-0.0927427382263255	-0.780002826889349	0.435389
CABIN1	-0.0185450468441052	-0.0979120688055621	0.922002
CABLES1	0.388630978653345	2.11686326153428	0.0342715
CABLES2	-0.213652943892133	-1.74589298468674	0.0808295
CABP1	0.109256355820276	0.555803732939728	0.578345
CABP2	-0.582638735100445	-2.05272907116738	0.0400989
CABP4	0.00452202519590419	0.0173452172763314	0.986161
CABP5	-0.675734782612025	-2.27869483924845	0.0226852
CABP7	0.175287993656218	0.867012453748548	0.385935
CABS1	NA	NA	NA
CABYR	0.00585593784379627	0.0214507416396846	0.982886
CACFD1	-0.0883920931286459	-0.609262812873835	0.54235
CACHD1	0.128197426041643	0.523213024492991	0.600826
CACNA1A	0.0606865031489427	0.209173432417566	0.834313
CACNA1B	NA	NA	NA
CACNA1C	0.365167859088004	1.23131920330203	0.218204
CACNA1D	0.539410628098668	4.56822014706263	4.91883e-06
CACNA1E	0.0353694454046387	0.344728691741434	0.730298
CACNA1F	0.0177084945928114	0.172596038864933	0.862969
CACNA1G	-0.0259570203146555	-0.0879130372516973	0.929946
CACNA1H	-0.828951548898	-3.21123321164208	0.00132167
CACNA1I	NA	NA	NA
CACNA1S	NA	NA	NA
CACNA2D1	0.243138096172807	1.00089048409987	0.31688
CACNA2D2	-0.424121125075544	-1.85645188842865	0.0633892
CACNA2D3	0.0155534977585339	0.102134235390409	0.91865
CACNA2D4	0.0326710388921033	0.171545307238372	0.863795
CACNB1	-0.0654539034598576	-0.327322824449683	0.743424
CACNB2	-1.04025266582777	-4.25347738315072	2.10476e-05
CACNB3	0.767323002196854	2.98459578283044	0.00283953
CACNB4	0.788309549944962	2.8357742585508	0.00457147
CACNG1	NA	NA	NA
CACNG2	NA	NA	NA
CACNG3	NA	NA	NA
CACNG4	-0.0683167658779577	-0.254824171521795	0.798859
CACNG5	NA	NA	NA
CACNG6	0.0177084945928114	0.172596038864933	0.862969
CACNG7	NA	NA	NA
CACNG8	NA	NA	NA
CACTIN	-0.0869536462076851	-0.804773798762306	0.42095
CACUL1	0.200768059445327	1.50991773497513	0.131064
CACYBP	-0.156125167183095	-1.6434927346173	0.100281
CAD	-0.00834784996410218	-0.0610799545173016	0.951296
CADM1	-0.200133783468231	-1.42701576735671	0.153575
CADM2	-0.0264438548676289	-0.257735324623511	0.796611
CADM3	0.0434702964387741	0.171604719877242	0.863748
CADM4	-0.24739008882141	-1.07046845907551	0.284408
CADPS	-0.779132036602202	-2.62106591222711	0.00876553
CADPS2	0.0145480031787674	0.121767856504272	0.903083
CAGE1	-0.016859476296167	-0.0797464692541038	0.936439
CALB1	-0.0390383540820992	-0.315534663339832	0.752356
CALB2	NA	NA	NA
CALCA	NA	NA	NA
CALCB	-0.0441048056794562	-0.429867977500012	0.667292
CALCOCO1	-0.0895544213050991	-0.870265123858698	0.384156
CALCOCO2	NA	NA	NA
CALCR	NA	NA	NA
CALCRL	0.0688423172505224	0.431199942580169	0.666323
CALD1	-0.268610051464329	-2.52929165847256	0.0114293
CALHM1	NA	NA	NA
CALHM2	-0.162894533140492	-0.718566657778113	0.472408
CALHM3	NA	NA	NA
CALM1	-0.0785422204016308	-0.732657756443294	0.463767
CALM2	0.00996079899463748	0.108951947440799	0.913241
CALM3	-0.0272947824664229	-0.217588514124334	0.82775
CALML3	0.0173123874447045	0.134054690360076	0.893359
CALML4	0.367824944479873	1.61567550448258	0.106164
CALML5	0.0530303962164659	0.516861344617936	0.605253
CALN1	-2.37408144230706	-8.88397294534138	6.4514e-19
CALR	-0.134146523293444	-1.38278224717455	0.166732
CALR3	-0.0578478916428838	-0.305268433657917	0.760162
CALR4	0.0325528534588481	0.246148971931461	0.805567
CALU	-0.110206684436796	-0.941023513765485	0.346693
CALY	NA	NA	NA
CAMK1	0.00715447162152825	0.0552211191594773	0.955962
CAMK1D	0.0343937418275368	0.165826274171123	0.868294
CAMK1G	NA	NA	NA
CAMK2A	0.0637195581395345	0.430092305874267	0.667128
CAMK2B	0.123857323461195	0.472819016276501	0.636342
CAMK2D	-0.0115373843072853	-0.0431346195368059	0.965594
CAMK2G	0.112290706563663	0.608442896298276	0.542894
CAMK2N1	0.185553413578378	0.74759858503714	0.454702
CAMK2N2	0.0777176891189648	0.265605762014721	0.790543
CAMK4	-0.217837597972698	-0.732237533831547	0.464024
CAMKK1	-0.322431966049133	-1.14058002438336	0.254045
CAMKK2	-0.126553759529199	-0.435282296386123	0.663358
CAMKMT	-0.128260365056737	-0.440641378351496	0.659473
CAMKV	-0.0661809804096764	-0.645033659244234	0.518905
CAMLG	-0.104906717471321	-0.809226148135586	0.418385
CAMP	-0.121267747239302	-1.08765364748573	NA
CAMSAP1	0.201807280316836	1.24595897913676	0.212779
CAMSAP2	0.0723276347543479	0.721067534412616	0.470868
CAMSAP3	0.0795177607529224	0.46210737767714	0.644004
CAMTA1	0.0890895671598539	0.407199126640064	0.683862
CAMTA2	0.110625106193449	1.09117234138249	0.275197
CAND1	0.166553063170655	1.78158878792669	0.0748163
CAND2	0.0767240354501847	0.260481302296581	0.794493
CANT1	-0.0331101284687967	-0.328357712476109	0.742641
CANX	-0.00952883956477253	-0.0987272088131275	0.921355
CAP1	-0.108489273874376	-1.0259584809797	0.304911
CAP2	0.276167890791952	0.948563356226136	0.342843
CAPG	-0.332034268796834	-1.17193084193164	0.241225
CAPN1	-0.223989524861873	-1.23976212709013	0.215063
CAPN10	0.0633018253161168	0.466137296781257	0.641117
CAPN11	-0.113952224636382	-0.463346757102914	0.643116
CAPN12	0.32321564594745	1.14666315176007	0.251521
CAPN13	-0.0487477551608103	-0.211324450711057	0.832634
CAPN15	-0.0150734989783705	-0.105167548878077	0.916243
CAPN2	0.0729807155324383	0.39055748114079	0.696124
CAPN3	-0.117700800657639	-0.740829061132349	0.458797
CAPN5	0.124282553193297	0.640167432175693	0.522064
CAPN6	-0.0251931833320918	-0.0967298145330498	0.922941
CAPN7	0.0402299303317232	0.538761465175543	0.590051
CAPN8	-0.0220286309492361	-0.214702295755791	0.829999
CAPN9	-0.0441048056794562	-0.429867977500012	0.667292
CAPNS1	0.306665522294997	1.52310592476776	0.127732
CAPNS2	0.0177084945928114	0.172596038864933	0.862969
CAPRIN1	0.0154010977155663	0.165657212411738	0.868427
CAPRIN2	0.12722274435697	0.852524489654779	0.393923
CAPS2	0.34821078253126	1.7628608609212	0.077924
CAPSL	-0.10669670412871	-0.715271053749384	0.474442
CAPZA1	-0.0722905968638116	-0.640904396931789	0.521585
CAPZA2	0.0139613333931435	0.199291172129304	0.842035
CAPZA3	NA	NA	NA
CAPZB	-0.0583504918820683	-0.67486680831489	0.49976
CAR11	-0.485205742151323	-1.63131442028957	0.102824
CAR12	-0.335010378602957	-1.66554097225421	NA
CAR13	0.42987815771345	1.62559700089974	0.104035
CAR14	-0.0390755762614281	-0.232537607021224	0.81612
CAR15	NA	NA	NA
CAR2	-0.745499766916851	-2.71831185424227	0.0065616
CAR3	0.0264935407156111	0.0889532977115972	0.929119
CAR4	NA	NA	NA
CAR5A	0.0149837124922046	0.0670097449564404	0.946574
CAR5B	0.636299873934044	2.28663611262758	0.0222171
CAR6	0.321733620601168	1.29250683074789	0.196182
CAR7	-0.116214443473422	-0.459847231506863	0.645626
CAR8	-0.4329287904176	-1.81767721590852	0.0691135
CAR9	0.0374493970074672	0.128219430642707	0.897975
CARD10	-0.128850193947411	-0.662984562137556	0.50734
CARD14	-0.0303364436386367	-0.115885887119768	0.907743
CARD6	0.0667253714655088	0.625022137263001	0.531957
CARD9	-0.277669205602783	-1.00168385371912	0.316496
CARF	0.366358349408034	1.99742853911046	0.0457787
CARHSP1	-0.18809206608807	-1.3376285317958	0.181018
CARKD	-0.328335316051289	-2.38485418088308	0.0170859
CARM1	-0.0995763688928173	-0.899720817160836	0.368269
CARNS1	-0.276307855514017	-0.961443533575259	0.336329
CARS	-0.465850413733792	-2.87046009768438	0.00409875
CARS2	0.0720440661995436	0.473980121131314	0.635514
CARTPT	NA	NA	NA
CASC1	-0.492180293183666	-1.76344442813541	0.0778256
CASC3	0.201334983732783	0.965456379029541	0.334316
CASC4	0.608294317947466	2.12251312922722	0.0337947
CASC5	0.0665459162500566	0.225888097871259	0.821288
CASK	0.413807041691629	2.40062170867108	0.0163672
CASKIN1	0.169163414629782	0.582871769425607	0.55998
CASKIN2	0.20129878320936	1.91773864448684	0.0551442
CASP1	-0.314638412182605	-1.27679579204102	0.201674
CASP12	-0.624896114293554	-2.31777120580409	0.0204618
CASP14	NA	NA	NA
CASP2	0.126705315815226	0.839544401127561	0.401164
CASP3	0.180453729429569	1.128177481957	0.259245
CASP4	-0.846909747935336	-3.60759736913924	0.000309046
CASP6	-0.105322555753295	-0.551827514104528	0.581067
CASP7	-0.177295444463889	-1.80343608765266	0.0713198
CASP8	-0.321024933308265	-2.17296771486245	0.0297827
CASP8AP2	0.107595535683188	0.666838152550833	0.504876
CASP9	-0.00609859566373639	-0.0419390595141856	0.966547
CASQ1	0.302356969675794	1.01539461111962	0.309918
CASQ2	0.742908687469781	2.9743365134421	0.00293623
CASR	0.60848443991588	2.14918626905706	0.0316196
CASS4	-0.418338417373374	-1.46603650295725	0.142638
CAST	0.175055420579972	1.82982362957163	0.0672763
CASZ1	-0.0741569853578421	-0.249743939024264	0.802785
CAT	0.0897876764632796	0.682151221179132	0.495143
CATSPER1	NA	NA	NA
CATSPER2	0.0505622022188004	0.241606197229859	0.809085
CATSPER3	0.0177084945928114	0.172596038864933	0.862969
CATSPER4	-0.0220286309492361	-0.214702295755791	0.829999
CATSPERD	0.167896901428593	0.585817188056958	0.557998
CATSPERG1	0.135594243849423	0.573693601255809	0.566175
CAV1	-0.171659930894634	-0.683643552065474	0.4942
CAV2	-0.502096034976559	-1.99037394248279	0.0465498
CAV3	0.0530303962164659	0.516861344617936	0.605253
CBFA2T2	0.092902987602607	0.860208982442747	0.389674
CBFA2T3	-0.0399207964024471	-0.168051779532218	0.866543
CBFB	-0.398461694277052	-4.04117409715035	5.31843e-05
CBL	-0.145692744084174	-0.693827326052837	0.487791
CBLB	0.201810783354604	1.94265660560347	0.0520577
CBLC	-0.166194401241568	-0.603724683227637	0.546027
CBLL1	-0.00676081835308612	-0.05131072920673	0.959078
CBLN1	NA	NA	NA
CBLN2	-0.0441048056794562	-0.429867977500012	0.667292
CBLN3	0.20747698955905	1.42112558979227	0.15528
CBLN4	NA	NA	NA
CBR1	0.414047484720505	1.39936661168879	0.161703
CBR3	-0.261760698966393	-0.879472871299971	0.379145
CBR4	0.0637264595250258	0.416056625489749	0.677369
CBS	0.00324651885123646	0.017509992998053	0.98603
CBWD1	-0.0186636745594213	-0.134424150672565	0.893067
CBX1	-0.0756778494647576	-0.927674733221682	0.353576
CBX2	0.169386993801827	0.860343498736344	0.3896
CBX3	-0.414679562388142	-2.54260491290433	0.011003
CBX4	0.499594145840448	2.47092378550857	0.0134765
CBX5	-0.405000124406873	-3.31276536570418	0.000923784
CBX6	-0.0502278187936962	-0.216071517295062	0.828932
CBX7	0.165901236081536	1.01894429182293	0.308229
CBX8	0.137284045636598	0.917887139365061	0.358678
CBY1	-0.341177895089027	-2.24032394158175	0.0250699
CBY3	-0.18271160862415	-0.641536106396459	0.521174
CC2D1A	0.0701417302489061	0.557944308963492	0.576882
CC2D1B	-0.0827904580596859	-0.749130167369533	0.453779
CC2D2A	0.24060914535418	1.22044742939609	0.222295
CC2D2B	NA	NA	NA
CCAR1	0.0587892416946318	0.380733050590976	0.703401
CCAR2	0.0723827205134759	0.678526809464313	0.497438
CCBE1	0.581779992192041	2.48150065613254	0.013083
CCBL1	-0.29970440439259	-1.77094087697745	0.0765705
CCDC101	-0.0445530070322699	-0.313665504378374	0.753775
CCDC102A	0.17043054169291	0.672629182271009	0.501183
CCDC103	0.0158634770745826	0.088268211695976	0.929664
CCDC104	-0.114444366689827	-0.903245519619835	0.366396
CCDC105	NA	NA	NA
CCDC106	0.094675723871718	0.342678692147117	0.73184
CCDC107	-0.137794690780796	-0.854935973871648	0.392587
CCDC109B	-0.147974050855337	-0.507078942350539	0.612099
CCDC11	0.160939302167364	0.551795111676641	0.581089
CCDC110	NA	NA	NA
CCDC111	0.020079556089893	0.101491618986679	0.91916
CCDC112	0.175315154872238	0.874723362574906	0.381724
CCDC113	-0.104678591500965	-0.352539875325572	0.724433
CCDC114	-0.0376389471984539	-0.159344962246866	0.873397
CCDC115	-0.0620858465824951	-0.321295728043414	0.747986
CCDC116	0.0177084945928114	0.172596038864932	0.862969
CCDC117	-0.129195615846807	-0.627882798365986	0.530081
CCDC12	-0.235356382021593	-1.20272698394487	0.229082
CCDC120	-0.0738863589271135	-0.335035129311579	0.737599
CCDC121	NA	NA	NA
CCDC122	0.333380388566218	1.13929424349493	0.25458
CCDC124	-0.198310249182943	-1.35849673194877	0.174306
CCDC125	-0.550490397877594	-3.91991011929175	8.8582e-05
CCDC126	0.0387679967169345	0.251081449659755	0.801751
CCDC127	-0.018179944053511	-0.150921579960989	0.880038
CCDC129	NA	NA	NA
CCDC13	NA	NA	NA
CCDC130	0.0243058652501562	0.147591641767024	0.882665
CCDC132	0.207043890992678	1.0267510169385	0.304538
CCDC134	-0.276341864145698	-2.05666363992182	0.0397186
CCDC135	NA	NA	NA
CCDC136	0.390989606378461	1.42713725073939	0.15354
CCDC137	0.130706656961949	0.889973348146384	0.37348
CCDC138	0.373961184409147	1.65371272092549	0.0981859
CCDC14	0.206406582295804	1.37870456003388	0.167986
CCDC141	0.059801906678059	0.218677667898985	0.826901
CCDC142	0.216675051278616	1.50127559395845	0.133284
CCDC144B	0.0177084945928114	0.172596038864933	0.862969
CCDC146	-1.19673894824888	-4.39963243790295	1.08434e-05
CCDC147	NA	NA	NA
CCDC148	0.0109036822491181	0.0405991365769527	0.967615
CCDC149	0.0922818988441525	0.681208886310674	0.495739
CCDC15	0.386950543531025	1.47046886705264	0.141435
CCDC150	0.155347176780523	0.521773854419763	0.601828
CCDC151	-0.0777037860478097	-0.376524456355181	0.706527
CCDC152	-0.112145486030658	-0.639675514844849	0.522384
CCDC153	-0.144619704707857	-1.020469973513	0.307506
CCDC154	-0.00436768013740878	-0.042569642879289	0.966045
CCDC155	-0.0914596326338291	-0.334018475968091	0.738366
CCDC157	0.414092307293526	1.58030628556891	0.114037
CCDC158	0.409863669050604	2.51256610761954	0.0119857
CCDC159	0.0846904979233435	0.533506056999208	0.593683
CCDC160	-0.124493560463449	-0.434657863526443	0.663811
CCDC163	0.226344058021264	0.973664520908527	0.330223
CCDC166	NA	NA	NA
CCDC167	-0.189981672034244	-0.842143702702436	0.399708
CCDC169	-0.0220286309492361	-0.214702295755791	0.829999
CCDC17	0.154196179559725	1.02450367154632	0.305597
CCDC170	-0.0220286309492361	-0.214702295755791	0.829999
CCDC172	NA	NA	NA
CCDC173	-0.061801199018892	-0.251791567288443	0.801202
CCDC174	-0.0268533252219379	-0.176087765357799	0.860225
CCDC175	-0.424483178667097	-1.46084483647763	0.144058
CCDC176	0.157525512215729	0.616849368032414	0.537334
CCDC177	-0.0284792520763424	-0.10723399180963	0.914603
CCDC178	NA	NA	NA
CCDC179	NA	NA	NA
CCDC18	0.271171953641877	1.02974937919377	0.303128
CCDC180	-0.073328434505914	-0.246515602157311	0.805283
CCDC181	0.177473850012312	0.936242597630412	0.349148
CCDC182	NA	NA	NA
CCDC183	NA	NA	NA
CCDC184	0.0177084945928114	0.172596038864933	0.862969
CCDC19	-0.0520895001681231	-0.175074601145991	0.861021
CCDC22	0.0328196173557583	0.336528768386679	0.736472
CCDC23	-0.30550888473157	-1.21662062606046	0.223749
CCDC24	-0.0441048056794562	-0.429867977500012	0.667292
CCDC25	0.0193012864256033	0.20990839680878	0.833739
CCDC27	-0.183133901410463	-1.20313659458003	0.228923
CCDC28A	0.0675242327213314	0.302773821499563	0.762062
CCDC28B	-0.115869533786042	-0.580329534740326	0.561692
CCDC3	0.109866165949455	0.474173269278912	0.635376
CCDC30	-0.0155838220561596	-0.0669829815497679	0.946595
CCDC32	-0.0448335243734279	-0.303814406978332	0.761269
CCDC33	NA	NA	NA
CCDC34	0.175828993741964	0.662900637268889	0.507394
CCDC36	-0.0220286309492361	-0.214702295755791	0.829999
CCDC37	0.183673423464678	0.702186223729115	0.482563
CCDC38	-0.424136043365155	-1.44194477397895	0.149318
CCDC39	0.182507959763545	0.962523304417749	0.335787
CCDC40	0.126428190879023	0.739810347359607	0.459415
CCDC41	-0.0175648266853199	-0.0685604725938346	0.945339
CCDC42	NA	NA	NA
CCDC42B	NA	NA	NA
CCDC43	-0.0798563653088053	-0.70864917529458	0.478542
[truncated: 21,481 more rows]
