# Supplementary material for: Long-lived rodents reveal signatures of positive selection in genes associated with lifespan
Source: PLoS Genet. 2018 Mar 23;14(3):e1007272. doi: 10.1371/journal.pgen.1007272 (PMC5884551; doi:10.1371/journal.pgen.1007272)
Supplement: S20 Table — (XLSX) [file pgen.1007272.s024.xlsx]

## Sheet: Table
S20 Table. GAGE gene ontology enrichment for expression changes during naked mole-rat aging (Ø 3.42 vs > 21 years, FDR<0.1) .
Down-regulated
GO term	p-value	FDR	set.size
GO:0003735 structural constituent of ribosome	1.41663e-15	7.64695e-12	140
GO:0005840 ribosome	8.92297e-15	2.40831e-11	184
GO:0045333 cellular respiration	4.16362e-14	5.93577e-11	130
GO:0005759 mitochondrial matrix	4.39849e-14	5.93577e-11	261
GO:0006613 cotranslational protein targeting to membrane	2.77136e-13	2.99196e-10	102
GO:0045047 protein targeting to ER	5.00301e-13	3.89285e-10	102
GO:0044391 ribosomal subunit	6.02142e-13	3.89285e-10	122
GO:0072599 establishment of protein localization to endoplasmic reticulum	6.40217e-13	3.89285e-10	103
GO:0006614 SRP-dependent cotranslational protein targeting to membrane	6.6712e-13	3.89285e-10	100
GO:0055114 oxidation-reduction process	7.21165e-13	3.89285e-10	470
GO:0005743 mitochondrial inner membrane	8.52669e-13	4.18428e-10	304
GO:0022904 respiratory electron transport chain	3.85483e-12	1.73403e-09	83
GO:0005740 mitochondrial envelope	5.66446e-12	2.35206e-09	461
GO:0031966 mitochondrial membrane	8.34993e-12	3.21949e-09	440
GO:0006412 translation	1.00953e-11	3.48176e-09	427
GO:0070972 protein localization to endoplasmic reticulum	1.03202e-11	3.48176e-09	114
GO:0006415 translational termination	1.43639e-11	4.56095e-09	87
GO:0019866 organelle inner membrane	1.86495e-11	5.59278e-09	332
GO:0006413 translational initiation	3.84849e-11	1.09338e-08	145
GO:0022626 cytosolic ribosome	4.40423e-11	1.1887e-08	85
GO:0006414 translational elongation	5.00126e-11	1.28556e-08	102
GO:0022900 electron transport chain	8.39255e-11	2.05923e-08	116
GO:0044455 mitochondrial membrane part	1.113e-10	2.61216e-08	125
GO:0006091 generation of precursor metabolites and energy	3.21284e-10	7.2262e-08	377
GO:0072594 establishment of protein localization to organelle	4.61611e-10	9.9671e-08	197
GO:0015980 energy derivation by oxidation of organic compounds	8.31487e-10	1.72629e-07	278
GO:0070469 respiratory chain	1.13173e-09	2.26261e-07	58
GO:0006612 protein targeting to membrane	2.26568e-09	4.36791e-07	143
GO:0044445 cytosolic part	8.77775e-09	1.63387e-06	164
GO:0005746 mitochondrial respiratory chain	1.11397e-08	2.00441e-06	52
GO:0015934 large ribosomal subunit	4.61388e-08	8.03411e-06	68
GO:0051186 cofactor metabolic process	1.03205e-07	1.74093e-05	210
GO:0000184 nuclear-transcribed mRNA catabolic process, nonsense-mediated decay	1.47957e-07	2.42022e-05	113
GO:0043241 protein complex disassembly	1.72553e-07	2.73954e-05	153
GO:0043624 cellular protein complex disassembly	1.81181e-07	2.79432e-05	148
GO:0022411 cellular component disassembly	2.2383e-07	3.35621e-05	266
GO:0016655 oxidoreductase activity, acting on NAD(P)H, quinone or similar compound as acceptor	2.4191e-07	3.52927e-05	41
GO:0032984 macromolecular complex disassembly	3.11392e-07	4.4234e-05	169
GO:0006732 coenzyme metabolic process	4.11341e-07	5.69338e-05	173
GO:0044282 small molecule catabolic process	4.79165e-07	6.30861e-05	232
GO:0044712 single-organism catabolic process	4.79165e-07	6.30861e-05	232
GO:0016054 organic acid catabolic process	5.06442e-07	6.35761e-05	184
GO:0046395 carboxylic acid catabolic process	5.06442e-07	6.35761e-05	184
GO:0022625 cytosolic large ribosomal subunit	1.30889e-06	0.000160578	48
GO:0006119 oxidative phosphorylation	1.38673e-06	0.000166346	53
GO:0015935 small ribosomal subunit	1.43424e-06	0.000168305	55
GO:0006637 acyl-CoA metabolic process	2.25736e-06	0.000253859	63
GO:0035383 thioester metabolic process	2.25736e-06	0.000253859	63
GO:0005198 structural molecule activity	2.53012e-06	0.000278726	486
GO:0042773 ATP synthesis coupled electron transport	3.66318e-06	0.000366259	41
GO:0042775 mitochondrial ATP synthesis coupled electron transport	3.66318e-06	0.000366259	41
GO:0005747 mitochondrial respiratory chain complex I	3.66394e-06	0.000366259	33
GO:0030964 NADH dehydrogenase complex	3.66394e-06	0.000366259	33
GO:0045271 respiratory chain complex I	3.66394e-06	0.000366259	33
GO:0051082 unfolded protein binding	5.42192e-06	0.000528171	111
GO:0032787 monocarboxylic acid metabolic process	5.47935e-06	0.000528171	361
GO:0044283 small molecule biosynthetic process	6.09193e-06	0.000539542	397
GO:0022627 cytosolic small ribosomal subunit	6.10789e-06	0.000539542	34
GO:0006099 tricarboxylic acid cycle	6.13e-06	0.000539542	27
GO:0003954 NADH dehydrogenase activity	6.19704e-06	0.000539542	31
GO:0008137 NADH dehydrogenase (ubiquinone) activity	6.19704e-06	0.000539542	31
GO:0050136 NADH dehydrogenase (quinone) activity	6.19704e-06	0.000539542	31
GO:0009060 aerobic respiration	8.05975e-06	0.00069058	43
GO:0006605 protein targeting	8.39417e-06	0.000707996	439
GO:0008202 steroid metabolic process	1.15739e-05	0.000951737	226
GO:0044711 single-organism biosynthetic process	1.16367e-05	0.000951737	405
GO:0006120 mitochondrial electron transport, NADH to ubiquinone	1.55615e-05	0.00124525	31
GO:0006457 protein folding	1.56868e-05	0.00124525	188
GO:0019080 viral genome expression	2.51067e-05	0.00193609	142
GO:0019083 viral transcription	2.51067e-05	0.00193609	142
GO:0006520 cellular amino acid metabolic process	2.96046e-05	0.00225079	407
GO:0016651 oxidoreductase activity, acting on NAD(P)H	3.39197e-05	0.00254304	76
GO:0000956 nuclear-transcribed mRNA catabolic process	3.79892e-05	0.00280912	162
GO:0009063 cellular amino acid catabolic process	4.11379e-05	0.00300084	103
GO:0009055 electron carrier activity	4.43523e-05	0.00319218	125
GO:0010565 regulation of cellular ketone metabolic process	5.09093e-05	0.0036159	153
GO:0006402 mRNA catabolic process	6.8094e-05	0.00477365	174
GO:0042180 cellular ketone metabolic process	7.23635e-05	0.00500793	191
GO:0006695 cholesterol biosynthetic process	9.44418e-05	0.00645313	40
GO:0033365 protein localization to organelle	0.00010228	0.00690132	474
GO:0016126 sterol biosynthetic process	0.000109309	0.00723191	46
GO:0007005 mitochondrion organization	0.000109859	0.00723191	226
GO:0004857 enzyme inhibitor activity	0.000121205	0.00788273	251
GO:0045259 proton-transporting ATP synthase complex	0.00013451	0.00864386	18
GO:0019058 viral infectious cycle	0.000157921	0.0100289	207
GO:0051188 cofactor biosynthetic process	0.000189726	0.0119086	121
GO:0022415 viral reproductive process	0.000197977	0.0122702	495
GO:0005753 mitochondrial proton-transporting ATP synthase complex	0.000203176	0.0122702	17
GO:0000313 organellar ribosome	0.000204578	0.0122702	46
GO:0005761 mitochondrial ribosome	0.000204578	0.0122702	46
GO:0006790 sulfur compound metabolic process	0.000261473	0.0155102	193
GO:0009108 coenzyme biosynthetic process	0.000315788	0.0185285	95
GO:1901605 alpha-amino acid metabolic process	0.000327856	0.0190297	155
GO:0061134 peptidase regulator activity	0.000332225	0.0190782	148
GO:0006631 fatty acid metabolic process	0.000340117	0.0193258	257
GO:0016053 organic acid biosynthetic process	0.000375062	0.020872	258
GO:0046394 carboxylic acid biosynthetic process	0.000375062	0.020872	258
GO:0016675 oxidoreductase activity, acting on a heme group of donors	0.0003851	0.0212119	17
GO:0008135 translation factor activity, nucleic acid binding	0.000403913	0.0220234	74
GO:0004129 cytochrome-c oxidase activity	0.000419538	0.0222026	16
GO:0015002 heme-copper terminal oxidase activity	0.000419538	0.0222026	16
GO:0016676 oxidoreductase activity, acting on a heme group of donors, oxygen as acceptor	0.000419538	0.0222026	16
GO:0006401 RNA catabolic process	0.00042574	0.0223121	199
GO:0005777 peroxisome	0.000452312	0.0229127	111
GO:0042579 microbody	0.000452312	0.0229127	111
GO:0000502 proteasome complex	0.000457466	0.0229127	62
GO:0019319 hexose biosynthetic process	0.000457654	0.0229127	60
GO:0072329 monocarboxylic acid catabolic process	0.000458424	0.0229127	79
GO:0048037 cofactor binding	0.000504825	0.0250004	222
GO:0035384 thioester biosynthetic process	0.000527305	0.0256432	33
GO:0071616 acyl-CoA biosynthetic process	0.000527305	0.0256432	33
GO:0003924 GTPase activity	0.000578606	0.0278867	198
GO:0016051 carbohydrate biosynthetic process	0.000620065	0.0296204	153
GO:0006694 steroid biosynthetic process	0.000657891	0.0311517	119
GO:0046364 monosaccharide biosynthetic process	0.00071812	0.0337079	65
GO:0016469 proton-transporting two-sector ATPase complex	0.000766087	0.0356494	41
GO:0010466 negative regulation of peptidase activity	0.00079118	0.0365025	110
GO:0016125 sterol metabolic process	0.000798228	0.0365155	109
GO:0010951 negative regulation of endopeptidase activity	0.000844697	0.0383166	107
GO:0019843 rRNA binding	0.000946973	0.042598	25
GO:0006094 gluconeogenesis	0.000981003	0.0437052	56
GO:0009083 branched-chain amino acid catabolic process	0.00098778	0.0437052	18
GO:0030414 peptidase inhibitor activity	0.00101218	0.0444209	118
GO:0061135 endopeptidase regulator activity	0.00105736	0.0460294	117
GO:0016614 oxidoreductase activity, acting on CH-OH group of donors	0.00110778	0.0475989	103
GO:0015078 hydrogen ion transmembrane transporter activity	0.00111105	0.0475989	75
GO:1901606 alpha-amino acid catabolic process	0.0012332	0.0524157	77
GO:0008203 cholesterol metabolic process	0.00127199	0.0536422	103
GO:0006720 isoprenoid metabolic process	0.00129563	0.0542156	60
GO:0003743 translation initiation factor activity	0.0013211	0.0548561	47
GO:0002474 antigen processing and presentation of peptide antigen via MHC class I	0.0013734	0.0565924	88
GO:0031145 anaphase-promoting complex-dependent proteasomal ubiquitin-dependent protein catabolic process	0.00138525	0.0566484	77
GO:0044242 cellular lipid catabolic process	0.00142956	0.0577255	132
GO:0050662 coenzyme binding	0.00143298	0.0577255	158
GO:0004866 endopeptidase inhibitor activity	0.00145079	0.0579215	113
GO:0006635 fatty acid beta-oxidation	0.00145931	0.0579215	53
GO:0009081 branched-chain amino acid metabolic process	0.00155444	0.0612473	20
GO:0006084 acetyl-CoA metabolic process	0.00157422	0.0615773	24
GO:0006839 mitochondrial transport	0.00160334	0.0622651	114
GO:0051436 negative regulation of ubiquitin-protein ligase activity involved in mitotic cell cycle	0.00164253	0.0633314	63
GO:0005996 monosaccharide metabolic process	0.0016693	0.0639069	242
GO:0042776 mitochondrial ATP synthesis coupled proton transport	0.00203896	0.077348	12
GO:0019318 hexose metabolic process	0.00204905	0.077348	221
GO:0051439 regulation of ubiquitin-protein ligase activity involved in mitotic cell cycle	0.00207354	0.0774479	73
GO:0006521 regulation of cellular amino acid metabolic process	0.00209225	0.0774479	54
GO:0010035 response to inorganic substance	0.00209474	0.0774479	270
GO:0006626 protein targeting to mitochondrion	0.00220277	0.0808882	53
GO:0033238 regulation of cellular amine metabolic process	0.00226073	0.0824557	68
GO:0006818 hydrogen transport	0.00237131	0.0859081	56
GO:0035337 fatty-acyl-CoA metabolic process	0.00244776	0.0877257	26
GO:0034220 ion transmembrane transport	0.00245398	0.0877257	246
GO:0016616 oxidoreductase activity, acting on the CH-OH group of donors, NAD or NADP as acceptor	0.00257278	0.0913674	95
GO:0006006 glucose metabolic process	0.00261196	0.0921527	188
GO:0006066 alcohol metabolic process	0.00264955	0.0928718	268
GO:0051352 negative regulation of ligase activity	0.00273126	0.0944842	68
GO:0051444 negative regulation of ubiquitin-protein ligase activity	0.00273126	0.0944842	68
GO:0019001 guanyl nucleotide binding	0.00276556	0.0944842	328
GO:0032561 guanyl ribonucleotide binding	0.00276556	0.0944842	328
Up-regulated
GO term	p-value	FDR	set.size
GO:0030695 GTPase regulator activity	2.49376e-05	0.0546397	405
GO:0004674 protein serine/threonine kinase activity	3.60009e-05	0.0546397	395
GO:0060589 nucleoside-triphosphatase regulator activity	4.5235e-05	0.0546397	414
GO:0005083 small GTPase regulator activity	4.54479e-05	0.0546397	269
GO:0006325 chromatin organization	5.0611e-05	0.0546397	449
GO:0016568 chromatin modification	6.11938e-05	0.055054	401
GO:0016570 histone modification	9.11126e-05	0.0647659	251
GO:0016569 covalent chromatin modification	9.59851e-05	0.0647659	257
