# Supplementary material for: Long-lived rodents reveal signatures of positive selection in genes associated with lifespan
Source: PLoS Genet. 2018 Mar 23;14(3):e1007272. doi: 10.1371/journal.pgen.1007272 (PMC5884551; doi:10.1371/journal.pgen.1007272)
Supplement: S21 Table — (XLSX) [file pgen.1007272.s025.xlsx]

## Sheet: Table
S21 Table. REVIGO treemap result of GAGE enrichment for differential expression during naked mole-rat aging.
term_ID	description	frequencyInDb	log10pvalue	uniqueness	dispensability	representative
GO:0045333	cellular respiration	0.01044	-10.2265	0.571	0	cellular respiration
GO:0044711	single-organism biosynthetic process	0.0854	-3.0215	0.669	0.4	cellular respiration
GO:0006695	cholesterol biosynthetic process	0.00294	-2.1902	0.644	0.468	cellular respiration
GO:0008202	steroid metabolic process	0.01616	-3.0215	0.703	0.244	cellular respiration
GO:0055114	oxidation-reduction process	0.05828	-9.4097	0.702	0.304	cellular respiration
GO:0006457	protein folding	0.01396	-2.9047	0.96	0.002	protein folding
GO:0006614	SRP-dependent cotranslational protein targeting to membrane	0.00537	-9.4097	0.706	0.036	SRP-dependent cotranslational protein targeting to membrane
GO:0007005	mitochondrion organization	0.03756	-2.1407	0.911	0.196	SRP-dependent cotranslational protein targeting to membrane
GO:0022411	cellular component disassembly	0.03035	-4.4742	0.884	0.152	SRP-dependent cotranslational protein targeting to membrane
GO:0032984	macromolecular complex disassembly	0.01587	-4.3542	0.823	0.174	SRP-dependent cotranslational protein targeting to membrane
GO:0035383	thioester metabolic process	0.00565	-3.5954	0.88	0.043	thioester metabolism
GO:0006412	translation	0.03693	-8.4582	0.705	0.054	translation
GO:0010565	regulation of cellular ketone metabolic process	0.00964	-2.4418	0.66	0.435	translation
GO:0044282	small molecule catabolic process	0.02025	-4.2001	0.584	0.433	translation
GO:0019083	viral transcription	0.009	-2.7131	0.79	0.222	translation
GO:0042180	cellular ketone metabolic process	0.01344	-2.3003	0.65	0.453	translation
GO:0000184	nuclear-transcribed mRNA catabolic process, nonsense-mediated decay	0.00698	-4.6161	0.731	0.149	translation
GO:0006732	coenzyme metabolic process	0.0187	-4.2446	0.871	0.058	coenzyme metabolism
GO:0006091	generation of precursor metabolites and energy	0.02129	-7.1411	0.897	0.059	generation of precursor metabolites and energy
GO:0051186	cofactor metabolic process	0.02268	-4.7592	0.897	0.059	cofactor metabolism
