# Supplementary material for: Long-lived rodents reveal signatures of positive selection in genes associated with lifespan
Source: PLoS Genet. 2018 Mar 23;14(3):e1007272. doi: 10.1371/journal.pgen.1007272 (PMC5884551; doi:10.1371/journal.pgen.1007272)
Supplement: S22 Table — (XLSX) [file pgen.1007272.s026.xlsx]

## Sheet: Table
S22 Table. REVIGO representative categories (representative term given) of GAGE enrichment for differential expression during naked mole-rat aging.
term_ID	description	frequencyInDb	log10pvalue	uniqueness	dispensability	Genes	Terms
GO:0045333	cellular respiration	0.01044	-10.2265	0.654	0	2529	5
GO:0006614	SRP-dependent cotranslational protein targeting to membrane	0.00537	-9.4097	0.796	0.036	2210	8
GO:0006412	translation	0.03693	-8.4582	0.721	0.054	1701	9
GO:0010035	response to inorganic substance	0.02816	-1.111	0.981	0	511	1
GO:0006091	generation of precursor metabolites and energy	0.02129	-7.1411	0.912	0.059	467	1
GO:0006457	protein folding	0.01396	-2.9047	0.978	0.002	235	1
GO:0002474	antigen processing and presentation of peptide antigen via MHC class I	0.0056	-1.2472	0.98	0	105	1
