# Supplementary material for: Long-lived rodents reveal signatures of positive selection in genes associated with lifespan
Source: PLoS Genet. 2018 Mar 23;14(3):e1007272. doi: 10.1371/journal.pgen.1007272 (PMC5884551; doi:10.1371/journal.pgen.1007272)
Supplement: S24 Table — (XLSX) [file pgen.1007272.s028.xlsx]

## Sheet: Table
S24 Table. Gene ontologies enriched for PSGs on examined branches based on GOStats and Fisher's exact test (FDR<0.1).
Union of branches:
Cellular Component:
GOCCID	Pvalue	OddsRatio	ExpCount	Count	Size	Term	FDR	Gene entrez IDs	Gene names
GO:0031088	0.000113876	64.9932	0.11428	3	5	platelet dense granule membrane	0.0231954	967,3708,3920	CD63,ITPR1,LAMP2
GO:0044459	0.000256584	1.79994	34.8096	55	1523	plasma membrane part	0.0231954	177,269,287,375,492,624,912,949,958,967,969,1312,2244,2263,2707,2864,2867,3105,3556,3579,3773,4061,4853,6332,6522,6542,6565,6833,7018,8647,9053,9341,9356,10347,10611,10768,23025,28234,29993,51280,55686,55937,56413,80723,90139,113235,127534,255743,348980	AGER,AMHR2,ANK2,ARF1,ATP2B3,BDKRB2,CD1D,SCARB1,CD40,CD63,CD69,COMT,FGB,FGFR2,GJB3,FFAR1,FFAR2,HLA-A,IL1RAP,CXCR2,KCNJ16,LY6E,NOTCH2,SCN7A,SLC4A2,SLC7A2,SLC15A2,ABCC8,TF,ABCB11,MAP7,VAMP3,SLC22A6,ABCA7,PDLIM5,AHCYL1,UNC13A,SLCO1B3,PACSIN1,GOLM1,MREG,APOM,LTB4R2,SLC35G2,TSPAN18,SLC46A1,GJB4,NPNT,HCN1
GO:0042827	0.000297377	15.8132	0.342839	4	15	platelet dense granule	0.0231954	967,3708,3920	CD63,ITPR1,LAMP2
GO:0005770	0.000603595	3.53331	3.40554	11	149	late endosome	0.0256619	375,967,1649,3920,5604,6490,7018,55207	ARF1,CD63,DDIT3,LAMP2,MAP2K1,PMEL,TF,ARL8B
GO:0005887	0.000789162	1.90106	20.8675	36	913	integral component of plasma membrane	0.0256619	177,269,287,492,624,912,949,958,967,969,2263,2864,2867,3105,3556,3579,3773,4061,4853,6332,6542,6565,6833,8647,9356,28234,51280,55937,56413,80723,90139,255743,348980	AGER,AMHR2,ANK2,ATP2B3,BDKRB2,CD1D,SCARB1,CD40,CD63,CD69,FGFR2,FFAR1,FFAR2,HLA-A,IL1RAP,CXCR2,KCNJ16,LY6E,NOTCH2,SCN7A,SLC7A2,SLC15A2,ABCC8,ABCB11,SLC22A6,SLCO1B3,GOLM1,APOM,LTB4R2,SLC35G2,TSPAN18,NPNT,HCN1
GO:0072562	0.000804499	5.1176	1.53135	7	67	blood microparticle	0.0256619	58,197,325,714,2244,3075,7018	ACTA1,AHSG,APCS,C1QC,FGB,CFH,TF
GO:0005777	0.000877331	4.39766	2.01133	8	88	peroxisome	0.0256619	375,570,2053,3155,7265,10005,10455,51268	ARF1,BAAT,EPHX2,HMGCL,TTC1,ACOT8,ECI2,PIPOX
GO:0042579	0.000877331	4.39766	2.01133	8	88	microbody	0.0256619	375,570,2053,3155,7265,10005,10455,51268	ARF1,BAAT,EPHX2,HMGCL,TTC1,ACOT8,ECI2,PIPOX
GO:0031226	0.001519	1.82288	21.6446	36	947	intrinsic component of plasma membrane	0.039494	177,269,287,492,624,912,949,958,967,969,2263,2864,2867,3105,3556,3579,3773,4061,4853,6332,6542,6565,6833,8647,9356,28234,51280,55937,56413,80723,90139,255743,348980	AGER,AMHR2,ANK2,ATP2B3,BDKRB2,CD1D,SCARB1,CD40,CD63,CD69,FGFR2,FFAR1,FFAR2,HLA-A,IL1RAP,CXCR2,KCNJ16,LY6E,NOTCH2,SCN7A,SLC7A2,SLC15A2,ABCC8,ABCB11,SLC22A6,SLCO1B3,GOLM1,APOM,LTB4R2,SLC35G2,TSPAN18,NPNT,HCN1
GO:0005615	0.00207378	1.8836	17.302	30	757	extracellular space	0.0485264	58,177,197,325,714,958,967,1292,1521,2244,3075,3479,3920,3960,4057,4069,4318,5066,5360,6376,7018,7784,25975,51280,55937,57152,692094	ACTA1,AGER,AHSG,APCS,C1QC,CD40,CD63,COL6A2,CTSW,FGB,CFH,IGF1,LAMP2,LGALS4,LTF,LYZ,MMP9,PAM,PLTP,CX3CL1,TF,ZP3,EGFL6,GOLM1,APOM,SLURP1,MSMP
GO:0005771	0.00267427	7.89741	0.594255	4	26	multivesicular body	0.0568891	967,6490,7784,9227	CD63,PMEL,ZP3,LRAT
GO:0044438	0.00357801	4.44068	1.48564	6	65	microbody part	0.0644041	375,570,7265,10005,10455,51268	ARF1,BAAT,TTC1,ACOT8,ECI2,PIPOX
GO:0044439	0.00357801	4.44068	1.48564	6	65	peroxisomal part	0.0644041	375,570,7265,10005,10455,51268	ARF1,BAAT,TTC1,ACOT8,ECI2,PIPOX
GO:0016021	0.00438245	1.46642	65.5509	84	2868	integral component of membrane	0.0681202	177,269,287,334,492,624,912,949,958,967,969,1010,1312,1528,2263,2358,2651,2707,2864,2867,3105,3290,3294,3556,3579,3708,3773,3920,4061,4853,4854,5066,5447,6332,6376,6490,6522,6542,6565,6833,7385,7784,8647,9144,9227,9341,9356,9673,9708,10205,10347,25994,28234,29097,51259,51280,51522,54539,54600,55507,55783,55937,56105,56413,57467,57678,80045,80168,80723,83742,84987,90139,113235,118881,127534,143187…	AGER,AMHR2,ANK2,APLP2,ATP2B3,BDKRB2,CD1D,SCARB1,CD40,CD63,CD69,CDH12,COMT,CYB5A,FGFR2,FPR2,GCNT2,GJB3,FFAR1,FFAR2,HLA-A,HSD11B1,HSD17B2,IL1RAP,CXCR2,ITPR1,KCNJ16,LAMP2,LY6E,NOTCH2,NOTCH3,PAM,POR,SCN7A,CX3CL1,PMEL,SLC4A2,SLC7A2,SLC15A2,ABCC8,UQCRC2,ZP3,ABCB11,SYNGR2,LRAT,VAMP3,SLC22A6,SLC25A44,PCDHGA8,MPZL2,ABCA7,HIGD1A,SLCO1B3,CNIH4,TMEM216,GOLM1,TMEM14C,NDUFB11,UGT1A9,GPRC5D,CMTR2,APOM,PCDHGA11,…
GO:1903561	0.00460023	1.548	39.3123	55	1720	extracellular vesicle	0.0681202	58,197,325,334,375,411,492,714,949,958,967,1292,1312,1528,1674,2053,2244,3075,3105,3852,3920,3988,4057,4069,4134,4318,5066,5604,5692,6009,6456,6565,6648,7018,7033,7170,7295,7385,8226,8647,9144,9356,9513,10381,10768,23581,51280,54600,55207,55937,56155,57152,63979,113675,255743,374907	ACTA1,AHSG,APCS,APLP2,ARF1,ARSB,ATP2B3,C1QC,SCARB1,CD40,CD63,COL6A2,COMT,CYB5A,DES,EPHX2,FGB,CFH,HLA-A,KRT5,LAMP2,LIPA,LTF,LYZ,MAP4,MMP9,PAM,MAP2K1,PSMB4,RHEB,SH3GL2,SLC15A2,SOD2,TF,TFF3,TPM3,TXN,UQCRC2,PUDP,ABCB11,SYNGR2,SLC22A6,FXR2,TUBB3,AHCYL1,CASP14,GOLM1,UGT1A9,ARL8B,APOM,TEX14,SLURP1,FIGNL1,SDSL,NPNT,B3GNT8
GO:0043230	0.00465779	1.54688	39.3351	55	1721	extracellular organelle	0.0681202	58,197,325,334,375,411,492,714,949,958,967,1292,1312,1528,1674,2053,2244,3075,3105,3852,3920,3988,4057,4069,4134,4318,5066,5604,5692,6009,6456,6565,6648,7018,7033,7170,7295,7385,8226,8647,9144,9356,9513,10381,10768,23581,51280,54600,55207,55937,56155,57152,63979,113675,255743,374907	ACTA1,AHSG,APCS,APLP2,ARF1,ARSB,ATP2B3,C1QC,SCARB1,CD40,CD63,COL6A2,COMT,CYB5A,DES,EPHX2,FGB,CFH,HLA-A,KRT5,LAMP2,LIPA,LTF,LYZ,MAP4,MMP9,PAM,MAP2K1,PSMB4,RHEB,SH3GL2,SLC15A2,SOD2,TF,TFF3,TPM3,TXN,UQCRC2,PUDP,ABCB11,SYNGR2,SLC22A6,FXR2,TUBB3,AHCYL1,CASP14,GOLM1,UGT1A9,ARL8B,APOM,TEX14,SLURP1,FIGNL1,SDSL,NPNT,B3GNT8
GO:0070062	0.00636258	1.523	39.038	54	1708	extracellular exosome	0.0795894	58,197,325,334,375,411,714,949,958,967,1292,1312,1528,1674,2053,2244,3075,3105,3852,3920,3988,4057,4069,4134,4318,5066,5604,5692,6009,6456,6565,6648,7018,7033,7170,7295,7385,8226,8647,9144,9356,9513,10381,10768,23581,51280,54600,55207,55937,56155,57152,63979,113675,255743,374907	ACTA1,AHSG,APCS,APLP2,ARF1,ARSB,C1QC,SCARB1,CD40,CD63,COL6A2,COMT,CYB5A,DES,EPHX2,FGB,CFH,HLA-A,KRT5,LAMP2,LIPA,LTF,LYZ,MAP4,MMP9,PAM,MAP2K1,PSMB4,RHEB,SH3GL2,SLC15A2,SOD2,TF,TFF3,TPM3,TXN,UQCRC2,PUDP,ABCB11,SYNGR2,SLC22A6,FXR2,TUBB3,AHCYL1,CASP14,GOLM1,UGT1A9,ARL8B,APOM,TEX14,SLURP1,FIGNL1,SDSL,NPNT,B3GNT8
GO:0005782	0.00646239	5.98671	0.754247	4	33	peroxisomal matrix	0.0795894	570,10005,10455,51268	BAAT,ACOT8,ECI2,PIPOX
GO:0031907	0.00646239	5.98671	0.754247	4	33	microbody lumen	0.0795894	570,10005,10455,51268	BAAT,ACOT8,ECI2,PIPOX
GO:0071944	0.00741583	1.42908	65.8252	83	2880	cell periphery	0.0867652	177,269,287,334,375,492,624,912,949,958,967,969,1010,1292,1312,1674,2244,2263,2358,2707,2864,2867,3105,3479,3556,3579,3773,3852,3920,3960,3993,4061,4134,4853,4854,5066,5322,5604,6332,6376,6456,6490,6522,6542,6565,6833,7018,7170,7784,7957,8496,8647,9053,9341,9356,9708,10205,10347,10381,10611,10768,23025,28234,29993,51280,54536,55507,55686,55937,56105,56413,57678,80045,80723,83742,90139,113130,1132…	AGER,AMHR2,ANK2,APLP2,ARF1,ATP2B3,BDKRB2,CD1D,SCARB1,CD40,CD63,CD69,CDH12,COL6A2,COMT,DES,FGB,FGFR2,FPR2,GJB3,FFAR1,FFAR2,HLA-A,IGF1,IL1RAP,CXCR2,KCNJ16,KRT5,LAMP2,LGALS4,LLGL2,LY6E,MAP4,NOTCH2,NOTCH3,PAM,PLA2G5,MAP2K1,SCN7A,CX3CL1,SH3GL2,PMEL,SLC4A2,SLC7A2,SLC15A2,ABCC8,TF,TPM3,ZP3,EPM2A,PPFIBP1,ABCB11,MAP7,VAMP3,SLC22A6,PCDHGA8,MPZL2,ABCA7,TUBB3,PDLIM5,AHCYL1,UNC13A,SLCO1B3,PACSIN1,GOLM1,EXOC6,…
GO:0031224	0.00862099	1.41624	67.128	84	2937	intrinsic component of membrane	0.093232	177,269,287,334,492,624,912,949,958,967,969,1010,1312,1528,2263,2358,2651,2707,2864,2867,3105,3290,3294,3556,3579,3708,3773,3920,4061,4853,4854,5066,5447,6332,6376,6490,6522,6542,6565,6833,7385,7784,8647,9144,9227,9341,9356,9673,9708,10205,10347,25994,28234,29097,51259,51280,51522,54539,54600,55507,55783,55937,56105,56413,57467,57678,80045,80168,80723,83742,84987,90139,113235,118881,127534,143187…	AGER,AMHR2,ANK2,APLP2,ATP2B3,BDKRB2,CD1D,SCARB1,CD40,CD63,CD69,CDH12,COMT,CYB5A,FGFR2,FPR2,GCNT2,GJB3,FFAR1,FFAR2,HLA-A,HSD11B1,HSD17B2,IL1RAP,CXCR2,ITPR1,KCNJ16,LAMP2,LY6E,NOTCH2,NOTCH3,PAM,POR,SCN7A,CX3CL1,PMEL,SLC4A2,SLC7A2,SLC15A2,ABCC8,UQCRC2,ZP3,ABCB11,SYNGR2,LRAT,VAMP3,SLC22A6,SLC25A44,PCDHGA8,MPZL2,ABCA7,HIGD1A,SLCO1B3,CNIH4,TMEM216,GOLM1,TMEM14C,NDUFB11,UGT1A9,GPRC5D,CMTR2,APOM,PCDHGA11,…
GO:0005886	0.00907008	1.41687	64.431	81	2819	plasma membrane	0.093232	177,269,287,334,375,492,624,912,949,958,967,969,1010,1292,1312,1674,2244,2263,2358,2707,2864,2867,3105,3479,3556,3579,3773,3852,3920,3960,3993,4061,4134,4853,4854,5066,5322,5604,6332,6376,6456,6490,6522,6542,6565,6833,7018,7784,7957,8496,8647,9053,9341,9356,9708,10205,10347,10611,10768,23025,28234,29993,51280,54536,55507,55686,55937,56105,56413,57678,80045,80723,83742,90139,113130,113235,127534,1…	AGER,AMHR2,ANK2,APLP2,ARF1,ATP2B3,BDKRB2,CD1D,SCARB1,CD40,CD63,CD69,CDH12,COL6A2,COMT,DES,FGB,FGFR2,FPR2,GJB3,FFAR1,FFAR2,HLA-A,IGF1,IL1RAP,CXCR2,KCNJ16,KRT5,LAMP2,LGALS4,LLGL2,LY6E,MAP4,NOTCH2,NOTCH3,PAM,PLA2G5,MAP2K1,SCN7A,CX3CL1,SH3GL2,PMEL,SLC4A2,SLC7A2,SLC15A2,ABCC8,TF,ZP3,EPM2A,PPFIBP1,ABCB11,MAP7,VAMP3,SLC22A6,PCDHGA8,MPZL2,ABCA7,PDLIM5,AHCYL1,UNC13A,SLCO1B3,PACSIN1,GOLM1,EXOC6,GPRC5D,MREG…
GO:0044449	0.00940016	2.89488	2.94842	8	129	contractile fiber part	0.093232	58,287,375,1674,4624,7170,10611,255743	ACTA1,ANK2,ARF1,DES,MYH6,TPM3,PDLIM5,NPNT
GO:0044425	0.00956226	1.39189	83.63	101	3659	membrane part	0.093232	177,269,287,334,375,492,624,912,949,958,967,969,1010,1312,1528,1580,1613,2244,2263,2358,2651,2707,2864,2867,3105,3290,3294,3556,3579,3708,3773,3920,4061,4704,4853,4854,5066,5447,6009,6332,6376,6490,6522,6542,6565,6833,7018,7385,7784,8647,9053,9144,9227,9341,9356,9673,9708,10205,10347,10611,10768,23025,25994,26043,28234,29097,29993,51259,51280,51522,54539,54600,55507,55686,55783,55937,56105,56413,…	AGER,AMHR2,ANK2,APLP2,ARF1,ATP2B3,BDKRB2,CD1D,SCARB1,CD40,CD63,CD69,CDH12,COMT,CYB5A,CYP4B1,DAPK3,FGB,FGFR2,FPR2,GCNT2,GJB3,FFAR1,FFAR2,HLA-A,HSD11B1,HSD17B2,IL1RAP,CXCR2,ITPR1,KCNJ16,LAMP2,LY6E,NDUFA9,NOTCH2,NOTCH3,PAM,POR,RHEB,SCN7A,CX3CL1,PMEL,SLC4A2,SLC7A2,SLC15A2,ABCC8,TF,UQCRC2,ZP3,ABCB11,MAP7,SYNGR2,LRAT,VAMP3,SLC22A6,SLC25A44,PCDHGA8,MPZL2,ABCA7,PDLIM5,AHCYL1,UNC13A,HIGD1A,UBXN7,SLCO1B3,C…
GO:0009986	0.0103112	1.9297	9.89663	18	433	cell surface	0.0965132	177,411,912,949,958,967,969,2244,2263,3105,3579,4057,4853,5066,5322,6376,7018,7170,9341,10347,113235	AGER,ARSB,CD1D,SCARB1,CD40,CD63,CD69,FGB,FGFR2,HLA-A,CXCR2,LTF,NOTCH2,PAM,PLA2G5,CX3CL1,TF,TPM3,VAMP3,ABCA7,SLC46A1
GO:0098797	0.0111876	2.80105	3.03984	8	133	plasma membrane protein complex	0.0981999	958,2707,3105,3773,6332,6833,7018,10347,127534,255743	CD40,GJB3,HLA-A,KCNJ16,SCN7A,ABCC8,TF,ABCA7,GJB4,NPNT
GO:0005576	0.0113878	1.4112	58.4427	74	2557	extracellular region	0.0981999	58,177,197,325,334,375,411,492,714,949,958,967,1292,1312,1521,1528,1674,2053,2244,2263,3075,3105,3479,3556,3852,3920,3960,3988,4057,4069,4134,4318,4853,4854,5066,5322,5360,5604,5692,6009,6376,6456,6490,6565,6648,7018,7033,7170,7295,7385,7784,8226,8647,9144,9356,9513,10381,10669,10768,23581,25975,51280,51337,54600,55207,55937,56155,57152,63979,113675,255743,284340,374907,692094	ACTA1,AGER,AHSG,APCS,APLP2,ARF1,ARSB,ATP2B3,C1QC,SCARB1,CD40,CD63,COL6A2,COMT,CTSW,CYB5A,DES,EPHX2,FGB,FGFR2,CFH,HLA-A,IGF1,IL1RAP,KRT5,LAMP2,LGALS4,LIPA,LTF,LYZ,MAP4,MMP9,NOTCH2,NOTCH3,PAM,PLA2G5,PLTP,MAP2K1,PSMB4,RHEB,CX3CL1,SH3GL2,PMEL,SLC15A2,SOD2,TF,TFF3,TPM3,TXN,UQCRC2,ZP3,PUDP,ABCB11,SYNGR2,SLC22A6,FXR2,TUBB3,CGREF1,AHCYL1,CASP14,EGFL6,GOLM1,THEM6,UGT1A9,ARL8B,APOM,TEX14,SLURP1,FIGNL1,SDSL…
GO:0044421	0.0118694	1.42564	51.1517	66	2238	extracellular region part	0.0981999	58,177,197,325,334,375,411,492,714,949,958,967,1292,1312,1521,1528,1674,2053,2244,3075,3105,3479,3852,3920,3960,3988,4057,4069,4134,4318,5066,5360,5604,5692,6009,6376,6456,6565,6648,7018,7033,7170,7295,7385,7784,8226,8647,9144,9356,9513,10381,10768,23581,25975,51280,54600,55207,55937,56155,57152,63979,113675,255743,374907,692094	ACTA1,AGER,AHSG,APCS,APLP2,ARF1,ARSB,ATP2B3,C1QC,SCARB1,CD40,CD63,COL6A2,COMT,CTSW,CYB5A,DES,EPHX2,FGB,CFH,HLA-A,IGF1,KRT5,LAMP2,LGALS4,LIPA,LTF,LYZ,MAP4,MMP9,PAM,PLTP,MAP2K1,PSMB4,RHEB,CX3CL1,SH3GL2,SLC15A2,SOD2,TF,TFF3,TPM3,TXN,UQCRC2,ZP3,PUDP,ABCB11,SYNGR2,SLC22A6,FXR2,TUBB3,AHCYL1,CASP14,EGFL6,GOLM1,UGT1A9,ARL8B,APOM,TEX14,SLURP1,FIGNL1,SDSL,NPNT,B3GNT8,MSMP
GO:0043292	0.0121701	2.75635	3.08556	8	135	contractile fiber	0.0981999	58,287,375,1674,4624,7170,10611,255743	ACTA1,ANK2,ARF1,DES,MYH6,TPM3,PDLIM5,NPNT
Branch 1:
Biological Process:
GOBPID	Pvalue	OddsRatio	ExpCount	Count	Size	Term	FDR	Gene entrez IDs	Gene names
GO:1901615	3.47882e-05	19.144	0.419182	5	235	organic hydroxy compound metabolic process	0.00361797	334,570,3479,5360,10005,80168	APLP2,BAAT,IGF1,PLTP,ACOT8,MOGAT2
GO:0006637	0.000104365	42.4941	0.0963227	3	54	acyl-CoA metabolic process	0.00361799	570,10005,51268	BAAT,ACOT8,PIPOX
GO:0035383	0.000104365	42.4941	0.0963227	3	54	thioester metabolic process	0.00361799	570,10005,51268	BAAT,ACOT8,PIPOX
GO:0006732	0.000250297	17.224	0.333562	4	187	coenzyme metabolic process	0.00650772	570,3479,10005,51268	BAAT,IGF1,ACOT8,PIPOX
GO:0051186	0.000507739	14.186	0.401345	4	225	cofactor metabolic process	0.010561	570,3479,10005,51268	BAAT,IGF1,ACOT8,PIPOX
GO:1901617	0.000857029	20.0972	0.196213	3	110	organic hydroxy compound biosynthetic process	0.0148552	570,5360,10005	BAAT,PLTP,ACOT8
GO:0044281	0.0011109	6.80282	1.91218	7	1072	small molecule metabolic process	0.0151312	334,570,3479,5360,10005,51268,80168,113675	APLP2,BAAT,IGF1,PLTP,ACOT8,PIPOX,MOGAT2,SDSL
GO:0044711	0.00135867	7.13736	1.40203	6	786	single-organism biosynthetic process	0.0151312	570,3479,5360,10005,80168,374907	BAAT,IGF1,PLTP,ACOT8,MOGAT2,B3GNT8
GO:0044262	0.00139158	16.885	0.231888	3	130	cellular carbohydrate metabolic process	0.0151312	3479,80168,374907	IGF1,MOGAT2,B3GNT8
GO:0019752	0.00145492	8.18677	0.929336	5	521	carboxylic acid metabolic process	0.0151312	570,3479,10005,51268,113675	BAAT,IGF1,ACOT8,PIPOX,SDSL
GO:0043436	0.00233693	7.29639	1.03279	5	579	oxoacid metabolic process	0.0212054	570,3479,10005,51268,113675	BAAT,IGF1,ACOT8,PIPOX,SDSL
GO:0006082	0.00244678	7.21444	1.0435	5	585	organic acid metabolic process	0.0212054	570,3479,10005,51268,113675	BAAT,IGF1,ACOT8,PIPOX,SDSL
GO:0009101	0.00405203	11.4339	0.33713	3	189	glycoprotein biosynthetic process	0.0324163	3479,10005,374907	IGF1,ACOT8,B3GNT8
GO:0006520	0.0047512	10.7787	0.356751	3	200	cellular amino acid metabolic process	0.0334061	570,51268,113675	BAAT,PIPOX,SDSL
GO:0006790	0.00481818	10.7227	0.358535	3	201	sulfur compound metabolic process	0.0334061	570,3479,10005,51268	BAAT,IGF1,ACOT8,PIPOX
GO:0009100	0.00676702	9.4433	0.404912	3	227	glycoprotein metabolic process	0.0439856	3479,10005,374907	IGF1,ACOT8,B3GNT8
GO:0044723	0.00798711	8.87017	0.429885	3	241	single-organism carbohydrate metabolic process	0.0488623	3479,80168,374907	IGF1,MOGAT2,B3GNT8
GO:0044283	0.0132531	7.30453	0.517289	3	290	small molecule biosynthetic process	0.0755304	570,5360,10005	BAAT,PLTP,ACOT8
GO:0005975	0.0142652	7.09831	0.531559	3	298	carbohydrate metabolic process	0.0755304	3479,80168,374907	IGF1,MOGAT2,B3GNT8
GO:0032787	0.0145251	7.04848	0.535126	3	300	monocarboxylic acid metabolic process	0.0755304	570,3479,10005	BAAT,IGF1,ACOT8
GO:0044710	0.0178567	3.75665	3.89037	8	2181	single-organism metabolic process	0.088433	334,570,3479,5360,10005,51268,80168,113675,374907	APLP2,BAAT,IGF1,PLTP,ACOT8,PIPOX,MOGAT2,SDSL,B3GNT8
Cellular Component:
GOCCID	Pvalue	OddsRatio	ExpCount	Count	Size	Term	FDR	Gene entrez IDs	Gene names
GO:0005782	1.37809e-05	87.5538	0.0494297	3	29	peroxisomal matrix	0.000261836	570,10005,51268	BAAT,ACOT8,PIPOX
GO:0031907	1.37809e-05	87.5538	0.0494297	3	29	microbody lumen	0.000261836	570,10005,51268	BAAT,ACOT8,PIPOX
GO:0044438	0.000113092	41.2309	0.0988593	3	58	microbody part	0.00107438	570,10005,51268	BAAT,ACOT8,PIPOX
GO:0044439	0.000113092	41.2309	0.0988593	3	58	peroxisomal part	0.00107438	570,10005,51268	BAAT,ACOT8,PIPOX
GO:0005777	0.000273382	30.156	0.132949	3	78	peroxisome	0.00173142	570,10005,51268	BAAT,ACOT8,PIPOX
GO:0042579	0.000273382	30.156	0.132949	3	78	microbody	0.00173142	570,10005,51268	BAAT,ACOT8,PIPOX
Branch 3:
Molecular Function:
GOMFID	Pvalue	OddsRatio	ExpCount	Count	Size	Term	FDR	Gene entrez IDs	Gene names
GO:0016491	0.00794924	10.875	0.458697	3	165	oxidoreductase activity	0.0556447	1580,7295,84656	CYP4B1,TXN,GLYR1
Branch 4:
Cellular Component:
GOCCID	Pvalue	OddsRatio	ExpCount	Count	Size	Term	FDR	Gene entrez IDs	Gene names
GO:0005615	0.0016039	37.0809	0.301375	3	411	extracellular space	0.0304741	197,7018	AHSG,TF
GO:0044421	0.00535865	Inf	1.08304	4	1477	extracellular region part	0.0464	197,1528,7018	AHSG,CYB5A,TF
GO:0005576	0.00732631	Inf	1.17104	4	1597	extracellular region	0.0464	197,1528,7018,284340	AHSG,CYB5A,TF,CXCL17
Branch 5:
Biological Process:
GOBPID	Pvalue	OddsRatio	ExpCount	Count	Size	Term	FDR	Gene entrez IDs	Gene names
GO:0071822	0.000666943	16.5762	0.928325	5	346	protein complex subunit organization	0.0413505	375,1674,5526,51263,54539,64963	ARF1,DES,PPP2R5B,MRPL30,NDUFB11,MRPS11
GO:0043933	0.001933	12.6986	1.16175	5	433	macromolecular complex subunit organization	0.0599231	375,1674,5526,51263,54539,64963	ARF1,DES,PPP2R5B,MRPL30,NDUFB11,MRPS11
Molecular Function:
GOMFID	Pvalue	OddsRatio	ExpCount	Count	Size	Term	FDR	Gene entrez IDs	Gene names
GO:0005198	0.00854056	9.96327	0.46225	3	150	structural molecule activity	0.0512433	1674,64963	DES,MRPS11
Branch 8:
Biological Process:
GOBPID	Pvalue	OddsRatio	ExpCount	Count	Size	Term	FDR	Gene entrez IDs	Gene names
GO:1903779	0.00019545	31.9255	0.115754	3	50	regulation of cardiac conduction	0.0184742	287,492,3708	ANK2,ATP2B3,ITPR1
GO:0008016	0.000244099	15.7753	0.317165	4	137	regulation of heart contraction	0.0184742	287,492,3708,4624	ANK2,ATP2B3,ITPR1,MYH6
GO:0060047	0.000400961	13.774	0.361151	4	156	heart contraction	0.0184742	287,492,3708,4624	ANK2,ATP2B3,ITPR1,MYH6
GO:0003015	0.000410824	13.6824	0.363466	4	157	heart process	0.0184742	287,492,3708,4624	ANK2,ATP2B3,ITPR1,MYH6
GO:1903522	0.000473697	13.1572	0.377356	4	163	regulation of blood circulation	0.0184742	287,492,3708,4624	ANK2,ATP2B3,ITPR1,MYH6
GO:0030001	0.000764636	6.85451	1.16911	6	505	metal ion transport	0.0248507	287,492,3708,3773,4704,348980	ANK2,ATP2B3,ITPR1,KCNJ16,NDUFA9,HCN1
GO:0061337	0.00110378	17.1705	0.208356	3	90	cardiac conduction	0.0307483	287,492,3708	ANK2,ATP2B3,ITPR1
GO:0098662	0.00168379	6.99532	0.907507	5	392	inorganic cation transmembrane transport	0.0410424	287,492,3708,3773,348980	ANK2,ATP2B3,ITPR1,KCNJ16,HCN1
GO:0071804	0.00229103	13.1814	0.268548	3	116	cellular potassium ion transport	0.0432212	287,3773,348980	ANK2,KCNJ16,HCN1
GO:0071805	0.00229103	13.1814	0.268548	3	116	potassium ion transmembrane transport	0.0432212	287,3773,348980	ANK2,KCNJ16,HCN1
GO:0035637	0.00264497	12.5084	0.282439	3	122	multicellular organismal signaling	0.0432212	287,492,3708	ANK2,ATP2B3,ITPR1
GO:0006812	0.00298474	5.16068	1.521	6	657	cation transport	0.0432212	287,492,3708,3773,4704,348980	ANK2,ATP2B3,ITPR1,KCNJ16,NDUFA9,HCN1
GO:0098660	0.00308699	6.04284	1.04178	5	450	inorganic ion transmembrane transport	0.0432212	287,492,3708,3773,348980	ANK2,ATP2B3,ITPR1,KCNJ16,HCN1
GO:0098655	0.00311691	6.02859	1.0441	5	451	cation transmembrane transport	0.0432212	287,492,3708,3773,348980	ANK2,ATP2B3,ITPR1,KCNJ16,HCN1
GO:0006813	0.00352362	11.2601	0.312534	3	135	potassium ion transport	0.0432212	287,3773,348980	ANK2,KCNJ16,HCN1
GO:0003008	0.00354636	4.44536	2.13449	7	922	system process	0.0432212	287,492,3708,4624,10347,127534,143503	ANK2,ATP2B3,ITPR1,MYH6,ABCA7,GJB4,OR51E1
GO:0006811	0.00461588	4.21846	2.23636	7	966	ion transport	0.0453191	287,492,3708,3773,4704,10347,348980	ANK2,ATP2B3,ITPR1,KCNJ16,NDUFA9,ABCA7,HCN1
GO:0070588	0.0046497	10.1644	0.344945	3	149	calcium ion transmembrane transport	0.0453191	287,492,3708	ANK2,ATP2B3,ITPR1
GO:0008015	0.00471294	6.86275	0.703781	4	304	blood circulation	0.0453191	287,492,3708,4624	ANK2,ATP2B3,ITPR1,MYH6
GO:0003013	0.00482421	6.81574	0.708411	4	306	circulatory system process	0.0453191	287,492,3708,4624	ANK2,ATP2B3,ITPR1,MYH6
GO:0044057	0.00488052	6.79247	0.710726	4	307	regulation of system process	0.0453191	287,492,3708,4624	ANK2,ATP2B3,ITPR1,MYH6
GO:0051480	0.00528589	9.69172	0.361151	3	156	regulation of cytosolic calcium ion concentration	0.0468522	287,3708	ANK2,ITPR1
GO:0015672	0.00552959	6.54627	0.736192	4	318	monovalent inorganic cation transport	0.0468813	287,3773,4704,348980	ANK2,KCNJ16,NDUFA9,HCN1
GO:0043269	0.0087079	5.71278	0.838055	4	362	regulation of ion transport	0.0707517	287,3773,10347,348980	ANK2,KCNJ16,ABCA7,HCN1
GO:0051049	0.00977911	3.61364	2.56278	7	1107	regulation of transport	0.076277	287,3708,3773,10347,23025,29993,348980	ANK2,ITPR1,KCNJ16,ABCA7,UNC13A,PACSIN1,HCN1
GO:0055085	0.0104416	3.89929	1.96318	6	848	transmembrane transport	0.0783117	287,492,3708,3773,10347,348980	ANK2,ATP2B3,ITPR1,KCNJ16,ABCA7,HCN1
GO:0065008	0.0118903	3.02929	4.85933	10	2099	regulation of biological quality	0.084529	287,492,2651,3708,4061,4069,4624,10347,23025,54600,348980	ANK2,ATP2B3,GCNT2,ITPR1,LY6E,LYZ,MYH6,ABCA7,UNC13A,UGT1A9,HCN1
GO:0006874	0.0122703	7.05024	0.490795	3	212	cellular calcium ion homeostasis	0.084529	287,492,3708	ANK2,ATP2B3,ITPR1
GO:0034220	0.012571	4.22703	1.45386	5	628	ion transmembrane transport	0.084529	287,492,3708,3773,348980	ANK2,ATP2B3,ITPR1,KCNJ16,HCN1
GO:0006816	0.0130661	6.88162	0.50237	3	217	calcium ion transport	0.0849297	287,492,3708	ANK2,ATP2B3,ITPR1
GO:0055074	0.0138912	6.7207	0.513946	3	222	calcium ion homeostasis	0.0873801	287,492,3708	ANK2,ATP2B3,ITPR1
GO:0072503	0.0152727	6.47797	0.532466	3	230	cellular divalent inorganic cation homeostasis	0.0930678	287,492,3708	ANK2,ATP2B3,ITPR1
GO:0032879	0.0168231	3.03418	3.55132	8	1534	regulation of localization	0.0972963	287,2651,3708,3773,10347,23025,29993,348980	ANK2,GCNT2,ITPR1,KCNJ16,ABCA7,UNC13A,PACSIN1,HCN1
GO:0034765	0.0171065	6.19761	0.555617	3	240	regulation of ion transmembrane transport	0.0972963	287,3773,348980	ANK2,KCNJ16,HCN1
GO:0072507	0.0178735	6.09198	0.564877	3	244	divalent inorganic cation homeostasis	0.0972963	287,492,3708	ANK2,ATP2B3,ITPR1
GO:0032501	0.0182645	2.80616	8.75096	14	3780	multicellular organismal process	0.0972963	287,492,2651,3105,3708,4061,4069,4134,4624,10347,23025,29993,127534,143503,348980	ANK2,ATP2B3,GCNT2,HLA-A,ITPR1,LY6E,LYZ,MAP4,MYH6,ABCA7,UNC13A,PACSIN1,GJB4,OR51E1,HCN1
GO:0034762	0.0184613	6.01503	0.571822	3	247	regulation of transmembrane transport	0.0972963	287,3773,348980	ANK2,KCNJ16,HCN1
GO:0070838	0.019262	5.91532	0.581083	3	251	divalent metal ion transport	0.0983481	287,492,3708	ANK2,ATP2B3,ITPR1
GO:0072511	0.0196696	5.86667	0.585713	3	253	divalent inorganic cation transport	0.0983481	287,492,3708	ANK2,ATP2B3,ITPR1
Cellular Component:
GOCCID	Pvalue	OddsRatio	ExpCount	Count	Size	Term	FDR	Gene entrez IDs	Gene names
GO:0098797	0.000255991	15.3914	0.319276	4	132	plasma membrane protein complex	0.0166345	3105,3773,10347,127534	HLA-A,KCNJ16,ABCA7,GJB4
GO:0044425	0.000443586	4.71003	8.65917	17	3580	membrane part	0.0166345	287,492,2651,3105,3708,3773,4061,4704,10347,23025,29097,29993,54600,127534,143503,201799,348980	ANK2,ATP2B3,GCNT2,HLA-A,ITPR1,KCNJ16,LY6E,NDUFA9,ABCA7,UNC13A,CNIH4,PACSIN1,UGT1A9,GJB4,OR51E1,TMEM154,HCN1
GO:0044459	0.00136923	4.17114	3.5967	10	1487	plasma membrane part	0.0342309	287,492,3105,3773,4061,10347,23025,29993,127534,348980	ANK2,ATP2B3,HLA-A,KCNJ16,LY6E,ABCA7,UNC13A,PACSIN1,GJB4,HCN1
GO:0098796	0.00206372	6.56638	0.943317	5	390	membrane protein complex	0.0386947	3105,3773,4704,10347,127534	HLA-A,KCNJ16,NDUFA9,ABCA7,GJB4
GO:0044456	0.00377326	5.6703	1.08361	5	448	synapse part	0.0565989	287,3708,4134,23025	ANK2,ITPR1,MAP4,UNC13A
GO:0005886	0.0051612	3.19901	6.66127	13	2754	plasma membrane	0.0590411	287,492,3105,3773,3852,4061,4134,10347,23025,29993,127534,143503,348980	ANK2,ATP2B3,HLA-A,KCNJ16,KRT5,LY6E,MAP4,ABCA7,UNC13A,PACSIN1,GJB4,OR51E1,HCN1
GO:0016021	0.00611275	3.11842	6.78221	13	2804	integral component of membrane	0.0590411	287,492,2651,3105,3708,3773,4061,10347,29097,54600,127534,143503,201799,348980	ANK2,ATP2B3,GCNT2,HLA-A,ITPR1,KCNJ16,LY6E,ABCA7,CNIH4,UGT1A9,GJB4,OR51E1,TMEM154,HCN1
GO:0071944	0.00631969	3.10264	6.80639	13	2814	cell periphery	0.0590411	287,492,3105,3773,3852,4061,4134,10347,23025,29993,127534,143503,348980	ANK2,ATP2B3,HLA-A,KCNJ16,KRT5,LY6E,MAP4,ABCA7,UNC13A,PACSIN1,GJB4,OR51E1,HCN1
GO:0031224	0.00763896	3.01333	6.94668	13	2872	intrinsic component of membrane	0.0590411	287,492,2651,3105,3708,3773,4061,10347,29097,54600,127534,143503,201799,348980	ANK2,ATP2B3,GCNT2,HLA-A,ITPR1,KCNJ16,LY6E,ABCA7,CNIH4,UGT1A9,GJB4,OR51E1,TMEM154,HCN1
GO:0045202	0.00787214	4.71275	1.2892	5	533	synapse	0.0590411	287,3708,4134,23025,29993	ANK2,ITPR1,MAP4,UNC13A,PACSIN1
GO:1902495	0.0105092	7.41862	0.461983	3	191	transmembrane transporter complex	0.0685196	3773,10347	KCNJ16,ABCA7
GO:1990351	0.0109631	7.29974	0.46924	3	194	transporter complex	0.0685196	3773,10347	KCNJ16,ABCA7
GO:0098590	0.0122882	4.19591	1.43674	5	594	plasma membrane region	0.0687588	287,10347,23025,29993	ANK2,ABCA7,UNC13A,PACSIN1
GO:0016020	0.012835	3.14227	12.2946	18	5083	membrane	0.0687588	287,492,2651,3105,3708,3773,3852,4061,4134,4704,10347,23025,29097,29993,54600,127534,143503,201799,348980	ANK2,ATP2B3,GCNT2,HLA-A,ITPR1,KCNJ16,KRT5,LY6E,MAP4,NDUFA9,ABCA7,UNC13A,CNIH4,PACSIN1,UGT1A9,GJB4,OR51E1,TMEM154,HCN1
GO:0043005	0.0147024	3.99982	1.50205	5	621	neuron projection	0.073512	287,4134,23025,29993,348980	ANK2,MAP4,UNC13A,PACSIN1,HCN1
Molecular Function:
GOMFID	Pvalue	OddsRatio	ExpCount	Count	Size	Term	FDR	Gene entrez IDs	Gene names
GO:0015276	0.000861196	18.855	0.191651	3	87	ligand-gated ion channel activity	0.0236829	3708,3773,348980	ITPR1,KCNJ16,HCN1
GO:0022834	0.000861196	18.855	0.191651	3	87	ligand-gated channel activity	0.0236829	3708,3773,348980	ITPR1,KCNJ16,HCN1
GO:0005516	0.00188103	14.2258	0.251129	3	114	calmodulin binding	0.0344856	492,4624	ATP2B3,MYH6
GO:0046873	0.00275528	8.07629	0.607996	4	276	metal ion transmembrane transporter activity	0.0378852	492,3708,3773,348980	ATP2B3,ITPR1,KCNJ16,HCN1
GO:0099600	0.00423988	5.63439	1.12567	5	511	transmembrane receptor activity	0.0466387	3708,3773,10347,143503,348980	ITPR1,KCNJ16,ABCA7,OR51E1,HCN1
GO:0022890	0.00534649	6.65473	0.731358	4	332	inorganic cation transmembrane transporter activity	0.0490095	492,3708,3773,348980	ATP2B3,ITPR1,KCNJ16,HCN1
GO:0042623	0.00630429	9.11799	0.385505	3	175	ATPase activity, coupled	0.0495337	492,4624,10347	ATP2B3,MYH6,ABCA7
GO:0005261	0.00724201	8.65583	0.405331	3	184	cation channel activity	0.0497888	3708,3773,348980	ITPR1,KCNJ16,HCN1
GO:0022836	0.00837695	8.19341	0.42736	3	194	gated channel activity	0.0499	3708,3773,348980	ITPR1,KCNJ16,HCN1
GO:0008324	0.0105239	5.42607	0.887763	4	403	cation transmembrane transporter activity	0.0499	492,3708,3773,348980	ATP2B3,ITPR1,KCNJ16,HCN1
GO:0022857	0.0107853	4.43707	1.40544	5	638	transmembrane transporter activity	0.0499	492,3708,3773,10347,348980	ATP2B3,ITPR1,KCNJ16,ABCA7,HCN1
GO:0008289	0.0108873	5.36973	0.896575	4	407	lipid binding	0.0499	3708,23025,29993,54600	ITPR1,UNC13A,PACSIN1,UGT1A9
GO:0004872	0.0152746	4.043	1.53101	5	695	receptor activity	0.0526672	3708,3773,10347,143503,348980	ITPR1,KCNJ16,ABCA7,OR51E1,HCN1
GO:0060089	0.0152746	4.043	1.53101	5	695	molecular transducer activity	0.0526672	3708,3773,10347,143503,348980	ITPR1,KCNJ16,ABCA7,OR51E1,HCN1
GO:0016887	0.0154179	6.48456	0.535301	3	243	ATPase activity	0.0526672	492,4624,10347	ATP2B3,MYH6,ABCA7
GO:0022892	0.0159023	3.99904	1.54643	5	702	substrate-specific transporter activity	0.0526672	492,3708,3773,10347,348980	ATP2B3,ITPR1,KCNJ16,ABCA7,HCN1
GO:0005216	0.0162789	6.34862	0.546316	3	248	ion channel activity	0.0526672	3708,3773,348980	ITPR1,KCNJ16,HCN1
GO:0022838	0.0175298	6.16737	0.561736	3	255	substrate-specific channel activity	0.0535633	3708,3773,348980	ITPR1,KCNJ16,HCN1
GO:0015267	0.0203895	5.81097	0.594779	3	270	channel activity	0.0566194	3708,3773,348980	ITPR1,KCNJ16,HCN1
GO:0022803	0.0205889	5.78863	0.596982	3	271	passive transmembrane transporter activity	0.0566194	3708,3773,348980	ITPR1,KCNJ16,HCN1
GO:0008092	0.0253946	4.10529	1.15431	4	524	cytoskeletal protein binding	0.0665098	287,4134,4624,29993	ANK2,MAP4,MYH6,PACSIN1
GO:0015075	0.027171	4.01507	1.17854	4	535	ion transmembrane transporter activity	0.0679275	492,3708,3773,348980	ATP2B3,ITPR1,KCNJ16,HCN1
GO:0005215	0.0294122	3.36724	1.80857	5	821	transporter activity	0.0703336	492,3708,3773,10347,348980	ATP2B3,ITPR1,KCNJ16,ABCA7,HCN1
GO:0022891	0.0360015	3.65474	1.28649	4	584	substrate-specific transmembrane transporter activity	0.0825035	492,3708,3773,348980	ATP2B3,ITPR1,KCNJ16,HCN1
GO:0005198	0.0400983	4.41734	0.773213	3	351	structural molecule activity	0.0882162	287,3852,4134	ANK2,KRT5,MAP4
Branch 10:
Biological Process:
GOBPID	Pvalue	OddsRatio	ExpCount	Count	Size	Term	FDR	Gene entrez IDs	Gene names
GO:0006952	1.10021e-05	5.98758	2.8475	12	621	defense response	0.00442286	177,325,958,2053,2358,3075,4057,6376,7033,51473,55601,57678	AGER,APCS,CD40,EPHX2,FPR2,CFH,LTF,CX3CL1,TFF3,DCDC2,DDX60,GPAM
GO:0048878	2.42791e-05	5.89644	2.56321	11	559	chemical homeostasis	0.00488009	177,949,958,2053,2864,4057,6648,55937,57678	AGER,SCARB1,CD40,EPHX2,FFAR1,LTF,SOD2,APOM,GPAM
GO:0055088	0.000123166	18.3688	0.261365	4	57	lipid homeostasis	0.0165042	949,2053,55937,57678	SCARB1,EPHX2,APOM,GPAM
GO:0001817	0.0002254	6.73346	1.27931	7	279	regulation of cytokine production	0.0226527	177,958,4057,6376,55601,57678	AGER,CD40,LTF,CX3CL1,DDX60,GPAM
GO:0001816	0.000396576	6.10284	1.40312	7	306	cytokine production	0.0274886	177,958,4057,6376,55601,57678	AGER,CD40,LTF,CX3CL1,DDX60,GPAM
GO:0006954	0.000412556	6.06063	1.41229	7	308	inflammatory response	0.0274886	177,325,958,2053,2358,3075,6376	AGER,APCS,CD40,EPHX2,FPR2,CFH,CX3CL1
GO:1901700	0.000538329	4.02354	3.61326	11	788	response to oxygen-containing compound	0.0274886	177,949,958,1292,2864,4057,5447,6648,6833,55937,57678	AGER,SCARB1,CD40,COL6A2,FFAR1,LTF,POR,SOD2,ABCC8,APOM,GPAM
GO:0042632	0.00061678	20.8566	0.169658	3	37	cholesterol homeostasis	0.0274886	949,2053,55937	SCARB1,EPHX2,APOM
GO:0055092	0.00061678	20.8566	0.169658	3	37	sterol homeostasis	0.0274886	949,2053,55937	SCARB1,EPHX2,APOM
GO:0045087	0.000683795	5.54116	1.53609	7	335	innate immune response	0.0274886	177,325,3075,4057,6376,55601	AGER,APCS,CFH,LTF,CX3CL1,DDX60
GO:0009605	0.000894721	3.58621	4.47989	12	977	response to external stimulus	0.0320382	177,325,949,958,1292,2358,3075,4057,5447,6376,6833,55601,55937,57678	AGER,APCS,SCARB1,CD40,COL6A2,FPR2,CFH,LTF,POR,CX3CL1,ABCC8,DDX60,APOM,GPAM
GO:0042592	0.000956363	3.72726	3.86545	11	843	homeostatic process	0.0320382	177,949,958,2053,2864,4057,6648,55937,57678	AGER,SCARB1,CD40,EPHX2,FFAR1,LTF,SOD2,APOM,GPAM
GO:0042060	0.00124251	5.77029	1.23346	6	269	wound healing	0.0384222	177,325,949,958,6376	AGER,APCS,SCARB1,CD40,CX3CL1
GO:0001819	0.00135754	6.94757	0.83912	5	183	positive regulation of cytokine production	0.0389807	177,958,6376,55601	AGER,CD40,CX3CL1,DDX60
GO:0009749	0.00184334	8.62442	0.531901	4	116	response to glucose	0.0418573	177,1292,55937,57678	AGER,COL6A2,APOM,GPAM
GO:0050671	0.00196824	13.6046	0.252194	3	55	positive regulation of lymphocyte proliferation	0.0418573	177,958,57678	AGER,CD40,GPAM
GO:0009746	0.00202448	8.39607	0.545657	4	119	response to hexose	0.0418573	177,1292,55937,57678	AGER,COL6A2,APOM,GPAM
GO:0032946	0.00207315	13.3461	0.25678	3	56	positive regulation of mononuclear cell proliferation	0.0418573	177,958,57678	AGER,CD40,GPAM
GO:0071222	0.00218148	13.0972	0.261365	3	57	cellular response to lipopolysaccharide	0.0418573	949,958,4057	SCARB1,CD40,LTF
GO:0034284	0.00221764	8.17933	0.559413	4	122	response to monosaccharide	0.0418573	177,1292,55937,57678	AGER,COL6A2,APOM,GPAM
GO:0070665	0.00229328	12.8574	0.26595	3	58	positive regulation of leukocyte proliferation	0.0418573	177,958,57678	AGER,CD40,GPAM
GO:0006950	0.00245205	2.84144	8.03812	16	1753	response to stress	0.0418573	177,325,949,958,2053,2358,3075,4057,6376,6648,7033,51473,55601,57678,63979,124739	AGER,APCS,SCARB1,CD40,EPHX2,FPR2,CFH,LTF,CX3CL1,SOD2,TFF3,DCDC2,DDX60,GPAM,FIGNL1,USP43
GO:0032496	0.00249455	7.90693	0.577754	4	126	response to lipopolysaccharide	0.0418573	949,958,4057,6833	SCARB1,CD40,LTF,ABCC8
GO:0043207	0.00260306	4.9472	1.42604	6	311	response to external biotic stimulus	0.0418573	949,958,4057,6833,55601,57678	SCARB1,CD40,LTF,ABCC8,DDX60,GPAM
GO:0051707	0.00260306	4.9472	1.42604	6	311	response to other organism	0.0418573	949,958,4057,6833,55601,57678	SCARB1,CD40,LTF,ABCC8,DDX60,GPAM
GO:0071219	0.00277588	11.9793	0.284292	3	62	cellular response to molecule of bacterial origin	0.0429194	949,958,4057	SCARB1,CD40,LTF
GO:0009743	0.00303509	7.47087	0.609852	4	133	response to carbohydrate	0.0432268	177,1292,55937,57678	AGER,COL6A2,APOM,GPAM
GO:0009611	0.00304983	4.78358	1.4719	6	321	response to wounding	0.0432268	177,325,949,958,3075,6376	AGER,APCS,SCARB1,CD40,CFH,CX3CL1
GO:0002237	0.00311835	7.41241	0.614437	4	134	response to molecule of bacterial origin	0.0432268	949,958,4057,6833	SCARB1,CD40,LTF,ABCC8
GO:0009607	0.00349931	4.64496	1.51317	6	330	response to biotic stimulus	0.0468908	949,958,4057,6833,55601,57678	SCARB1,CD40,LTF,ABCC8,DDX60,GPAM
GO:0008203	0.00376227	10.6989	0.316389	3	69	cholesterol metabolic process	0.0473758	949,2053,5447	SCARB1,EPHX2,POR
GO:0002684	0.00380395	4.02815	2.06799	7	451	positive regulation of immune system process	0.0473758	177,958,3075,4057,6376,55601,57678	AGER,CD40,CFH,LTF,CX3CL1,DDX60,GPAM
GO:0006875	0.00404488	5.33913	1.07756	5	235	cellular metal ion homeostasis	0.0473758	958,2053,4057	CD40,EPHX2,LTF
GO:0050896	0.00408692	2.79464	17.8279	26	3888	response to stimulus	0.0473758	177,325,949,958,1292,1521,2053,2358,2864,3075,4057,4854,5447,6376,6648,6833,7033,51473,55207,55601,55937,57678,63979,80045,90139,124739,220134	AGER,APCS,SCARB1,CD40,COL6A2,CTSW,EPHX2,FPR2,FFAR1,CFH,LTF,NOTCH3,POR,CX3CL1,SOD2,ABCC8,TFF3,DCDC2,ARL8B,DDX60,APOM,GPAM,FIGNL1,GPR157,TSPAN18,USP43,SKA1
GO:0031347	0.00423421	4.45779	1.57278	6	343	regulation of defense response	0.0473758	177,325,3075,4057,6376,55601	AGER,APCS,CFH,LTF,CX3CL1,DDX60
GO:1902652	0.00424261	10.2296	0.330145	3	72	secondary alcohol metabolic process	0.0473758	949,2053,5447	SCARB1,EPHX2,POR
GO:0051092	0.00441063	10.0821	0.334731	3	73	positive regulation of NF-kappaB transcription factor activity	0.0479209	177,958,4057	AGER,CD40,LTF
GO:0008202	0.00478327	6.54027	0.692388	4	151	steroid metabolic process	0.0490342	949,2053,5447,8647	SCARB1,EPHX2,POR,ABCB11
GO:0071216	0.005123	9.53209	0.353072	3	77	cellular response to biotic stimulus	0.0490342	949,958,4057	SCARB1,CD40,LTF
GO:0019216	0.00512888	6.40688	0.706144	4	154	regulation of lipid metabolic process	0.0490342	949,2053,5447,51280,57678	SCARB1,EPHX2,POR,GOLM1,GPAM
GO:0016125	0.0053113	9.40375	0.357658	3	78	sterol metabolic process	0.0490342	949,2053,5447	SCARB1,EPHX2,POR
GO:0032101	0.00536212	4.23378	1.65073	6	360	regulation of response to external stimulus	0.0490342	177,325,3075,4057,6376,55601	AGER,APCS,CFH,LTF,CX3CL1,DDX60
GO:0002697	0.00549097	6.27873	0.7199	4	157	regulation of immune effector process	0.0490342	177,958,3075,55601	AGER,CD40,CFH,DDX60
GO:0050727	0.00549097	6.27873	0.7199	4	157	regulation of inflammatory response	0.0490342	177,325,3075,6376	AGER,APCS,CFH,CX3CL1
GO:0051240	0.00555461	3.19842	3.4436	9	751	positive regulation of multicellular organismal process	0.0490342	177,949,958,2053,4057,5447,6376,55601,57678	AGER,SCARB1,CD40,EPHX2,LTF,POR,CX3CL1,DDX60,GPAM
GO:0002682	0.00561088	3.41865	2.81541	8	614	regulation of immune system process	0.0490342	177,325,958,3075,4057,6376,55601,57678	AGER,APCS,CD40,CFH,LTF,CX3CL1,DDX60,GPAM
GO:0098542	0.00586988	6.1555	0.733656	4	160	defense response to other organism	0.0502062	958,4057,55601,57678	CD40,LTF,DDX60,GPAM
GO:0055082	0.00612171	4.11178	1.69658	6	370	cellular chemical homeostasis	0.0507755	177,958,2053,4057	AGER,CD40,EPHX2,LTF
GO:0050801	0.00628268	4.08819	1.70575	6	372	ion homeostasis	0.0507755	177,958,2053,4057,57678	AGER,CD40,EPHX2,LTF,GPAM
GO:0050670	0.00631536	8.81016	0.380584	3	83	regulation of lymphocyte proliferation	0.0507755	177,958,57678	AGER,CD40,GPAM
GO:0032944	0.00652885	8.70023	0.38517	3	84	regulation of mononuclear cell proliferation	0.0514627	177,958,57678	AGER,CD40,GPAM
GO:0070663	0.0069687	8.48833	0.39434	3	86	regulation of leukocyte proliferation	0.052981	177,958,57678	AGER,CD40,GPAM
GO:0002252	0.00698506	3.57193	2.31102	7	504	immune effector process	0.052981	177,958,3075,55601,57678	AGER,CD40,CFH,DDX60,GPAM
GO:0055065	0.00819016	4.47192	1.27473	5	278	metal ion homeostasis	0.0609712	177,958,2053,4057	AGER,CD40,EPHX2,LTF
GO:0030003	0.00843562	4.43818	1.2839	5	280	cellular cation homeostasis	0.0616567	958,2053,4057	CD40,EPHX2,LTF
GO:0050776	0.00866981	3.80331	1.82497	6	398	regulation of immune response	0.0622368	177,958,3075,4057,55601	AGER,CD40,CFH,LTF,DDX60
GO:0006874	0.00885071	5.44135	0.825364	4	180	cellular calcium ion homeostasis	0.0624158	958,2053	CD40,EPHX2
GO:0065008	0.00900526	2.44244	8.25364	15	1800	regulation of biological quality	0.0624158	177,325,949,958,2053,2864,4057,5447,6376,6648,6833,55937,57678,283459	AGER,APCS,SCARB1,CD40,EPHX2,FFAR1,LTF,POR,CX3CL1,SOD2,ABCC8,APOM,GPAM,GATC
GO:0006955	0.00951646	2.91293	3.74165	9	816	immune response	0.0640986	177,325,958,1521,3075,4057,6376,55601	AGER,APCS,CD40,CTSW,CFH,LTF,CX3CL1,DDX60
GO:0006873	0.00960414	4.29225	1.32517	5	289	cellular ion homeostasis	0.0640986	958,2053,4057	CD40,EPHX2,LTF
GO:0009617	0.0097264	5.28747	0.84829	4	185	response to bacterium	0.0640986	949,958,4057,6833	SCARB1,CD40,LTF,ABCC8
GO:0055074	0.0104665	5.17036	0.866632	4	189	calcium ion homeostasis	0.0672584	177,958,2053	AGER,CD40,EPHX2
GO:0006694	0.0105405	7.24968	0.458535	3	100	steroid biosynthetic process	0.0672584	949,5447,8647	SCARB1,POR,ABCB11
GO:0051607	0.0114209	7.02937	0.472291	3	103	defense response to virus	0.0717376	958,55601,57678	CD40,DDX60,GPAM
GO:0080134	0.011738	2.97588	3.19141	8	696	regulation of response to stress	0.0725948	177,325,3075,4057,6376,6648,55601,63979	AGER,APCS,CFH,LTF,CX3CL1,SOD2,DDX60,FIGNL1
GO:0072503	0.0120548	4.95069	0.903315	4	197	cellular divalent inorganic cation homeostasis	0.0734248	958,2053	CD40,EPHX2
GO:0019725	0.0125728	3.49193	1.97629	6	431	cellular homeostasis	0.0754371	177,958,2053,4057	AGER,CD40,EPHX2,LTF
GO:0046651	0.0129807	6.69018	0.495218	3	108	lymphocyte proliferation	0.0764178	177,958,57678	AGER,CD40,GPAM
GO:0043066	0.013258	3.44892	1.99921	6	436	negative regulation of apoptotic process	0.0764178	4057,5447,6376,6648,57678,63979	LTF,POR,CX3CL1,SOD2,GPAM,FIGNL1
GO:0032943	0.0133066	6.62618	0.499803	3	109	mononuclear cell proliferation	0.0764178	177,958,57678	AGER,CD40,GPAM
GO:0050708	0.0140194	4.72437	0.944583	4	206	regulation of protein secretion	0.0793773	958,2864,6376,6833,57678	CD40,FFAR1,CX3CL1,ABCC8,GPAM
GO:0043069	0.014409	3.38214	2.0359	6	444	negative regulation of programmed cell death	0.0804334	4057,5447,6376,6648,57678,63979	LTF,POR,CX3CL1,SOD2,GPAM,FIGNL1
GO:1902105	0.0146571	6.38182	0.518145	3	113	regulation of leukocyte differentiation	0.0804334	177,325,4057	AGER,APCS,LTF
GO:0072507	0.0149546	4.63013	0.962924	4	210	divalent inorganic cation homeostasis	0.0804334	177,958,2053	AGER,CD40,EPHX2
GO:0070661	0.0153607	6.26618	0.527316	3	115	leukocyte proliferation	0.0804334	177,958,57678	AGER,CD40,GPAM
GO:0050778	0.0154064	3.79062	1.49024	5	325	positive regulation of immune response	0.0804334	958,3075,4057,55601	CD40,CFH,LTF,DDX60
GO:0055080	0.0154064	3.79062	1.49024	5	325	cation homeostasis	0.0804334	177,958,2053,4057	AGER,CD40,EPHX2,LTF
GO:0015850	0.0157195	6.2099	0.531901	3	116	organic hydroxy compound transport	0.081016	949,8647,55937	SCARB1,ABCB11,APOM
GO:0009636	0.0164515	6.10027	0.541072	3	118	response to toxic substance	0.083318	2053,6648,55937	EPHX2,SOD2,APOM
GO:2001234	0.0168246	6.04688	0.545657	3	119	negative regulation of apoptotic signaling pathway	0.083318	6376,6648,63979	CX3CL1,SOD2,FIGNL1
GO:0098771	0.017161	3.68237	1.53151	5	334	inorganic ion homeostasis	0.083318	177,958,2053,4057	AGER,CD40,EPHX2,LTF
GO:0002791	0.0172019	4.43091	1.00419	4	219	regulation of peptide secretion	0.083318	2864,6833	FFAR1,ABCC8
GO:0051091	0.0172025	5.99439	0.550242	3	120	positive regulation of sequence-specific DNA binding transcription factor activity	0.083318	177,958,4057	AGER,CD40,LTF
GO:0072593	0.0183647	5.84219	0.563998	3	123	reactive oxygen species metabolic process	0.0878884	177,2053,5447,6648	AGER,EPHX2,POR,SOD2
GO:0051251	0.01957	5.69741	0.577754	3	126	positive regulation of lymphocyte activation	0.0925548	177,958,57678	AGER,CD40,GPAM
GO:0060548	0.0204713	3.10956	2.20097	6	480	negative regulation of cell death	0.0956913	4057,5447,6376,6648,57678,63979	LTF,POR,CX3CL1,SOD2,GPAM,FIGNL1
GO:0006457	0.0208185	5.55952	0.591511	3	129	protein folding	0.0961958	325,7265	APCS,TTC1
GO:0032103	0.0212443	5.51501	0.596096	3	130	positive regulation of response to external stimulus	0.0970477	177,6376,55601	AGER,CX3CL1,DDX60
GO:1901615	0.0217015	4.11507	1.07756	4	235	organic hydroxy compound metabolic process	0.0973024	949,2053,5447,8647	SCARB1,EPHX2,POR,ABCB11
GO:0016032	0.0218275	3.06129	2.23307	6	487	viral process	0.0973024	325,949,4057	APCS,SCARB1,LTF
GO:0044764	0.0220262	3.05451	2.23765	6	488	multi-organism cellular process	0.0973024	325,949,4057,55601	APCS,SCARB1,LTF,DDX60
Cellular Component:
GOCCID	Pvalue	OddsRatio	ExpCount	Count	Size	Term	FDR	Gene entrez IDs	Gene names
GO:0005615	0.000441278	4.34002	2.92308	10	615	extracellular space	0.0219485	177,325,958,1292,1521,3075,4057,6376,51280,55937	AGER,APCS,CD40,COL6A2,CTSW,CFH,LTF,CX3CL1,GOLM1,APOM
GO:0070062	0.00151761	2.99203	6.83952	15	1439	extracellular exosome	0.0219485	325,949,958,1292,2053,3075,4057,6648,7033,8647,9144,51280,55207,55937,63979	APCS,SCARB1,CD40,COL6A2,EPHX2,CFH,LTF,SOD2,TFF3,ABCB11,SYNGR2,GOLM1,ARL8B,APOM,FIGNL1
GO:1903561	0.00163209	2.96662	6.88705	15	1449	extracellular vesicle	0.0219485	325,949,958,1292,2053,3075,4057,6648,7033,8647,9144,51280,55207,55937,63979	APCS,SCARB1,CD40,COL6A2,EPHX2,CFH,LTF,SOD2,TFF3,ABCB11,SYNGR2,GOLM1,ARL8B,APOM,FIGNL1
GO:0043230	0.00164393	2.9641	6.89181	15	1450	extracellular organelle	0.0219485	325,949,958,1292,2053,3075,4057,6648,7033,8647,9144,51280,55207,55937,63979	APCS,SCARB1,CD40,COL6A2,EPHX2,CFH,LTF,SOD2,TFF3,ABCB11,SYNGR2,GOLM1,ARL8B,APOM,FIGNL1
GO:0005576	0.00165892	2.78364	10.0858	19	2122	extracellular region	0.0219485	177,325,949,958,1292,1521,2053,3075,4057,4854,6376,6648,7033,8647,9144,51280,55207,55937,63979	AGER,APCS,SCARB1,CD40,COL6A2,CTSW,EPHX2,CFH,LTF,NOTCH3,CX3CL1,SOD2,TFF3,ABCB11,SYNGR2,GOLM1,ARL8B,APOM,FIGNL1
GO:0031982	0.00199654	2.72868	10.2331	19	2153	vesicle	0.0219485	325,949,958,1292,2053,3075,4057,6648,6833,7033,8647,9144,51280,55207,55937,63979,143187	APCS,SCARB1,CD40,COL6A2,EPHX2,CFH,LTF,SOD2,ABCC8,TFF3,ABCB11,SYNGR2,GOLM1,ARL8B,APOM,FIGNL1,VTI1A
GO:0005887	0.00202157	3.49352	3.55522	10	748	integral component of plasma membrane	0.0219485	177,949,958,2864,6833,8647,51280,55937,90139	AGER,SCARB1,CD40,FFAR1,ABCC8,ABCB11,GOLM1,APOM,TSPAN18
GO:0031226	0.00266037	3.35276	3.68831	10	776	intrinsic component of plasma membrane	0.0249643	177,949,958,2864,6833,8647,51280,55937,90139	AGER,SCARB1,CD40,FFAR1,ABCC8,ABCB11,GOLM1,APOM,TSPAN18
GO:0044421	0.0029563	2.66854	8.8833	17	1869	extracellular region part	0.0249643	177,325,949,958,1292,1521,2053,3075,4057,6376,6648,7033,8647,9144,51280,55207,55937,63979	AGER,APCS,SCARB1,CD40,COL6A2,CTSW,EPHX2,CFH,LTF,CX3CL1,SOD2,TFF3,ABCB11,SYNGR2,GOLM1,ARL8B,APOM,FIGNL1
GO:0008021	0.00875654	7.75369	0.427767	3	90	synaptic vesicle	0.0642518	6833,9144,143187	ABCC8,SYNGR2,VTI1A
GO:0030658	0.0092996	7.57753	0.437273	3	92	transport vesicle membrane	0.0642518	6833,9144	ABCC8,SYNGR2
GO:0070382	0.0113539	7.01875	0.470544	3	99	exocytic vesicle	0.071908	6833,9144,143187	ABCC8,SYNGR2,VTI1A
Molecular Function:
GOMFID	Pvalue	OddsRatio	ExpCount	Count	Size	Term	FDR	Gene entrez IDs	Gene names
GO:0008201	0.0043949	10.0789	0.334075	3	69	heparin binding	0.0538727	177,3075,4057	AGER,CFH,LTF
GO:0051082	0.0049532	9.63683	0.3486	3	72	unfolded protein binding	0.0538727	325,7265	APCS,TTC1
GO:0097367	0.00572621	2.75617	5.5195	12	1140	carbohydrate derivative binding	0.0538727	177,949,3075,4057,5447,6833,8647,55207,55601,63979,150160,283459	AGER,SCARB1,CFH,LTF,POR,ABCC8,ABCB11,ARL8B,DDX60,FIGNL1,CCT8L2,GATC
GO:0004872	0.00588686	3.36638	2.82753	8	584	receptor activity	0.0538727	177,949,958,2358,2864,6833,80045	AGER,SCARB1,CD40,FPR2,FFAR1,ABCC8,GPR157
GO:0060089	0.00588686	3.36638	2.82753	8	584	molecular transducer activity	0.0538727	177,949,958,2358,2864,6833,80045	AGER,SCARB1,CD40,FPR2,FFAR1,ABCC8,GPR157
GO:0038023	0.00609879	3.6496	2.24653	7	464	signaling receptor activity	0.0538727	177,949,958,2358,2864,6833,80045	AGER,SCARB1,CD40,FPR2,FFAR1,ABCC8,GPR157
GO:0005539	0.00864354	7.80623	0.426066	3	88	glycosaminoglycan binding	0.0654439	177,3075,4057	AGER,CFH,LTF
GO:0043168	0.0103832	2.45642	6.71539	13	1387	anion binding	0.0672571	177,949,3075,4057,5447,6833,8647,55207,55601,55937,63979,150160,283459	AGER,SCARB1,CFH,LTF,POR,ABCC8,ABCB11,ARL8B,DDX60,APOM,FIGNL1,CCT8L2,GATC
GO:1901681	0.0125746	6.759	0.489008	3	101	sulfur compound binding	0.0672571	177,3075,4057	AGER,CFH,LTF
GO:0004888	0.01269	3.46798	1.9754	6	408	transmembrane signaling receptor activity	0.0672571	177,958,2358,2864,6833,80045	AGER,CD40,FPR2,FFAR1,ABCC8,GPR157
GO:0099600	0.0169877	3.23754	2.10612	6	435	transmembrane receptor activity	0.0818497	177,958,2358,2864,6833,80045	AGER,CD40,FPR2,FFAR1,ABCC8,GPR157
Branch 11:
Molecular Function:
GOMFID	Pvalue	OddsRatio	ExpCount	Count	Size	Term	FDR	Gene entrez IDs	Gene names
GO:0004930	0.000773772	6.26557	1.11746	6	188	G-protein coupled receptor activity	0.034046	269,624,2867,3579,55507,56413	AMHR2,BDKRB2,FFAR2,CXCR2,GPRC5D,LTB4R2
GO:0001653	0.00457246	9.92877	0.338806	3	57	peptide receptor activity	0.0670627	624,3579,56413	BDKRB2,CXCR2,LTB4R2
GO:0008528	0.00457246	9.92877	0.338806	3	57	G-protein coupled peptide receptor activity	0.0670627	624,3579,56413	BDKRB2,CXCR2,LTB4R2
